# Supplementary material for: Lineage-specific diversity of pheromone response pathway genes is independent of mating strategy in Ceratocystidaceae
Source: BMC Genomics. 2026 Feb 23;27:320. doi: 10.1186/s12864-026-12527-y (PMC13037118; doi:10.1186/s12864-026-12527-y)
Supplement: Supplementary file 1 — Supplementary Material 1. [file 12864_2026_12527_MOESM1_ESM.gbk]

LOCUS       A.beaveri_Areceptor      7918 bp    DNA     linear   UNA 
DEFINITION  size173680
FEATURES             Location/Qualifiers
     Transcript      complement(1..698)
                     /score="0.93"
                     /source="AUGUSTUS"
                     /g2.t1
     CDS             complement(join(1..53,130..218,418..698))
                     /source="AUGUSTUS"
                     /transcript_id="g2.t1"
                     /gene_id="g2"
                     /score="0.94"
                     /score="0.95"
                     /score="1"
                     /frame="[complement(1384..1386): 0,
                     complement(1387..1436): 2, complement(1513..1601): 1,
                     complement(1801..2081): 0]"
                     /label="Single-stranded DNA-binding protein"
     gene            complement(1..698)
                     /score="0.93"
                     /source="AUGUSTUS"
                     /g2
                     /label="Single-stranded DNA-binding protein"
     Terminal        complement(1..53)
                     /score="0.94"
                     /frame="2"
                     /source="AUGUSTUS"
                     /transcript_id="g2.t1"
                     /gene_id="g2"
     intron          complement(54..129)
                     /score="0.95"
                     /source="AUGUSTUS"
                     /transcript_id="g2.t1"
                     /gene_id="g2"
     Internal        complement(130..218)
                     /score="0.95"
                     /frame="1"
                     /source="AUGUSTUS"
                     /transcript_id="g2.t1"
                     /gene_id="g2"
     intron          complement(219..417)
                     /score="0.98"
                     /source="AUGUSTUS"
                     /transcript_id="g2.t1"
                     /gene_id="g2"
     Initial         complement(418..698)
                     /score="1"
                     /frame="0"
                     /source="AUGUSTUS"
                     /transcript_id="g2.t1"
                     /gene_id="g2"
     Transcript      3585..5217
                     /score="0.81"
                     /source="AUGUSTUS"
                     /g3.t1
     CDS             join(3585..4203,4277..5217)
                     /score="0.96"
                     /score="0.85"
                     /source="AUGUSTUS"
                     /transcript_id="g3.t1"
                     /gene_id="g3"
                     /frame="[4968..5586: 0, 5660..6597: 2, 6598..6600: 0]"
                     /label="a-pheromone receptor"
     gene            3585..5217
                     /score="0.81"
                     /source="AUGUSTUS"
                     /g3
                     /label="a-pheromone receptor"
     Initial         3585..4203
                     /score="0.96"
                     /frame="0"
                     /source="AUGUSTUS"
                     /transcript_id="g3.t1"
                     /gene_id="g3"
     intron          4204..4276
                     /score="1"
                     /source="AUGUSTUS"
                     /transcript_id="g3.t1"
                     /gene_id="g3"
     Terminal        4277..5217
                     /score="0.85"
                     /frame="2"
                     /source="AUGUSTUS"
                     /transcript_id="g3.t1"
                     /gene_id="g3"
     Transcript      complement(5454..7918)
                     /score="0.57"
                     /source="AUGUSTUS"
                     /g4.t1
     CDS             complement(join(5454..7084,7864..7918))
                     /source="AUGUSTUS"
                     /transcript_id="g4.t1"
                     /gene_id="g4"
                     /score="0.66"
                     /score="0.87"
                     /frame="[complement(6837..6839): 0,
                     complement(6840..8467): 2, complement(9247..9301): 0]"
                     /label="Ras modification protein ERF4"
     gene            complement(5454..7918)
                     /gene_id="g4"
                     /label="Ras modification protein ERF4"
     Terminal        complement(5454..7084)
                     /score="0.66"
                     /frame="2"
                     /source="AUGUSTUS"
                     /transcript_id="g4.t1"
                     /gene_id="g4"
     intron          complement(7085..7863)
                     /score="0.59"
                     /source="AUGUSTUS"
                     /transcript_id="g4.t1"
                     /gene_id="g4"
     Initial         complement(7864..7918)
                     /score="0.87"
                     /frame="0"
                     /source="AUGUSTUS"
                     /transcript_id="g4.t1"
                     /gene_id="g4"
ORIGIN
        1 CTACTGCTCC CCGGCCTCCT CGACCTTGCC GCGCTTGAGG ACCTCGATGG TGCCTGTGGA
       61 AGGCAAACTT GTCAGCGTCA TGATTCTGTA TCATGTGTCA CCAAGTGACG AGGCGAGGGA
      121 ATAACTTACG CTGGACAATG TTGACGGACT GGCGGTTCTT ACCAGACTCG TCGGCGAAGG
      181 TGGAGATGCT GAGGTCACCC TCAACATAGA CGAGGGTACT GTTTGAGGTT AGTGGCTTTT
      241 GCTGACGAGT GAAGACGATT CGGAGGATCT TTAGAGGTGT GACATGAGTC TGATGTCGCA
      301 CGGTCTGGCT TACTGTCCAA GAAAACAATT TTCAAAGTAC AAACTCAGAC TCGATACCTC
      361 GATTCTTCTC CATCATCAAA AATCTCAATT TTCCTCCCCG GCATATATTC AACTTACCCC
      421 TTGGGTAGAC CCTGAATCCA CTCCTTCTTC TTGACCTCCT CAGGCGAAGC AAAGGTAGCA
      481 ACACGGAACC ACGAAGGTGG CTTGTTGGGC CCATTGTTGC AGGCAACAGT GTAACGAATC
      541 AACTCTGACG CCTCATTCTT GGTCGGCGTG ATCTCCGGCA CGCCAGCCAG GTGGCCAATC
      601 AGTGTAACTT TGGACAGCGC TTTGGGCGTC GAAGTGGTAA AGGAACGGGC GACAGAGGCC
      661 GACGAGACGG CGGCACGACA GACGAGAAGA GAGGACATTT TTTTTCGCGG AGAAGGTAGT
      721 GGTTGAGGGT GTGTGGGGAG CTTTTTTTTT TTTTGTGGTT GTTTGTTTAT TTTCCTATTT
      781 TACCAGAGTC GGTGGCGGAG ACGGACAAGG CTGAGGGCGG ACCGCGAAAA ATTGTGGCGA
      841 GGCGGGTTTG CTGCTGCTGC TGCGGTAGGG TGGATTTGGC AAAGCGCTTC TATGCGGGTT
      901 TTGGAAGGTG GGGTGAGGGG CCTGAATTGG AAGTAAGCAG GGGTTTGTTA TGGCAGGACT
      961 TGGGGCGGAA CGAATGAGAT TGATGAGAGG TTTTCAAGTT AAAGGTAAGG AAATCTTGAG
     1021 ATGAAGGTTG GCTAATTGGG CTGATGTTGA TTTGCAAATA GGGTCCATTC TTTTTAGGCT
     1081 GACATATGTA CACATTTGCT GCGATGCAGT TGTCTAAGGG ATAATTTAAC AAGATAAGGG
     1141 TTTGTAGGTT TCTGTATATA ACCCTAACAC AGCATGAAAA TTAAGGAAAA CAGATAAAAA
     1201 CAAGATTACA GAAATGTACG CAAACTAGAT AAATAAAATG TGTAAAACAG CGAGCAACAG
     1261 ATTCAAATGA CATTGATGCT CTACTTGTCT TGGCTATGAC CAATGCTCAT ACTAATAAAG
     1321 TCTTCACTAA TCTAAATTCC ATCCTGAACA GCAGGATCAG TTCAAGTTGG ATGAAGAAAC
     1381 GCTTGTGCAC CTTTTGTTCT GTCAGGTACA AACTCCGACC AAGATAATAG CTTAACTAGG
     1441 CATCATGATG TTTCCATGAA TCCTGCTTGT TAAACTAAGC TGCATACAAG ACCACAAGGA
     1501 TTATCAAGAG GTAACCTTAA AGGGGTCTCG GCAGTTCGGG TCCCATGCCG AACTCTTAGC
     1561 CCCTCTCTTT ACCTAACGTC TCACAAGTGA GTGATGAGCT TCTCCAGCCC ACTCAGTACA
     1621 TTACAGACTA AGCTGTTTAC TTATCCCTAT TACGACTAAA CGTTTCAGGC ATCAACAGAT
     1681 AGCTGTTGGT TGGGCGGGAA GTCACATGTT CCGGAGTAAA TGGCGGCATT ACAAGCCCTA
     1741 AGAGTTCGGT CTGTAGCACG CAAGTGGCGA CATGCATATG TCATGGATCG GTTGATACCA
     1801 AGAGGAGGAT GTATGATGAT GGGTACGCCA TGTTTATAAG TAGTACCAGG GGTGGACATA
     1861 AACATTAGCC ATGATTGACC GACCTGGGGA AACCAATATC AAAGAGACCG CTAGGTTTGA
     1921 GCTTATCTAC ATGACAGATT GAACTAATTA CATGGGGGGT GTGGAAATAC CGGTCTGATG
     1981 ACTTGGGTGG TACAAATGGG AGGGGTTCAT GAGAAGGGGC ATGGAGAAAC ACTCTGGAAT
     2041 ACGGGCCGTA TATGAGGTAG CGGGATCTAG CAGGGAAGGA TGGAGAGCGT GAAACGGTAA
     2101 GACAAAGAGA GAAGGTTGCT TGCAGAAGAA GAGAAAGCTA CAACTGATAT GATAATGAAG
     2161 AGTCTCAGTC TAAAATATGA TAAAGCGTCC TCATTTTGAC TTTTCTGCAA AAGAGCCAAA
     2221 ATGAAGTCTA GATGTTGGTA GTCCAAATCC CCAGTTTCGA CTGACCGATC AAAGATCAAG
     2281 AATCTGGTGA ATCCCTGTTA CGATAACCCG ATTTGGGGTT GAATAAGACC CACTTTGAAT
     2341 TTCTATTCAT TCCCATTTTG GGGCGAAAGG ACTGCATATA AAGTATGGGA TATTCAGATC
     2401 TGGGTAACGA TATGCGGATG AAGGCGTCAA CATGGGCACC AGAATGGGCC AGATTCTGCC
     2461 AAAAATGTAG TTGGATGCTG TGCTGAAATG GAGAGGAGAG TAGTGCTGAA GGTGATTTCA
     2521 TCTATTGATT GTGGCCGGGA TCTGTGGGTG GTGTGGGGGG GGGGGCGATG GGGTCGGTGC
     2581 ATAAGGTCGG GACCGTAACT ACCGTTTGCA GAATTCAAGC TGGAAAGTGT CACAAAAAGG
     2641 TTGAGAAAAG GGAACAGATG GAGAGGATTT TTACATCGTC ACACACGTTC TTTTTCCACG
     2701 CCATTCCATC CCCATCCCAT CTCTGGTTAT CCGATCTACA TTTTACATAT GCTCCACTGC
     2761 ATGAACCGAT CAATGGTTTC TCGGCGTCAC TTTGTGATAT ACAAACTATG CATACATTGC
     2821 CCCTCCCTAC ATCATCCTCC TCTTTTCCAT CCGCCATCAA CCGCCTGTCA TCCTCTGCTT
     2881 CGCGTGATAT ATGCCGCTTA TTCTTATGAC GACTTTCAAC AAAGAGTAAG CGCGCCGAAG
     2941 GAACCTTGGT GTTGCGATAT CTGTATTTGA TATCAGGAGT TGGAGGAGGA AAGGCAATGT
     3001 CAGCTCTGTC TTGGATATAT AGATGGGGTT CATGACCTTT GTGGGGGAAA GTTGAAACAA
     3061 TAAGTTCGAT CCGTTATCTT GTATTGGCTG GAGTGACATC TTTACTTTGT TGTTGATAAT
     3121 GCATGACATA TGAGCTGTTC TGATATATGA CATTCTGCTC CTCCTAAACG GCATCATCCA
     3181 TACGAGAGTG ACCACGGAAC TCACGACTAT ACCAGTCATT TCAAGACGGC CCGCACATAC
     3241 CATCCGTCAC CCTGATATAT TGACCAGGTC TATGGTTCTC ATAAACTGGT AGTTGATACC
     3301 ATTTGTCCAC ATCTTGGTAC AGATATCCCC CAAGATCCCG CCATCTACTC CAGTATTCTG
     3361 TCTCTGACCC ACCGTGACCG AACGTATACA CATACACTTT ACCACAGCAT CCCATTTCAT
     3421 CCTTCGCCAT CTCCGGTGCC CATTCCCGCG GTCAGTGTCA CTACGAGGAC ATCCTAGGTT
     3481 ATACAAGCCA GATCTTCTGA CTCTTATATT CTTATATGCC ACATAACTTC AATTCTTTAT
     3541 TATCTTTCTA TTTCAGCATC GTATAGTTCA CAACCGCCGC CAAGATGCCA CCGGTAATAG
     3601 ACATGACCGG GTTCGCCTGG AATTCCACAA CTGACATGCT GGAGCCCATT GTTCGTAACG
     3661 GAACTCCTAC CACAACAATC ATCCACTGCG CCCTGAGATT GACAGCCGGG TCTGTCTGCT
     3721 TCTTGAGCTA TCTCGTCCCC CTCCATATCC TCTGGCGCAA TGGCGAGTTT GCCGGCTTCT
     3781 TCATGATTGG CTCTTTGACA GTATACACTT TTTTCTTCAC AATCAACGCG GCCATCTGGC
     3841 CCACCAACGA TACTTCCTAT TGGTTCGATG GTGTGGGTTT CTGTGATGTT GAGGTTTGCC
     3901 TCAACTCCAT GGCGTCTCAG GTTTTCTCCG CGGCTGTGTT TGCCTTGATG AAGAATCTCT
     3961 CCAGAAATAT CAACCAGATG CGGGACCGCT CCATCAAACG AGAGCGGACG GCGAGATTTC
     4021 TGCGTCAATT TTTAACCATC TTTCCAGTGC CAATCATGCA GCAGGTGCTG TATGGGATCT
     4081 CTTCCAAAAG TCGCTATGAC ATCATTGCCA TGGTAGGCTG TTCCACCACC TACGGCACTT
     4141 GGGTCTACAT AGTAGCTTGG ATCCCTACTG TCATTTTCGC TGTCGGCGCC TCCTTCCTCG
     4201 CCGGTAAGTT CCCCATACTC GAACATGACT CATCATCTGA CCGATCACAT AATAACTAAC
     4261 AAACCCACCC ATCCAGGCCT TATCTACTTC CGCTTCCGCC GCTTCCAACG TACCAACAGC
     4321 TTCAACTCCA ACCTCCTCAA CAACCCCCTT AACCGCCAAT CCGCTAACCG CGCCCGCCGC
     4381 CGCCTCTACC TCCTTTCCAT CACCATCCTC ATCCCCTACT GCCCCATAAT CACCGGCATC
     4441 TTCCTCCGCA ACGTCCTCTC CAACCTGCCC ATTACCGCCT ATTCATGGAC CCTTCTTCAC
     4501 CAAGACTACA GATACCTCGG CTACAAAGTC ACCTGGGGCA CCATCCGTTA CTTCGCCGCC
     4561 GACTACTACA CGTACCAGCC GCAGATATGG TCGTGGATTC CCCTAGTGAT TGTCTTCCCC
     4621 GTCTTTTGGT TCTTCGGCAT GACCACCGAG GCCATCAACA CCTATCGACG CATCCTCGTC
     4681 CGCCTCAGCC TCGCGCGCCT GTGGCCCTCG CTCACAATAG AATACTCGCC GAACCGCCTG
     4741 CCGGACAACC GTAGCTGGGT TGCCTCGTTC TTGCGGTCTC GGAACGGGGA TTCGTCGGAG
     4801 GCAACCGCGG TTAATACAGG GGTTATGTCA GATGGCTTGG GGAATGATGA GGGGAAAGGT
     4861 GAGAAGAGGG CGAATGCTTC GGGGCGGCTG TCACAGACGC CGGCGACGCT AGGGGCGACT
     4921 GAGGTGGTTG AAGAAGTAGA AGCAGACGAG GCAGGAAACA AAGAAGGGAA GGGGGACATT
     4981 GAGTGTGGGC ATGAACAGAT CGGTGGGGAC AGAGGAAGGG AGATTTGGGA CGGGACGCAG
     5041 GCGATTGTCG AGGAGGGAGT GGGCGAGGAG AGAATCTCAG TAGTTACAAG AGGCCAAGGA
     5101 AACCATGGGG TGCAGACTAA TTGTTGGAGT GGAAGTACAG TCGGGAGCAC CAGTGGGGAG
     5161 CTCCGCCGAG TGACGGTGGA GACAGAGATT GAAAGACGTT CAGTGAGTGA TGATTAAGCA
     5221 AGGACATGGA TCACGTGGAT GGACATTTTG TGGATTTCGA TATGTTGAGG TTAATTTTAC
     5281 CCAAAAGACA ACCAATTTGA CGATAAAAAC TATTCCAAAA AAAGACAAAA CGCCTCTCCA
     5341 GGCCCATTGA CAAGTAAATC TGGTATCAAG AAGAACGGAC CATATAGAAT ACCCAAACGC
     5401 TGTAAAAACC CAAAAGCCAA ATACCCATTT AATTACAAGA AAATAAACCA AAATCACGCA
     5461 ACCTCTGCAC CCGCCTTGGG CATCTCCGGC TCTATCCTCG GCACCCCGCT CCCTGGCGTC
     5521 GTCAGAGAAT TAGGGTCCTC TGAGATCTCT GGATCCGGAA TCTGGATATC TAAGGACATG
     5581 TATCCCGATA ATCTCAACGG GATGATCTTT GGGGCCGTTG CCCGACCTCC ACCACCAAGA
     5641 GTTCGTTCCA TGTTGGTATT CCACTCCTCG ATCCACTTTT CCAGAGACTT GAGGCGCAAC
     5701 TTGACGTTGG TGAGACCTAG GTTTTCCCAG ATCCAACCAG TGAGAATGCC GACAACGCCG
     5761 TCGAGGATAT TCCGGGGAGA GTAAGGGTTG TACGTTTCCA TTAGGTACGA ATTTACTTTT
     5821 TCAATGACGG CGCGGAAGTC GGTCTCGGAG AGACCAGCGG GGTCAAGCAG TTCCGGGTAC
     5881 AGGTTGGTAA AGGTCGGTGA GACATCGCCG TTGAGGAGGA AATCGCGGCG GACACGGATG
     5941 ATGCGGGTTG ACTGGTACTC AGGGGAATCG CGGGGAACGT AAGGGTTGCG ATGGGGATAG
     6001 CACGGGTGAG ACGGACCCCA CTCGGCACCG TCCATTCCAT CAACGTCTTC ACCCATGATT
     6061 GAAGAATCAG ACGAAGAGAT GGGAGAGCCA ATGCCATCAT ATGACATGCG GTTGGGGTCA
     6121 AAGGCGGGAA GTGAGTCGGG GCCCCGCTCG AGGTCATGAG CAAAGGCATC GTTGGGTTGG
     6181 CTGGCCGTAG CTGCAGGAGT CGTAGATTCG GCCATAGTGA ACGAGTTGAT TCTGATTTCT
     6241 GGAGCTTTGC CCTTTTCGGC AGTGGTAAAT TTTGGCGGAG GCGCTAGCTG TTTTGGTTCT
     6301 CTTGGTGATT CTGGTTTAGA TGGAAAATGG ACTGGAGACT GCAACGGTGA CGGAATATAA
     6361 AGGCCCGGCG AATGAAGCGA ACTAGAAGTC TTGTCACTAG AGGCTCGTTT CTTGTCTTCG
     6421 TACGACAGAC GTACTGACCG AGGTAGCGAA CTGCGTTTGT CCGATGATCC GTCAAGCTGC
     6481 AGATTGCCTC TACCGGAACC GTCAGGGTTC CTCAACTGGA GTTGCTGCGG CAATGACAAC
     6541 AACGGTGATT CAATCGGCAG TGAAGCGTCC GGTGCAAGCT TGCGGGACGG ATCGAGATCC
     6601 GGATGCGCAA TTGGCACAGG AGGTGGAGGG GGAGTCGAAG GCCGGCGTTT CCGAGGTGAA
     6661 GAACTAATTG GGGCTACTAG AAGATTGCTG ATGGGGTTAC GGGACGAGTT GCTAGTGGGC
     6721 GACCGAGGCG TCGAATTCGT AGGGTTCCAG AGACGACCCG AGTTTGCGCG ACGGCGTCGG
     6781 GCAAAAAGGG TTGTTCCGGG CACGGACGAC TGATGTGTCG GCGTCGTTTG TGTGGGTGAT
     6841 CGGGGCGCAA ATGTCGGCCC GATCGTGTAG GCAGAAAATT CTAATAATGT CGCAGGGGAG
     6901 GCCGCGACAA GTTCGGGAGG CCGCGGCGAA GAGGGCAAAT GGAAAGACGA GCAGGTGTCG
     6961 TCGTTGTCGT TGTCGTCGGT GGCGTGATCA CGGGGCACAG CACTGTTATC GTCGGGGTCG
     7021 GCGTAACGGG GGAAGTCAGT TGCGAATTTA GAGATGGAGC TTGTTGAATG AGTGTTGTTG
     7081 GGGGCTAAGG AGGTTTGTTC AGGGACGAAA TGGCATGGTA GAGCGTGGGA AGCCGTGGGA
     7141 AGGAGAGAGG GGCGGCTGAG TCAACGAAGA CTGCAGACGC CGGGTGGTGA CGGAAAGAGC
     7201 GACTAGAGTT GGAAAGGAAG AAGCGAGTGT GGCGCTTATC GGCTGGGTGG CGGCCAAAAG
     7261 ACAGCAACAA CAGCGAAAAG CAAAAGGACG GCGTGGTTAG GGGCGTCGAA ATAGGCTGCA
     7321 ATTTCACGGA GCGATTCGAC GTGGAGGAAG TAGCGGAAGC CGTGGAAGCC GGAGCCAATG
     7381 AATAATCAAG AGAAGAATTG ACTATCGATA GCGGAGAAAA GATATTCTGG GGGGTAGGAA
     7441 CAATGGGCGC CGCTCTGTCA ATGTTTGATC GCGTCAACGA TGCTGGGATT CCAGGAGGCA
     7501 AAGAATGCGT TGATGCACTG CTAAAATCAG CAGCAATAAT GGCAGCAGGA AATGAGGTTG
     7561 CAGCGGCTTG CTTGATCGCC GTAGGATTGT TGGATCGGGA AGAAACGGGT GTGAAGCTTT
     7621 TTCTGAACAG GTGCGTATTG AAACTCTCTC TGTGGACAGG GATACCTAAA GTAATAGGAA
     7681 CACTGTGTGA ATTCCCAAAA TGGTGATGTG GCTGGGAACC GTGTGGCCGA AGCGAAATGA
     7741 GGTGATCCGG GAGGATAATT GTGTGGCGGC GAGGTGGTGC CCGGAGAAGG GGGGAAGCCC
     7801 CCAGCGAGAA CTGGCGGAGT CTCCTGCAGT GCGGACTGAA AAAGATATCA AAGATGGACT
     7861 GACAAAGGTA GCTGATGAGA TCTGGTACAC GGAAGTGGTT GCAGGTACGG CCTGGCAT
//
LOCUS       A.cleistominuta_Areceptor      7785 bp    DNA     linear   PLN 02-MAR-2021
DEFINITION  Ambrosiella cleistominuta strain CBS 141682
            NODE_19_length_213317_cov_34.438916, whole genome shotgun sequence.
ACCESSION   JABFIG010000019 JABFIG010000000
VERSION     JABFIG010000019.1
KEYWORDS    WGS.
SOURCE      Ambrosiella cleistominuta (unknown)
  ORGANISM  Ambrosiella cleistominuta
            Eukaryota; Fungi; Dikarya; Ascomycota; Pezizomycotina;
            Sordariomycetes; Hypocreomycetidae; Microascales;
            Ceratocystidaceae; Ambrosiella.
REFERENCE   1  (bases 1 to 213317)
  AUTHORS   Wilken,P.M., Aylward,J., Chand,R., Grewe,F., Lane,F.A., Sinha,S.,
            Ametrano,C., Distefano,I., Divakar,P.K., Duong,T.A., Huhndorf,S.,
            Kharwar,R.N., Lumbsch,H.T., Navathe,S., Perez,C.A.,
            Ramirez-Berrutti,N., Sharma,R., Sun,Y., Wingfield,B.D. and
            Wingfield,M.J.
  TITLE     IMA Genome - F13: Draft genome sequences of Ambrosiella
            cleistominuta, Cercospora brassicicola, C. citrullina, Physcia
            stellaris, and Teratosphaeria pseudoeucalypti
  JOURNAL   IMA Fungus 11, 19 (2020)
   PUBMED   33014691
   REMARK   Publication Status: Online-Only
REFERENCE   2  (bases 1 to 213317)
  AUTHORS   Wilken,P.M.
  TITLE     Direct Submission
  JOURNAL   Submitted (12-MAY-2020) Department of Biochemistry, Genetics and
            Microbiology, Forestry and Agricultural Biotechnology Institute,
            University of Pretoria, Ring Road, Hillcrest, Pretoria, Gauteng
            0083, South Africa
COMMENT     ##Genome-Assembly-Data-START
            ##Assembly Method        :: SPAdes v. 3.14.0
            Genome Representation  :: Full
            Expected Final Version :: No
            Genome Coverage        :: 38.0x
            Sequencing Technology  :: IonTorrent; Illumina HiSeq
            ##Genome-Assembly-Data-END##
FEATURES             Location/Qualifiers
     Transcript      complement(1..699)
                     /score="0.97"
                     /source="AUGUSTUS"
                     /g3.t1
     CDS             complement(join(1..53,130..218,419..699))
                     /source="AUGUSTUS"
                     /transcript_id="g3.t1"
                     /gene_id="g3"
                     /score="0.99"
                     /score="1"
                     /frame="[complement(3501..3503): 0,
                     complement(3504..3553): 2, complement(3630..3718): 1,
                     complement(3919..4199): 0]"
                     /label="Single-stranded DNA-binding protein"
     gene            complement(1..699)
                     /score="0.97"
                     /source="AUGUSTUS"
                     /g3
                     /label="Single-stranded DNA-binding protein"
     Terminal        complement(1..53)
                     /score="0.99"
                     /frame="2"
                     /source="AUGUSTUS"
                     /transcript_id="g3.t1"
                     /gene_id="g3"
     source          <1..>7785
                     /organism="Ambrosiella cleistominuta"
                     /mol_type="genomic DNA"
                     /submitter_seqid="NODE_19_length_213317_cov_34.438916"
                     /strain="CBS 141682"
                     /isolation_source="From an Anisandrus maiche female
                     caught in-flight"
                     /culture_collection="CBS:141682"
                     /db_xref="taxon:1906498"
                     /country="USA: Ohio, Wayne County, near Barnard Rd"
                     /collection_date="08-Jul-2015"
                     /collected_by="C. Ranger"
     intron          complement(54..129)
                     /score="0.99"
                     /source="AUGUSTUS"
                     /transcript_id="g3.t1"
                     /gene_id="g3"
     Internal        complement(130..218)
                     /score="0.99"
                     /frame="1"
                     /source="AUGUSTUS"
                     /transcript_id="g3.t1"
                     /gene_id="g3"
     intron          complement(219..418)
                     /score="0.98"
                     /source="AUGUSTUS"
                     /transcript_id="g3.t1"
                     /gene_id="g3"
     Initial         complement(419..699)
                     /score="1"
                     /frame="0"
                     /source="AUGUSTUS"
                     /transcript_id="g3.t1"
                     /gene_id="g3"
     Transcript      3421..5053
                     /score="0.4"
                     /source="AUGUSTUS"
                     /g4.t1
     CDS             join(3421..4039,4113..5053)
                     /score="0.91"
                     /score="0.44"
                     /source="AUGUSTUS"
                     /transcript_id="g4.t1"
                     /gene_id="g4"
                     /frame="[6921..7539: 0, 7613..8550: 2, 8551..8553: 0]"
                     /label="a-pheromone receptor"
     gene            3421..5053
                     /score="0.4"
                     /source="AUGUSTUS"
                     /g4
                     /label="a-pheromone receptor"
     Initial         3421..4039
                     /score="0.91"
                     /frame="0"
                     /source="AUGUSTUS"
                     /transcript_id="g4.t1"
                     /gene_id="g4"
     intron          4040..4112
                     /score="1"
                     /source="AUGUSTUS"
                     /transcript_id="g4.t1"
                     /gene_id="g4"
     Terminal        4113..5053
                     /score="0.44"
                     /frame="2"
                     /source="AUGUSTUS"
                     /transcript_id="g4.t1"
                     /gene_id="g4"
     Transcript      complement(5348..7785)
                     /score="0.58"
                     /source="AUGUSTUS"
                     /g5.t1
     CDS             complement(join(5348..7049,7202..7785))
                     /source="AUGUSTUS"
                     /transcript_id="g5.t1"
                     /gene_id="g5"
                     /score="0.92"
                     /score="0.59"
                     /frame="[complement(8848..8850): 0,
                     complement(8851..10549): 1, complement(10702..11285): 0]"
                     /label="Ras modification protein ERF4"
     gene            complement(5348..7785)
                     /gene_id="g5"
                     /label="Ras modification protein ERF4"
     Terminal        complement(5348..7049)
                     /score="0.92"
                     /frame="1"
                     /source="AUGUSTUS"
                     /transcript_id="g5.t1"
                     /gene_id="g5"
     intron          complement(7050..7201)
                     /score="0.64"
                     /source="AUGUSTUS"
                     /transcript_id="g5.t1"
                     /gene_id="g5"
     Initial         complement(7202..7785)
                     /score="0.59"
                     /frame="0"
                     /source="AUGUSTUS"
                     /transcript_id="g5.t1"
                     /gene_id="g5"
ORIGIN
        1 CTACTGCTCC CCGGCCTCCT CAACCTTGCC GCGCTTGAGG ACCTCGATTG TGCCTGTGGA
       61 AAGTAAACTT GTCAGCGTTG TGATTCTGTA TCATGTGTCA CCAAGTGATG AGACGAGGGA
      121 ATAACTTACG CTGGACAATG TTGACAGACT GGCGGTTCTT ACCGGACTCA TCGGCGAAAG
      181 TGGAGATGCT GAGGTCACCC TCAACATAGA CGAGGGTACT GTTTATGAGG TTAGTAGCTT
      241 TGACTGAATG AAGACGATTC GGAAGATCTT TAAAGGTGTA TAACATGAGT CTGATGTCAC
      301 ACGGTCCGGC TTACTGTCTA AGAAAACAAA TTTCAAAGGA CAAACTCAGA CTCGACACCT
      361 CAGTCCTTCT CTATCATCAA AAATACTAAT TTCCCTCCCC GACACATATT CAACTTACCC
      421 CTTGGGCAGA CCTTGGATCC ACTCCTTCTT CTTGACCTCC TCAGGCGAAG CAAAGGTAGC
      481 AACACGGAAC CACGAAGGCG GCTTGTTGGG CCCATTGTTG CAGGCAACAG TGTAACGAAT
      541 CAACTCCGAC GCCTCATTCT TGGTTGGGGT GATCTCCGGC ACGCCAGCCA GGTGGCCAAT
      601 CAGTGTAACT TTGGACAGTG CCTTGGGCGC TGAAGTGGTA AAGGAACGGG CAACAGAGGC
      661 CGACGAGACG GTGGCGCGAC GGACGAGAAG AGAGAACATT TTTTTTCGCG GGGGAGAAGG
      721 TAGTGGTTGG TGGTGTGTGG GGATTTTTTT TTAGTGGTTA TTTTCCTATC TTGACGGAGC
      781 TGGTGGCGGA GACGGACAAG GCTGAGAGCG AACCGCAAAA ATTTTTGTGG CGAGGCGGGT
      841 TTGCTGCTGC TGCTGCAGTG GGGTGGATTT GGTAAAACGC TTGTCTGCGC GGGTTTTGGA
      901 AGGTAGGGTG AGGGGCCTGA ATTGGAAGTA AGCAGGGGTT TTTTATGGCG GGACCTGGAG
      961 CGGAACGAAT GAGATGGATA AGAGGTTTTC AAATTAAAGG TGAGGAAATT TTGAGATGAA
     1021 GGTTGGCCAA TTGGGCTGAT TTTGATTTTC AAATGGGATC ATTCTTTTCA AGCTGATGGA
     1081 TATGCGCGTT TGCTGCGATG CGGTTGTCTA AGGGGGAGTT TAGAGGGATA AGGGTTTGTA
     1141 TGTTTCTGGA TATAACCCTA ACATAGCATT AAAATTAAGG CAAACAAATA GAAAAAGCAT
     1201 TTTAGAAATG TGTGTAAACT AAATAAATAA AATGTGTAAA ACAACGAACA ACAGATTCAA
     1261 ATGATGTTGA TGCTCTACTT ATCTTAGCTA TGGCTAATGC TCATACTGAT AAGGTCTTCA
     1321 CTAATCTAAG TTCCATCCTG AACAACAGGA TCAATTTAAG TTGGATGAAG AAACGCTCGT
     1381 GCACCTTTTG TTCTGCTAGG TACAAACCCC CACCAAGACA ACAGCTTGAC TAGGCATCAT
     1441 GATGTTTCCA TAAACCCTGC TCATTAAGCC AAGCTTCATA TAAGGCCACA ATGATTATCA
     1501 AGAGGTAACC TCAAAGGGGT CTCGGGAGTT CGGGTCCCGC GCCGAACACT TAGCCCTTCT
     1561 CTTTACATAA TATCTCACAA GTGAGCGACA AGCTTCTCCA GCTCACTCAA AACATCACAG
     1621 ACTAAGCTGT TCATTTATCC CTATTACGAT TAAACATTTC AGGCATCAAC AAATAGCTTT
     1681 TTGTTGGGCG GGAAGCCACA TGTTCCGGCG TAGATGGTGG CATCACAAGC CCTGAAAGTT
     1741 CAGTCTAAAG CACGCGAGTG GCGACATGCA TATGTCATGG ATCGGTTGAT ACCAAGAGAG
     1801 GGATATATGA TGATGGGTAT ACCATGTTTA TAAGTAGTAC CAGGGGTGGA CATAAACATT
     1861 AATCATGGTT AACTGACCTA GGGAAACCAG TATCAAAGAG ATCGCTAGGT TTGAGCTTAT
     1921 CTACATGACA GATTAAACTA GTTACATAAG GGGGCGTGAA AGTACCGGTC TGATGATTTT
     1981 GGTGGTACAA GTGGGAGGGG TTCATGGGAA AAGGCATGGA GAAACACTAG AATACGGGCC
     2041 GTATATGAGG TAGCGGGATC TAGCAGGGAG GGATGGAGAG CGTGAAACGG TAGGACAAAG
     2101 AGAGAAGGTC GTTTTCAGAA GAAGAGAAAG CTACAATTGA TGTGATGATG AAAAGTCTTA
     2161 GTCTAAAATA TGACAAAGCA TCCCCATATT GACTTTTCTG CAAAAGAACC AAAATGAAGT
     2221 CTAGATGTTG GTGGTCCAAA TCCCTAGTTT AGACTGACCA ATCAGAAATC AAGAATCTGG
     2281 CGAATCCCTG TTACGCTAAC CCGATTTGGG GTTGAATAAG ACCCACTTTG GATTTCTATT
     2341 CATTCCCATT TTGGGACAAA AGGACTGCAT ACAAAGTATG GGATACTCAG ATCTGAGTAA
     2401 CGATATGCGG ATGAAAGCGT CAACATGGGC ATCTATAACT AACGTTCGCA GAATTCAAGC
     2461 TGGAAAGTGT CACAACAAGG TTGAGAAAAG AGAATAATGG AGAGGATTCC CACATTGACA
     2521 CACACATTCT TTGTCCACAC TATTCTATCC CCACCCCATC TCTGGTTATC CGATCGATAT
     2581 TTTACACATG CCCCACTACA TGAAGCTATC AACGGTTTCT TGGGGTCACT TTGTGATATA
     2641 CAAACTATGC ATACATTGCC CCTCCATACA TCATCCTCCT CTTATCCATC CACAATCAAC
     2701 CGCCTGTCAT CATCCACTTC GCGGGATATA TGCCGCTTAT TCGTTTGACA GACGGCCTTC
     2761 AACAAAGAGT AAGCGCGCCG AAGGAACTTT GATGTTGCGA TATCTGTATT TGATATCTGG
     2821 AATTGGAGGG GGAGAGGCAA TGCCAGTTCT GTCTCGGATA TATAAACGGG GGTCGTGACC
     2881 TTTGTGGGGG GAAGTTGAAA CAATCAGTTC GACCTGTTAT CTTGTATTGG CTGGAATGTG
     2941 ACATCTTTAT TGTTGATGAC GCATGAGATA TGATCTGTTC TAATATGACA CTTTGCTCCT
     3001 CCTGAACGGC ATTACCTATA TGAGAGTGAC TACGGAACTC ACGACTATAC CAGTCATTTC
     3061 AAGACTGCTC ACACATACCA TCCGTCACCC TGATATATTG ACCAGGTCTA TGGTTCTCAT
     3121 AAACTGATAG TTGATACCAT TTGTTCACAT CTTGGTACAA ATATTCCTCA AGGTCCCATA
     3181 ATCTACTCTA GTATCTTGTC TCTGGCCCTC TGTGACCGAA CGCATACGCA TACACTTTAT
     3241 CATAATATCC CGTTTCATCC TTCACCATCT CCAGTGCCCA TTCCCGTGGT CAGTGTCGCC
     3301 ACAAGGATAT CCTAGGTTAC ACCAACAAGA TCTTCTGACT CTTACTCTTA TGTGTCACAT
     3361 AGCTTCAATT ATTTATTATC ATTTTGCTTC AGTATCGTAT AGTTCACAAC TACCGCCAAG
     3421 ATGCCACCGG TAATCGACAT GACTGGGTTC GCCTGGAATT CCACAACTAA CATGCTGGAG
     3481 CCCATTGTTC GTAATGGAAC CCTTACCACG ACAATAATCC ACTGCGCCTT GAGATTGACA
     3541 GCTGGGTCTG TCTGCTTCTT GAGCTATCTC GTCCCCCTTC ATATCCTTTG GCGCAATGGC
     3601 GAGTTTGCTG GCTTCTTCAT GATTGGCTCT TTGGCAGTAT ACACTTTTCT CTTCACGATC
     3661 AACGCGGCCA TCTGGCCCAC TAACGATACT TCCTATTGGT TCAATGGTGC GGGTCTCTGT
     3721 GATGTTGAGG TTTGCCTCAA CTCCATGGCG TCTCAGGTTT TCTCCGCGGC CATGTTTGCC
     3781 CTGATGAAGA ATCTCTCCAG AAATATCAAC CAGACGTGGG ACTACTCTAT CAAACGAGAG
     3841 CGGACGGCGA GATTTCTGCG TCAATTTTTA ATCATCTTTC CGGTGCCCAT CATGCAGCAG
     3901 GTGCTGTATG GGATCTCCTC CAAAAGTCGT TATGATATCA TTGCCATGGT GGGCTGTTCC
     3961 ACCACCTACG GCACTTGGGT CTACATAGTA GCCTGGATCC CTACTGTCAT CTTCGCCATC
     4021 GGCGCCTCCT TCCTCGCTGG TAAGTTCCCC ATGCTCGGAC ATGACTCATC ATCTGACCAA
     4081 TCACATACTA ATCAACTAAC TCACTCACCC AGGCCTTATC TACTTCCGCT TCCGCCGTTT
     4141 TCAACGCACC AACAGCCCCA ACTTCAACCT CCTCAACAAC CCCCTCAACC GCCAATCCGC
     4201 CAACCGCGCC CGCCGCCGCC TCTACCTTCT CTCCCTCTCC ATCCTCATCC CCTACTGCCC
     4261 CATAATTACC GGCATCTTTC TCCGCAATGT CCTCTCCAAC CTGCCCATCA CCGCCTATTC
     4321 CTGGACCCTC CTCCACCAAG ACTATAGATA CCTCGGCTAC AAAGTCACCT GGGGCACCAT
     4381 CCGCTACTTT GCTGCCGACT ACTACACGCA CCAGCCGCAG ATATGGTCGT GGATCCCTTT
     4441 AGTGATCGTC TTCCCTGTCT TTTGGTTCTT CGGCATGACC ACTGAGACCA TCAACACCTA
     4501 CCGGCGCATC CTCATCCGCC TCGGCCTCGC GCGTCTGTGG CCCTCGCTCA CAACAGAATA
     4561 CTCGCCGAAC CGCCTGCCGG ACAACCGTAG CTGGGTTGCC TCGTTCTTGC GGTCTCGGAA
     4621 CGGGGATTCG TCGGAGGTGA CCGCGGTTAA TACAGGGGCT ATGTCAGATG ACTCGGGGCA
     4681 TGATGGGGAG AAAGGTGAGA AGGGGGTGGA TGCTTCGGGA CGGCTGTCTC AGACACTGAC
     4741 GACGTTAGGG GCGACTGAGG TGGTTGAAGA AATAGAAGCA GATGAGGCGG GAAACAAAGA
     4801 AGGGAATGGG AACATTGAGT GTGGGAATGA GCAGATAGGA GGGGACAGAG GAAGGGAGAT
     4861 TTGGGACGGG ACACAGGAGA TTATCGAGGA GGGAGTAGGC GAGAAGAGAG TCCCAGCAGT
     4921 TACAAGAGGT CAAGGAAACC ACGGGGTGCA GACTAATTGC TGGAGTGGAA GTACAGTTGG
     4981 GGGCACCAGT GGGGAGCTCC GTCGAGTGAC AGTGGAGACG GAGATTGAAA GATGTTCAGT
     5041 GAGTTATGAC TAAGCGAGGA CATAGATCAC GTGGATGGGC ATTTTGTGGA TTTCGATATG
     5101 CTGAGGTTAC AGTTCCCAGA TAATTAATTT TCATTTTCAT TGAAGCAAGA GTTTTACTTT
     5161 ACTCAAAAGA CAACCAAGTC GACAATAAAA ACCATTTCAA AAAAAAAAAG ACAAAACGCC
     5221 TCTCCAGGTC CATTGACAAG TAAATCTGGT ATCAAGAACA ACGGGACCAC ATAAAACACC
     5281 CAAACGCTGT AAAAATCCAA AAGCCAAAAG CCAAATACCC ATTTAATTCC AAGAAAATAA
     5341 ATCGAAATCA CACAACCTCT GCATCCACCT TGGGCGTCTC CGGCTCTATC CTCGGCACCC
     5401 CACTCCCCGG CGTTGTCGGA GAATTAGGGT CCTCTGAGAT TTCTGGATCA GGAATCTGGA
     5461 TATCTAAGGA CATGTATCCC GATAATCTCA ACGGAATGAT CTTCGGGGCC GTTTCCCGAC
     5521 CTCCACCACC AATAGTTTGT TCCATGTTGG TATTCCACTC CTCGATCCAC TTTTCCAAAG
     5581 ACTTGAGGCG CAACTTGACG TTGGTGAGAC CTAGGTTCTC CCATATCCAA CCAGTAAGAA
     5641 TGCCAACAAC GCCGTCGAGG ATATTCCGCA GCGAGTAAGG GTTGTACGTT TCCATTAGGT
     5701 GGGAATTTAC CTTTTCAATA ACAGCACGGA AGTCAGTCTC AGAGAGACCA GCAGGGTCAA
     5761 GCAGTTCCGG ATACAGGTTA GTAAAGGCCG GTGAGATATC GCCGTTGAGG AGGAAGTCGC
     5821 GGCGGACACG GATGATGCGG GTTGACTGGT ACTCGGGGGA ATCGCGGGGC ACGTAAGGGT
     5881 TGCGGTGGGG ATAGCACGGG TGAGACGGAC CCCACTCAGC ACCGTCCATT CCATCAACGT
     5941 CCTCACCCAT GATTGAAGAA TCAGACGAAG AGATGGGAGA GCCAATTCCA TCATATGACA
     6001 TACGGTTGGG GTCAAATGCA GGAAGTGAGT CGGGGCCCCG CTCGAGATCA TGGGCGAAGG
     6061 CATCGTTGGG TTTGCTGGCC GTAGCCGCGG GAGTCGTAGA TTCAGCCATA GTGAACGAAT
     6121 TGATTCTGAT TTCTGGAGCT TTGCCCTTTT CGGCAGCAGT GAATTTTGGC GGAGGCGCTA
     6181 GTTGCTTCGG TTTTCTTGGT GATTCCGGTT CAGATGGGAA ATGGACTGGA GACTGCAACG
     6241 GCGACGGAAT ATAAAGGCCC GGCGAATGAG AAAGAGGACT AGGAGTCTTG TCACCAGAGG
     6301 CTCGTTTCTT GTCTTCGTAC GACAGACGCA CTGACCGAGG TAGCGAACTG CGTTTGTCCA
     6361 ATGACCCGTC AAGCTGCAGA TTGCCTCTAC CGGAGCCTTC AGGGTTCCTC AACTGGAGCT
     6421 GCTGCGGCAA CGACAACAGT GGTGATTCAA TCGGTAGTGA ACCGTCCGGT GCAAGCTTGC
     6481 GGGACGGATC GAGATCCGGA TGTGCAATTG GTACAGGAGG CGGAGGGGGA GTTGAAGGCC
     6541 GGCGTTTCCG AGGTGAAGAA CTAATCGGGG CCACTAGGAG ATTTCTGATG GGGTTGCGCG
     6601 ACGAGTTGCT GGTGGGCGAC CGGGGTGTCG AATTCGTCGG GTTCCAGAGA CGACCCGAGT
     6661 TTGCGCGACG ACGTCGGGCA AAAAGGGTTG TTCCGGGCGC GGACGGCGGA TGTGTCGGCG
     6721 TCGTTTGTGT GGGTGATCGG GGCGCAAATG TCGGCCCGAT CGTGTAGGCA GAAAATTCTA
     6781 GTAATGTCGC AGGGGAGGCC ACGACAGGCT CAGGAGGCTG CGGCGAAGAG GGCAGATGGA
     6841 AAGATGAGCA GGTGTCGTCG TTGTCGTCGT CGGTGGCGTG ATCACGGGGC ACAGCACTGT
     6901 TATCGTCGGA GTCGGCGTAA CGGGGGAAGT TAGTTGCGAA TTTAGAGGTA GAGTTCGTTG
     6961 AGTGGGTGTC GTTGGGGGCT AAGGAGGCTT GTTCAAGGAC GAAATGGCGT GGTAGAGCGT
     7021 GGGAAGCCGT GGGAATGAGA GAGGGGCGGC TGAGTCAATG AAGACTGCAG ACGCCGGGTA
     7081 GTGACGGAAA GAGTGACTAG AATTTGAGAA GAAAAAACGA GTGTGGTGCT TATCAGTTGA
     7141 GTGATGGCCA AAATACAGCA ACAACAACAG TGAAAAGCAA AAGGACGGCG TGGTTAGGGA
     7201 CGTCGAAATA GGCTGTGATT TCACGGAACG ATTCGACGTA GAGGAAGTAG CGGGAGCCGT
     7261 AGAAGCCGGA GCCGATGAAT AATCAAGAGA AGAATTGACT ATCGATAGCA GAGAATGGAT
     7321 ATTCTGGGGG ATAGGAGTAA TGGGCGCCGG TCTGTCGATG TTTGATCGCG TCAATGATGC
     7381 TGGCATTCCA GGAGGCGAAG AATGCGTTGG TGCACTGCTA AAATCAGCAG CAATAATGGC
     7441 AGCAACGGCT TGCTTGATCG CCGTAGGATT GCTGGATCGG AACGAAACGG GTGTGAAGAT
     7501 TTTTCTGAAC AGGTGCGTAT TGAAGCTCTT TTTGTAGACA GGGGTATCTA AAATAATAGG
     7561 AACAATGTGT GAATTCCAAA AGTGGAGGTG TGGCTGAAGC AAAATGAGGT GATCCTGGGG
     7621 AATAATTGTG TGGCGGCAAA GTGGTGCCCG GAGAAGGGGG GAAGCCCCTA GAGAGAACTG
     7681 GCGGAGTCTC CTGCAGTGCG GACTGAAAAA GATTTCAAAG ATGGACTGGC AGAGATAGCT
     7741 GATGAGATCT GGTACACGGA AGTGGTTGCA GGTGCGACCT GGCAT
//
LOCUS       A.xylebori_Areceptor      7809 bp    DNA     linear   PLN 16-NOV-2017
DEFINITION  Ambrosiella xylebori strain CBS 110.61 scaffold_5, whole genome
            shotgun sequence.
ACCESSION   PCDO01000006 PCDO01000000
VERSION     PCDO01000006.1
KEYWORDS    WGS.
SOURCE      Ambrosiella xylebori (unknown)
  ORGANISM  Ambrosiella xylebori
            Eukaryota; Fungi; Dikarya; Ascomycota; Pezizomycotina;
            Sordariomycetes; Hypocreomycetidae; Microascales;
            Ceratocystidaceae; Ambrosiella.
REFERENCE   1  (bases 1 to 1780831)
  AUTHORS   Vanderpool,D., Bracewell,R.R. and McCutcheon,J.P.
  TITLE     Know Your Farmer: Ancient Origins and Multiple Independent
            Domestications of Ambrosia Beetle Fungal Cultivars
  JOURNAL   Mol. Ecol. (2017) In press
   PUBMED   29087025
   REMARK   Publication Status: Available-Online prior to print
REFERENCE   2  (bases 1 to 1780831)
  AUTHORS   Vanderpool,D., Bracewell,R. and Mccutcheon,J.
  TITLE     Direct Submission
  JOURNAL   Submitted (26-SEP-2017) Cell, Microbial, Molecular Biology,
            University of Montana, 32 Campus Dr, Missoula, MT 59801, USA
COMMENT     ##Genome-Assembly-Data-START
            ##Assembly Method        :: AllPaths v. 48777
            Genome Representation  :: Full
            Expected Final Version :: Yes
            Genome Coverage        :: 141x
            Sequencing Technology  :: Illumina HiSeq
            ##Genome-Assembly-Data-END##
FEATURES             Location/Qualifiers
     Transcript      complement(1..697)
                     /score="0.87"
                     /source="AUGUSTUS"
                     /g3.t1
     CDS             complement(join(1..53,130..218,417..697))
                     /source="AUGUSTUS"
                     /transcript_id="g3.t1"
                     /gene_id="g3"
                     /score="0.89"
                     /score="0.87"
                     /score="1"
                     /frame="[complement(4030..4032): 0,
                     complement(4033..4082): 2, complement(4159..4247): 1,
                     complement(4446..4726): 0]"
                     /label="Single-stranded DNA-binding protein"
     gene            complement(1..697)
                     /gene_id="g3"
                     /label="Single-stranded DNA-binding protein"
     Terminal        complement(1..53)
                     /score="0.89"
                     /frame="2"
                     /source="AUGUSTUS"
                     /transcript_id="g3.t1"
                     /gene_id="g3"
     source          <1..>7809
                     /organism="Ambrosiella xylebori"
                     /mol_type="genomic DNA"
                     /submitter_seqid="scaffold_5"
                     /strain="CBS 110.61"
                     /isolation_source="wood"
                     /host="Coffea canephora"
                     /culture_collection="CBS:110.61"
                     /type_material="culture from isotype of
                     Ambrosiellaxylebori"
                     /db_xref="taxon:44383"
                     /country="Cote d'Ivoire"
                     /collection_date="Sep-1961"
     intron          complement(54..129)
                     /score="0.89"
                     /source="AUGUSTUS"
                     /transcript_id="g3.t1"
                     /gene_id="g3"
     Internal        complement(130..218)
                     /score="0.87"
                     /frame="1"
                     /source="AUGUSTUS"
                     /transcript_id="g3.t1"
                     /gene_id="g3"
     intron          complement(219..416)
                     /score="0.98"
                     /source="AUGUSTUS"
                     /transcript_id="g3.t1"
                     /gene_id="g3"
     Initial         complement(417..697)
                     /score="1"
                     /frame="0"
                     /source="AUGUSTUS"
                     /transcript_id="g3.t1"
                     /gene_id="g3"
     Transcript      3438..5070
                     /score="0.66"
                     /source="AUGUSTUS"
                     /g4.t1
     CDS             join(3438..4056,4130..5070)
                     /score="0.67"
                     /score="0.97"
                     /source="AUGUSTUS"
                     /transcript_id="g4.t1"
                     /gene_id="g4"
                     /frame="[7467..8085: 0, 8159..9096: 2, 9097..9099: 0]"
                     /label="a-pheromone receptor"
     gene            3438..5070
                     /gene_id="g4"
                     /label="a-pheromone receptor"
     Initial         3438..4056
                     /score="0.67"
                     /frame="0"
                     /source="AUGUSTUS"
                     /transcript_id="g4.t1"
                     /gene_id="g4"
     intron          4057..4129
                     /score="1"
                     /source="AUGUSTUS"
                     /transcript_id="g4.t1"
                     /gene_id="g4"
     Terminal        4130..5070
                     /score="0.97"
                     /frame="2"
                     /source="AUGUSTUS"
                     /transcript_id="g4.t1"
                     /gene_id="g4"
     Transcript      complement(5348..7809)
                     /score="0.46"
                     /source="AUGUSTUS"
                     /g5.t1
     CDS             complement(join(5348..7046,7370..7809))
                     /source="AUGUSTUS"
                     /transcript_id="g5.t1"
                     /gene_id="g5"
                     /score="0.72"
                     /score="0.52"
                     /frame="[complement(9377..9379): 0,
                     complement(9380..11075): 1, complement(11399..11838): 0]"
                     /label="Ras modification protein ERF4"
     gene            complement(5348..7809)
                     /score="0.46"
                     /source="AUGUSTUS"
                     /g5
                     /label="Ras modification protein ERF4"
     Terminal        complement(5348..7046)
                     /score="0.72"
                     /frame="1"
                     /source="AUGUSTUS"
                     /transcript_id="g5.t1"
                     /gene_id="g5"
     intron          complement(7047..7369)
                     /score="0.47"
                     /source="AUGUSTUS"
                     /transcript_id="g5.t1"
                     /gene_id="g5"
     Initial         complement(7370..7809)
                     /score="0.52"
                     /frame="0"
                     /source="AUGUSTUS"
                     /transcript_id="g5.t1"
                     /gene_id="g5"
ORIGIN
        1 CTACTGCTCC CCGGCCTCCT CAACCTTGCC GCGCTTGAGG ACCTCGATGG TGCCTGTGGA
       61 AAGGAAACTT GTCAGCGTTG TGATTCTGTG TCATGTGTCA CCAAGTGACG AGGCAAGGGA
      121 ATAACTTACG CTGGACAATG TTGACAGACA GGCGGCTCTT ACCAGACTCA TCGGGGAAGG
      181 TAGAGATGCT GAGGTCACCC TCAACATAGA CGAGGGTACT GTTTATGAGG TTAGTAGCTT
      241 TGGCTGAGTA AAGACTATTC GGAGGATCTT TAGAGGCGTG TAAAATGAGT CTGATGTCAC
      301 GGTCTGGCTT ACTGTCCAAG AAAACAATTT TCAAAGGGCA AACTCAGACG ACACCTCAGC
      361 CCTTCTCCAT CATCAAAAAT CCTAATCCCC CCCTCCCCGA TACATATTCA ACTTACCCCT
      421 TGGGCAGACC TTGGATCCAC TCCTTCTTCT TGACCTCCTC AGGCGAAGCA AAGGTAGCAA
      481 CACGGAACCA CGAAGGCGGC TTGTTGGGCC CATTGTTGCA GGCAACAGTG TAACGAATCA
      541 ACTCCGACGC CTCATTCTTG GTCGGGGTGA TCTCCGGCAC GCTAGCCAGG TGGCCAATCA
      601 GTGTAACTTT GGACAGCGCC TTAGGTGCCG AAGTGGTAAA GGAACGAGCG ACAGAGGCCG
      661 GCAAGACGGT GGCGCGACGG GCGAGAAGAG AGGACATTTT TTTTTCGCGG GGGAGAAGGT
      721 AGTGGTTGGT GGTGTGTGGG GAGTTTTTTT TAGTGGTTAT TTTCCTATCT TGGTGGAGTT
      781 TGTGGCGGAG ACGGACAAGG CTGAGGGCGA ACCGCGAAAA TTTTTGTGGC GAGGCGGGTT
      841 TGCTGCTGCT GCTGCGGTGG GGTAGGTTTA GCAAAACGCT TATCTGCGCG AGTTTTGGAA
      901 GGTGGGGTGA AGGGCCTGAA TTGAAAGTAA GCAGGGGTTT GTTATGGCGG GACCTGGGGC
      961 AGAACGAATA AGATGGATAA GAGGTTTTCA AATTAAAGGT GAGGAAATTT TAAGATGAAG
     1021 GTTGACCAAT TGGGCTGATT TTGATTTTCA AATGGGGGCA TTCTTTTCGG GCTGACAGAT
     1081 GTGCGCGTTT TTTGCGATAC AGTTGTCTAA GGGAGAGTTT AGAGAGATAA GGGTTTGTAT
     1141 GTTTCTGTAT ATAACCCTAA CATAGCATGA AAATTAAGGC AAACAGATAG AAATAATATC
     1201 ATAGAAGTGT ATGCAAACTA AATAAATAAA ATGTGTAAAA CAACAAACAA CAGGATCAAT
     1261 TCAAATTGGA TAAAGAAACG TTCGTGCACC TTTTGTTCTG TCAGATACAA ACTCCCATCA
     1321 AGATGACAGC TTGACGGCAT CATAATGTTT CCATGAATCC TGCTTATTAA GCCAAGCTTT
     1381 ATACAAGACT ACAATGATTA TCAAGAGGTA ACCTCAAAGG GGTCTCGGCA GCTTGGGTCC
     1441 CACGCCGAAC ACTTAGCCCC TCTCTTTACC TAATATCTCA CGAGTGATGA GTTTCGCCAG
     1501 CTCACTCAGA ACGTCACAGA CTAAACTGTT CACTTATCCT TATTACGACT AAACGTTTCA
     1561 GGCATCAACA GATAGTTGTT TGTTGAGCGG GAAGCCACAT GTTCCGGTGT AGATGGCGGC
     1621 ATCACAAGCC CTGAGAGTTC AGTCTGAAGC ACGCGAGTGG CGACATGCAT ATGTCATGGA
     1681 TCGGTTGATA TCAAGAGAGG GATGTATGAT GATGGGTATG CCATGTTTAT AAATAGTACC
     1741 AGGGGTGGAT ATAAACATTA ATCATGGTTA ACCGACCTGG GGAAACCAGT AACAAAGAGA
     1801 TCGCTAAGTT TGAGTTTATC TACATGACAG ATTAAACTGG GTACATAGGG GGTGTGGAAG
     1861 TACCGGTCTG ATGACTTTGG TGGTACAAGT GGGGGGGGGT TCATAAGACA AGGCATGGAG
     1921 AAACACTCTG GAAGCGGGAT CTAGCAGGGA GGGATGGAGA GTGTGAAACG GTAAGACAAA
     1981 GAGAGAAGGT CGCTTTTAGA AGAAGAGAAA GCCACAATTG ATGTGATGAT GAAGAGTCTC
     2041 AGTCTAAAAT ATGGAAAAGC ATCTCCATCT TGACCTTTCT GCAAAAGAGC CAAAGTGAAG
     2101 TCTAGACGTT GGTGGCCTAA ATCCCTAGTT TAGACTGACC AATCATAGAC CAAAAATCTA
     2161 GTGAATCCCT GTTACGCTAA CCCGATTTGG GGTTGAATAA GCCCCACTTT GAATTTCTAT
     2221 TCATTCCCAT TTTGGGACAA AAGGACTGCA TACAAAGTAT GGGATACTGA GATCTGGGTA
     2281 ACGATATGCG GATGAAGGCG CCAACAGGGG CCCTAGAATG AGCTAGATTC TGCCAAAAAG
     2341 TGTAGTTGGA TTTTGTGCTG AAGGTGATCT CACCTACTAG TTGTGGCCGG GCTCTGTGGG
     2401 TGGTATGGAG GGGGCGATAG GGTAGGTGCA TAAGGCTGGA ACTGTAACTA CCGTTCGCAG
     2461 AGTTCAAGCT GGAAAGTGTT ATAACAAGGT TGAGAAAAGG GAATAGATGA AGAGGATTCC
     2521 CACATCTCCA CACACATTCT TTGTCTACGC CATTCTATCC CCACCTCGTT TCTGGTTATC
     2581 CGATCGACAT TTTATACATG CCCCACTACA TGAACCGATC AACAGTTTCT TAGCGTCACT
     2641 TTGCGATATA CAAACTATGC ATACATTGTC CTTCCCTACA TCATCTTCCT CTTGTCCATC
     2701 TGCCATCAAC CGCCTGTTAC CCTCCACTTC GCGTGATATA TGCCGCTTAT TATTTTGACA
     2761 GACTGCTTTC AACAAAGAGT AAGCACGCCG AAGGAACTTT GGTGTTGCGA TATCTGTATT
     2821 CGATATCCGG AATTGGAGGA GGAAAGGCAA TGCCAGCTCT GTCTCGGATA TATAGATAGG
     2881 GTTCATGACC TTTGTGGGGG GAAGTTAAAA CAATCAGTTC GATCCGTTAT CTTGTATTGG
     2941 CTGGAGTGTG ACATCTTTAC ATTATTGTTG ATGACATGAG ATATGAACTG TTCTGATATA
     3001 TGATATTTTG CTCCTCCTGA ACGACATTAC CTATACTAGA GTGACCACGG AACTCACGAC
     3061 TATACCAGTC ATTTCAAGAC TGCCCATATA CACCATCTGT CACCCTGATA TATTGAACAG
     3121 GTCTATAGTT CTCATAAACT GGTAATTGAT ACCATTTGCT CACATCTTGG TACAAATATT
     3181 CCCCAAAATC CCACCATCTA CCCTGGTATT TTGTCTCTGA CCCGCTGTGA CTGAACGTAT
     3241 ACTCATAAAC TTTACCATAA CATTACGTTT CATCTTTCAC CATCTCCAGT GCCCATTCCC
     3301 GCGGTCAGTG TCACCACGAG GATATCCTAG GTTACACCAG CAAGATCTTC TGACTCTTAT
     3361 ACTCTTATAT ACCATATAGC TTCAATTTTT TGTTATCTTT TTACTTCAGT ATCGTATAGT
     3421 TCACAACCTC CGCCAAGATG CCACCGATAA TCGACATGAC CGGGTTCGCC TGGAATTCCA
     3481 CAACTGACAT GCTGGAGCCC ATTGTTCGTA ATGGAACTCT TACCACGACA ATCATCCACT
     3541 GCGCCTTGAG ATTAACAGCC GGGTCTGTCT GTTTCTCGAG CTATCTTGTC CCCCTCCATA
     3601 TCCTCTGGCG CAATGGCGAA TTTGCTGGCT TCTTCATGAT TGGTTCTTTG TCAGTATACA
     3661 CTTTTCTCTT CACGATCAAC GTGGCCATAT GGCCCACAAA TGATACTTCC TATTGGTTCA
     3721 ATGGTGTGGG TCTCTGTGAT GTTGAGGTTT ACCTCAACTC CATGGCGTCT CAGGTTTTCT
     3781 CCGCGGCCAT GTTTGCCCTG ATGAAGAATC TCTCCAGAAA TATCAACCAG ATGCAAGACT
     3841 ACTCTATCAA ACGAGAGCGG AAGGCGAGAT TCCTGCGTCA ATTTTTAATC ATCTTTCCGG
     3901 TGCCCATCAT GCAGCAGGTG CTGTATGGGA TCTCCTCCAA AAGTCGTTAT GACATCATTG
     3961 CCATGGTGGG CTGTTCCACC ACTTACGGAA CTTGGGTCTA CATAGTAGCC TGGATCCCTA
     4021 CTGTCATCTT CGCCATCGGC GCCTCCTTCC TCGCTGGTAA GTTCCCCATA CTCGGACATG
     4081 ACTCATCATA TAACCAATCA CATACTAACC AACTAACCCA CTCACCTAGG CCTTATCTAC
     4141 TTCCGCTTCC GCCGTTTCCA ACGCACCAAC AGCCCCAACT CCAGCCTCCT CAACAACCCC
     4201 CTCAACCGCC AATCCGCCAA CCGCGCCCGC CGTCGCCTCT ACCTCCTCTC CATCACCATC
     4261 CTTATCCCCT ACTGCCCCAT AATAATTGGC ATCTTCCTCC GCAACGTCCT CTCCAACCTG
     4321 CCCATCACCG CCTATTCCTG GACCCTCCTC CACCAAGACT ACAGATACCT CGGCTACAAA
     4381 GTAACCTGGG GCACCATCCG CTACTTTGCT GCTGACTACT ACACGCACCA GCCGCAGATA
     4441 TGGTCGTGGA TCCCCCTAGT GATCGTCTTC CCTGTCTTTT GGTTCTTCGG CATGACCACC
     4501 GAAACTATCA ACACCTACCG GCGCATGCTA ATCCGCCTCG GCCTTGCGCG CCTATGGCCC
     4561 TCGCTCACAA CAGAATACTC GCCGAACCGC CTGCCAGACA ACCGTAGCTG GGTTGTCTCG
     4621 TTCTTGCGAT CTCGGAACGG GGATTCGTCG GAGGTGACCG CAGTTAATAC AGGGGTTATG
     4681 TCAGATGGTT CGGGGCATGA TGGGGGGAAA GGTGAGAAGG GGGCGGATGC TTCGGGGCGG
     4741 TTGTCTCAGA CGCCAACGAC GCTAGGGGCA ACTGGGGTGG TTGAAGAAAT AGAAGCAGAC
     4801 GAGGCGGGAA GCAAAGAAGG GAATGGGGAC ATTGAGTGTG GGCATGAGCA GATAGGAGGG
     4861 AATAGAGGAA GGGAGATTTG GGATGGGACA CAGGAGATTG TCGAAGAGGG AGTGGGCGAG
     4921 AAGAGAGTCC CAGCAGTTAC AAGAGGCCAA GGAAACCACG GGGTGCAGAC TAATTGTTGG
     4981 AGTGGAAGTA CAATCGGTGG CACCAGCGGG GAGCTCCGCC GAGTGACGGT GGAGACGGAG
     5041 ATTGAAAGAC GTTCAGTGAG GGATGACTAA GCGAGGACAT AGATCACGTG GATGGACATT
     5101 TTGTGGATTT CGATATGTTG AGGTTGCAGT TCCCAGATAA TTAATTTCCA TTTTCATTGA
     5161 AGAGTTTCAC TTCACCCAAA AGACAACCAA GTTGACAATA AAAACTATTT CCAAAAAAAA
     5221 AGACAATGCC TCTTCAGGTC CATCGACAAG TAAATTTGGT ATCAAGAACG AGACCACATA
     5281 AAACACCTAA ACGCTGTAAA ACTCCCAAAA CCAAATACCT ATTTAATTCC AAGAAAATAA
     5341 ACCGAAATCA CACAACCTCT GCACCCACCT TAGACGTCTC CGGCTCTATC CTCGGCACCC
     5401 CGCTCCCCGG CGTCGTCGGA GAATTAGGGT CCTCTGAGAT CTCTGGATCA GGAATCTGAA
     5461 TATCTAAGGA CATGTATCCT GATAATCTTA ACGGAATGAT CTTCGGGGCC GTTGCCCGAC
     5521 CTCCACTGCC AAGAGTTTGT TCCATGTTGG TATTCCACTC CTCGATCCAC TTTTCCAAAG
     5581 ACTTGAGGCG CAGCTTGACG TTGGTGAGAC CTAGGTTCTC CCAGATCCAA CCAGTGAGAA
     5641 TGCCAACAAC GCCGTCGATG ATATTTCGCA GCGAGTAAGG GTTGTATGTT TCCATTAGGT
     5701 GTAAATTTAC TTTTTCAATA ACGGCACGGA AATCGGTTTC GGAGAGACCA GCAGGGTCAA
     5761 GCAGTTCCGG GTACAGATTA GTAAAGGCCG GTGAGATATC GCCGTTGAGG AGGAAGTCGC
     5821 GGCGGACACG GATGATGCGG GTTGACTGGT ACTCGGGGGA ATCGCGGGGC ACGTAGGGGT
     5881 TACGGTGGGG ATAGCACGGG TGAGACGGAC CCCACTCAGC ACCGTCCATT CCATCAACGT
     5941 CTTCACCCAT GATTGAAGAA TCAGACGAAG AGATAGGAGA GCCAATGCCA TCATATGACA
     6001 TACGGTTGGG GTCAAATGCA GGAAGTGAGT CGGGGCCCCG CTCGAGGTCA TGAGCGAAAG
     6061 CATCGTTGGG TTGGCTGGCC GTAGCCGCAA GAGTCGTAGA TTCGGCCATA GTGAACGAGT
     6121 TGATTCTGAT TTCTGGAGCT TTGCCCTTTT CAGAGGCGGT GAATTTTGGC GGAGGCGCTA
     6181 GTTGTTTCGG TTCTCTCGGT GATTCCGGTT CGGATGGAAA ATGGACTGGA GACTGCAACA
     6241 GCGACGGAAT ATAAAGGCCC GGTGAATGAG AAAGCGGACT AGGAGTCTTG TCACCTGAGA
     6301 CTCGTTTCTT GTCTTCGTAC GACAGACGCA CCAACCGAGG TAGCGAACTG CGTTTGTCTG
     6361 ATGACCCGTC AAGCTGCAGA TTGCCTCTAC CGGAGCCGTC AGGGTTCCTC AACTGGAGCT
     6421 GCTGCGGCAA CGACAACAAC GGTGATTCAA TTGGCAGTGA ACCGTCCGGT GCAAGCTTGT
     6481 GGAACGGATC AAGATCCGGA TGCGCAATTG GCACAGGAGG CGGAGGGGGA GTCGAAGGCC
     6541 GGCGTTTCCG GGGTGAAGAA CTAATTGGGG CCACTAGGAG ATTGCTGATG AGATTGCGCG
     6601 ACGAGCTGCT GGTGGGAGAC CGGGGCGTCG AATTCGTAGG GTTCCAGAGA CGACCCGAGT
     6661 TTGCGCGACG GCGTCGGGCA AAAAGGGTTG TTCCGGGAGC GGACGACGGA TGTGTTAGCG
     6721 TCGTTTGTGT GTGTGATCGG GGCGCAAATG TCGGCCCGAT CGTGTAGGCA GAAAACTCTA
     6781 GTAATGTCGC AGGGGAGGCC ACGACAGGTT CGGGAGGCCG CGGCGAAGAG GGCAGATAGA
     6841 AAGACGAGCA GGTGTCGTCG TTGTCGTCGG TGGCGTGATC ACGGGGCACA GCACTGTTAT
     6901 CGTCAGGGTC AGCGTAACGG GGGAAGTCAG TTGCAAATTT AGAGGTAGAA TTTGTTGAGT
     6961 GAGTGTCGTT GATGGTTAAG GGGGCTTGTT CAGGGACGAA ATGGCGTGGT AGAGCGTGGG
     7021 AAGCCGTGGG AAGGAGAGAG GGGCGGCTGA GTCAATGAAG ACTGCAGACG CCGGGTGGTG
     7081 ACGGAAAGAG TGACTAGAGT TGGAGAAGGA GCGAGTGTGG CGCTTATCAG TTGGGTGATG
     7141 GCCAAAAGAC AGTAACAACA ACAGTGAAAA GCAAAAGGAC GGCGTGGTTA GGAGCGTCGA
     7201 AACAGGCGGT GATTTCACGG AGCGATTCGA CGTGGAGGAA GCAGCGGAAA CCGTGGAAGC
     7261 CGGAGCCGAT GAATAATCAA GAGAAGAATT GACTATCGAT AGCAGAGAAT AGATATTCTG
     7321 GGGGATAGGA GCAATGGGTG CCGCTCTGTC AATGTTTGAT CGCGTCGACG ATACCAGCAT
     7381 TCCAGGAGGC GAAGAATGCG TTAATGCACT GCTAAAATCA GCAGCAATAA TGGCAGCAGG
     7441 AAATGAGGTT GCAGCGGCTT GCTTGATCGC CGTAGGATTG CTGAATCGGA ACGAAACGGG
     7501 TGTGAAGCTT CTTCTGAACA GGTGCGTATT GGAGCTCTTT CTGTGGACAG GGGTATCGAA
     7561 AGTAATAGGA ACACTGTGCG AATTCAAAAA GTGTATGTGT GGCTGTGAGC TGTGTGGCTG
     7621 AAGCGAAATG AGGTGATCCT GGAGGATAAT TGTATGGCGG CGAGGTGGTG CCCGGAGAAG
     7681 GGGGGAAGCC CCCAGCGAGA ACTGGCAGAG TCTCCTACAG TGCGGACTGA AAAAGATTTC
     7741 AAAGATAGAC TGGCAGAGGT AGCTGATGAG ATCTGGTACA CGGAAGTGGT TGCAGGTGTG
     7801 ACCTGACAT
//
LOCUS       Be.basicola_Areceptor      9572 bp    DNA     linear   PLN 22-OCT-2018
DEFINITION  Berkeleyomyces basicola strain CMW49352 Contig18, whole genome
            shotgun sequence.
ACCESSION   PJAC01000019 PJAC01000000
VERSION     PJAC01000019.1
KEYWORDS    WGS.
SOURCE      Berkeleyomyces basicola (unknown)
  ORGANISM  Berkeleyomyces basicola
            Eukaryota; Fungi; Dikarya; Ascomycota; Pezizomycotina;
            Sordariomycetes; Hypocreomycetidae; Microascales;
            Ceratocystidaceae; Berkeleyomyces.
REFERENCE   1  (bases 1 to 2608203)
  AUTHORS   Wingfield,B.D., Bills,G.F., Dong,Y., Huang,W., Nel,W.J.,
            Swalarsk-Parry,B.S., Vaghefi,N., Wilken,P.M., An,Z., de Beer,Z.W.,
            De Vos,L., Chen,L., Duong,T.A., Gao,Y., Hammerbacher,A.,
            Kikkert,J.R., Li,Y., Li,H., Li,K., Li,Q., Liu,X., Ma,X., Naidoo,K.,
            Pethybridge,S.J., Sun,J., Steenkamp,E.T., van der Nest,M.A., van
            Wyk,S., Wingfield,M.J., Xiong,C., Yue,Q. and Zhang,X.
  TITLE     IMA Genome-F 9: Draft genome sequence of Annulohypoxylon stygium,
            Aspergillus mulundensis, Berkeleyomyces basicola (syn.
            Thielaviopsis basicola), Ceratocystis smalleyi, two Cercospora
            beticola strains, Coleophoma cylindrospora, Fusarium fracticaudum,
            Phialophora cf. hyalina, and Morchella septimelata
  JOURNAL   IMA Fungus 9 (1), 199-223 (2018)
   PUBMED   30018880
REFERENCE   2  (bases 1 to 2608203)
  AUTHORS   Nel,W.
  TITLE     Direct Submission
  JOURNAL   Submitted (30-NOV-2017) Microbiology and Plant Pathology, Forestry
            and Agricultural Biotechnology Institute, cnr Lynnwood Road and
            Roper Street, Pretoria, Gauteng 0028, South Africa
COMMENT     ##Genome-Assembly-Data-START
            ##Assembly Date          :: 01-FEB-2017
            Assembly Method        :: SPAdes v. Feb 2017
            Expected Final Version :: yes
            Genome Coverage        :: 100.0x
            Sequencing Technology  :: Illumina HiSeq
            ##Genome-Assembly-Data-END##
FEATURES             Location/Qualifiers
     Transcript      complement(1..560)
                     /score="0.79"
                     /source="AUGUSTUS"
                     /g2.t1
     CDS             complement(join(1..59,118..209,274..560))
                     /source="AUGUSTUS"
                     /transcript_id="g2.t1"
                     /gene_id="g2"
                     /score="0.79"
                     /score="1"
                     /frame="[complement(3447..3449): 0,
                     complement(3450..3505): 2, complement(3564..3655): 1,
                     complement(3720..4006): 0]"
                     /label="Single-stranded DNA-binding protein"
     gene            complement(1..560)
                     /gene_id="g2"
                     /label="Single-stranded DNA-binding protein"
     Terminal        complement(1..59)
                     /score="0.79"
                     /frame="2"
                     /source="AUGUSTUS"
                     /transcript_id="g2.t1"
                     /gene_id="g2"
     source          <1..>9572
                     /organism="Berkeleyomyces basicola"
                     /mol_type="genomic DNA"
                     /submitter_seqid="Contig18"
                     /strain="CMW49352"
                     /isolation_source="plant root"
                     /host="Betula sp."
                     /culture_collection="CBS:142796"
                     /db_xref="taxon:124036"
                     /country="Netherlands"
                     /collection_date="1974-06-01"
     intron          complement(60..117)
                     /score="1"
                     /source="AUGUSTUS"
                     /transcript_id="g2.t1"
                     /gene_id="g2"
     Internal        complement(118..209)
                     /score="1"
                     /frame="1"
                     /source="AUGUSTUS"
                     /transcript_id="g2.t1"
                     /gene_id="g2"
     intron          complement(210..273)
                     /score="1"
                     /source="AUGUSTUS"
                     /transcript_id="g2.t1"
                     /gene_id="g2"
     Initial         complement(274..560)
                     /score="1"
                     /frame="0"
                     /source="AUGUSTUS"
                     /transcript_id="g2.t1"
                     /gene_id="g2"
     Transcript      4930..6621
                     /score="0.65"
                     /source="AUGUSTUS"
                     /g3.t1
     CDS             join(4930..5563,5632..6121,6180..6621)
                     /score="0.89"
                     /score="0.85"
                     /score="0.78"
                     /source="AUGUSTUS"
                     /transcript_id="g3.t1"
                     /gene_id="g3"
                     /frame="[8376..9009: 0, 9078..9567: 2, 9626..10064: 1,
                     10065..10067: 0]"
                     /label="a-pheromone receptor"
     gene            4930..6621
                     /score="0.65"
                     /source="AUGUSTUS"
                     /g3
                     /label="a-pheromone receptor"
     Initial         4930..5563
                     /score="0.89"
                     /frame="0"
                     /source="AUGUSTUS"
                     /transcript_id="g3.t1"
                     /gene_id="g3"
     intron          5564..5631
                     /score="0.89"
                     /source="AUGUSTUS"
                     /transcript_id="g3.t1"
                     /gene_id="g3"
     Internal        5632..6121
                     /score="0.85"
                     /frame="2"
                     /source="AUGUSTUS"
                     /transcript_id="g3.t1"
                     /gene_id="g3"
     intron          6122..6179
                     /score="0.78"
                     /source="AUGUSTUS"
                     /transcript_id="g3.t1"
                     /gene_id="g3"
     Terminal        6180..6621
                     /score="0.78"
                     /frame="1"
                     /source="AUGUSTUS"
                     /transcript_id="g3.t1"
                     /gene_id="g3"
     Transcript      complement(7432..9572)
                     /score="0.35"
                     /source="AUGUSTUS"
                     /g4.t1
     CDS             complement(join(7432..8981,9197..9572))
                     /source="AUGUSTUS"
                     /transcript_id="g4.t1"
                     /gene_id="g4"
                     /score="0.64"
                     /score="0.55"
                     /frame="[complement(10878..10880): 0,
                     complement(10881..12427): 2, complement(12643..13018): 0]"
                     /label="Ras modification protein ERF4"
     gene            complement(7432..9572)
                     /gene_id="g4"
                     /label="Ras modification protein ERF4"
     Terminal        complement(7432..8981)
                     /score="0.64"
                     /frame="2"
                     /source="AUGUSTUS"
                     /transcript_id="g4.t1"
                     /gene_id="g4"
     intron          complement(8982..9196)
                     /score="0.6"
                     /source="AUGUSTUS"
                     /transcript_id="g4.t1"
                     /gene_id="g4"
     Initial         complement(9197..9572)
                     /score="0.55"
                     /frame="0"
                     /source="AUGUSTUS"
                     /transcript_id="g4.t1"
                     /gene_id="g4"
ORIGIN
        1 TTACTGCTGG TGCTCGTCAG CACCTTCAGC CTTGGGGCGC TTCAGGATCT CAATGTTGCC
       61 TATTCGGTGG TTAGCGTGAC GATAATATGG GCGTACTGAA GGGTAAAGGT ATCATACGCT
      121 GGATGATGCT CAAGCTGGAG ATGGACTTGT TGGCAGCCTC ATCGTGGTAG CTGGACATTG
      181 AGGCGTCGCC CTCGACATAG ACCATGGAGC TGCAAGAAAA CAGGATATCA GCAATCGCCC
      241 ATATAAATAG AGCAAGGAAC GGAGCACACT CACCCCTTGG GGAGACCCAG CATGAAGTCC
      301 TTCTTCTTGG AGCCGGCCTC GTCCGACTTG ACGAAGTAGG TGATGCGGAA GAAGCTGGCA
      361 GGGCGATCGC GGCCGTTGCT GCAGGCCACG GAGTAGCGCA CAAGCTCGAG GTCGGGCTTG
      421 CTGGTGGGGA TGGCCTCAGG AGTGCCAGCC AGGTGGCCGA GAATGGTCAT GCGAGCCACG
      481 TTCATCGGGG ACGAAGTGCT AAAGGCACGG GCGGCGGAGG CCGACGAGAC GGCAGCGCGG
      541 CGGGCGAGGA AGGACGACAT GGCGACGGAA TCGGGGTAAT CTGCCCTGCG GGGATAGAAA
      601 GACACGTTGG GGAGATCGGC AGCGGTGACG GAGGTGGACG TCGTTGGACG GAAAAGAAGA
      661 ACACAAAAAA AAAAGCAAGT ATAGAAAATA GTACGCGATG GAGGTACGTA CCGTCGCAAG
      721 CAATACAAGG CTACCAATGA CCGAATCAAC AAACAAAGCA GAGTTTTTGA AGTGGGGAAA
      781 GCATGATTTG ATGTCGCACA GGCACAAAAC CAGGAGGTCA GTTGACTTGA GGCGAAAACA
      841 GCCGAAGAGC TGGACCCAAG GCAAAAAGCG CTTCACGGCA TGCAGCCCGT GTTTTTTCGT
      901 TTGTATATTT ACTCTTGTGC TGAAATTCAC CGGTGGTAAA CGGCCCATTT CTAGCGATAA
      961 GCTCTTCAAG GGCGCGGTCT TTTGCATTCC GGGACAGAGT CACGTGGTTC TCCGCTAACC
     1021 CAGACTTTTC TGCCGTATGT GTTCTAACCC TACTGGAGCT CACACATTGT CCAACATGCC
     1081 ACCGCTTTCT TCTGTGCAGC TTTCTAGTCA TGGTAGGTCT TACACAATCA TGTCACAAGG
     1141 GCCTCAGCCA CGTGGGTCCA GTGCTAAACC TCAGTTCTGC CATCTTCAGG TCCATCTCGC
     1201 TCTCACCACC AATAAGAGTG CACGTAGGGA TGAGCATGAG TGTACAGACA TGCTTGCCAC
     1261 TACCCACACT TTGCCGAACT CAACCACGCC ATCATAACCT AGCCAAGATC AAGGGTCTAG
     1321 AAAGCTGCAT GCCACGCTTT CTTGTGGATC CTCCATATAA AATGGCTTCA TCCAAGCAGG
     1381 AGAGCTCCAA CGATGGCCTG CACTTCCATT TTTTTATCCT TTCTCCTAGC TCGTGTGGGG
     1441 TAGCATTAGC TATTCCAACA TACAAATATA AATAGCCAAC CAACAACTAT GCATCCTCCA
     1501 TATCAACGAT TGGTCTCTGA AAAAAGGCCC ATGGGGAAAT AGCACAAGTA GCAGCTTCAG
     1561 GTAACTAGTT AGCTATAGCC CAAGAACAAG CTCTCATCTC CACTGAGCAG TACGTGTTGG
     1621 GGAATGCCGG TCGATATAGC CATGCCGTCC TGAAAAACCC TGTGCCCAGA CCTAGTTCAT
     1681 CCGTGCTCAT TTTATGTCCA TGTTGAGTAA ATAAACAACA CCGGCAATCG GATAGCAGTG
     1741 GCCAGCCAAG CAGTCAAACA CTACGAAGTG GTAGCACTGG CGAAATGGTT TGTGAAGATT
     1801 TTATGCAGCA GTGACTAGTT AGCTGTGCCA GCTTGTTACA CTTGCGCAGT TATCGGCGGG
     1861 CAATGAGATG GCTGTTGTCT CGGGCCAATT TCTTGTGTGA TTATCCCGTC AAAATGCGAA
     1921 TAACCTTTTC ATTCACACAA GTAGCTCCCG TCAACAATCA GCAACATTGG CCCTGTTGGG
     1981 TGTGTCGTAC TATCTGCCCG CAAAGCTCAA TCCGCGCGGG CAGTGTCATC AATCACATCT
     2041 ACCTATACCT GCACCCCAGG TCTAGAAGCC CATAATATAA TAAAGCCGAT GACAATGCGT
     2101 ATTCTCAAGA GTTCCAAACA ATACCACGGG CCGTCCAGGA CTCTTGACAC CCGCAATCCA
     2161 TGTTTGCTTC ATGACAGTGC CACTTTGAGA CATTTCCTTC TACATATGTG TGTAGCCTTG
     2221 TGCCTACGGG ATGATTCCGA TGGCTGTACT TATCCGGACT GTCTATCAAG CAGCGCCTAT
     2281 TCAGCCAAGT ATTCTAGTAG CAGGGAGCGC GGGTCCGACC ATGGTATCAA AGTGTCGTTG
     2341 TTCCGAGCCC TTTGTCGCAA CCGCTGCCCC TCTCCAGCCA TTGCCAGACC CAAGACATAA
     2401 GCGTGCTGTC CAGCGCATCA AAACATGAAT AAAAAGCAAG TATCCCAAGC TCCTACCTGG
     2461 GACTGACGGC GACGGCCTTT CTTGTTAGGT GACGGGATAG TGGTGGCCGG CGGTCTAGGC
     2521 AGGGGAGACC CCAACACCGA GCCCTGACAT TACAGCCCAG AGAGAGCGAA GAAATCAGCC
     2581 ATGCAGCCTG ATAATTCATT TGCTGCACTA AGCATACATG CGCATATGCA TCATATATGT
     2641 CTTCCTTCAA CATTCTGTAC TCTGAGTAGA AATGCGGAGC TTGTTGTCCA GGCTATGTTG
     2701 TCTTGTATGC CATTTCGGCA CCAGGGACCC ATGCTCCCCT ATGCTCCCGC GTGTAAGCTA
     2761 GCCAATGGGG GGCTTCACAA AAGCGGGGGC CCAGTGTCTC GATTTATTTG ACCCTTGTCC
     2821 CAGTAGCCCG ATTTGGGTTT CAATAGAGCT CCACAAAAGA CCTCTATTGA TACCCACATT
     2881 GGATCGATCT GGCAACAACG ACCACCGTGA GAGAAGAGGA AGGAGCTGTG AACAGAGAAT
     2941 ACAGGAGCAA AAAGCGCTGA TCTGGGAAAG GGACTGTCAG TCCATGTCCA TGGCATCTAG
     3001 CCTTCTTTTT TCTCTCATTT GCTGAAAACA GGACAAACAG AACATGGGTA GCTCGCACGC
     3061 CCAGAAATCC AGGCTTTCAG CTCCGTCCTG GCCTGCATTC GGCGGGAATA GCTCAACCAC
     3121 GTCAGGAGAG GGCGGGAAAT AGCAGGTGCT CAGAGGACAA AAAGGCAAAG AAAGAAGGAG
     3181 CAAACGCAGG CGCTCCACAA TGCTGGCAAG AGCTGTCCCG GGGCTGCACA AAAAGCATCA
     3241 ACCTGGCACT TGCCGTGAAT TGCGCTTCTC ACCGCATATC AGAGGGCGGC GTGCCTTCCT
     3301 GACTAGACAG CGCCTAGCCC ACAGAGAGAA ACTGCTGTTC TGTTTCTTGA AGACCCTGAT
     3361 TCTGGCAGTG AAATCTTCAA GTCCAATTTC TACCAGGGAA AAAAAATCTT CCCCTCCCGC
     3421 ATCCATCATC TAAGCAGACA AACATCTCGC AGCCAAACAC GAGCATCAAG ACCAAACACC
     3481 CCCGTTGTCC ACGCCCCTCC CCCAGCCAAC GGAGACCGAT GACTGATTTC CGGCAGAAAC
     3541 AAAGAAACAG CGCTGTCCAA GGCTTATTTT TATATTACAG ACCCGTGTCT CATGCTGTCT
     3601 TGCCTTTGAC TACCAGGCCA TCCACCACCT ATGGCCAGTG CCCGACCTCC ATCCCACCTC
     3661 ATCTGGGCTC CGGCTGATTT CTGATCGGTA TTAGGTCTTT GCTGTCACTG TAATCTGGCC
     3721 GGGATACTGG CACCACTCCT TCTTCAAAAC TACGTCTTGG CAATCTACCA CGGCCGGCCT
     3781 CTTCAAGACG CAACGTCAAC GCTTTTGTTC TACTGCAAGC CATTGGCTCA TCCTCTCGTC
     3841 TCCTCTTTCA CCACCTGCAA GGATTTGATC TTCCCGCCGG CACAGGTATC CGCCTTTAAG
     3901 CTTCCGCCCC TGCTCCTATC ACCGCAGCCG CCGCAGACTT CAGTCCTGAA GAAGCCTGAC
     3961 ACTAGCGGAT CTGGCTGTTA GTCTGATCTA GCATCGTTCT TGTTTGTCTT TGGCTGAGGA
     4021 TAACTCTTTA AGATCCGCCA ACTGACCTGC AGACCACTCA CAAAGATGCT GAGCCTTTAA
     4081 ATTCTTGATA TATCCTACAC TTGTTCTCGG CCTCTTAGTC GCCCCCGGCT TTCCCAAGCC
     4141 TGCTATCTTT ATGAAATGCC TAAGTTACCT ACAGTCTAGC TTTGTCGCTC CTTGTTCACA
     4201 CATTCAAAGC ATGACAGTAT CTTTGAGCAA TGGCTGAAGA TTGAAGTGTG TCGAGATACT
     4261 CATCGCATCT CAGATATCAG AATTACACCG GCCTCTGTCA TCGCCCCTTT CTCTTGGTTT
     4321 TACTCTGCCA GTCTCCTACT CCGTTACGAT ATCAGACGGG CAACCTGTAA CGACAAGTAC
     4381 CCATCACATC AGCTCTCTAT CGCATTGGTG CTCTGTCAAG TTTCCAAAAC CGAGACCATT
     4441 ATCAAAAGTT GAAAGCACAT GTAAAAGACA GAAAAATCTA CCTGGTCGTC TATGATCCTT
     4501 TGACACTTTC CTTGTCGTCG GGTATTTATA TGTATACCGT CCATATCGCT ATTGTGCTTA
     4561 AAGTGCTGGA ACCCTCTCGA TCACAGCCAG CTTCTATATC ACTCCGAGAT CTCGCTCTGG
     4621 TACGATCTTC TGGATGTTGA TTCTATATCA GTCTCTCTTT TGCTGTTCCA ATTCTACCAT
     4681 TTTTCTCGTC ATTCTGTCTC CCCATCAACT CTCTTCCTCT TCTTTGTGCG AGAGCACCCC
     4741 CCTCTTTCTT TCTGTCCTTA CTCTTTGTTC CGCCGGAGAA CCATAGACTG ATCTGTGGCT
     4801 TCTCTAATTC CCAAGGTTCA ACTAGTGTCC TTTTCTTCAC TCGATACACT CATCGGCAAT
     4861 TCACTAGTTC CCTTCTTGCT TCTCCCCTCT CCTTCGTTCT TATGCTATCT TGCCTCTTAT
     4921 ACACACATCA TGGCACCCCC AACAGTCATC GATCTTTCAT ACTTCAGTCT TGGTCCCAAT
     4981 GATACCCTAA TACCCAAGCT CCCGCCCGCA GATGCCTATC CACCTGGGCA TCTAGCAAAC
     5041 CTCATCTGCC GGATCATATT TGGCTTGTTC TCGCTCTTCG CCTGCGTCGT ACCGCTTAGA
     5101 ATGCTGTACC GTAATGGCGA ACTTGCTGGA GCAGTCTTCG TTTCCGCAGT TCTCTTTACC
     5161 ATCGTATTAT TCCTCATTGA TGCTATTACA TGGTCCAGTT TGGATACCTC AGGCTGGTGG
     5221 AACGGTGTTG GATACTGTGA TGTACATATA TTCATCCTCA TGGCCACCCA GACTATTGTG
     5281 GTTACCTCAG TCTTTGCGAT TATGCGCAAT CTTGCTGAGA ACGTCAACAT GATGCGAGCT
     5341 GGCCCACTGA CCAGAAAAGA GAAGAAGCGC AAAAATCTCA TTCAAGCTCT CATCATATTC
     5401 CCAGTTCCTA TCATTCAAAT GGCCTGGATG TTTCCTATGT CATCGCAGCG TTATGGTATT
     5461 GTTCCTCTCG CCGGCTGTGT CAGTCGCACT TACGCCTCGT GGCCCATCCT CTTTTTCATC
     5521 GTCCCACAAG TTTTCTTCCC TTGCTTAACA GCCGTGTATG CCAGTAAGTT ATGGATTCCG
     5581 TTCCCATCTG ATACGTCTGT TTACCTTGCT AACCAAGTTG ACGCTTTGTA GCTCTCATCT
     5641 ACCTCCGCTT CAGGGAACTT CGTAAAAGCA CCGGCAATGT CCTTTCGGTA TCCAGTAACC
     5701 CTCTTGTCCG TTCGAGAAGC AATCGTGCCC GCAGGAGACT CTATTTTATG AGTCTGTCCA
     5761 TTATCCTGCC ATATCTTCCC ATTGATATGT ACCTGGCTGC ACAGAATATC AAGACTTTTA
     5821 CACCTTTTTT TCCCTTCGAC TACGACAAAA TCCACAGCGG GGTGCCAGGT ATCCCATGGA
     5881 ACTCGGTCCT TTATTTTGTT GGTGAATGGA CAACTTTTAT CTTGGTTAAC AACAACTGGT
     5941 TGTTTCCTTT GTGTGCTGTA CCAATCTTTC TCTTTTTTGG CATGACTACG GATGCAATCA
     6001 ACAACTACCG CCGAATCCTT GTGCGGTGTG GCATGTCAAG ATTCTGGCCC TGGTTGACGG
     6061 AAGAGTATAG CCCTGATCGA GTACAGCAGC CTAGCTGGGT TGGGTCTGTG TTTGACTCTC
     6121 AGTAAGTTCA GCAATCTCTT TCTTTCATAA TATTGTCAAT TACTAACCAG TTACCCTAGT
     6181 CCTAGCCGAG AGCGTCACCC AAGCCAGGTT GACCAAGCCC TTATCCTCAG AACCGATGGG
     6241 CTCATCAACC AGAACGTTAA CGATGAAAAG CTACCAGATC TTCGGCATGC TCGCCATTTA
     6301 TCTGATGCTT CCAACATATC CGAGTTTAAC GAGTCTAGCT CCGGATACAT GTCTAGTCGC
     6361 CTGTTGCTGT CTCAATCTAA TAGCCATTCC CCTCTGTCCT TCCCACCTCC CACTGTTCAT
     6421 CGATCTACTA GAGATGTCCG AGACGGTAAC ACAACAACTC CCCATGGAGC ACCCTTTAAA
     6481 GCTAGCCCTG CTACTCCAAA CCTTGAGCAG GGATCTTCAG AGAGTCAACG CTTTCACGGT
     6541 GTTGCTAGTT CCAGAAACGG AGCAGATGTC AAGGTGGAGA CAGAGATTGT GCGGTCATCG
     6601 GAAGTGGTGA AGAAGGAGTG ATATTTGGAG GGGTTTTGAG TTTCCCTGAG TTTGGGCCTT
     6661 GCTCGAGATG CGTTTATTCT TGTGTTTTAA TATCGATGTG TGCCGCTGGA AGGCGCACGT
     6721 ATATATCCTG ATTGCTTTTT TTGTATATCT ACATCTCTCC AGACATATCT AGAGCGTCTC
     6781 TTGTTTATTG GACAATACTT ATTTAATCTT TATCCATAAC TAGTTGATCT GGTTGCTATT
     6841 TTTCCTCAGG GCGATTGTTT CATTTGTATG ACACAATAAC TGCAGGGAGT ATAAAAGCTG
     6901 AGAATATTTA GACTAGATAT CAAACATTAT GATACACAAA AATGAGACCA GAAAAAAAAC
     6961 AAATGAGAAT AGATACAAAG ACACAAAATA GAACGCCAAA TCGCGCCATC CCGCGCAGAA
     7021 AACGGGAGTA AGAGAGCTGG TATCAAAAGC GAATGGGGGG TTCAAACAAG GAGAGGAGGG
     7081 AAAAACCAAA GCAAAGAAAA ACGTGTGCGG CGGCATGAAG AAGAAAGAGG ATATGCAAAT
     7141 AAGGAAGAGG ATCCAAGTGA AGAAAGAAGA AATAGAGGGC ACGCAGGGAA TATGAAACAA
     7201 TGAAGAAAAA AAAGAGAGAG AGATTCAGTT CGTAGCTCAA CGTCGTCAAC CAAAAAAAAA
     7261 AAAAAGTGCG CCCAGTCCGT CCAAGCCATT TTTTGCGCGA TTATGGAAAA TGGGAGGGGG
     7321 TATATAAAAC AGAAGAAAAA AAGAGAAAAA AAAACGAGAA ACAGGGGTTC AATGGTTATG
     7381 GCGTAGATGG AGGCAATATA AGAGAGGTGG ATCGGGGAGG TGTGAGGAGC CTCATGGCGC
     7441 GCGCGTTGTT GCGGCGGCTT GCGGTGTATA CGGCGCGCTG CGGGACGCAG CGGAGCCGGG
     7501 CGTAGTTGGT GAATTTTGCG CCGGAGCGAT TTCCGGGTCT GGGATCTGGA TGTCGAGGCT
     7561 CATGTAGCCC GAGAGACGCA GGGGGATGAT TTTGGGGGCG GCAGCGCGGC CGTCGGCGCC
     7621 CATGGAGCGC GCCATTTCGC GGTTCCAGTT GTCGAGCCAG GCCTCAATGC TGCGCAGCTG
     7681 CTGCTTGGCG TGGGTCAGGC CGAGGTCCTC CCAGACCCAG CCGGTGACGA GGCCGAGGAG
     7741 GCCGTCGACA ATGTTGCGCA TGCTGTAGGG GTTGAAGGTG GCGTGCAGGT TCTTGTTGAT
     7801 GTGCTCGACG ACGCGGCGGA ACTCGAGCTC CGACATGCCG GCCGGGTCGA GGATCTCGGG
     7861 GTACAGGTCG GCAAAGGCGG GGGTGACGTC GCCGGAGACG AGGAAGTCGC GGCGCACGCG
     7921 GATGATGCGC GTGGTTGCGT ATTCAGGCGA GTTGACGGGG ACGTAGGGGT TGCGATGCGG
     7981 GTAGCACGGG TGCTGAGGAC CCCATTCCTC GCCGTCGACG CCGTCGAGGT CCTCGCCCAT
     8041 CATGGACGAG TCAGACGATG AGAGCCCGGA ACCGATGCTG CCAAGCGACA TGCGGAAGTC
     8101 TGGTGGTGCC AGGGAATCAG GCCCGCGCTC AAGGTCGCGC GAGAAGCGGG CGGCTGCGGT
     8161 GGCGGCAGGC TCGGGTTGCT GAGGCATGAT GACGGTTGCC ATTGTGTGAG TGATGGATAT
     8221 GGATGGTAGA GTGGCGTTGT GATGCAACTG TGACGCAGGA GGTGTCACGG TCGGTGGCAG
     8281 GGGTTGTTGG AGGTGAGTAT CGTGAGAAAT TTGCGAGATC CCAGATGGCC GACGGGCTGA
     8341 TAAATCTTGG TGAGACGACG GAGAAGCAGG CAGGGCTGGC GAATTCGGCC CAGATTCAGG
     8401 ACTCGGCCGC GGGCTCGCAG ATGCGATCGA GCTACGCCCT GCTTCGTACG ACAGCCGAAC
     8461 AGAGCTTGGG AGTGAAACAC GACGGCCTGT GTCAACGTCG AGACTCAGAG AAGCGTGGGG
     8521 ACCTGAGGTC GGGTTTTTCA GACGCCTCTG CTCCGGAAGT GACAAAAGCG GAGATTCAAG
     8581 CGGAGCTGAG CTATCGGGAG CCACAGGATC GTGATTTCGG TCAAGATCTG GATGTGAGAG
     8641 CGGTACTGAG GGTGGAGGTG GCGTAGATGT GCGGTGTTTG CGTGGAGACG GCGGACCTCG
     8701 TGGAGAAGAG CAAGGAGAAA GAGTCGAGCC GGAGTTACCG GGCAGACGAG GCGTTGAGTT
     8761 GGTGGGATTC CAGAGACGTG CAGCCAAGGG GCGAGGGCGG CCTCTGATGC GATTATCGGG
     8821 AGCACCTAGC GATAGGGCGG GAAATTTGTG AGATGCAGAT TTTGGCGAAG AAGGCTCGAC
     8881 AGCACGGCGA GCCTGGTGAG GGGCAGGGAC TGCGGTTGGT TCAGGGGCAG TCGATATATG
     8941 ACTGTGGTGG GTGGAAGCCG ATAGAGAGTG GTTCCCGGAG CCTGGAGTGT GTGGGTTTGA
     9001 GGCGGACGTT AAGGAGGTCG GCGCGGGATG GGCGGAAGCG GGAAATGCGT GAGAATCCGT
     9061 GGGTGAGACT TAAAAAGGGC GGCTGCTGAA GCAACGACAG CAGGCGCCGA AACACGGTTT
     9121 GAGGGGAGAC AAAAACGGGA GTAGGCTGGC GGTGACGGTG ATAGTAGCCC GTGGTGGTGA
     9181 GGCTGTAGGC AAAGACACGG CTGCAACACA AAGTAAACAA GAAACAATCG CAACAAGGAC
     9241 GCAGGAGCAC CGGCGACAAC GACGGCGACA ACAGCAGCAG CAACGCAAAA AAAGAACAGC
     9301 GCAGGATGGG CCAACAACGA AAACCGAGAT GAGCAGAGCG CCAAAAACAA GGATGCAGAC
     9361 GAGGACTGGG CCAGGGATTT TGGTGGAGAT GAGGGCCGTG CAGAGTGCGT GCAGGGTGGG
     9421 TGTGGCGTCG GTGGCTGTCG GTGTGGCGGC TTCTGTGGCG GCACACTGCT GCTGCTGCTG
     9481 CTGGCGGTTG TCGTTGTCGT TTTTGTGGGT GCTGCGTCTG ACAGGAAAGA GGTCGGCGTT
     9541 GCTGTTGTCA TTAGGGCAAC ACTGGCCAGC AT
//
LOCUS       Be.rouxiae_LT1_Areceptor      9527 bp    DNA     linear   UNA 
DEFINITION  Berkeleyomyces rouxiae LT1 DNA, scf7180000014460, whole genome shotgun sequence
FEATURES             Location/Qualifiers
     Transcript      complement(1..560)
                     /score="0.76"
                     /source="AUGUSTUS"
                     /g6.t1
     CDS             complement(join(1..59,118..209,274..560))
                     /source="AUGUSTUS"
                     /transcript_id="g6.t1"
                     /gene_id="g6"
                     /score="0.78"
                     /score="0.98"
                     /score="1"
                     /frame="[complement(8983..8985): 0,
                     complement(8986..9041): 2, complement(9100..9191): 1,
                     complement(9256..9542): 0]"
                     /label="Single-stranded DNA-binding protein"
     gene            complement(1..560)
                     /gene_id="g6"
                     /label="Single-stranded DNA-binding protein"
     Terminal        complement(1..59)
                     /score="0.78"
                     /frame="2"
                     /source="AUGUSTUS"
                     /transcript_id="g6.t1"
                     /gene_id="g6"
     intron          complement(60..117)
                     /score="0.98"
                     /source="AUGUSTUS"
                     /transcript_id="g6.t1"
                     /gene_id="g6"
     Internal        complement(118..209)
                     /score="0.98"
                     /frame="1"
                     /source="AUGUSTUS"
                     /transcript_id="g6.t1"
                     /gene_id="g6"
     intron          complement(210..273)
                     /score="1"
                     /source="AUGUSTUS"
                     /transcript_id="g6.t1"
                     /gene_id="g6"
     Initial         complement(274..560)
                     /score="1"
                     /frame="0"
                     /source="AUGUSTUS"
                     /transcript_id="g6.t1"
                     /gene_id="g6"
     Transcript      4916..6607
                     /score="0.59"
                     /source="AUGUSTUS"
                     /g7.t1
     CDS             join(4916..5549,5618..6107,6166..6607)
                     /score="0.96"
                     /score="0.88"
                     /score="0.68"
                     /source="AUGUSTUS"
                     /transcript_id="g7.t1"
                     /gene_id="g7"
                     /frame="[13898..14531: 0, 14600..15089: 2, 15148..15586:
                     1, 15587..15589: 0]"
                     /label="a-pheromone receptor"
     gene            4916..6607
                     /gene_id="g7"
                     /label="a-pheromone receptor"
     Initial         4916..5549
                     /score="0.96"
                     /frame="0"
                     /source="AUGUSTUS"
                     /transcript_id="g7.t1"
                     /gene_id="g7"
     intron          5550..5617
                     /score="0.95"
                     /source="AUGUSTUS"
                     /transcript_id="g7.t1"
                     /gene_id="g7"
     Internal        5618..6107
                     /score="0.88"
                     /frame="2"
                     /source="AUGUSTUS"
                     /transcript_id="g7.t1"
                     /gene_id="g7"
     intron          6108..6165
                     /score="0.68"
                     /source="AUGUSTUS"
                     /transcript_id="g7.t1"
                     /gene_id="g7"
     Terminal        6166..6607
                     /score="0.68"
                     /frame="1"
                     /source="AUGUSTUS"
                     /transcript_id="g7.t1"
                     /gene_id="g7"
     Transcript      complement(7408..9527)
                     /score="0.35"
                     /source="AUGUSTUS"
                     /g8.t1
     CDS             complement(join(7408..8914,9340..9527))
                     /source="AUGUSTUS"
                     /transcript_id="g8.t1"
                     /gene_id="g8"
                     /score="0.99"
                     /score="0.35"
                     /frame="[complement(16390..16392): 0,
                     complement(16393..17896): 1, complement(18322..18509): 0]"
                     /label="Ras modification protein ERF4"
     gene            complement(7408..9527)
                     /gene_id="g8"
                     /label="Ras modification protein ERF4"
     Terminal        complement(7408..8914)
                     /score="0.99"
                     /frame="1"
                     /source="AUGUSTUS"
                     /transcript_id="g8.t1"
                     /gene_id="g8"
     intron          complement(8915..9339)
                     /score="0.57"
                     /source="AUGUSTUS"
                     /transcript_id="g8.t1"
                     /gene_id="g8"
     Initial         complement(9340..9527)
                     /score="0.35"
                     /frame="0"
                     /source="AUGUSTUS"
                     /transcript_id="g8.t1"
                     /gene_id="g8"
ORIGIN
        1 TTACTGCTGG TGCTCGTCAG CACCTTCAGC CTTAGGGCGC TTCAGGATCT CAATGTTGCC
       61 TATTCGGTGG TTAGCGTGAC GATAATATGG GCGTACTGAA GGGTAAGGGT ATCATACGCT
      121 GGATGATGCT CAAGCTGGAG ATGGACTTGT TGGCAGCCTC ATCGTGGTAG CTGGACATTG
      181 AGGCGTCGCC CTCGACATAG ACCATGGAGC TGCAAGAAAA CAGGATATCA GCAGTCGCTC
      241 ATATAAATAG AGCAAAGAAC GGAGCACACT CACCCCTTGG GGAGACCCAG CATGAAGTCC
      301 TTCTTCTTGG AGCCGGCCTC GTCCGACTTG ACGAAGTAGG TGATGCGGAA GAAGCTGGCA
      361 GGGCGATCGC GGCCGTTGCT GCAGGCCACG GAGTAGCGCA CAAGCTCGAG GTCGGGCTTG
      421 CTGGTGGGGA TGGCCTCGGG AGTGCCAGCC AGGTGGCCGA GAATGGTCAT GCGAGCCACG
      481 TTCATCGGGG ACGAAATGCT AAAGGCACGG GTGGCGGAGG CCGACGAGAC GGCAGCGCGG
      541 CGGGCGAGGA AGGACGACAT GGCGACGGAA GCGGGGTAGT CTGCTGTGCG GGGGTAGAAA
      601 GACACGTGGG GGAGATTGGC GGCGGTGACA GAGGTGGACG TCGTTGGGCG GAAAAGAAGA
      661 ACACAAAAAA AAGCAAGTAT AGAAAATAGT ACGCGATAGA GGTACGTACC GTCGCAAGCA
      721 ATACAAGGCT ACCAATGACC GAATCAACAA ACAAAGCAGA GTTTTTGAAG TGGGGAAAGT
      781 ATGATTTGAT GTCGCACAGG CACAAAACTA GGAGGTTAGT TTACTTAAGG CGAAAACAGC
      841 CGAAGGGCTG GACCCAATGC ACAAAGCGCT TCACGGCATG CAACCCGTGT TTTTTCGTTT
      901 GTGTGTTTAC TCTTGTGCTG GAATTCACTG GTGGTAAACG GCCCGCTTCT AGCGATAAGC
      961 TCTTCAAGGG CGCGGTCTTT TGCATTCCGG AACTGAGTCA CGTGACTCTC CGCTAACCCA
     1021 GACCTTTCTG TTGTATGTGT TCTAACCCTA CTGTAGCTCA CACTTTGTCC AAAATGCCAC
     1081 TGCTTTCTTA TATGCGGCGT CCTAGTCATG GTAGGTCTCA CACAATCTTG TCACAAGGGC
     1141 CACAGCCACG TGGGCTCAGT GTTAAGCCTC AGTTCTGCCA TCTTCAGGTC CATCTCGCTC
     1201 TCGCCACCAA TAAGAGTGCA AGTAAGGATG AGCATGAGTG TACAGACATG CTTGCCACGC
     1261 TGAACTCAAC CACGCCATCA TAACCTGGCC AAGATCAAGG GTCTAGAAGA CTGCATGCCA
     1321 CGCTCCCCTG TGGACCCCCC ATATAAAATG GCTTCATCTA AGCAGGAGAG TTCCAACGAT
     1381 GGCCTGCACT TCTATTTTTT GGTCCTTTCT CCTGGCTAGT GTGGGGTAGC ATTAGCTATT
     1441 CCAGCATACA AATACAAATG TCCAACCAAC AACTATGGAC CCTCCATATC AACAATTGGT
     1501 TTCTGAAAAA AGACCCATAG AGAAATATCA CAAGTGGCAG CTTCAAGTAA CTAGTTAACT
     1561 ATAGCTCAAG AACAAGCTTT CATCTCCACT GAACAATAGG TGTTGAGGAA TGCCGGTCCA
     1621 TAAAGCCATC CCATCCTGAA AACCCCTGTG GCCAGACCTA GTTCATCCGG GCTCATTTTA
     1681 TGTCCATGTT GAGTAAATAA ACAACACCGG CAATCAGATA GCAGTGGCCA GCCAAGCAGT
     1741 CAAAGACTAC GAAGTGGTAG CACTCGCGAT ATTGTTCGTG AAGATTTTAT GCAGCAGTGA
     1801 CTAGTTAGCT GTGCCAGCTT GTTACACTTG TGTAGTTATC GGCGGCAATG AGATGACTGT
     1861 TGTCTCGGGC CAATTTCTTG TGTGATTATC CCATCAAAAT GCGAATAATC TTTTCATTCA
     1921 CATAAGTAGC TCTCGTCAAC AATCAGCAAC ATTGGCCCTG TTGGGTGTTT CGTACTATCT
     1981 GCCCGCAAAG TTCAGTCCGC GCGGGCAGTG TCATCAATCA CATCTACCTA TACCTCAGCC
     2041 CCAGACCCAG AAGCCCATAT TATGATAAAG CCCATGACAA TGCATATTCT CAAGAGTTCC
     2101 AAGCAATACC ACGGGCCGTC CAGAACTCTT GACACCCACA AGCCATGTTT GATTCATGAC
     2161 AGTGCTACTT TGAGACATTT CCTTCTACAT ATGTGTGTAG CCTGGTACCT ACGGGATGAT
     2221 TCCGTTGGCT GTGTTCATCC GGAATATCTA TCAAGCAGCG CCTATTCAAC TAAGTATTCT
     2281 AGCAGCAGAG AGTGCGGGTC CGGCCATGGT ATCAAAGTGT CGTTGTTCCG AGCCCTTTGT
     2341 CGCAACCGCT GCCCCTCCCC AGCCATTGCC AGTCCCAAGA CATAAGCGTG CTGTCCAGCG
     2401 CATCAAAACA TGAATAAAAA GCAAGTATCC CAAGCTCCTA CCTGGGACTG ACGGCGACGG
     2461 CCTTTTTTGT TAGGTGACGG GATAGTGGTG GCCGGCGGTC TAGGCAGGGG AGACCCCTAC
     2521 ACCGAGCCCT GACATTACAG CCCAGAGAGA GCAAGGAAAT CAGCCATGCA GCTTGAGAAT
     2581 TTGTCTGCTG CGCTAAGCAT ACATGCGCAT ATGCATCATA TATGTCTTCC TTCAACATTC
     2641 TGTACTCTGA GTAGAAATGC GGAGCTTGTT GTCCAGGCTA TGTTGTCTTG TCTGCCATTT
     2701 CGGCACCAGG GACCCATGCT CCCCCATGCT CCCGCGTGTA AGCTAGCCAA TGGGCGGCTT
     2761 CACAAAAGCG GAGGCCCAGT GTCTCGATTT ATTTGACCCT TGTCCTAGTA GCCCGATTTG
     2821 GGTTTCAATA GAGCTCCACA AAAGACCTCT ATTGATACCC ACATTGGATC GATCTGGCAA
     2881 CAACGACCAC CGTGAGAGAA GAGGAAGGAG CTGTGAACAG AGAATACAGG AGCAAAAAAC
     2941 GCTGATCTAG GAAAGGGACT GTCAGTCCAT GCCCATGGCA TCTAGCCTTC TTTTTTCTCT
     3001 CATTTGCTGA AAACAGGACA AACAGAACAT GGATAGCTCG CACGCCCAGA AATCCAGGCT
     3061 TTCAGCTCCG TCCTGGCCTG CATTAGGGGG GAATAGCTCA ACCACGCCAG GAGAGGGCGG
     3121 GAAATAGCAG GTGCTCAGAG GAGAAAAAAG CAAAGGAAGA AGGAGCAAAC GCAGGCGGTC
     3181 CACAATGCTG GCAAGAGCTG TCCCGGAGCT GCACAAAAAG CATCAACCTG GCACTTGCCG
     3241 TGAATTGCGC TTCTCATCGC ATATCAGAGG GTGGCGTGGC TTCCTGACTA GATAGCGCCC
     3301 AGCCCACAGA GAGAAACTGC TGTTCTGATT CGCGAAGACC CCAATTCTGG CAGTGAAATC
     3361 TTCAAGTCCA ATTTCTACCA GGGAAAAAAA AAAACATCCC CTCCCGCATC CATCATCCCG
     3421 GCAGACAAAC ATCTCGCAGC CAAACACGAG CATCAAGACC AAACGCCCCC GTTGTCCACG
     3481 CCTCTCCCCC AACCAACAGA GACCAATAAC TAAATTCCGG CAGAAACAAA GAAACAGCGC
     3541 TGTCCAGGGC TTGTTTTTAT ATTACAGACC CGTGTCTCAT GCTGTCTTGC CTTTGACTAT
     3601 CAGGCCATCC ACCACCTCTG GCCAGTGCCC GACCTCCATC CCACCTCATC TGGGCTCTGG
     3661 CTTATTTCTG ATCGGTATCA GGTCTTTGCT GTCACTGCAA TCTGGCCGGG ATACTGGCCC
     3721 CACTCCTTCT TCAAAACTAC GTCTTGGCAA TGTACCACGG CCAGCCTCTT CAAGACGCAA
     3781 CGTCAACGCT TTTGTTCTGC CGCAAGCCAT TGGCTCATCC TCTCGTCTCC TCTTTCACCA
     3841 TCTGCAAGGA TTTGATCTTC CCGCCGGCAC AGGTATCCGC CTTTAAGCTT CCGCCCCTGC
     3901 TCCTATCACC GCAGCCGCCG CAGACTTCAG TCCTGAAGAA GCCTGGCACT AGAGGATCTG
     3961 GCTGTTAGTC TGATCTAGCA TCGTTCTTGT TTGCATTTGA CTGAGGATAA CTCTTTAAGA
     4021 TCCGCCAACT GACCTGCAGA CCACTCACAA AGATGCCGAG CCTTTCAATT CTTAATATAT
     4081 CCTACACTTG TTCTCGGCCT CTTAGTCGCC CCGGGCTTTC CCAAGCCTGC TATCTTCATG
     4141 AAATGCCTGA GATACCTGCA GTCTAGCTTT GTCGCTCCTT GTCCACACAT TCAAGGCATG
     4201 ACAGTATCTT TGGGCAATGG CTGAAGATTG AAGTGTGTCG AGATACTCAT CGCATCTCAG
     4261 ATATCAGAAT TACACCGGCC TCTGTCATCG CCCCTTTCTC TTGGTTTTAC TCTGCCAGTC
     4321 TCCTACTCTG TTACGATATC AGACGGGCAA CCTGTAACGA CAAGTACTTA TCACATCAGC
     4381 TCTCAATCGC ATTAGTGCTC TGTCAAGTTT CCAAAACCGA GACCATTATC AAAAGTTGAA
     4441 AGCACATGTA AAAGACGGAA AAGTCTACCT AGTCGTCTAT GATCCTTTGA CACTTTCCTT
     4501 GTCGTCGGGT ATTTATATGT ATACCGTCCA TATCGCTATT GTGCTTAAAG TGCTGGACCC
     4561 CTCTTAATCA CAGCCAGCTT CTGTATCACT CCGAGATCTC GCTCTGGTGC GATCTTCTGG
     4621 ATGTTGATTC TATATCAGTC TCTCTTTTGC TGTTCCAAAT TTACCATCTT TCTCGTCATT
     4681 CTGTCTCCCC ATCAACTCTC TTCCTCTTCT TTGTGCGAGG CCACCCTCCT CTTTCTTTCT
     4741 GTCCTTACTC TTTGTTCCGC CGGAGAGCCA TAGACTGATC TGTGGCTTCT CTAATTCTCA
     4801 AGGTTCAACT AGTGTCCTTT TCTTCGCCCG ATACACTCAT CGACAATTCA CTAGTTCCCT
     4861 TCTTGCTTCC CCCCCTCCTT CGTTCTTATG CTATCTTGCC TCTTATACAC ACATCATGGC
     4921 ACCCCCAACA GTCATCGATC TTTCATACTT CAGTCTTGGT CCCAATGACA CCCTAATACC
     4981 CAAGCTCCCG CCAGCAGATG CCTATCCACC TGGGCATTTG GCAAACCTCA TCTGCCGGAT
     5041 CATATTTGGC CTGTTCTCGT TCTTCGCCTG CCTTGTACCG CTTAGAATGC TGTACCGGAA
     5101 TGGCGAACTT GCTGGAGCAG TCTTCGTTTC CGCAGTTCTC TTTACCATCG TATTATTCCT
     5161 CATTGATGCT ATTACATGGT CCAGTTTGGA TACCTCAGGC TGGTGGAATG GTGTTGGATA
     5221 CTGTGATGTG CATATATTTA TCCTCATGGC CACCCAAACT ATTGTGGTTA CCTCAGTCTT
     5281 TGCGATTATG CGCAATCTTG CTGAGAACGT CAACATGATG CGAGCTAGCC CACTGACCAG
     5341 AAAAGAGAAG AAGCGCAAAA ACCTCATTCA AGCTCTCATC ATATTCCCGG TTCCCATCAT
     5401 TCAAATGGCC TGGATGTTTC CTATGTCATC GCAGCGTTAT GGTATTGTTC CTCTCGCCGG
     5461 CTGTGTCAGT CGCACTTACG CCTCGTGGCC CATCCTCTTT TTCATCGTCC CACAAGTTTT
     5521 CTTCCCTTGC TTAACGGCCG TGTATGCCAG TAAGTTATGG ATTCCATTCC CATCTGATAC
     5581 GTCTGTTTGC CTTGCTAACC AAGTTGACGC TTTGTAGCTC TCATCTACCT CCGCTTCAGG
     5641 GAACTTCGTA AAAGCACCGG CAATGTCCTC TCGGTATCTA GTAACCCTCT CGTCCGTTCG
     5701 AGAAGCAATC GTGCCCGCAG GAGACTCTAT TTTATGAGTC TGTCCATTAT CCTGCCATAT
     5761 CTTCCCATTG ATATGTACCT GGCTGCACAG AATATAAAGA CTTTTACACC TTTTTTTCCC
     5821 TTCGACTACG ACAAAATCCA CGGCGGAGTG CCAGGTATCC CATGGAACTC GGTCCTTTAT
     5881 TTCGTTGGTG AATGGACAAC TTTCATCTTG GTTAACAATA ACTGGTTGTT TCCTTTGTGT
     5941 GCTGTACCAA TCTTTCTCTT TTTTGGCATG ACTATTGATG CAATCAACAA CTACCGCCGA
     6001 ATCCTTGTGC GGTGTGGCAT GTCAAGATTC TGGCCCTGGT TGACGGAAGA GTATAGCCCT
     6061 GATCGAGTAC AGCAACCTAG CTGGGTTGGG TCTGTGTTTG ACTCTCAGTA AGTTCAGCAT
     6121 TCTCTTTCTT TCATAATCTT GCCAATTACT AACCAGTTAC CCTAGTCCTA GCCAAGAGCG
     6181 TCACCCAAGC CAGGTTGACC ATGCCCTTAT CCTCAGAACC AATGGGCTCA TCAACCAGAA
     6241 CGTTAACGAT GAAAAGCTAC CAGATCTTCG GCATGCTCGC CATTTATCTG ATGCTTCCAA
     6301 CATATCCGAG CTTAACGAGT CTAGCTCCGG ATACATGTCT AGTCGCCTGT TGCTGTCTCA
     6361 ATCTGATAGC CATTCCCCTC TGTCCTTCCC ACCTCCCACT GTTCATCGGT CTACTAGAGA
     6421 TGTCTGGGAC GGTAACACAA CAACCCTCCA TGGAGCACCC TCTAAGGCTG GCCCTGCTAC
     6481 TCCAAACCTT GAGCAGGGAT CTTCAGAGAG TCAACGCCTT CACGGTGTTG CTAGTTCCAG
     6541 AAACGGAGCA GATGTCAAGG TGGAGACAGA GATTGTGCGG TCATCGGAAG TGGTGAAGAA
     6601 GAAGTGATAT TTGGAGGGGG TTTGAGTTTC CTGGGTTTGA GCCTTGCTTG GGATGCGTTT
     6661 ATTCTTGTGT TTTAATATCG ATGTGTGCCG CTGGAAGGAG CACGTATATA TCCTGATTGT
     6721 TTTTTTTGTA TATCCACATC GCTCCAGACA TATCTCGAGC GTCTCTTATT TATTAGACAA
     6781 TACTTATTCA ATCTTTACCC ATAACTAGTT GATCTGGTTA CTATTTTTCC TCAGGGCGAT
     6841 TGTTTCATTT GTACGACACA ATAACTGCAG AGAGCATAAA AGGTGAGAAT ATTTAGACTA
     6901 GATATCAAAC ATTATGATAC ACAAAAATGA GACCAGAGAA AAACGGACGG AATAGATACA
     6961 AAAAGACAAA ATAGAACGCC AAATCGCGCC ATCCCGCGTA GAAAACGGGA GTAAGGGAGC
     7021 TGGTATCAAA AGCGAATGGG GGGGTTCAAA CAAGGAGACA AGGGAAAAAG CAAAGCAAAG
     7081 AAAAACGTGT GTGGCGGCAT GAAAAAGAAA GAGGATATGC AAATAAGAGG ATCCAAGTGA
     7141 AGGAAGAAAT AGAGGGCACG CAGGGAATAT GAAACAATGA AAAAAAAAGA GAGAGAGATT
     7201 CAGTTCGTAG CTCAACGTCG TCAACCAAAA AAAGAATTTG CGCCCAGTCC GTCCAAGCCA
     7261 TTTTTTGCGT GATTATGGAA AATGGGAGGG GGTATATAAA ACAGAAAAAA GAAAGAAAAG
     7321 AAAAAAGAAA CAAGAAACAG GGGTTCAATG GTTATGGCGT AGATGGAAGG AATAGAAGAG
     7381 AGGTGGATCG GGGAGGTGTG AGGAGCCTCA TGGCGCGCGC GTCGTTGCGG CGGCTTGCGG
     7441 TGTATACGGC GCGCTGCGGG AGGCAGCGGA GCCGGGCGTG GTTGGTGAAT TTTGCGCCGG
     7501 GGCGATTTCC GGGTCTGGAA TCTGGATGTC GAGGCTCATG TAGCCCGAGA GACGCAGGGG
     7561 GATAATTTTG GGGGCGGCAG CGCGGCCGTC GGCGCCCATG GAGCGCGCAA TTTCGCGGTT
     7621 CCAGTTGTCG AGCCAGGTCT CGATGCTGCG CAGCTGCTGC TTGGCGTGGG TCAGGCCGAG
     7681 GTCCTCCCAG ACCCAGCCAG TGACGAGGCC GAGGAGGCCG TCAACAATGT TGCGCATGCT
     7741 GTAGGGGTTG AAGGTGGCGT GTAGGTTCTT GTTTATGTGC TCAACGACAC GGCGGAACTC
     7801 GAGCTCCGAC ATGCCGGCCG GGTCGAGGAT CTCGGGGTAC AGGTCGGCAA AGGCGGGGGT
     7861 GACGTCGCCG GAGACGAGGA AGTCGCGACG CACGCGGATG ATGCGCGTGG TTGCGTATTC
     7921 GGGCGAGTTG ACGGGGACGT AGGGGTTGCG ATGAGGGTAG CACGGGTGCT GAGGACCCCA
     7981 TTCCTCGCCG TCGACTCCGT CGAGGTCCTC GCCCATCATG GACGAGTCGG ACGATGAGAG
     8041 CCCAGAACCA ATGCTGCCAA GCGACATGCG GAAGTCTGGT GGTGCCAGGG AATCAGGCCC
     8101 GCGCTCAAGG TCGCGCGAGA AGCGGGCGGC TGCGGTGGCG GCAGGCTCGG GCTGCTGAGG
     8161 CATGATGACG GTTGCCATTG TGTGAGTGAT GGATATGGAT GGTAGAGTGG CGTTGTGACG
     8221 CAACTGTGAC GCAGGAGGTG TCACAGTCGG TGGCAGGGGT TGTTGAAGGT GAGTATCGTG
     8281 AGAAATTTGC GAGATCCCAG ATGGCCGACG GGTTGATAAA TCTTGATGAG ACGACGGAGA
     8341 AGCAGGCAGG GCTGGCGAAT TCGGTCCAGA TTCAGGACTC GGCCGCGGGC TCGCAGATGC
     8401 GATCGAGCTA CGCCCTGCTT CGTACGACAG CCGAACAGAG CTTGGGAGTG AAACACGACG
     8461 GCCTGTGTCA ACGTCGAGAC TCAGAGAAGC GTGAGGACCT GAGGTCGGGT TTTTCAGGCG
     8521 CCTCTGCTCC GGAAGTGACA AAAGCGGAGA TTCAAGCGGA GCTGAGCTAT CGGGAGCCAC
     8581 AGGATCGTGA TTTCGGTCAA GATCTGGATG TGAGAGCGGT ACTGAGGGTG GAGGTGGCGT
     8641 AGATGTGCGG TGTTTGCGTG GAGACGGCGG GCCTCGTGGA GAAGAGCAAG GAGAAAGAGG
     8701 TGAGCCGGAG TTACCGGACA GACGAGGCGT TGAGTTGGTG GGATTCCAGA GACGTGCAGC
     8761 CAAGGGGCGA GGGCGGCCTC TGATGCGATT ATCGGGAGCA CCTAGCGATA GAGCGGGAAA
     8821 TTTGTGAGAT GCAGATTTTG GCGAAGGCTC GACAGCACGG CGAGCCTGGT GAGAGGCAGG
     8881 GAACGCGGTT GGTTCAGGGG CAGTCGATAT ATGACTGTGG TGGGTGGAAG CCGATAGAGC
     8941 GTGGTTCCCG GAGCCGGGAG TGTGTGGGTT TGAGGCGGAC GTTAAGGAGG TCGGTGCGGG
     9001 ATGGGCGGAA GCGTGAAATG CGTGAGAATC CGTGGGCGAG ACTTAGAAAG GGCGGCTGCT
     9061 GAAGCAATGA CAGCAGGCGC CGAAACACGG GTTGAGGAGA GACGAAGACA GGAGTGGGCT
     9121 AGCGGTGACA GTGATAGTAG CCCGTGGTGG TGAGGCTGTA GGCAAAGACA CGGCTGCAAC
     9181 ACAAAGTAAA CAAGAAACAA ACGCAACAAG GACGCAGGAG CACCGGCAAA AACGATGGCG
     9241 ACAACAGCAG CAGCAACGCA AAAAAAGAAC AGCGCAGGAT GGGCCAACAA CGAAAACCGA
     9301 GATGAGCAGA GCGCCAAAAA CAAGGATGCA GACGAGGACC GGGCCAGGGA TTTTAGTGGA
     9361 GATGGGGGCC GTGCAGAGTG TGTGCAGGGC GCGTGTGGCG GTTGTGGCGT CAGTGGCTGT
     9421 CGGCGTGGCG GCTTCTGTGG CGGCACACTG CTGCTGCTGC TAGTTGTCGT CGTCGTTTTT
     9481 GTGGGTGCTG CGTCTGGGAG GAAAGAGGTC GGCGTTGCTG TTGTCAT
//
LOCUS       Be.rouxiae_PM34_Areceptor      9526 bp    DNA     linear   PLN 14-NOV-2022
DEFINITION  Berkeleyomyces rouxiae strain PM34 tig00000027, whole genome
            shotgun sequence.
ACCESSION   JAOUZH010000032 JAOUZH010000000
VERSION     JAOUZH010000032.1
KEYWORDS    WGS.
SOURCE      Berkeleyomyces rouxiae (unknown)
  ORGANISM  Berkeleyomyces rouxiae
            Eukaryota; Fungi; Dikarya; Ascomycota; Pezizomycotina;
            Sordariomycetes; Hypocreomycetidae; Microascales;
            Ceratocystidaceae; Berkeleyomyces.
REFERENCE   1  (bases 1 to 467833)
  AUTHORS   Dumigan,C.R.
  TITLE     Direct Submission
  JOURNAL   Submitted (05-AUG-2022) Biology, University of British Columbia,
            1177 Research Road, Kelowna, British Columbia V1V 1V7, Canada
COMMENT     ##Genome-Assembly-Data-START
            ##Assembly Date          :: 29-JUL-2022
            Assembly Method        :: Canu v. 07/29/2022; MaSuRCA v. 07/29/2022
            Assembly Name          :: PM34_polca_canu
            Genome Representation  :: Full
            Expected Final Version :: No
            Genome Coverage        :: 22.51x
            Sequencing Technology  :: Oxford Nanopore; Illumina
            ##Genome-Assembly-Data-END##
FEATURES             Location/Qualifiers
     Transcript      complement(1..560)
                     /score="0.77"
                     /source="AUGUSTUS"
                     /g4.t1
     CDS             complement(join(1..59,118..209,274..560))
                     /score="1"
                     /score="0.99"
                     /score="0.78"
                     /source="AUGUSTUS"
                     /transcript_id="g4.t1"
                     /gene_id="g4"
                     /frame="[14763..15049: 0, 15114..15205: 1, 15264..15319:
                     2, 15320..15322: 0]"
                     /label="Single-stranded DNA-binding protein"
     gene            complement(1..560)
                     /gene_id="g4"
                     /label="Single-stranded DNA-binding protein"
     Terminal        complement(1..59)
                     /score="0.78"
                     /frame="2"
                     /source="AUGUSTUS"
                     /transcript_id="g4.t1"
                     /gene_id="g4"
     source          complement(<1..>9526)
                     /organism="Berkeleyomyces rouxiae"
                     /mol_type="genomic DNA"
                     /submitter_seqid="tig00000027"
                     /strain="PM34"
                     /isolation_source="carrot agar plate"
                     /host="Cannabis sativa"
                     /db_xref="taxon:2035830"
                     /country="Canada"
                     /lat_lon="49.9394 N 119.3948 W"
                     /collection_date="2022-02-08"
     intron          complement(60..117)
                     /score="0.99"
                     /source="AUGUSTUS"
                     /transcript_id="g4.t1"
                     /gene_id="g4"
     Internal        complement(118..209)
                     /score="0.99"
                     /frame="1"
                     /source="AUGUSTUS"
                     /transcript_id="g4.t1"
                     /gene_id="g4"
     intron          complement(210..273)
                     /score="1"
                     /source="AUGUSTUS"
                     /transcript_id="g4.t1"
                     /gene_id="g4"
     Initial         complement(274..560)
                     /score="1"
                     /frame="0"
                     /source="AUGUSTUS"
                     /transcript_id="g4.t1"
                     /gene_id="g4"
     Transcript      4914..6605
                     /score="0.61"
                     /source="AUGUSTUS"
                     /g3.t1
     CDS             join(4914..5547,5616..6105,6164..6605)
                     /source="AUGUSTUS"
                     /transcript_id="g3.t1"
                     /gene_id="g3"
                     /score="0.69"
                     /score="0.87"
                     /score="1"
                     /frame="[complement(8718..8720): 0,
                     complement(8721..9159): 1, complement(9218..9707): 2,
                     complement(9776..10409): 0]"
                     /label="a-pheromone receptor"
     gene            4914..6605
                     /gene_id="g3"
                     /label="a-pheromone receptor"
     Initial         4914..5547
                     /score="1"
                     /frame="0"
                     /source="AUGUSTUS"
                     /transcript_id="g3.t1"
                     /gene_id="g3"
     intron          5548..5615
                     /score="1"
                     /source="AUGUSTUS"
                     /transcript_id="g3.t1"
                     /gene_id="g3"
     Internal        5616..6105
                     /score="0.87"
                     /frame="2"
                     /source="AUGUSTUS"
                     /transcript_id="g3.t1"
                     /gene_id="g3"
     intron          6106..6163
                     /score="0.69"
                     /source="AUGUSTUS"
                     /transcript_id="g3.t1"
                     /gene_id="g3"
     Terminal        6164..6605
                     /score="0.69"
                     /frame="1"
                     /source="AUGUSTUS"
                     /transcript_id="g3.t1"
                     /gene_id="g3"
     Transcript      complement(7407..9526)
                     /score="0.4"
                     /source="AUGUSTUS"
                     /g2.t1
     CDS             complement(join(7407..8913,9339..9526))
                     /score="0.4"
                     /score="0.99"
                     /source="AUGUSTUS"
                     /transcript_id="g2.t1"
                     /gene_id="g2"
                     /frame="[5797..5984: 0, 6410..7913: 1, 7914..7916: 0]"
                     /label="Ras modification protein ERF4"
     gene            complement(7407..9526)
                     /score="0.4"
                     /source="AUGUSTUS"
                     /g2
                     /label="Ras modification protein ERF4"
     Terminal        complement(7407..8913)
                     /score="0.99"
                     /frame="1"
                     /source="AUGUSTUS"
                     /transcript_id="g2.t1"
                     /gene_id="g2"
     intron          complement(8914..9338)
                     /score="0.64"
                     /source="AUGUSTUS"
                     /transcript_id="g2.t1"
                     /gene_id="g2"
     Initial         complement(9339..9526)
                     /score="0.4"
                     /frame="0"
                     /source="AUGUSTUS"
                     /transcript_id="g2.t1"
                     /gene_id="g2"
ORIGIN
        1 TTACTGCTGG TGCTCGTCAG CACCTTCAGC CTTGGGGCGC TTCAGGATCT CAATGTTGCC
       61 TATTCGGTGG TTAGCGTGAC GATAATATGG GCGTACTGAA GGGTAAGGGT ATCATACGCT
      121 GGATGATGCT CAAGCTGGAG ATGGACTTGT TGGCAGCCTC ATCGTGGTAG CTGGACATTG
      181 AGGCGTCGCC CTCGACATAG ACCATGGAGC TGCAAGAAAA CAGGATATCA GCAGTCGCTC
      241 ATATAAATAG AGCAAAGAAC GGAGCACACT CACCCCTTGG GGAGACCCAG CATGAAGTCC
      301 TTCTTCTTGG AGCCGGCCTC GTCCGACTTG ACGAAGTAGG TGATGCGGAA GAAGCTGGCA
      361 GGGCGATCGC GGCCGTTGCT GCAGGCCACG GAGTAGCGCA CAAGCTCGAG GTCGGGCTTG
      421 CTGGTGGGGA TGGCCTCGGG AGTGCCAGCC AGGTGGCCGA GAATGGTCAT GCGAGCCACG
      481 TTCATCGGGG ACGAAGTGCT AAAGGCACGG GTGGCGGAGG CCGACGAGAC GGCAGCGCGG
      541 CGGGCGAGGA AGGACGACAT GGCAACGGAA GCGGGGTAGT CTGCTGTGCG GGGGTAGAAA
      601 AACACGTGGG GGAGATTGGC AGCGGTGACA GAGGTGGACG TCGTTGGGCG GAAAAGAAGA
      661 ACACAAAAAA AAAGCAAGTA TAGAAAATAG TACGCGATAG AGGTACGTAC CGTCGCAAGC
      721 AATACAAGGC TACCAATGAC CGAATCAACA AACAAAGCAG AGTTTTTGAA GTGGGGAAAG
      781 TATGATTTGA TGTCGCACAG GCACAAAACT AGGAGGTTAG TTTACTTAAG GCGAAAACAG
      841 CCGAAGGGCT GGACCCAATG CACAAAGCGC TTCACGGCAT GCAACCCGTG TTTTTTCGTT
      901 TGTGTGTTTA CTCTTGTGCT GGAATTCACT GGTGGTAAAC GGCCCGCTTC TAGCGATAAG
      961 CTCTTCAAGG GCGCGGTCTT TTGCATTCCG GAACTGAGTC ACATGACTCT CCGCTAACCC
     1021 AGACATTTCT GTTGTATGTG TTCTAACCCT ACTGTAGCTC ACACTTTGTC CAACATGCCA
     1081 CTGCTTTCTT ATATGCGGCG TCCTAGTCAT GGTAGGTCTC ACACAATCTT GTCACAAGGG
     1141 CCACAGCCAC GTGGGCTCAG TGTTAAGCCT CAGTTCTGCC ATCTTCAGGT CCATCTCGCT
     1201 CTCGCCACCA ATAAGAGTGC AAGTAAGGAT GAGCATGAGT GTATAGACAT GCTTGCCACG
     1261 CTGAACTCAA CCACGCCATC ATAACCTGGC CAAGATCAAG GGTCTAGAAG ACTGCATGCC
     1321 ACGCTCCCCT GTGGACCCCC CATATAAAAT GGCTTCATCT AAGCAGGAGA GTTCCAACGA
     1381 TGGCCTGCAC TTCCATTTTT TGATCCTTTC TCCTGGCTAG TGTGGGGTAG CATTAGCTAT
     1441 TCCAGCATAC AAATACAAAT GTCCAACCAA CAACTATGGA CCCTCCATAT CAACAATTGG
     1501 TTTCTGAAAA AAGACCCATG GAGAAATATC ACAAGTGGCA GCTTCAAGTA ACTAGTTAAC
     1561 TATAGCTCAA GAACAAGCTT TCATCTCCAC TGAATAATAG GTGTTGAGGA ATGCCGGTCC
     1621 ATAAAGCCAT CCCATCCTGA AAACCCCTGT GGCCAGACCT AGTTCATCCG GGCTCATTTT
     1681 ATGTCCATGT TGAGTAAATA AACAACACCG GCAATCAGAT AGCAGTGGCC AGCCAAGCAG
     1741 TCAAAGACTA CGAAGTGGTA GCACTCGCGA TATTGTTCGT GAAGATTTTA TGCAGCAGTG
     1801 ACTAGTTAGC TGTGCCAGCT TGTTACACTT GTGTAGTTAT CGGCGGCAAT GAGATGACTG
     1861 TTGTCTCGGG CCAATTTCTT GTGTGATTAT CCCATCAAAA TGCGAATAAT CTTTTCATTC
     1921 ACATAAGTAG CTCTCGTCAA CAATCAGCAA CATTGGCCCT GTTGGGTGTT TCGTACTATC
     1981 TGCCCGCAAA GTTCAGTCCG CGCGGGCAGT GTCATCAATC ACATCTACCT ATACCTCCGC
     2041 CCCAGACCCA GAAGCCCATA TTATGATAAA GCCCATGACA ATGCATATTC TCAAGAGTTC
     2101 CAAGCAATAC CACGGGCCGT CCAGAACTCT TGACACCCAC AAGCCATGTT TGATTCATGA
     2161 CAGTGCTACT TTGAGACATT TCCTTCTACA TATGTGTGTA GCCTGGTACC TACGGGATGA
     2221 TTCCGTTGGC TGTGTTCATC TGGACTATCT ATCAAGCAGC GCCTATTCAA CTAAGTATTC
     2281 TAGCAGCAGA GAGTGCGGGT CCGGCCATGG TATCAAAGTG TCGTTGTTCC GAGCCCTTTG
     2341 TCGCAACCGC TGCCCCTCCC CAGCCATTGC CAGTCCCAAG ACATAAGCGT GCTGTCCAGC
     2401 GCATCAAAAC ATGAATAAAA AGCAAGTATC CCAAGCTCCT ACCTGGGACT GACGGCGACG
     2461 GCCTTTTTTG TTAGGTGACG GGATAGTGGT GGCCGGCGGT CTAGGCAGGG GAGACCCCTA
     2521 CACCGAGCCC TGACATTACA GCCCAGAGAG AGCAAGGAAA TCAGCCATGC AGCTTAAGAA
     2581 TTTGTCTGCT GCGCTAAGCA TACATGCGCA TATGCATCAT ACATGTCTTC CTTCAACATT
     2641 CTGTACTCTG AGTAGAAATG CGGAGCTTGT TGTCCAGGCT ATGTTGTCTT GTCTGCCATT
     2701 TCGGCACCAG GGACCCATGC TCCCCCATGC TCCCGCGTGT AAGCTAGCCA ATGGGCGGCT
     2761 TCACAAAAGC GGAGGCCCAG TGTCTCGATT TATTTGACCC TTGTCCTAGT AGCCCGATTT
     2821 GGGTTTCAAT AGAGCTCCAC AAAAGACCTC TATTGATACC CACATTAGAT CGATCTGGCA
     2881 ACAACGACCA CCGTGAGAGA AGAGGAAGGA GCTGTGAACA GAGAATACAG GAGCAAAAAA
     2941 CGCTGATCTA GGAAAGGGAC TGTCAGTCCA TGCCCATGGC ATCTAGCCTT CTTTTTTCTC
     3001 TCATTTGCTG AAAACAGGAC AAACAGAACA TGGATAGCTC GCACGCCCAG AAATCCAGGC
     3061 TTTCAGCTCC GTCCTGGCCT GCATTAGGCG GGAATAGCTC AACCACGCCA GGAGAGGGCG
     3121 GGAAATAGCA GGTGCTCAGA GGAGAAAAAA GCAAAGGAAG AAGGAGCAAA CGCAGGCGGT
     3181 CCACAATGCT GGCAAGAGCT GTCCCGGAAC TGCACAAAAA GCATCAACCT GGCACTTGCC
     3241 GTGAATTGCG CTTCTCATCG CATATCAGAG GGTGGCGTGG CTTCCTGACT AGATAGCGCC
     3301 CAGCCCACAG AGAGAAACTG CTGTTCTGAT TCGTGAAGAC CCCGATTCTG GCAGTGAAAT
     3361 CTTCAAGTCC AATTTCTACC AGGGAAAAAA AAACATCCCC TCCCGCATCC ATCATCCCGG
     3421 CAGACAAACA TCTCGCAGCC AAACACGAGC ATCAAGACCA AACGCCCCCG TTGTCCACGC
     3481 CTCTCCCCCA ACCAACAGAG ACCAATAACT AAATTCCGGC AGAAACAAAG AAACAGCGCT
     3541 GTCCAGGGCT TGTTTTTATA TTACAGACCC GTGTCTCATG CTGTCTTGCC TTTGACTATT
     3601 AGGCCATCCA CCACCTCTGG CCAGTGCCCG ACCTCCATCC CACCTCATCT GGGCTCTGGC
     3661 TTATTTCTGA TCGGTATCAG GTCTTTGCTG TCACTGCAAT CTGGCCGGGA TACTGGCCCC
     3721 ACTCCTTCTT CAAAACTACG TCTTGGCAAT GTACCACGGC CAGCCTCTTC AAGACGCAAC
     3781 GTCAACGCTT TTGTTCTGCC GCAAGCCATT GGCTCATCCT CTCGTCTCCT CTTTCACCAT
     3841 CTGCAAGGAT TTGATCTTCC CGCCGGCACA GGTATCCGCC TTTAAGCTTC CGCCCCTGCT
     3901 CCTATCACCG CAGCCGCCGC AGACTTCAGT CCTGAAGAAG CCTGGCACTA GAGGATCTGG
     3961 CTGTTAGTCT GATCTAGCAT CGTTCTTGTT TGCATTTGAC TGAGGATAAC TCTTTAAGAT
     4021 CCGCCAACTG ACCTGCAGAC CACTCACAAA GATGCCGAGC CTTTCAATTC TTAATATATC
     4081 CTACACTTGT TCTCGGCCTC TTAGTCGCCC CGGGCTTTCC CAAGCCTGCT ATCTTCATGA
     4141 AATGCCTGAG ATACCTGCAG TCTAGCTTTG TCGCTCCTTG TCCACACATT CAAGGCATGA
     4201 CAGTATCTTT GGGCAATGGC TGAAGATTGA AGTGTGTCGA GATACTCATC GCATCTCAGA
     4261 TATCAGAATT ACACCGGCCT CTGTCATCGC CCCTTTCTCT TGGTTTTACT CTGCCAGTCT
     4321 CCTACTCTGT TACGATATCA GACGGGCAAC CTGTAACGAC AAGTACTTAT CACATCAGCT
     4381 CTCAATCGCA TTAGTGCTCT GTCAAGTTTC CAAAACCGAG ACCATTATCA AAAGTTGAAA
     4441 GCACATGTAA AAGACGGAAA AGTCTACCTA GTCGTCTATG ATCCTTTGAC ACTTTCCTTG
     4501 TCGTCGGGTA TTTATATGTA TACCGTCCAT ATCGCTATTG TGCTTAAAGT GCTGGACCCC
     4561 TCTCAATCAC AGCCAGCTTC TGTATCACTC CGAGATCTCG CTCTGGTGCG ATCTTCTGGA
     4621 TGTTGATTCT ATATCAGTCT CTCTTTTGCT GTTCCAAATT TACCATCTTT CTCGTCATTC
     4681 TGTCTCCCCA TCAACTCTCT TCCTCTTCTT TGTGCGAGAC CACCCTCCTA TTTCTTTCTG
     4741 TCCTTACTCT TTGTTCCGCC GGAGAGCCAT AGACTGATCT GTGGCTTCTC TAATTCTCAA
     4801 GGTTCAACTA GTGTCCTTTT CTTCGCCCGA TACACTCATC GACAATTCAC TAGTTCCCTT
     4861 CTTGCTTCCC CCCTCCTTCG TTCTTATGCT ATCTTGCCTC TTATACACAC ATCATGGCAC
     4921 CCCCAACAGT CATCGATCTT TCATACTTCA GTCTTGGTCC CAATGACACC CTAATACCCA
     4981 AGCTCCCGCC AGCAGATGCC TATCCACCTG GGCATTTGGC AAACCTCATC TGCCGGATCA
     5041 TATTTGGCCT GTTCTCGTTC TTCGCCTGCC TTGTACCGCT TAGAATGCTG TACCGGAATG
     5101 GCGAACTTGC TGGAGCAGTC TTCGTTTCCG CAGTTCTCTT TACCATCGTA TTATTCCTCA
     5161 TTGATGCTAT TACATGGTCC AGTTTGGATA CCTCAGGCTG GTGGAATGGT GTTGGATACT
     5221 GTGATGTGCA TATATTTATC CTCATGGCCA CCCAAACTAT TGTGGTTACC TCAGTCTTTG
     5281 CGATTATGCG CAATCTTGCT GAGAACGTCA ACATGATGCG AGCTGGCCCA CTGACCAGAA
     5341 AAGAGAAGAA GCGCAAAAAC CTCATTCAAG CTCTCATCAT ATTCCCGGTT CCTATCATTC
     5401 AAATGGCCTG GATGTTTCCT ATGTCATCGC AGCGTTATGG TATTGTTCCT CTCGCCGGCT
     5461 GTGTCAGTCG CACTTACGCC TCGTGGCCCA TCCTCTTTTT CATCGTCCCA CAAGTTTTCT
     5521 TCCCTTGCTT AACGGCCGTG TATGCCAGTA AGTTATGGAT TCCATTCCCA TCTGATACGT
     5581 CTGTTTGCCT TGCTAACCAA ATTGACGCTT TGTAGCTCTC ATCTACCTCC GCTTCAGGGA
     5641 ACTTCGTAAA AGCACCGGCA ATGTCCTTTC GGTATCTAGT AACCCTCTCG TCCGTTCGAG
     5701 AAGCAATCGT GCCCGCAGGA GACTCTATTT TATGAGTCTG TCCATTATCC TGCCATATCT
     5761 TCCCATTGAT ATGTACCTGG CTGCACAGAA TATAAAGACT TTTACACCTT TTTTTCCCTT
     5821 CGACTACGAC AAAATCCACG GCGGAGTGCC AGGTATCCCA TGGAACTCGG TCCTTTATTT
     5881 CGTTGGTGAA TGGACAACTT TCATCTTGGT TAACAATAAC TGGTTGTTTC CTTTGTGTGC
     5941 TGTACCAATC TTTCTCTTTT TTGGCATGAC TATTGATGCA ATCAACAACT ACCGCCGAAT
     6001 CCTTGTGCGG TGTGGCATGT CAAGATTCTG GCCCTGGTTG ACGGAAGAGT ATAGCCCTGA
     6061 TCGAGTACAG CAACCTAGCT GGGTTGGGTC TGTGTTTGAC TCTCAGTAAG TTCAGCATTC
     6121 TCTTTCTTTC ATAATCTTGC CAATTACTAA CCAGTTACCC TAGTCCTAGC CAAGAGCGTC
     6181 ACCCAAGCCA GGTTGACCAA GCCCTTATCC TCAGAACCAA TGGGCTCATC AACCAGAACG
     6241 TTAACGATGA AAAGCTACCA GATCTTCGGC ATGCTCGCCA TTTATCTGAT GCTTCCAACA
     6301 TATCCGAGCT TAACGAGTCT AGCTCCGGAT ACATGTCTAG TCGCCTGTTG CTGTCTCAAT
     6361 CTGATAGCCA TTCCCCTCTG TCCTTCCCAC CTCCCACTGT TCATCGGTCT ACTAGAGATG
     6421 TCTGGGACGG TAACACAACA ACCCTCCATG GAGCACCCTC TAAGGCTGGC CCTGCTACTC
     6481 CAAACCTTGA GCAGGGATCT TCAGAGAGTC AACGCCTTCA CGGTGTTGCT AGTTCCAGAA
     6541 ACGGAGCAGA TGTCAAGGTG GAGACAGAGA TTGTGCGGTC ATCGGAAGTG GTGAAGAAGA
     6601 AGTGATATTT GGAGGGGGTT TGAGTTTCCT GGGTTTGAGC CTTGCTTGGG ATGCGTTTAT
     6661 TCTTGTGTTT TAATATCGAT GTGTGCCGCT GGAAGGAGCA CGTATATATC CTGATTGTTT
     6721 TTTTTGTATA TCCACATCGC TCCAGACATA TCTCGAGCGT CTCTTATTTA TTAGACAATA
     6781 CTTATTCAAT CTTTACCCAT AACTAGTTGA TCTGGTTACT ATTTTTCCTC AGGGCGATTG
     6841 TTTCATTTGT ACGACACAAT AACTGCAGAG AGCATAAAAG GTGAGAATAT TTAGACTAGA
     6901 TATCAAACAT TATGATACAC AAAAATGAGA CCAGAGAAAA ACGGACGGAA TAGATACAAA
     6961 AAGACAAAAT AGAACGCCAA ATCGCGCCAT CCCGCGTAGA AAACGGGAGT AAGGGAGCTG
     7021 GTATCAAAAG CGAATGGGGG GGTTCAAACA AGGAGACAAG GGAAAAAGCA AAGCAAAAAA
     7081 AAACGTGTGT GGCGGCATGA AAAAGAAAGA GGATATGCAA ATAAGAGGAT CCAAGTGAAG
     7141 GAAGAAATAG AGGGCACGCA GGGAATATGA AACAATGAGA AAAAAAAAAG AGAGAGATTC
     7201 AGTTCGTAGC TCAACGTCGT CAACCAAAAA AAGAATTTGC GCCCAGTCCG TCCAAGCCAT
     7261 TTTTTGCGTG ATTATGGAAA ATGGGAGGGG GTATATAAAA CAGAAAAAAG AAAGAAAAGA
     7321 AAAAAGAAAC AAGAAACAGG GGTTCAATGG TTATGGCGTA GATGGAAGGA ATAGAAGAGA
     7381 GGTGGATCGG GGAGGTGTGA GGAGCCTCAT GGCGCGCGCG TCGTTGCGGC GGCTTGCGGT
     7441 GTATACGGCG CGCTGCGGGA GGCAGCGGAG CCGGGCGTGG TTGGTGAATT TTGCGCCGGG
     7501 GCGATTTCCG GGTCTGGAAT CTGGATGTCG AGGCTCATGT AGCCCGAGAG ACGCAGGGGG
     7561 ATAATTTTGG GGGCGGCAGC GCGGCCGTCG GCGCCCATGG AGCGCGCAAT TTCGCGGTTC
     7621 CAGTTGTCGA GCCAGGCCTC GATGCTGCGC AGCTGCTGCT TGGCGTGGGT CAGGCCGAGG
     7681 TCCTCCCAGA CCCAGCCGGT GACGAGGCCG AGGAGGCCGT CAACAATGTT GCGCATGCTG
     7741 TAGGGGTTGA AGGTGGCGTG TAGGTTCTTG TTTATGTGCT CAACGACACG GCGGAACTCG
     7801 AGCTCCGACA TGCCGGCCGG GTCGAGGATC TCGGGGTACA GGTCGGCAAA GGCGGGGGTG
     7861 ACGTCGCCGG AGACGAGGAA GTCGCGACGC ACGCGGATGA TGCGCGTGGT TGCGTATTCG
     7921 GGCGAGTTGA CGGGGACGTA GGGGTTGCGA TGAGGGTAGC ACGGGTGCTG AGGACCCCAT
     7981 TCCTCGCCGT CGACTCCGTC GAGGTCCTCG CCCATCATGG ACGAGTCGGA CGATGAGAGC
     8041 CCGGAACCAA TGCTGCCAAG CGACATGCGG AAGTCTGGTG GTGCCAGGGA ATCAGGCCCG
     8101 CGCTCAAGGT CGTGCGAGAA GCGGGCGGCT GCGGTGGCGG CAGGCTCGGG CTGCTGAGGC
     8161 ATGATGACGG TTGCCATTGT GTGAGTGATG GATATGGATG GTAGAGTGGC GTTGTGACGC
     8221 AACTGTGACG CAGGAGGTGT CACAGTCGGT GGCAGGGGTT GTTGAAGGTG AGTATCGTGA
     8281 GAAATTTGCG AGATCCCAGA TGGCCGACGG GTTGATAAAT CTTGATGAGA CGGCGGAGAA
     8341 GCAGGCAGGG CTGGCGAATT CGGCCCAGAT TCAGGACTCG GCCGCGGGCT CGCAGATGCG
     8401 ATCGAGCTAC GCCCTGCTTC GTACGACAGC CGAACAGAGC TTGGGAGTGA AACACGACGG
     8461 CCTGTGTCAA CGTCGAGACT CAGAGAAGCG TGAGGACCTG AGGTCGGGTT TTTCAGGCGC
     8521 CTCTGCTCCG GAAGTGACAA AAGCGGAGAT TCAAGCGGAG CTGAGCTATC GGGAGCCACA
     8581 GGATCGTGAT TTCGGTCAAG ATCTGGATGT GAGAGCGGTA CTGAGGGTGG AGGTGGCGTA
     8641 GATGTGCGGT GTTTGCGTGG AGACGGCGGA CCTCGTGGAG AAGAGCAAGG AGAAAGAGGT
     8701 GAGCCGGAGT TACCGGACAG ACGAGGCGTT GAGTTGGTGG GATTCCAGAG ACGTGCAGCC
     8761 AAGGGGCGAG GGCGGCCTCT GATGCGATTA TCGGGAGCAC CTAGCGATAG AGCGGGAAAT
     8821 TTGTGAGATG CAGATTTTGG CGAAGGCTCG ACAGCACGGC GAGCCTGGTG AGAGGCAGGG
     8881 AGCGCGGTTG GTTCAGGGGC AGTCGATATA TGACTGTGGT GGGTGGAAGC CGATAGAGCG
     8941 TGGTTCCCGG AGCCGGGAGT GTGTGGGTTT GAGGCGGACG TTAAGGAGGT CGGTGCGGGA
     9001 TGGGCGGAAG CGTGAAATGC GTGAGAATCC GTGGGCGAGA CTTAGAAAGG GCGGCTGCTG
     9061 AAGCAATGAC AGCAGGCGCC GAAACACGGG TTGAGGGGAG ACGAAGACAG GAGTGGGCTA
     9121 GCGGTGACAA TGATAGTAGC CCGTGGTGGT GAGGCTGTAG GCAAAGACAC GGCTGCAACA
     9181 CAAAGTAAAC AAGAAACAAA CGCAACAAGG ACGCAGGAGC ACCGGCAAAA ACGATGGCGA
     9241 CAACAGCAGC AGCAACGCAA AAAAAGAACA GCGCAGGATG GGCCAACAAC GAAAACCGAG
     9301 ATGAGCAGAG CGCCAAAAAC AAGGATGCAG ACGAGGACCG GGCCAGGGAT TTTAGTGGAG
     9361 ATGGGGGCCG TGCAGAGTGT GTGCAGGGTG CGTGTGGCGG TTGTGGCGTC AGTGGCTGTC
     9421 GGCGTGGCAG CTTCTGTGGC GGCACACTGC TGCTGCTGCT AGTTGTCGTC GTCGTTTTTG
     9481 TGGGTGCTGC GTCTGGGAGG AAAGAGGTCG GCGTTGCTGT TGTCAT
//
LOCUS       Br.fagacearum_Areceptor      8348 bp    DNA     linear   PLN 03-MAR-2017
DEFINITION  Bretziella fagacearum strain CMW 2656 Cfaga_Contig0000168, whole
            genome shotgun sequence.
ACCESSION   MKGJ01000168 MKGJ01000000
VERSION     MKGJ01000168.1
KEYWORDS    WGS.
SOURCE      Bretziella fagacearum (unknown)
  ORGANISM  Bretziella fagacearum
            Eukaryota; Fungi; Dikarya; Ascomycota; Pezizomycotina;
            Sordariomycetes; Hypocreomycetidae; Microascales;
            Ceratocystidaceae; Bretziella.
REFERENCE   1  (bases 1 to 45294)
  AUTHORS   Wingfield,B.D., Duong,T.A., Hammerbacher,A., van der Nest,M.A.,
            Wilson,A., Chang,R., Wilhelm de Beer,Z., Steenkamp,E.T.,
            Wilken,P.M., Naidoo,K. and Wingfield,M.J.
  TITLE     IMA Genome-F 7: Draft genome sequences for Ceratocystis fagacearum,
            C. harringtonii, Grosmannia penicillata, and Huntiella bhutanensis
  JOURNAL   IMA Fungus 7 (2), 317-323 (2016)
   PUBMED   27990338
REFERENCE   2  (bases 1 to 45294)
  AUTHORS   Wilken,M.P. and Naidoo,K.
  TITLE     Direct Submission
  JOURNAL   Submitted (23-SEP-2016) Department of Genetics, Forestry and
            Agricultural Biotechnology Institute, Lunnon Road, Pretoria,
            Gauteng 0028, South Africa
COMMENT     ##Genome-Assembly-Data-START
            ##Assembly Date         :: 2016
            Assembly Method       :: CLC Genomics Workbench v. 2016; SSPACE v.
                                     2016; GapFiller v. 2016
            Genome Coverage       :: 123.24x
            Sequencing Technology :: Illumina GAIIx
            ##Genome-Assembly-Data-END##
FEATURES             Location/Qualifiers
     Transcript      complement(1..704)
                     /score="0.41"
                     /source="AUGUSTUS"
                     /g3.t1
     CDS             complement(join(1..56,119..207,424..704))
                     /score="1"
                     /score="0.88"
                     /score="0.49"
                     /source="AUGUSTUS"
                     /transcript_id="g3.t1"
                     /gene_id="g3"
                     /frame="[10612..10892: 0, 11109..11197: 1, 11260..11312:
                     2, 11313..11315: 0]"
                     /label="Single-stranded DNA-binding protein"
     gene            complement(1..704)
                     /gene_id="g3"
                     /label="Single-stranded DNA-binding protein"
     Terminal        complement(1..56)
                     /score="0.49"
                     /frame="2"
                     /source="AUGUSTUS"
                     /transcript_id="g3.t1"
                     /gene_id="g3"
     source          complement(<1..>8348)
                     /organism="Bretziella fagacearum"
                     /mol_type="genomic DNA"
                     /submitter_seqid="Cfaga_Contig0000168"
                     /strain="CMW 2656"
                     /host="Quercus rubra"
                     /culture_collection="CMW:2656"
                     /db_xref="taxon:1836592"
                     /country="USA: West Des Moines, Iowa"
                     /collection_date="1991"
                     /collected_by="Stephan Seegmueller"
     intron          complement(57..118)
                     /score="0.49"
                     /source="AUGUSTUS"
                     /transcript_id="g3.t1"
                     /gene_id="g3"
     Internal        complement(119..207)
                     /score="0.88"
                     /frame="1"
                     /source="AUGUSTUS"
                     /transcript_id="g3.t1"
                     /gene_id="g3"
     intron          complement(208..423)
                     /score="0.88"
                     /source="AUGUSTUS"
                     /transcript_id="g3.t1"
                     /gene_id="g3"
     Initial         complement(424..704)
                     /score="1"
                     /frame="0"
                     /source="AUGUSTUS"
                     /transcript_id="g3.t1"
                     /gene_id="g3"
     Transcript      3706..5392
                     /score="0.52"
                     /source="AUGUSTUS"
                     /g2.t1
     CDS             join(3706..4381,4527..5392)
                     /source="AUGUSTUS"
                     /transcript_id="g2.t1"
                     /gene_id="g2"
                     /score="0.53"
                     /score="0.82"
                     /frame="[complement(5924..5926): 0,
                     complement(5927..6789): 2, complement(6935..7610): 0]"
                     /label="a-pheromone receptor"
     gene            3706..5392
                     /gene_id="g2"
                     /label="a-pheromone receptor"
     Initial         3706..4381
                     /score="0.82"
                     /frame="0"
                     /source="AUGUSTUS"
                     /transcript_id="g2.t1"
                     /gene_id="g2"
     intron          4382..4526
                     /score="0.79"
                     /source="AUGUSTUS"
                     /transcript_id="g2.t1"
                     /gene_id="g2"
     Terminal        4527..5392
                     /score="0.53"
                     /frame="2"
                     /source="AUGUSTUS"
                     /transcript_id="g2.t1"
                     /gene_id="g2"
     Transcript      complement(5818..8348)
                     /score="0.86"
                     /source="AUGUSTUS"
                     /g1.t1
     CDS             complement(join(5818..6719,6762..7548,7713..8348))
                     /score="0.95"
                     /score="0.93"
                     /source="AUGUSTUS"
                     /transcript_id="g1.t1"
                     /gene_id="g1"
                     /frame="[2968..3603: 0, 3768..4554: 0, 4597..5495: 2,
                     5496..5498: 0]"
                     /label="Ras modification protein ERF4"
     gene            complement(5818..8348)
                     /score="0.86"
                     /source="AUGUSTUS"
                     /g1
                     /label="Ras modification protein ERF4"
     Terminal        complement(5818..6719)
                     /score="0.93"
                     /frame="2"
                     /source="AUGUSTUS"
                     /transcript_id="g1.t1"
                     /gene_id="g1"
     intron          complement(6720..6761)
                     /score="0.91"
                     /source="AUGUSTUS"
                     /transcript_id="g1.t1"
                     /gene_id="g1"
     Internal        complement(6762..7548)
                     /score="0.93"
                     /frame="0"
                     /source="AUGUSTUS"
                     /transcript_id="g1.t1"
                     /gene_id="g1"
     intron          complement(7549..7712)
                     /score="0.95"
                     /source="AUGUSTUS"
                     /transcript_id="g1.t1"
                     /gene_id="g1"
     Initial         complement(7713..8348)
                     /score="0.95"
                     /frame="0"
                     /source="AUGUSTUS"
                     /transcript_id="g1.t1"
                     /gene_id="g1"
ORIGIN
        1 TTAGTTCTCA ACGGTGGTCT CCTCGGTCTT GGGGCGCTTG AGGACCTCGA TAGTGCCTGC
       61 ATAAGAAGCT GTTTAGTTAC ATGACATGTT GAAAAAGGCT GGATATGAAG CTGCTTACGC
      121 TGCAGAACGT TGATGCTCTG GCGGTTCTTG CCCTCCTCGT CAGAGTAGGT CTGAATGGTG
      181 ATCTCACCCT CGATGTAAAC GAGAGTACTA ATTAGAAAAA TGGATATTAG CTTACGATCT
      241 TGTAGCTATT ACGGGTTAAA GGCAGCAGAT AAAGAAGTGA AACATGATTG GTTAGTGGCA
      301 AGCTTATGTT TTACAGTTGG CATCAGGATT TGTTAATTCC GGTACCAAAC CTTCAACACT
      361 CAATCTTGCT TCACCAGTCC ATCTTCATTC TCTAACAACT CTCCAGTATA TCTCACCACT
      421 CACCCCTTGG GAAGACCCTG AATCCACTCC TTCTTCTTCA CATCCTCAGG CGACGCAAAG
      481 GCGGTAACAC GGAACCAAGA AGCGGGCTTG TTGTGGCCGT TGTTACAAGC AACAGTGTAG
      541 CGCACCAGCT CCGTCTCAGG CTTCGAAGTA GTCGAAACCT CGGGAGACGC CGACAGGTGG
      601 CCAATCAGGG TAACCTTGGC AAGCGCCTTG GGGGCCGAGG TGGTGAAAGC GCGGGCGACG
      661 GAGGCCGAAG CAAAGACAGT GCGGCGGGCG AGGAAGGAGG ACATTTTGCG TAGGATTGTT
      721 GTCTTTTGAG TGGTGTGGTG TGGTGTATGT GTCTGGATGG GCGGTGATAG CCAATGGGTT
      781 CAGGATCGGA GGACCGGAGT TTTTTTTTTT TTGGCGGGAG CTGGGAAGCA CGTTTTTAGT
      841 GGGCAGACAC AAGGCTGAGA TTTCAGTTCA TCTGGAAAAT TTTGGAGGGG CGAGGCAGTG
      901 GTTTACAGTG GGATGAGTAT TGGGGGTTGA ATTGCAGCAG AGTAGAGGGG CAGGTTGACG
      961 CACGTAATTG CTCTGGTTAC AGGGATTTTT TTTTTTGGTT TTGACAAAGC AGTTGCCTAG
     1021 GAAGTAAGGT GGATGGAAAG TGTTGATGTT GGAGATGAGG GACAACAGTA AGAATCAAAG
     1081 TCGTGATGGT GGAGATTGTT TACAAGAGGG ATTTCTAAAG ATAGGGAGAA ACGCGTGCAA
     1141 ATAAAACAGC ATTGCGCGTC GCAATACTCC CTAGCTAAGG AAGCAGAGAA TTCTAAATAG
     1201 AGCCAGCCCC CTTGGTGTTG TGTACCATGT GATAGTTAGG GTTTGTGCGC TTGCTAAACC
     1261 CTACCAACTG AAAATAGCTA TACAAGGTCA TCTTGAAGTC CCATGCTTTA TAAAAGATCC
     1321 TGATAAACCA AGATAGTATG TAGAACCTGT AAACAAGTAA CTGAGAAACT ACTTGCATTT
     1381 ACGCTTTCCC CCACACATAC CAAAGGAACA CTTGGACATT GAATGTCCAA CAAGAAGGCA
     1441 GTAATATCAA CATTTAGTAC ACTTGATGTT GTAGATGTAG AAAGAAGTCT GTTTCATGTG
     1501 ATCCGAATAC TACCTTTCTT TCCAAAGGTA CAATTCCACT TTGACCCAGT GTTATTTGTT
     1561 ATCAGTGATT CGTGATATAG CCCTCAATTT TCAGCTCCAA GTCCTAACAA CTCATGGCCA
     1621 CAACTATCGG AGTATCGGCC CATTCCCATT CATCCTTCGA TATAGCACAT TACACTTGAA
     1681 GGCAAACCAG CAAGGTCCAA CGTTCTAGCT GCCACACAAG TGCTAAATAT GTCATGTCAA
     1741 TAGCGAGATC CACTCTTGAC GACCTGCATA AGACGTAACT ATGCACTGAC GAGCTGACGC
     1801 CGATAGTACG CATGCTTGCA GATGTGTCAA GGCATGCATG GCATGACGGT AATACCAGCC
     1861 CTGAGTATTC AGTTTGCGAT ACGTGACTGG CGACATGCAT ACGCTACGGG AAGGAGACTA
     1921 TCTTGGAGAA GGGGTGTGAC GTGGGTTTTT CGAGGGAGTA TAAGGGATCA GGGGGGAGGA
     1981 GGAGGTTGAT GTGGAGTGAC GTGAGAGGTA GTCTAGCATC AAAATACCAA CATGAGTTAC
     2041 GGATGTCCTA TACAAAGATT GAGTGATACA AGAAGTCAAT GCAATTTCGG GGAAGCGACA
     2101 CAGACGGAAC AATATGGAAC TCCGGGCCGT GTGGTAGTTC ACGGGATCCT ACACGGTAGT
     2161 TCCACGAAGG CGTATCATAA CAACATATTA GAAATAGTGT CAATGGCTTT TCCATTTCAA
     2221 ATCTTCATCC ATCCCCTCTG CCCCAGCCAT GAGTTGACAT TGACATTGAG CTTGAGTTTC
     2281 AACCTTGGCC AATCACATGG CAGAATTTTC CCAGCTTAAG CTTCCTAGGC CAAAAGTATC
     2341 TAACACATTT TACCCTTGTG ACACTACCCC GATTTGGGTG TCAATAGAGC CCCACTTTCA
     2401 ACATCTTATT CATTTCTACT TTGGGACAAA AAGACCGTCT TTGCGTTCAC TTGACATGAA
     2461 TATAATCTGC AAACATTAGT GTTTAGACTC ACATAGACCA TAATCAGCTA TCAAGATCAC
     2521 ATAGAAATCG TGACACCAAA TAGAAAAGAA GCTCATGTCG TTCTTGTGCC CGCATGCTCG
     2581 CGGCTGGCTG ATAAGATGTC GCGACTGCCG GATGTGATGG TTGGGGAGGC TTTATGCAGG
     2641 TAATGACCGA ATGTGATACA CAATGAAGGC GGCGGGGAAG TTGCGCAATA ATAGACGCAA
     2701 AGAAGATTCT AAAATGGGCA GTTGCAAGAA ATGAGAGAAA ATCTCCAAGC TAGGCTGAGT
     2761 TGATGTTGTT CCTTTTCAGA GTCATGATTG GCTGATCTGA ATAGGGTCTT TGGGTTAAGC
     2821 GTATCCTATC TAACTACATT CACCTCCTTT TGTCTCTCGC TACTATCTTA AACTATCTTA
     2881 TTCATAATTC ATCCGTGCTC TGGTTTATTA TTCCATCTGT TCAGCACACT GCCCTTCTTT
     2941 TCTCATTCCG TCGGCGGCGC TAGTGAATTC ATCTACATTG ATACCCTCCA TCTCTTACCG
     3001 CTGACTGGCG CCCGTTGATT TACGCTTGAT GTGACTACTA CCGTCTACTT GTCTCGTTTA
     3061 GCGGTTCATA GTCGAGAAGT GGTAAGCGTG GAGTTGAAAG GGATATTGGA TGACAGACGG
     3121 GAACTTGGGT TCGTTTTCGC ATATAATGTG AGTGTTTGGA CTTGGGACAG AGATTGTGAA
     3181 TAGTTGGGTT GCCACAGTGC CTTGCGTTTC ATATCGTACG ATCCTTATAT TGGGACTGTA
     3241 AATACTAGAC CGGAGTGATA GATAACCAAG GTGATGGTGT GGTAGTCCTT GTATAAGGTG
     3301 ATTATGAAAG CTCGTTGAAA AGGTCAGCTC TATGTCTCCA ATGCCAAGTT CGCGAATACC
     3361 CCGGAAGACG ACAACTCAGA TACGTTACTG CTGTACTCTC ATTTCCTATG CGCTATAGGT
     3421 GATGTCTCAT CTTCTACTTT TCCTTCATAT ATCCTCCATC TGCCGTCCAC CCTTTGTGGA
     3481 TTTGGTTCTC AATCCACCTT GAACATCCAG CATTGGTCTC CTTATTTTAC TTGGTTTTGT
     3541 TTTTTTTCTC TTACCCGTGG CTTCATCTGT TACCGGCTCT GATCCCGTCT GCGTCCCTTC
     3601 TCTGTGCTAC TTGTAGCCGT GAGACTCTCG TTGTCTCTGT CATACTGAAA TACTGCATCC
     3661 TCCTCGTTAT AAACCACGGC TGTGCTGTTA TTTTCAAAAA TCATCATGTC TGCGTCAAAC
     3721 ACAAATATGG ATTTGAGCCG CGAGAACTTG CCTAGCGTTG GCACAGTACC ATTTAGTGGT
     3781 AACAGCTCTG ATCTAGCACT AAACTTGGAC CCAGCATATC CCGCATATCC CGCATATCCC
     3841 GGGAACACTC GTGTTGATCT GATCCTTCGG CTCATTATTG GCCCCATTTG TATGATTCTT
     3901 TATCTTGTTC CCCTCCGCGT TCTACACCGC AATGGCGAAT TTGCTGCTTT TATATTCGTC
     3961 TCGTCACTCT TTCTCTCTGC ATTCTTTTTC ACCATTGACG CTGCCATCTG GCACTCTCAC
     4021 GATACAACAA CTTGGTGGAA TGGAGTTGGG TACTGTGATG TTCACGTACA GGTTGTTCCA
     4081 GTGTTACCTG GAGTTGCCTG TGCATCAATC TTTGCCCTCA TGAAGAATCT GTCAATCTCC
     4141 ATTGCGCAGA TTCGCACTGG GCCAATGCGA GGCAAAGAAA GGAGGCGTAA TGCTCTAAGG
     4201 CAATCACTCA TTATCTTCCC TGTTCCTATC TTGCAATCAA TCTTACTTTA TCTCGGGGCC
     4261 GTCAACCGCT ATGATATCAT GCCTCTGGTT GGTTGTCAAC GTCAATATGA CCAATCATGG
     4321 CCGGTAATTG TTGCTCTACT ACCACCCCCA ATCTTTGCTC TAGCTGGATG TATTCTCGCC
     4381 GGTATGTATC TTCCTCTGCC AACTTGACCG TATCTCCTGC TAACTCAAGT CTGTGTTAGC
     4441 CATTATATAT ATTCACTACC GCCGTTTTCA ACGCAGCAAT AGTCCGAATC AATACCTCCT
     4501 CAGTAACCCT TTGATCCGCC AACAAGCTAA CCGCGCCCGG CGCCGTCTGT ACCTACTATC
     4561 CATCACCATC CTCGTCCCCT ACTTCCCTCT GGTCACTGCC TTTTACATTC GAAATGTCCA
     4621 ACTTTTCCTT CCTCTTGTAC CATATTCCTT CAAGCGAGTA CACTCCGGTA CTGAAGTAGC
     4681 AGGAATCAGC GCCGAATGGG GCAATGTGTA TTACTTTGCT GGACCACGGG CAAGTTCCCA
     4741 GACCATATTT TCGACTTGGA TTCCAGAAAT GGCAGTGGTA CCAGTGTTTG TCTTCTTTGG
     4801 ATTGACGACC GAGGCAATCA ACTGCTATAG GAGGGTATTG CTCAAGCTAG GGTTTGGGAG
     4861 AATCTGGCCA GTGTTGACCA ACAAGTATTC GCCGAACAGG ACGATGACTC GCCGGAGTTG
     4921 GATGGGGTCG GTATTGAGAT CGAGATCTAT GGGCAATAAT GATAGCAGCA GCAGCAGCAA
     4981 CAACAATACT GGAAACATTC GGATTCTGTC TACAGATTCA TCTTCTAGCG ATGATGCCGA
     5041 CAAACCCATT GGAATCCTTG GCCCGATCCA CAACCTCCAT TCTGCCCCCG TCTCTAGCTC
     5101 TATGCCTATT CCGCAAGATC CAGGTGCTCC GCCACCCATT CGTGCTACGG CCCCGGAGAA
     5161 GACAACAGAC GCCGAAGCCC AGAATGCGAT TGGTGAGATT TGGGATGGAA CTCAAGAGGT
     5221 AGTGATTGTG GAAGGGGAGA GACCTGAGGC TGTAATTACG AGAGCACCTG GAGATCGCGG
     5281 TGTTTCGACG AATTGTTGGA GTGGGAGTGC ATTTGGAGTT GGGAGAGGAC CTGAATACAG
     5341 ACAGGTGACG GTGGAGACTG AGATTGAGAG ACGGACTACA AGTGAAGAGT AGATTTTGGC
     5401 TGGAACATGA TAGATAGTAG AAGCTTTTCA TCACGCATCA ATAATCCACA CACAAACACA
     5461 AACACACACA CACATAAATA TACACACGAT ATCAAATCAG ACTTGGTAAC ATGGTTTGAC
     5521 ATTCCTATGG GGTAAAATCC ACATTCAACA GGGCTTTGAC ATAAACCTCC AACTATAGAC
     5581 ACCCCCCTAA CGAAACAATC AAAAGCAAAA AGAAAAAAAG AAAAAAAAAA CGCCACGCCA
     5641 ATCCGTCCCT TGATGAAAAA TTGGTATCAA AAAGTGCGTC TGGAACAAGA CAAAGGGATT
     5701 CCTCAAAAAA AAAAGCAAAA ACAAAAGCAA GATAAAACCA GTAACAGCAA CATCAACGCC
     5761 AGGCAGGGAA ATAGGAAATA TGCAGAAAAA GAGAAAACAA AAAGTGGGCA GAAGAGATTA
     5821 CACAACTTCA ACACCAAGCT TGGGAGTCTC CGGTTCATCT CTTGGCACCC CGGAACCAGG
     5881 AGTCGTCGGC GACTGCTGCT CTTCTGAGAT CTCAGGATCA GGAATCTGGA TATCCAATGA
     5941 CATGTACCCC GAAAGTCTCA ACGGGATAAT CTTGGGTGCC ACTCCTCTCC CCTCCGTTTC
     6001 CATTGTCCTC TCCATATTTT TATTCCACTC TTCAATCCAC CGCTCCAAAC TCCGCAACCG
     6061 CAACTTGACG TTTGTAAACC CAACGTCTTC CCAGATCCAG CCCGTCAGCA CGCCAATAAC
     6121 GCCATCGACA ATATTGCGGA CATTATAGGG GTTGTAGGTC TCGATGAGGT GGGAGTTGAT
     6181 ATTCTCAATA ACGGCCCGGA ATTCCTGCTC GGGAAGACCG GCAGGGTCGA GAAGTTCGGG
     6241 GTAGAGATTA GTAAAGGTAG GGGCGAGGTC ACCAGTGAGG AGGAAATCAC GGCGGACACG
     6301 AATAATGCGC GTCGTGGTGT ACTCGGGTGA ATCGCGTGGG ACGTAGGGGT TACGATGGGG
     6361 ATAGCACGGG TGAGAAGGAC CCCACTCGGC GCCATCGACT CCATCAATGT CCTCGCCCAT
     6421 AATAGAAGAG TCAGACGACG ATATAGGAGA ACCAATGCCA TCGAGCGACA GACGAGGGTC
     6481 GGACTCACGC TCTAGATCGC GGGGGAACAC CTGATCCGCG GAAGCGGTGG CGGCAGTATT
     6541 TGTGCTATCA GTCATGACGT TGTGACTTGA TTTGGGTGCT GGGACAGGTA TTTCAGGGGC
     6601 TTTGCCCTTC TCGGCAGCAG TATATCTCGG AGTATACGGC TCTGGTGTCT CCGTATGTAG
     6661 ATGTATAGGT GATTGTAGCG GCGAAGGTAT ATACAATCCA GGCGAGGTCG GCAAGGAGCC
     6721 TGGAAGTGGA GTTTTTCGAC GCACAGAATT ACAAGACCTA CGCTTTTCGT CAAATGATGA
     6781 ACGAATTAAG CGTGGAAATG ACACCCGACG CTCAGAATGT TTATCGATTG GCAAACTACC
     6841 GCGGCCAGAT CCGTTGGGAT TCTTCAACTG AAGCTGCTGG CGTACAGAAA GTAGCGGCGA
     6901 GTCAAGGGGG AACGATCCGT CTGGAGCGGT GTTACTGGCA GGATCAAGAT CAGGATGTGC
     6961 AATAGGCACG GGCGGCGGCG GTGGTGTAGA TGGCCGGCGC TTGCGTGGAG AAGAGCTGAT
     7021 GGGCGCTGCA ATAAAGGCCT TTACAGGATT CCGAGGAGTA GCGTTTGCGG GTAAACGTGG
     7081 AGTAGAATTG GTGGGATTCC ACAAACGAGC GACAGGTGGA TGGTGGCGCC GAGCAAAGCG
     7141 GGATTTTCCG GGTGCAGGTG GTATCGATGG CTTCTGATCT AGGGATTTGG GGGTAGTCTG
     7201 CGGAGCAAAG GTAGGGCCAA CGGTGCGGGC GGAATAGTCC AATAGTATGG CATGTGACGG
     7261 TGCAGCGGGC TCAATATACA GGGGTGAAGC CGAGTGATTA TAGTAGATGC TTTCGTTGCT
     7321 GTTGTGAGGC GCGTGGTGAG GATGCTGGAC GTAGTGGGTG TAGTCGGTAG AGGTGTCGGG
     7381 CGTTCGTTTA ATGGAGGAGT GGACTTCGTT TCGGGCTAGG GAGGCTTGCT CAAGGCGGAG
     7441 AGGTTGTTGT AGAGCGTGGG AAGCCGTGGG AGAGATGTGA AGAAGGCGAC TGGATCGTAG
     7501 GTGATCACAG ACGCCGAAGA ACGGGTAGGA TGAGTAGAAA GAGAGCGACT AGAGTGAGAT
     7561 GTAAAGCGAG TGTGGCGCTG ATTGTGGTGT TGACGGCAAA TCTGGAGGGA GTGCTGTAAC
     7621 AAAGACAAGA AGCTAGGCGG CGAAATCAGG GGCGATGGTG ATGATTTAAT AAAAACACCG
     7681 TGAGATCCGC AAGAAACCGA TGCGATTCTG ACTCTGCCAA ATTTTAACTG GCGGTGACGA
     7741 CGACGACGGC AACGAAAAGC AGAGTCAATC GTAGTAGATG ACGACAGTGG GAAAATGGTG
     7801 ACAGGTGCGG ATGCGGATGC GGATGCGGAT GCGGATGCGG ATGCAGCAAA AGCGGCAGAC
     7861 TGGGCCGTTG AAGCAAGAAG AAAAGTAGAA ATCAAGGCCC AGGACAGCGA CAGCGACCGT
     7921 GTGTTTCCAG GAGGCGAGAG AATGAATGCA GGAAATGAGG ATGCAAAGGC CTGAGCGATG
     7981 GCCTGAGTAT TGCCAGTCTT GGATGAAGCT GGTGAAGATT TCAGAGGTTG TCGGTGAGAA
     8041 TTGGAAGAGA TTTGGTGGGC AAGGGAGACA GAAAAGGCAG GAGCCACGTG TGAAACCTGT
     8101 GGCGTTCCTT GTGGCGGGAT GATATGTGGC TGAAGCGAAA TGATGTTGGC TCCTGCGGTT
     8161 TGGGGGTTGG AGATGGAGAG ACGACGGCGA TGGCACTGAA GAGAAGAACG CGCGGTGGGC
     8221 GCGGAGGACC GCGGGGCGGA AGAAGTGTGT GCACAGTTAT AGCGGCAGTA TCTCTGAATG
     8281 CTGCTAGACG ATTTGAAGGT TGTGGGGTTT GCAGTATCAA CTAAGAGCTT GCAGGCGCGG
     8341 CCCGGCAT
//
LOCUS       Ca.adiposa_Areceptor      4339 bp    DNA     linear   PLN 09-MAY-2016
DEFINITION  Ceratocystis adiposa strain CBS136.34 Contig0000066, whole genome
            shotgun sequence.
ACCESSION   LXGU01000068 LXGU01000000
VERSION     LXGU01000068.1
KEYWORDS    WGS.
SOURCE      Ceratocystis adiposa (unknown)
  ORGANISM  Ceratocystis adiposa
            Eukaryota; Fungi; Dikarya; Ascomycota; Pezizomycotina;
            Sordariomycetes; Hypocreomycetidae; Microascales;
            Ceratocystidaceae; Ceratocystis.
REFERENCE   1  (bases 1 to 123880)
  AUTHORS   Wilken,M.P., Steenkamp,E.T., Naidoo,K., Trollip,C., Wingfield,M.J.,
            De Beer,W.Z. and Wingfield,B.D.
  TITLE     Draft nuclear genome sequence of Ceratocystis adiposa, the causal
            agent of root rot on sugarcane
  JOURNAL   Unpublished
REFERENCE   2  (bases 1 to 123880)
  AUTHORS   Naidoo,K.
  TITLE     Direct Submission
  JOURNAL   Submitted (03-MAY-2016) Department of Genetics, Forestry and
            Agricultural Biotechnology Institute, Lunnon Road, Pretoria,
            Gauteng 0028, South Africa
COMMENT     ##Genome-Assembly-Data-START
            ##Assembly Date         :: APR-2016
            Assembly Method       :: CLC NGS Cell v. 8.5.1; SSPACE v.
                                     APRIL-2016; GapFiller v. APRIL-2016
            Genome Coverage       :: 93.0x
            Sequencing Technology :: Illumina GAIIx
            ##Genome-Assembly-Data-END##
FEATURES             Location/Qualifiers
     source          complement(<1..>4339)
                     /organism="Ceratocystis adiposa"
                     /mol_type="genomic DNA"
                     /submitter_seqid="Contig0000066"
                     /strain="CBS136.34"
                     /host="Saccharum officinarum"
                     /db_xref="taxon:72027"
                     /country="Japan"
                     /collection_date="1934"
                     /collected_by="T. Miyake"
     CDS             join(1639..2272,2331..3286)
                     /label="a-pheromone receptor"
     gene            1639..3286
                     /label="a-pheromone receptor"
     Transcript      complement(3575..4339)
                     /score="1"
                     /source="AUGUSTUS"
                     /g1.t1
     Transcript      complement(3575..4339)
                     /score="0.99"
                     /source="AUGUSTUS"
                     /g4.t1
     CDS             complement(3575..4339)
                     /score="1"
                     /source="AUGUSTUS"
                     /transcript_id="g1.t1"
                     /gene_id="g1"
                     /frame="[10447..11208: 0, 11209..11211: 0]"
                     /label="Ras modification protein ERF4"
     gene            complement(3575..4339)
                     /score="0.99"
                     /source="AUGUSTUS"
                     /g4
                     /label="Ras modification protein ERF4"
     Single          complement(3575..4339)
                     /score="1"
                     /frame="0"
                     /source="AUGUSTUS"
                     /transcript_id="g1.t1"
                     /gene_id="g1"
     Single          complement(3575..4339)
                     /score="0.99"
                     /frame="0"
                     /source="AUGUSTUS"
                     /transcript_id="g4.t1"
                     /gene_id="g4"
ORIGIN
        1 GAGATAAAAT ACATACTGGC CTCAATTACC CAGCAACTAC TACAAGTGTA TTAAAAACTC
       61 CTCGTCAATC CCTATCAACT TATTATATAT GAGGTTCTCC TGAGGGGCAA GTAGAGAGAA
      121 TATATGTAAT ATTTTATGTG ATACATGTGG AACAGGGCTA TGAAAGTCAC GGAGGTGGCA
      181 GCTTGAGAGG CAGATGGCCG GCAAAGTTGG CAAAGTTATG CTAGTGGAGA GGTCTATGTA
      241 TTATTGTGTG AGGTAATACC AGATGAGAGA AATATCAGAG GTAAATGACC TCGCCAATGC
      301 CGAACTCATC AACCGATGGT TCCATGGACT GTATGATCGT GATATCGACT GGCGTTGATG
      361 GCAGTAATGA TGGAGATCCC TGAAAATACA TGGGCCAGTC AGATCTATCA TTTTAGCTGG
      421 TACTTTCCAA TTGTTGATGG GTCCCCTGCA CATCTAACCA GATTTGGGTG TCAATAGAGC
      481 CCCACTTTGG ACTTCTATAG AGCTTTAATT TGGGAAATAA CGACAGCCTT CTATAACAGA
      541 GTTGGTCATA TTTTGAGGTG GGCATTACCT AGTCTACTTT AAAAGATATG TTGAGATGTC
      601 TAATTTATAT CAAAAAGAGA ATGCCAGGAT CCGGATACAG GCAATGTGAT GAGCAGGGAT
      661 ATTGAAATGC AATGTTGATA CCTGAAGTTG ACATGAGAAG TCTGGTTGAA GAATATGGGG
      721 CTGACCAGCT GTGTGTGGAA TAACATGTGT AGCCGGCTGT GGCTACTATT GCTTGAAATG
      781 GATAACATGC ATTAAATATA ATTCTCTTCT TTATACGAGC TGTTGTATCT AAGCCTATAT
      841 GCCATTTTTT CATTGACACT CATCTAACCC TGTTCCCTCC CGCCTACGGC AAGAAAAGAC
      901 ACTCCCTGCA GCTCTGGTAT CACCTCCAAT GCGCCAAAGA GATCGGCTGT ACGCCATCAC
      961 CCCCCACTGC AGTTCTCTTC CTTCCCGTGG TGGATCCACC CGTCATGTTC CGGCCGTACT
     1021 CTAAAGTTTT ATGTGATGTC TGCTGCCGAT ATTGTGCCTT GGCGAGCTGA TTACGCTTAT
     1081 GGCGTAAGTG CAAAGGGATA TTTTCTTGAT GGACCAATGA GATGGAATCT CTGTGAGTTA
     1141 ATATGTAGCT TGGAGAGATA TTGAGGATCC TAGTTTGTCT TAAGTATATA AGGTAGAAAT
     1201 ATGGTCTTTT TTAGGATAGT GCAAGTCGCT ACCTGCTCCA TGCTCTCACA AGACTATGTA
     1261 GTGATATCGC CTGTTTTCAT GGATGTATAT CAATTGACCC ATCACCTTTA ATGTCTTTGT
     1321 ATCTATTTGC AGGAGACCTC ATCTTGTCTA GATATGGACC TTAGAAGCTT CTAAATGTGA
     1381 CGTCTTATCT GCACAATCTT TTACAAATAC CAAACCAACT CCGCCTGCTG CGAACGGGTA
     1441 TCACAAACGA TCCGCCATAG AGTCAAACAG CTCCGGAACT CCTTCCGAGT TTCAATTTTG
     1501 TTATATATTA CAAGCTACCG GGAGTTCAGT ATCACATAGT AGTGAGTTAA GTTACGCGGA
     1561 ATATTTATCA TATATTAGGA CCCTCATAGG CCATTCCTAC ATTTTCTTTT CTCTTTTATT
     1621 TTCCCTCGAG ACGCCGCGAT GTCACCAAAA TTGGCCTTTG ATGGCTCCAA CTACACTCTA
     1681 GCAGCCAATG GCTCTTGCAT AGTATCCACA GAACCTCTAG ATCCTTACCC TGGTAACGCG
     1741 CACACCGATG CGGTCCTCCG GGTCGTTGTA GGCACAGCCT GCATGGTCTT GTACCTGGTA
     1801 CCAATAAGCA TCTTATACCG AACTGGAGAA CACGCAGGCT TCATCCTTCT TTGTACTTTA
     1861 TTCCTAAACG CCTTATTTTT CACCGTTAAT GCGGGACTCT GGCCATCACA GGACACGAGC
     1921 ACATGGTGGG ACGGTAATGT CTACTGTGAT ATCAACGTGA CTTTAGTGCC TCTGCTGCCT
     1981 ACCATTTGTG CGGCTGCTAC CTTTGCTATG ATGAGGAATC TTTCGAATTC ATTGAACAGA
     2041 ATTAGGGCTG GCCCGCTAGT TCGCAGGGAG CGCTATTTCC AGTTGATTAA GCAGTGTCTG
     2101 ATCATCTTTC CGGTGCCAAT TATCCAGGCA GTTTTGTATT ATCTAGGCTC GGTTAATCGG
     2161 TATGATATTA TGCCCAGGGC AGGATGTACT CGGCAGTATG ATCAATCGTG GCCCATAATT
     2221 CTTGCCACGT TACCACCTGT GATATTTTCT TTCGCCCCCG CGTGTCTAGC TGGTAAGTCA
     2281 TGCTATCCTC ATGAAAGAGC AATACCAAGT ACTCCGGCTA ACAAAAGAAG CCTCCATATA
     2341 CCTCAACCAC CGCCGCTTTC AACGCCGCAA TGGCTCCAAC TCTACTATCC TCAACAACCC
     2401 CCTTAATTGC CAAAGTGCCA ACCGCGCCAG ACGTCGGCTA TATCTCCTGG CCATCACCAT
     2461 TCTGATTCCT TATTGTCCCA TCGTGACTGT TTTCTTTTGT CTCAACGTCC GGTTGTACGT
     2521 ACCACTACAT CCCTTTGACT TCAAAGAAGT ACACTCGGGA ACCAAATTCA TGAACCAAGT
     2581 CTTTGATTGG GAAGACATTA TGTATTTGCC AGGAATCTGG ACGAATGGAT CTCTTTTGAC
     2641 GTCGACATGG ATACCACAAA TCATGGTTGT GCCAGCTTTT GCCTTTTATG GGTTCACAAC
     2701 TGAGGCAATC AACACGTATA GGAGGATATT GGTATTCTTT GGGCTAGCGA AGATCTGGCC
     2761 TCATTTGATA AAGGAATATA CGCCGAATAA GACGACCGTT CCCAGGAGTT GGATGGGGTC
     2821 AGTTTTGAGG ACCATCAATG GGAATCCAGC ACCAAGAGAG ACACATAGAA TTAGGAGAAA
     2881 GCATACCAGA CATTCGCCAA GCCTGTCAAC CGATTCATCA TGCGGGGGTG AGGCGGAAAA
     2941 AGTGGTTAGA GAACTTTCTG CGTTACACGT GCCTACACTG TCTTCGACTG CTCTGTCGAT
     3001 CCCCCATGAT CCTAACTGTC GTTCGTCCAT TGAGGGATCC TCTACCCTCG AAATTACGCA
     3061 GAGGTGCGAA GATGTTGACC TGGAGGCTCA AATTGATAAC GTTGGCATTT GGGATGGAAC
     3121 TCAAGATGTT GTTGGTGGTG AGAAGCCGCC GGTGGTCATA AGGGCGTCTA GGGGCCGTAG
     3181 GGTCATGACA AATTGCTGGA GTGGGAATAG GATTAGGCAT ATCACTGAGG GGAAAATAGT
     3241 AACTATCGAG ACAGAAATTG TGAGGCATAG TGAGAAGGAT ACATAGGCTA TTTTTGGCAC
     3301 GTGAGACAAT TTAGATAGAA TAGGATGTAT TTGACCATTG AAATATATTT TTATTTCCCA
     3361 GAATCATGTA TGATACTTTC CCCAGGAAGC TCCATGTCAA CTACTACAAA ATTGGATATC
     3421 CAAAGCGCAC CGACTTGGAG CAGAATAACA CACCAGTAAC GCCAATTCAA AGTTCCCAAC
     3481 AAGAATCAAA TGATATCAAA AAGAAAAACA GAAGGGACCA AGATAAACCA TCCGGAACGC
     3541 CAAACTAAAT TCCACGCAAG ACACTCCTGT GCCTCTACCC AACAGTGGCA CCAACCCTTG
     3601 GTGTTTCCGG TTCTATCCTT GGCACTCCAC TTCCGGGTGT TGTTGGTGAA TTCATATCCT
     3661 CCGAAATTTC GGGATCTGGA ATCTGAATGT CAAGGGTCAT GTAACCCGAT AGTCTCAAAG
     3721 GGATAATCTT CGGAGACGAA TACCTCCCAG CACCTCCGAG TGATCTCTCC ATGTTCGCAT
     3781 TCCACTCTTC AATCCACTTC TCTAATGACT TGAGACGTAA CTTGACGTTA GTGAAACCCA
     3841 AGTCTTCCCA GATCCACCCT GTGAGCACCC CGATGATACC ATCCATGATA TTCCTGGGAG
     3901 AATACGGGTC ATAGGTAGCG ATAAGATGCT TGTTGACCTT TTCGATTATG TTGCGAAATT
     3961 CCGACTCGGG GAGGCCGGCG GGGTCTAGGA GTTCAGGATA CAGATCGGTA AAAGTAGGGG
     4021 CGAGGTCGCC AGTGAGGAGG AAATCACGAC GCACCCGAAT GATGCGGGTG CTATTGTACT
     4081 CGGCAGATTC CCGGGGGACG TAAGGATTGC GATGTGGGAA GCACGGATGG GAAGGACCCC
     4141 ATTCAGCACC CTCCATATTG TCAATGTCCT CACCCATTAT AGAGGAGTCT GATGATGAGA
     4201 TAGGAGAGCC GATTCCATCA TAAGACATGC GGTGGTCGTA GGTAGGCAAT GCGTCAGGAC
     4261 CTCTTTCGAG ATCATGAGAG AAGGCATCAA CAGGCCCAGA GGCGGGGGCC TCGGAGGCTG
     4321 AAGCTACGGG TTCAGTCAT
//
LOCUS       Ce.albifundus_CMW13980_Areceptor      9831 bp    DNA     linear   PLN 02-NOV-2017
DEFINITION  Ceratocystis albifundus strain CMW13980 13980_scaffold188, whole
            genome shotgun sequence.
ACCESSION   MANW01000190 MANW01000000
VERSION     MANW01000190.1
KEYWORDS    WGS.
SOURCE      Ceratocystis albifundus (unknown)
  ORGANISM  Ceratocystis albifundus
            Eukaryota; Fungi; Dikarya; Ascomycota; Pezizomycotina;
            Sordariomycetes; Hypocreomycetidae; Microascales;
            Ceratocystidaceae; Ceratocystis.
REFERENCE   1  (bases 1 to 47040)
  AUTHORS   van der Nest,M.A., Steenkamp,E.T., Roodt,D., Soal,N.C., Palmer,M.,
            Chan,W.Y., Wilken,P.M., Duong,T.A., Naidoo,K., Santana,Q.C.,
            Trollip,C., De Vos,L., van Wyk,S., McTaggart,A.R., Wingfield,M.J.
            and Wingfield,B.D.
  TITLE     Genomic analysis of the aggressive tree pathogen Ceratocystis
            albifundus
  JOURNAL   Fungal Biol 123 (5), 351-363 (2019)
   PUBMED   31053324
REFERENCE   2  (bases 1 to 47040)
  AUTHORS   Roodt,D., Van Der Nest,M., Wilken,M., Wingfield,B.D. and Naidoo,K.
  TITLE     Direct Submission
  JOURNAL   Submitted (20-JUN-2016) Genetics, University of Pretoria, Corner of
            Lynnwood Road and Roper Street, Pretoria, Gauteng Province 0028,
            South Africa
COMMENT     ##Genome-Assembly-Data-START
            ##Assembly Date          :: 30-JUN-2014
            Assembly Method        :: Velvet v. 1.1
            Genome Representation  :: Full
            Expected Final Version :: Yes
            Genome Coverage        :: 24.0x
            Sequencing Technology  :: Illumina
            ##Genome-Assembly-Data-END##
FEATURES             Location/Qualifiers
     Transcript      complement(1..622)
                     /score="0.92"
                     /source="AUGUSTUS"
                     /g3.t1
     CDS             complement(join(1..59,153..244,336..622))
                     /source="AUGUSTUS"
                     /transcript_id="g3.t1"
                     /gene_id="g3"
                     /score="0.98"
                     /score="0.94"
                     /score="1"
                     /frame="[complement(4316..4318): 0,
                     complement(4319..4374): 2, complement(4468..4559): 1,
                     complement(4651..4937): 0]"
                     /label="Single-stranded DNA-binding protein"
     gene            complement(1..622)
                     /gene_id="g3"
                     /label="Single-stranded DNA-binding protein"
     Terminal        complement(1..59)
                     /score="0.98"
                     /frame="2"
                     /source="AUGUSTUS"
                     /transcript_id="g3.t1"
                     /gene_id="g3"
     source          <1..>9831
                     /organism="Ceratocystis albifundus"
                     /mol_type="genomic DNA"
                     /submitter_seqid="13980_scaffold188"
                     /strain="CMW13980"
                     /host="Parinari curatellifolia"
                     /db_xref="taxon:357446"
                     /country="Zambia"
                     /collection_date="Mar-2005"
     intron          complement(60..152)
                     /score="0.94"
                     /source="AUGUSTUS"
                     /transcript_id="g3.t1"
                     /gene_id="g3"
     Internal        complement(153..244)
                     /score="0.94"
                     /frame="1"
                     /source="AUGUSTUS"
                     /transcript_id="g3.t1"
                     /gene_id="g3"
     intron          complement(245..335)
                     /score="1"
                     /source="AUGUSTUS"
                     /transcript_id="g3.t1"
                     /gene_id="g3"
     Initial         complement(336..622)
                     /score="1"
                     /frame="0"
                     /source="AUGUSTUS"
                     /transcript_id="g3.t1"
                     /gene_id="g3"
     CDS             join(4831..5464,5593..6082,6160..6589)
                     /score="0.19"
                     /score="0.32"
                     /score="0.97"
                     /source="AUGUSTUS"
                     /transcript_id="g4.t1"
                     /gene_id="g4"
                     /frame="[9518..9779: 0, 9872..10397: 2, 10475..10901: 1,
                     10902..10904: 0]"
                     /label="a-pheromone receptor"
     gene            4831..6589
                     /gene_id="g4"
                     /label="a-pheromone receptor"
     Transcript      5203..6589
                     /score="0.13"
                     /source="AUGUSTUS"
                     /g4.t1
     Initial         5203..5464
                     /score="0.19"
                     /frame="0"
                     /source="AUGUSTUS"
                     /transcript_id="g4.t1"
                     /gene_id="g4"
     intron          5465..5556
                     /score="0.29"
                     /source="AUGUSTUS"
                     /transcript_id="g4.t1"
                     /gene_id="g4"
     Internal        5557..6082
                     /score="0.32"
                     /frame="2"
                     /source="AUGUSTUS"
                     /transcript_id="g4.t1"
                     /gene_id="g4"
     intron          6083..6159
                     /score="0.97"
                     /source="AUGUSTUS"
                     /transcript_id="g4.t1"
                     /gene_id="g4"
     Terminal        6160..6589
                     /score="0.97"
                     /frame="1"
                     /source="AUGUSTUS"
                     /transcript_id="g4.t1"
                     /gene_id="g4"
     Transcript      complement(7365..9831)
                     /score="0.9"
                     /source="AUGUSTUS"
                     /g5.t1
     CDS             complement(join(7365..7490,7568..9246,9516..9831))
                     /source="AUGUSTUS"
                     /transcript_id="g5.t1"
                     /gene_id="g5"
                     /score="1"
                     /score="0.92"
                     /score="0.9"
                     /frame="[complement(11680..11682): 0,
                     complement(11683..11805): 0, complement(11883..13561): 2,
                     complement(13831..14146): 0]"
                     /label="Ras modification protein ERF4"
     gene            complement(7365..9831)
                     /score="0.9"
                     /source="AUGUSTUS"
                     /g5
                     /label="Ras modification protein ERF4"
     Terminal        complement(7365..7490)
                     /score="1"
                     /frame="0"
                     /source="AUGUSTUS"
                     /transcript_id="g5.t1"
                     /gene_id="g5"
     intron          complement(7491..7567)
                     /score="1"
                     /source="AUGUSTUS"
                     /transcript_id="g5.t1"
                     /gene_id="g5"
     Internal        complement(7568..9246)
                     /score="0.92"
                     /frame="2"
                     /source="AUGUSTUS"
                     /transcript_id="g5.t1"
                     /gene_id="g5"
     intron          complement(9247..9515)
                     /score="0.9"
                     /source="AUGUSTUS"
                     /transcript_id="g5.t1"
                     /gene_id="g5"
     Initial         complement(9516..9831)
                     /score="0.9"
                     /frame="0"
                     /source="AUGUSTUS"
                     /transcript_id="g5.t1"
                     /gene_id="g5"
ORIGIN
        1 TTACTGTTGG CTCTCTTCAG CACCCTCAGC CTTGGGACGC TTGAGAATAT CGATGTTGCC
       61 TACATGAAAG TCAGTAAAGA ATTCGCTTAT CTATATGCCA CGCCGACGCG GCGTGCAAGA
      121 GGGGCGAAGG GGGAATGGAG GGCTTATCAT ACGCTGAACA ATACTCAGGC TGCTGATGGT
      181 CTTGCCAGAA GCCTCATCAT TGTAGCTGGA CATGGAGGCA TCGCCTTCAA CAAAGACCAT
      241 GCAACTAGGA AATGGGTATA TAGTTAGCAG CGGCATCACA AAAGCAAATG AAGCAAAGCT
      301 ACACGTTAGA CAAAAAGAAA TCACAGAGCA CTCACCCCTT GGGAAGACTA AGCATATAGT
      361 CTCTCTTCTT ACTGCTGTGT TCATCGCCCT TCAGGAAGGA GGTGATGCGA AAGAAGCTAA
      421 CAGCCTTGTC CTTGCCGCTG CTGCAAGCCA CTGAGTAGCG CAGTATCTCC AGGTCAGGCT
      481 TGCTGGTAGA CTGAATCTCG GGGGTGGCAA CCAGGTGGCC AATGATTGAC ATGCGGGCGA
      541 TCTTCATCGA CGAAGAGGTG CTGAACGCGC GGGCGGCAGA AGCCGACGAG ACGACGGTAC
      601 GACGAGCAAT GATGGACGAC ATTCTGTAAG AAAAGGGAAA GAGCGGGGGT GATTCAATAG
      661 AAACCGAAAG TTGATGACGA GGCAAGAAAA AGGAGAGGAT CGATAAAATC TGGTGTTTCC
      721 TAGTTAGCGT GACGTGAGAA AAGAATCGAG ATTGCGAAGT AAAAATAAAA AGAATTAAAA
      781 AAAAACTAAA AAAGAAAAAA GGGCAGAATG CGTTCGTACT GCAAAGACCA CAAGGCTACC
      841 AATTTTTATG AATCAACAAA GTTTTCGAAG TGGGGAAAAC ATAGCACGGC TTTGGCGTTA
      901 CACAGACAGG CAGCCGGCAA AAAAAAAAAA AAAAAAGTTA TTAAAATTCG TCCTCAAATT
      961 TTATATATTA GGTTAGGTAA AAATTTTAAT TACCCCTCTC CCCATTTATC CACGCCTACT
     1021 TTCCATAGAT AAGAGCCTTG TCTTATCTAT TTAACCGAAC CTTCTCCGGG GCACTCGTGG
     1081 AAGTTTTCTC ATTATAAAAG ATTATATCAG GCGCTCTGTG CCAGCTCACC GCAACAGCGA
     1141 ATTTACTACG CTACGCAGCT GTTTAGCGCA CTTGTAAAGT TGTTTACATT CTCAACATGC
     1201 CATTCTATTC ATCAGCTATG GTCTGTCGTC TCACGTGACG CGACTATAAC AGCTTGGCAT
     1261 ATTGTTTCTG GTAGGTTAGC CCTAACCCTA GACGAGCATA TTTTGCCCTG GCTCCTATAC
     1321 GATACGCGTC CACACCACCA TCTAGCCTCA CCACCACAAT CATTTATATT GAACCCACAC
     1381 ACAAAAACAG TAAACAAGAA AAAGGCTTGA TGCTGGGGTC AACCGCGTGA TTTGAGATAC
     1441 TCACCCCCCA TTTTACGAGT TTCCATGCAA ATTCCAAGCT TTGAGCATAG GTGGTAGCCA
     1501 CCTTTCTTGC TGCTTGGGTG CCCATGGGAT GCTTACTGTC AAAATTTTCG CAAAAGTTCC
     1561 TTTTAAAGCG CGTCTTTTTC TTATCTCTAC ATAAACAGCC CTCCAAATCC TTGCTAACAG
     1621 ACGTTAGCAG ACGTCAACAG ACGTCATAGT CTGGCTATTC GCCCCGTCGG CTGGCTAGCT
     1681 CATGGATATT CCATGCGGGC AACCAGGGAT AGATAACCAG GCCTAGCCCA AACAAAAATT
     1741 GCAGGGTGAG CAAATAATCC GTCATCACCC AATTCTTTCT CTTGATTGGA TCTGCCTTGC
     1801 CGTGCAGGCT ATTGGCTTCG CTTATTGTCC GACACATAGC TGTCTGCCCG TAGAGTCCGG
     1861 TCCTCAGGCC TAGTCACCAC ATCCATCCTC CTCTTCCCCC CCCCCCCCCC CCCCATGTTT
     1921 GCCACAAGCC TCAGCAGCCA GTCAGTTTGC GCAACCCCCA GATGAAACTT GAAATGGCAA
     1981 GAATAGCAGG TGTCTGTCTG TCTGTCTGTC TGTCTGCCCC TAACCCATCG AGCAAACGTC
     2041 AAAACCGTGG TGGTGAGTTT GCCGTCTCAC ACCAAGACAT ATGCAGCTTG TGCCTGCCTA
     2101 TTTGTTTGTG TATGCCAGTG TGTTTCTGTG TTCCCGGATT GATTCCGCTG GCTGTATCTA
     2161 TCCGCACGTG TTATCAAGCA GCGCCTATGT AGCCAAGTAC TAACAAGAGG ACGGGTTACA
     2221 AACATCGTAT TAGATGAATG ATACCCTGCT TTGTCCTAGG CTCTTTTGTC AACTAGTTGC
     2281 TCTTTGCCAC GACTTTTAAG TCCCATCCAT GTTCAGTCTT CTACAATTCT CAAAAGCCCT
     2341 GCATATCCAA CCAGTAAAAG ACGAACAAAA ACGAGCAGAG TATACAGCAA ACGGCCAAAC
     2401 AAAGGCAAAT CCAACATGGG GCTAGAATGC TTGTAGCCAG AATAACTGCA CATGCATCCC
     2461 CTCCCTCCAC AAGCTTCCTC CCTGTGTTCC TCCCTGTGTC ATGGGCAGGC TATACTCATT
     2521 AGTGGATATA AAGCTGCAGA CGGCAGACAA AGGAGACACC ACGCAAATAT GGGCAGGAAA
     2581 GTCCCCTATA TAGCGTTCTG GCACCGCAGG CCGTAGAAAA ATACGATTGT GCCGTGTCGT
     2641 GTCACACCCT TCTTCGCGCT GTAATATATC TAAACCAAGC CATCAGTGTC ATCTGTCTTG
     2701 TCACTCTGAT GTTCCAAGTC ATCTTAGATA TGCCAGGTCA GATACGGTCG CCAGGCCCTG
     2761 GACCCATGCC GTGCTTCGCA TGAAACAGCC AATCAAGACG CTCCAAAAGA CACGCCTTCA
     2821 CGTCTATATT CTTTTGGCCT ATGACAAGCC TAGCCTGATC TGGGTGTCAA CAAGGCTCCA
     2881 CTATAGACTT CCTCAAATCT ATTTTAGGCG ATTGGGGCTT TTCAGCTCTA AAACCAGCCA
     2941 GCATGCATGC GAAGAAGAGG CGAACAACGG CTACATGAAG GAAAAGAACC AAGAAGAAAG
     3001 ACGCGAGGAA TAGGCCAGAG GATGCAGGGC GGTGGCCGAA CGCCAGAAAT ACGGAAATAA
     3061 GGAGTTACGA AATACTAGAT CCATTTGGAA GGAACAAATA CAAAGGCGCG CTAATCAGGA
     3121 AAGAGAGAGG TAGCACAGAA GGTCCACGGC AAGACCATCT ATAACTAGAA ACTGCCGCGA
     3181 AGTATGCTGT TCCTTCCCGA AAATCACAGG GCGATCATCA CCACTTATTA GTGCTTCCCA
     3241 AGCAGCCATC AACGACGCTT TAGTGGGAGC ATGGCTATCT TTGCCTACTA CTCCTCCTTG
     3301 CTTGAAGCCC GGTTCAATCC ATGTTGCGGC AAACAAGTGC TGTCGCTTCT AGTCCCATGC
     3361 TTGAAGAATC GTGCCATTCT CACGCCTCTC TTCTCTTCTA TCGCTACCCT GTTAATAGAG
     3421 CCCCGACAGT TGATACCCAA GAGAATAGTA CCAGAAGCAA CCCCCCCCCT GGTTTATTTA
     3481 TTTTCTTCGG CCACGCTGCC CTTGATTGTT CCAGGCTCTT CGTCGGCGTC CTTTATAGCC
     3541 TGGCTCGGTC ATTTCCGTGC AGTCCTGCTA TCTTGCGTGC TTCAATCTGT CATTATAACA
     3601 TCACCAACCC TTACCGTGGC TTCTCACTCC TCTATCCGTG CCAATATCAG CCTCCAGTGC
     3661 CTTGTCTCTG GCCCAGCTTA GCTACTACCA TTACTCTCAT ACCGCCTGCC CTGTCTCCTT
     3721 GCAACCGCGG CTTCTTTCCC CTAGTTGTTC TGCCTCTCTT CTTGAACGCA TTGGCTATTC
     3781 TCTCACCTCC AACCTAGCAA CCCAGCTACT ATGCCACAGA CACTACTGCT CAGCTAGTCT
     3841 TGCCAAGATC CAGTATTGTT AATGATAGAT AGGTCTTTTA CGCTTTTGGT CAGCCCAATT
     3901 CGACTGACTA CACTCCCCAC AACTGCTCTG TCTTTCTGTC TGGTGGGCCT CTCTGCGTCT
     3961 TTAACTTCCA CTGCTTTTGC TACAATGCCT CTATAGATGT AGTCTTCCAG TATCTTGTTG
     4021 CTCTATACTT CTACTTCATC TACAGATACA GAATCGCCTC TAAACTATGA ATCCTAACTT
     4081 AGGCCTGACT CTCTTGCTGG CTCTTGGCCC ACTACAAAAT CCCTTTTCAT CGTATCTTAG
     4141 GCATTATAAA AGCCGTGGCT TCTATCTCCT CCCCTGCCCC CTTCCCCCGT CCTCCGTCTC
     4201 TCATACCTCC CTTTTCCCTT TCTTTTACCA TGTCCACCCC CTGTCGTCTA TATGTCATTA
     4261 CGGACAGCTA GGGTAGCCTC TAATCACTAG CTGCCATCAC ATCGAGCGAT ACGCCGGCAC
     4321 TGCCTTCATA TCAGCCACCT ACAAATGAAA CTGCTACCAA AAGCTACCAG GAAGTCCAGG
     4381 ATAAGGGGTC TACTCGGTGT TCTATAGCCT TCTAGTTGTT TTCTTGCTTC GCGGCCAGTA
     4441 TTTAGTTGTC CCCTACGCCT CGTTATCCTA TGCTTGATGC TCTCTAGCTT GTTAGTCTCT
     4501 AGCCACGCCT ATCACCCTAT CCGTTCGCCT ATAAAGCTGT TTGCTTGGCC TTGTTTCCTC
     4561 CACATTGTTT GGTGCTGGTA CGATTGCTTA GCTTCTGTTT CTTCCTGTCG TGCTCTTGCG
     4621 CTACGCTGCG TGGCGTGTCT CCTTTATCTC CCTCGTCTAC TTGCTCGTGT GTTACCTCGC
     4681 CCTCTGAGGC AGAATATCTG CATTGTCCCT TTCCTTGCAA CATCCTGGCC GCTGCACCTC
     4741 ACCCCCGAGT TCCAGTTTTC TGTATTTCAT GAGCCTTCAA TCTTCATTTC TCGTTCTTGT
     4801 ATTTCGTTCA GCCTCGATAC ATAATACAGA ATGCCGCCGC CAAATATCGT CGATCTCTCT
     4861 CACTTTTCAA TGGGGCCCGG AGGGGTCATG CTCCCGATAT CCCCATCAAC AGAGGCTTAT
     4921 CCGCCGGGCC ATGTAGCCAA TCTCGTTTGC CGCGTCATAT TTGGCATCAT CGCCTTGTTG
     4981 ATGTGTCTTG TGCCGCTAAG GCTTTTGTAT CGGAACGGCG AGTTTGCCGC TACAGTCCTC
     5041 GTCGCCAGTG TTCTCATTAC CATAGTGTTT TTCTTGGTCG ACGCTCTGAT ATGGTCGAGC
     5101 CTGGATACTT CGACCTGGTG GAACGGAGCT GTATATTGCG ACATACACGT CTACCTCTTG
     5161 CTATGTACAC AAACCACCGT CGTCGCCTCG ATTTTCGCCA TCATGCGCAA TCTTGCCGTC
     5221 AACATTAACA TGATGAGGGC TGGGCCAATG ACCAAGCGAG AGAAGAAGCG AAAGAACATG
     5281 ATACAGGCCC TCATTATATT TCCCATGCCA TTGATTCAGC TGGCTTGGAT CTACCCCATA
     5341 TCCTCACAAC GCTATGGAAT CGTTCCTCTA TCTGGCTGCG TAAACCGTCT GCATTCTTCG
     5401 TGGCCCGTCC TTTTTCTCAT CCTTCCTCAG GTCATCTTCC CCTGTCTCAC GGCAGTGTAT
     5461 GCTGGTAGGT CAATTATTGT CTATAGCTTT CCACCCTCGG CCCTTTTGCC ATCCGTCTCT
     5521 GCGCTTACTC TGTAAATTTG CTCTTTTAGT GAGCAGGTAG TATCTCTAAC TTTGAGTTTG
     5581 GTATATCTTT AGTCCTCATC TACGTCCGCT TTAGAGACCT CCGCAGTAGT ATGGGCAACG
     5641 TGCTTTCGGC CTCTAGCAAC CCGCTCGTGC GATCACGAAG CAACCGCGCT CGCCGGCAAC
     5701 TCTACTTTAT GAGCTTAAGC ATCATCGTTC CCTACCTGCC GGTTATCATG TACTTTGTTT
     5761 CACGCAACAT CAGAGTCTTT ACGCCATTTC TTGCCTTTGA CTTTCGCAAG ATCCACGAAG
     5821 GCACGCCCGG AATGCCGTGG AACACCGTCG TCTACATCGC CGGCGAATGG AATACCTTCA
     5881 TTCTAACCAA TAGTACCTGG ATCTACCCCA TCTATGCTAT CCCTATATTC CTTTTCTTTG
     5941 GGCTGACGAG GGATGCAATC AACAACTATC GGAGAATACT TGTCCGGTGC GGCATGTCCC
     6001 GGTTCTGGCC CTGGCTGTTG GAAGAGTATA CGCCTGGCCG TATTCAACAG CCCAGCTGGG
     6061 CCAGGTCAAT CCTCAGCTCC CGGTAAGCCT ATCTCCTTTT TTTGCCCCAA AAAGAAATAA
     6121 CAGCACCGTC ATGGATGCTA ACTAACTGCC ATCGATCAGT GCCAACAAAA AAGCCCAGAC
     6181 AGAAGAGCAT GGACGTCACA ACAGTCTCAG AGTCGATGTA TCAGTTGAGA TCAAGGAAAA
     6241 CGAGAAGCAG CATGCCCGCC AACCGTCTGA TTCTTCCAAT GCTTCTGACC CAATTGAGTC
     6301 CAACGTCGAC TCCTTGTCCA GCCACCTATT GCTTCCGCAT TCTGGCCGCT CGCTCCCCTT
     6361 ACCTGCCCCC GCCATGATGA CTACCCCGGT ATCGAGTTCC CGAATGTGGG ATGGCAATGG
     6421 AGACACGTAC CATGATTCAT CGTACGAAGC CGGCTCTTCT TCTCCGGGTC CTGACGAGAA
     6481 ATTAGCAAGC ATCCAGCAGG TGCATAAATG GGCTGGCTCA GGATACGGAG AGAACGTGAA
     6541 AATCCAGACC GACATCGCAC AGTCATTAGA AGTGGTGAAG AAAAGGTGAA TCGACGGAAA
     6601 GACTTGCAAG AACTCAGAGA GGTTGTGATG TTTTCCATGT CGACACACAC ACACACACAC
     6661 ACACACACAC ACACACACAC ACACACACAC ATCTTCCACA CCGGACGCTG TCTTGTATAT
     6721 AAAAATTGCT CTTCCAGCAG CGGTATTCAG CCCTACGCAC GTGTCATCTA CGTACTATAT
     6781 AAAGACAGGA TAAACTCATA TTTGTGTTGG GACAATGACC GCTAAACAGC CATAAATGAC
     6841 AAGTATGTAA ACTAGATATC AGACATTATG ATACAGAGAT CAAGCGGGAA GTAAGTACAT
     6901 AGAAAGAACA ATACCAATAA CAAGCAACAT AAAACGCCAT ATTGCGCCGC CACTCCATCC
     6961 CATCCCAATA AATAGCGCAA ATAAAAAGGA ACTGGTATCA AAGTCGGTCT TGTGGGAGTC
     7021 TTTGTAGGAG GCGAGGTAAG GGAAAAGAAA ATACACAAGA AAGGCAAAGG AAGAGGGGAT
     7081 AACAAACACA ATAAACAGAC TCGTGATTAC CACGACCAAA GAAGAGAAAG AAAAAAAGAA
     7141 AACAAAAAAA CACTCGCATA GTAAAAAATC AAAGTCATAG CCACATCGTA CCAAATGCGC
     7201 CGGCTCGTCC AGCTATCGTC ATGAGACAGC TGAGGGGAGG GTATAAAACA ATGAAGAAAC
     7261 AAAAACCAGT TATGAAACAA AGGAAGTGAG GGAAAAGAAA GAACGGAGAT ATGGACAACG
     7321 GAGAGCAAGG CAGGAAGCCA TCAGGCATTC GCAAAAACAG AGCTTCACGC AACACCCGCA
     7381 GTAGCAGCCT GTGGTGTAAA AGGCGCGATG CGAGACATGG CTGATGAACC AGGAGTTGTC
     7441 GGTGAGTTTT GCGCAGGGGC AATTTCAGGA TCTGGAATTT GGATGTCGAG CTGTGAGATT
     7501 ATATGTTAGC ATGCGCATGT CAATTTCTAC CAAGACATAT AGTGTAGCGA AAAGAGCTTA
     7561 GACTTACACT CATATAGCCC GACAGTCGCA GAGGGATAAT CTTGGGCGCC ATATTTCGGC
     7621 CCTCAGCACC CATTGACCGC TCCATTTCGC GATTCCAGTT CTCCAGCCAT GCCTCGATGC
     7681 TTTTGAGTCG TTGTTTGACA TTCGTCATGC CAAGATCCTC CCATATCCAC CCGGTAACTA
     7741 AACCCAGCAC GCCGTCTACG ACATTACGTG CGCTGTAGGG GTCAAACGTT TCTTGGAGAT
     7801 GCTTATTAAC ACGCTCCACG ACACGCCTGA ACTCTGCCTC AGGCATACCA GCGGGATCAA
     7861 GGATTTCGGG GTATAGGTCG GCAAAAGCAG GAGTAACATC ACCAGAAACG AGGAAATCGC
     7921 GGCGCACACG GATGATACGA GTACCTGAAT ACTCGGGAGA GTCGACAGGG ACATACGGGT
     7981 TACGATGCGG ATAGCAAGGA TGCTGGGGTC CCCATTCCTC GCCATCAATA CCATCGACAT
     8041 CTTCACCCAT CATAGAAGAG TCAGAAGATG AAAGGCCTGA ACCAACACTA CCAAGAGACA
     8101 CGCGAAAATT TGGCGGCGCA AGGCTGTCAG GACCTCTCTC AAGATCCCGT GAGAACTGGG
     8161 CCGGAGTTGA AGTAGTGGCA GCCTGTGACG GGTGAGACAT GGTGGCGGTG GTGGTGGTGG
     8221 TGGTGGTGGC CATAGTGGGA GTGACAGAGA TTTTAGGGAT TGTGGCGTTT TGGCGTAGAT
     8281 GAGGCGATGG AGGTGTTACA ACAGGCGGAG GTAGTTGTGG AAGACAAGTA TCAGGCGAGG
     8341 TTTGTGAGAC TCCAGATAGT GGCCGCGAAG GGGATTCTTG GTGCGACGAC AGGGAAACAA
     8401 GGAAGAGTTC AGGAGAGCTT GGGTCAGCTA CAGGACTCGG CCGCTGTTGT GCAGATGCTA
     8461 CAGAGCTACG TCTTTCCTCG TATGATAGCC TAACAGACCG CGGCAGAGAC ACTCGACGGC
     8521 CCGTATCAAA ATCAAGATTA AAAGGAGCGT GGTTTGCCGA GTTAGAGTTT CTAGACTGAC
     8581 GCTGCTCAGG AAGTGTCAAC AGAGGCGGGT CGGCAAGAAG AGAGTTATCA GGGGGACCTG
     8641 ATGCGTTCTG CCTCTCAATT TCAGGGTGCG AAAAGGGAAC AGAGGGCGGA GACGGAGTGG
     8701 AGGTGCGGTG TTTGCGTGGA GATGCCGGGC CACGTGGGGA AGAACACGGC GAGAGAGTTG
     8761 AGGTATTAGC GTGCTTAGGC AGACGCGGTG TGGAGTTTGT GGGATTCCAC AGACGGGCAG
     8821 CAAGGGGGCG AGAGCGACCT CCAAACCGAG TCGATGGTGT AGTTGGCGAT AAGAGAGGAA
     8881 AGGCGCGTGA TTCAGATGAA GCAGACACGG ATTTCTGTTG CAGATTAGAT TCAACAGAGC
     8941 GGCCGTGACA GTGCAGAACA GGAGGAGGGA CAGTTAGTGG CGTATCAATG CTATTAACGG
     9001 GCGACGACGA ATAGCCGGCT GGATAGCGGG ACTTGGAGTT TGAGGCAAAT CTTAGGGAGG
     9061 TTGATGCGGG ATATGCGGAA CTAGAAGTCG CGTGGGAATC CGTTGATGAA ACTTGAGGAA
     9121 GGCGACTGCC GATGAAACGA CAGGCGCCGG AGAAGAAAAG AGAGGAAGAA GGAGAAGGGG
     9181 AAGAAGGGGT GAGGAGTGCA AGCAACGACA GTGATTGGCC GAAGACAGAA TCCAATAGCG
     9241 AGTTAGCTGT TGGCAAAAAC AGGAACGCCA ACTAAAAACA AGGACGAAGC AAGCAAGAAG
     9301 CAGAGACGGC CGGAAAGCAA ATGCAAAGTC GAATTCAAAT GAAGAAACAA CGATGGCCGC
     9361 AAGCAAAATG ACGACAACAA AAACAACAGA ACAAACAAAA TGCACAGGAA GGGAGAAAAA
     9421 CAGAAAAAGA GATGAGCGCA GCGCCCAAAG CAAGGATTGC GATGGTGGTT GAGCCAGGGA
     9481 TTTTGGTGGA GATGAGGACC GTGCGGATTT TTTACCGGAC TGGTGTGGAT CTTCTGCGGT
     9541 TGAGCACAGG TTATGGCGCT TCCAGTGTGG CGCTGTCAGA CGTGGCTGAA ATTGGTAGTG
     9601 TGGCTGGTAT TTTTGTGCCT GTTCTGGTGC TTGTGCTTGT GTTTGTGTTT GTGTATGATT
     9661 TTGATTTTGT GGGTGTTCGT CGGCCGCCGT CGTCTGGTCG TGACTGTCAG CTATCGTCGT
     9721 CGCCTTTGCA CTTGTCGCCG TTGTCGTTAT CGTTGCCGTC GTTGCCGTGA AATCAGAGGC
     9781 TTCTTCGTTA TCCCAGATGC TAGTCGTAAA ATCAGGAGCA CATTCAAGCA T
//
LOCUS       Ce.albifundus_CMW17274_Areceptor      9829 bp    DNA     linear   PLN 02-NOV-2017
DEFINITION  Ceratocystis albifundus strain CMW17274 17274_scaffold313, whole
            genome shotgun sequence.
ACCESSION   MANY01000310 MANY01000000
VERSION     MANY01000310.1
KEYWORDS    WGS.
SOURCE      Ceratocystis albifundus (unknown)
  ORGANISM  Ceratocystis albifundus
            Eukaryota; Fungi; Dikarya; Ascomycota; Pezizomycotina;
            Sordariomycetes; Hypocreomycetidae; Microascales;
            Ceratocystidaceae; Ceratocystis.
REFERENCE   1  (bases 1 to 24734)
  AUTHORS   van der Nest,M.A., Steenkamp,E.T., Roodt,D., Soal,N.C., Palmer,M.,
            Chan,W.Y., Wilken,P.M., Duong,T.A., Naidoo,K., Santana,Q.C.,
            Trollip,C., De Vos,L., van Wyk,S., McTaggart,A.R., Wingfield,M.J.
            and Wingfield,B.D.
  TITLE     Genomic analysis of the aggressive tree pathogen Ceratocystis
            albifundus
  JOURNAL   Fungal Biol 123 (5), 351-363 (2019)
   PUBMED   31053324
REFERENCE   2  (bases 1 to 24734)
  AUTHORS   Roodt,D., Van Der Nest,M., Wilken,M., Wingfield,B.D. and Naidoo,K.
  TITLE     Direct Submission
  JOURNAL   Submitted (26-JUN-2016) Genetics, University of Pretoria, Corner of
            Lynnwood Road and Roper Street, Pretoria, Gauteng Province 0028,
            South Africa
COMMENT     ##Genome-Assembly-Data-START
            ##Assembly Date          :: 30-JUN-2014
            Assembly Method        :: Velvet v. 1.1
            Genome Representation  :: Full
            Expected Final Version :: Yes
            Genome Coverage        :: 24.0x
            Sequencing Technology  :: Illumina
            ##Genome-Assembly-Data-END##
FEATURES             Location/Qualifiers
     Transcript      complement(1..622)
                     /score="0.99"
                     /source="AUGUSTUS"
                     /g2.t1
     CDS             complement(join(1..59,153..244,336..622))
                     /source="AUGUSTUS"
                     /transcript_id="g2.t1"
                     /gene_id="g2"
                     /score="0.99"
                     /score="1"
                     /frame="[complement(1204..1206): 0,
                     complement(1207..1262): 2, complement(1356..1447): 1,
                     complement(1539..1825): 0]"
                     /label="Single-stranded DNA-binding protein"
     gene            complement(1..622)
                     /gene_id="g2"
                     /label="Single-stranded DNA-binding protein"
     Terminal        complement(1..59)
                     /score="0.99"
                     /frame="2"
                     /source="AUGUSTUS"
                     /transcript_id="g2.t1"
                     /gene_id="g2"
     source          <1..>9829
                     /organism="Ceratocystis albifundus"
                     /mol_type="genomic DNA"
                     /submitter_seqid="17274_scaffold313"
                     /strain="CMW17274"
                     /host="Faurea saligna"
                     /db_xref="taxon:357446"
                     /country="South Africa"
                     /collection_date="Mar-2005"
     intron          complement(60..152)
                     /score="1"
                     /source="AUGUSTUS"
                     /transcript_id="g2.t1"
                     /gene_id="g2"
     Internal        complement(153..244)
                     /score="1"
                     /frame="1"
                     /source="AUGUSTUS"
                     /transcript_id="g2.t1"
                     /gene_id="g2"
     intron          complement(245..335)
                     /score="1"
                     /source="AUGUSTUS"
                     /transcript_id="g2.t1"
                     /gene_id="g2"
     Initial         complement(336..622)
                     /score="1"
                     /frame="0"
                     /source="AUGUSTUS"
                     /transcript_id="g2.t1"
                     /gene_id="g2"
     CDS             join(4823..5456,5585..6074,6152..6581)
                     /score="0.35"
                     /score="0.25"
                     /score="0.93"
                     /source="AUGUSTUS"
                     /transcript_id="g3.t1"
                     /gene_id="g3"
                     /frame="[6398..6659: 0, 6752..7277: 2, 7355..7781: 1,
                     7782..7784: 0]"
                     /label="a-pheromone receptor"
     gene            4823..6581
                     /gene_id="g3"
                     /label="a-pheromone receptor"
     Transcript      5195..6581
                     /score="0.2"
                     /source="AUGUSTUS"
                     /g3.t1
     Initial         5195..5456
                     /score="0.35"
                     /frame="0"
                     /source="AUGUSTUS"
                     /transcript_id="g3.t1"
                     /gene_id="g3"
     intron          5457..5548
                     /score="0.24"
                     /source="AUGUSTUS"
                     /transcript_id="g3.t1"
                     /gene_id="g3"
     Internal        5549..6074
                     /score="0.25"
                     /frame="2"
                     /source="AUGUSTUS"
                     /transcript_id="g3.t1"
                     /gene_id="g3"
     intron          6075..6151
                     /score="0.98"
                     /source="AUGUSTUS"
                     /transcript_id="g3.t1"
                     /gene_id="g3"
     Terminal        6152..6581
                     /score="0.93"
                     /frame="1"
                     /source="AUGUSTUS"
                     /transcript_id="g3.t1"
                     /gene_id="g3"
     Transcript      complement(7351..9829)
                     /score="0.81"
                     /source="AUGUSTUS"
                     /g4.t1
     CDS             complement(join(7351..7476,7554..9220,9490..9829))
                     /source="AUGUSTUS"
                     /transcript_id="g4.t1"
                     /gene_id="g4"
                     /score="1"
                     /score="0.85"
                     /score="0.83"
                     /frame="[complement(8554..8556): 0,
                     complement(8557..8679): 0, complement(8757..10423): 2,
                     complement(10693..11032): 0]"
                     /label="Ras modification protein ERF4"
     gene            complement(7351..9829)
                     /score="0.81"
                     /source="AUGUSTUS"
                     /g4
                     /label="Ras modification protein ERF4"
     Terminal        complement(7351..7476)
                     /score="1"
                     /frame="0"
                     /source="AUGUSTUS"
                     /transcript_id="g4.t1"
                     /gene_id="g4"
     intron          complement(7477..7553)
                     /score="1"
                     /source="AUGUSTUS"
                     /transcript_id="g4.t1"
                     /gene_id="g4"
     Internal        complement(7554..9220)
                     /score="0.85"
                     /frame="2"
                     /source="AUGUSTUS"
                     /transcript_id="g4.t1"
                     /gene_id="g4"
     intron          complement(9221..9489)
                     /score="0.83"
                     /source="AUGUSTUS"
                     /transcript_id="g4.t1"
                     /gene_id="g4"
     Initial         complement(9490..9829)
                     /score="0.83"
                     /frame="0"
                     /source="AUGUSTUS"
                     /transcript_id="g4.t1"
                     /gene_id="g4"
ORIGIN
        1 TTACTGTTGG CTCTCTTCAG CACCCTCAGC CTTGGGACGC TTGAGAATAT CGATGTTGCC
       61 TACATGAAAG TCAGTAAAGA ATTCGCTTAT CTATATGCCA CGCCGACGCG GCGTGCAAGA
      121 GGGGCGAAGG GGAAATGGAG GGCTTATCAT ACGCTGAACA ATACTCAGGC TGCTGATGGT
      181 CTTGCCAGAA GCCTCATCAT TGTAGCTGGA CATGGAGGCA TCGCCTTCAA CAAAGACCAT
      241 GCAACTAGGA AATGGGTATA TAGTTAGCAG CGGCATCACA AAAGCAAATG AAGCAAAGCT
      301 ACATGTTAGA CGAAAAGAAA TCACAGAGCA CTCACCCCTT GGGAAGACCA AGCATATAGT
      361 CTCTCTTCTT ACTGCTGTGT TCATCGCCCT TCAGGAAGGA GGTGATGCGA AAGAAACTAA
      421 CAGCCTTGTC CTTGCCGCTG CTGCAAGCCA CTGAGTAGCG CAGTATCTCC AGGTCAGGCT
      481 TGCTGGTAGA CTGAATCTCG GGGGTGGCAA CCAGGTGGCC AATGATTGAC ATGCGGGCGA
      541 TCTTCATCGA CGAAGAGGTG CTGAACGCGC GGGCGGCAGA AGCCGACGAG ACGACGGTAC
      601 GACGAGCAAT GATGGACGAC ATTCTGTAAG AAAAGGGAAA GAGCGGGGGT GATTCAATAG
      661 AAACCGAAAG TTGATGACGA GGCAAGAAAA AGGAGAGGAT CGATAAAATC TGGTGTTTCC
      721 TAGTTAGCGT GACGTGAGAA AAGAATCGAG ATTGCGAAGT AAAAATAAAA AGAATTAAAA
      781 AAATTAAAAA AAGAAAAAAG GGCAGAATGC GTTCGTACTG CAAAGACCAC AAGGCTACCA
      841 ATTTTTATGA ATCAACAAAG TTTTCGAAGT GGGGAAAACA TAGCACGGCT TTGGCGTTAC
      901 ACAGACAGGC AGCCGGCAAA AAAAAAAAAA AAAAGTTATT AAAATTGGTC CTCAAATTTT
      961 ATATATTAGG TTAGGTAAAA ATTTTAATTA CCCCTCTCCC CATTTATCCA CGCCTACTTT
     1021 CCATAGATAA GAGGCTTGTC TTATCTATTT AACCGAACCT TCTCCGGGGC ACTCGTGGAA
     1081 GTTTTCTCAT TATAAAAGAT TATATCAGGC GCTCTCTGCC AGCTCACCGC AACAGCGAAT
     1141 TTACTACGCT ACGCAGCTGT TTAGCGCACT TGTAAAGTTG TTTACATTCT CAACATGCCA
     1201 TTCTATTCAT CAGCTATGGT CTGTCGTCTC ACGTGACGCG ACTATAACAG CTTGGCATAT
     1261 TGTTTCTGGT AGGTTAGCCC TAACCCTAGA CGAGCATATT TTGCCCTGGC TCCTATACGA
     1321 TACGCGTCCA CACCACCATC TAGCCTCACC ACCACGATCA TTTATATTTA ACCCACACAC
     1381 AAAAACAGTA AACAAGAAAA AGGCCTGATG CTGGGGTCAA CCGCGTGATT TGAGATACTC
     1441 ACCCCCCTTT TTACGAGTTT CCATGCAAAT TCCAAGCTTT GAGCATAGGT GGTAGCCACC
     1501 TTTCTTGCTG CTTGAGTGCC CATGGGACGC TTACTGTCAA AATTTTCGCA AAAGTTCCTT
     1561 TTAAAGCGCG TCTTTTTCTT ATCTCTACAT AAACAGCCCT CCAAATCCTT GCTAACAGAC
     1621 GTTAACAGAC GTCAACAGAC GTCATAGTCT GGCTATTCGC CCCGTCGGCT GGCTAGCTCA
     1681 TGGATATTCC ATGCGGGCAA CCAGGGATAG ATAACCAGGC CTAGCCCAAA CAAAAATTGC
     1741 AGGGTGAGCA AATAATCCGT CATCACCCAA TTCTTTCTCT TGATTGGATC TGCCTTGCCG
     1801 TGCAGGCTAT TGGCTTCGCT TATTGTCCGA CACATAGCTG TCTGCCCGTA GAGTCCGGTC
     1861 CTCAGGCCTA GTCACCACAT CCATCCTCCT CTCCCCCCCC CCCCCCCCCC ATATTTGCCA
     1921 CAAGCCTCAG CAGCCAGTCA GTTTGCGCAA CCCCCAGATG AAACTTGAAA TGGCAAGAAT
     1981 AGCAGGTGTC TGTCTGTCTG TCTGTCTGCC CCTAACCCAT CGAGCAAACG TCAAAACCGT
     2041 GGTGGTGAGT TTGCCGTCTC ACACCAAGAC ATATGCAGCT TGTGCCTGCC TATTTGTTTG
     2101 TGTATGCCAG TGTGTTTCTG TGTTCCCGGA TTGATTCCGC TGGCTGTATC TATCCGCACG
     2161 TGTTATCAAG CAGCGCCTAT GTAGCCAAGT ACTAACAAGA GGACGGGTTA CAAACATCGT
     2221 ATTAGATGAA TGATACCCTG CTTTGTCCTA GGCTCTTTTG TCAACTAGTT GCTCTTTGCC
     2281 ACGACTTTAA GTCCCATCCA TGTTCAGTCT TCTACAATTC TCAAAAGCCC TGCATATCCA
     2341 ACCAGTAAAA GACGAACAAA AACGAGCAGA GTATACAGCA AACGGCCAAA CAAAGGCAAA
     2401 TCCAACATGC GGCTAGAATG CTTGTAGCCA GAATAACTGC ACATGCATCC CCTCCCTCCA
     2461 CAAGCTTCCT CCCTGTGTTC CTCCCTGTGT CATGGGCAGG CTATACTCAT TAGTGGATAT
     2521 AAAGCTGCAG ACGGCAGACA AAGGAGACAC CACGCAAATA TGGGCAGGAA AGTCCCCTAT
     2581 ATAGCGTTCT GGCACCGCAG GCCGTAGAAA AATACGATTG TGCCGTGTCG TGTCACACCC
     2641 TTCTTCGCGC TGTAATATAT CTAAACCAAG CCATCAGTGT CATCTGTCTT GTCACTCTGA
     2701 TGTTCCAAGT CATCTTAGAT ATGCCAGGTC AGATACGGTC GCCAGGCCCT GGACCCATGC
     2761 CGTGCTTCGC ATGAAACAGC CAATCAAGAC GCTCCAAAAG ACACGCCTTC ACGTCTATAT
     2821 TCTTTTGGCC TATGACAAGC CTAGCCTGAT CTGGGTGTCA ACAAGGCTCC ACTATAGACT
     2881 TCCTCAAATC TATTTTAGGC GATTGGGACT TTTCAGCTCT AAAACCAGCC AGCATGCATG
     2941 CGAAGAAGAG GCGAACAACG GCTACAGGAA GGAAAAGAAC CAAGAAGAAA GACGCGAGGA
     3001 ATAGGCCAGA GGATGCAGGG CGGTGGCCGA ACGCCAGAAA TACGGAAATA AGGAGTTACG
     3061 AAATACTAGA TCCATTTGGA AGGAACAAAT ACAAAGGCGC GCTAATTAGG AAAGAGAGAG
     3121 GTAGCACAGA AGGTCCACGG CAAGACCATC TATAACTAGA AACTGCCGCG AAGTATGCTG
     3181 TTCCTTCCCG AAAATCACAG GGCGATCATC ACCACTTATT AGTGCTTCCC AAGCAGCCAT
     3241 CAACGACGCT TTAGTGGGAG CATGGCTATC TTTGCCTACT ACTCCTCCTT GCTTGAAGCC
     3301 CGGTTCAATC CATGTTGCGG CATACAAGTG CTGTCGCTTC TAGTCCCATG CTTGAAGAAT
     3361 CGTGCCATTC TCACGCCCCT CTTCTCTTCT ATCGCTACCC TGTTAATAGA GCCCCGACAG
     3421 TTGATACCCA AGAGAATAGT ACCAGAAGCA ACCCCCCCCC CTGGTTTATT TATTTTCTTC
     3481 GGCCACGCTG CCCTTGATTG TTCCAGGCTC TTCGTCGGCG TCCTTTATAG CCTGGCTCGG
     3541 CCATTTCCGT GCAGTCCTGC TATCTTGCGT GCTTCAATCT GTCATTATAA CATCACCAAC
     3601 CCTTACCGTG GCTTCTCACT CCTCTATCCG TGCCAATATC AGCCTCCAGT GCCTTGTCTC
     3661 TGGCCCAGCT TAGCTACTAC CATTACTCTC ATACCGCCTG CCCTGTCTCC TTGCAACCGC
     3721 GGCTTCTTTC CCCTAGTTGT TCTGCCTCTC TTCTTGAACG CATTGGCTAT TCTCTCACCT
     3781 CCAACCTAGC AACCCAGCTA CTATGCCACA GACACTACTG CTCAGCTAGT CTTGCCAAGA
     3841 TCCAGTATTG TTAATGATAG ATAGGTCTTT TACGCTTTTG GTCAGCCCAA TTCGACTGAC
     3901 TACACTCCCC ACAACTGCTC TGTCTTTCTG TCTGATGGGC CTCTCTGCGT CTTTAACTTC
     3961 CACTGCTTTT GCTACAATGC CTCTATAGAT GTAGTCTTCC AGTATCTTGT TGCTCTATAC
     4021 TTCTACTTCA TCTACAGATA CAGAATCGCC TCTAAACTAT GAATCCTAAC TTAGGCCTGA
     4081 CTCTCTTGCT GGCTCTTGGC CCACTACAAA ATCCCTTTTC ATCGTATCTT AGGCATTATA
     4141 AAAGCCGTGG CTTCTATCTC CTCCCCTGCC CCCTTCCCCC GTCCTCCGTC TCTCATACCT
     4201 CCCTTTTCCC TTTCTTTTAC CATGTCCACC CCCTGTCGTC TATATGTCAT TACGGACAGC
     4261 TAGGGTAGCC TCTAATCACT AGCTGCCATC ACATCGAGCG ATACGCCGGC ACTGCCTTCA
     4321 TATCAGCCAC CTACAAATGA AACTGCTACC AAAAGCTACC AGGAAGTCCA GGATAAGGGG
     4381 TCTACTCGGT GTTCTATAGC CTTCTAGTTG TTTTCTTGCT TCACAGCCAG TATTTAGTTG
     4441 TCCCCTACGC CTCGTTATCC TATGCTTGAT GCTCTCTAGC TTGTTAGTCT CTAGCCACGC
     4501 CTATCACCCT ATCCGTTCGC CTATAAAGCT GTTTGCTTGG CCTTGTTTCC TCCACATTGT
     4561 TTGGTGCTGG TACGATTGCT TAGCTTCTGT TTCTTCCTGT CGTGCTCTTG CGCTACGCTG
     4621 CGTGGCGTGT CTCCTTTATC TCCCTCGTCT ACTTGCTCGT GTGTTACCTC GCCCTCTGAG
     4681 GCAGAATATC TGCATTGTCC CTTTCCTTGC AACATCCTGG CCGCTGCACC TCACCCCCGA
     4741 GTTCCAGTTT TCTGTATTTC ATGAGCCTTC AATCTTCATT TCTCGTTCTT GTATTTCGTT
     4801 CAGCCTCGAT ACATAATACA GAATGCCGCC GCCAAATATC GTCGATCTCT CTCACTTTTC
     4861 AATGGGGCCC GGAGGGGTCA TGCTCCCGAT ATCCCCATCA ACAGAGGCTT ATCCGCCGGG
     4921 CCATGTAGCC AATCTTGTTT GCCGCGTCAT ATTTGGCATC ATCGCCTTGT TGATGTGTCT
     4981 TGTGCCGCTA AGGCTTTTGT ATCGGAACGG CGAGTTTGCC GCTACAGTCC TCGTCGCCAG
     5041 TGTTCTCATT ACCATAGTGT TTTTCTTGGT CGACGCTCTG ATATGGTCGA GCCTGGATAC
     5101 TTCGACCTGG TGGAACGGAG CTGTATATTG CGACATACAC GTCTACCTCT TGCTATGTAC
     5161 ACAAACCACC GTCGTTGCCT CGATTTTCGC CATCATGCGC AATCTTGCCG TCAACATTAA
     5221 CATGATGAGG GCTGGGCCAA TGACCAAGCG AGAGAAGAAG CGAAAGAACA TGATACAGGC
     5281 CCTCATTATA TTTCCCATGC CATTGATTCA GCTGGCTTGG ATCTACCCCA TATCCTCACA
     5341 ACGCTATGGA ATCGTTCCTC TATCTGGCTG CGTAAACCGT CTGCATTCTT CGTGGCCCGT
     5401 CCTTTTTCTC ATCCTTCCTC AGGTCATCTT CCCCTGTCTC ACGGCAGTGT ATGCTGGTAG
     5461 GTCAATTATT GGCTATAGCT TTCCATCCTC GGCCCTTTTG CCATCCGTCT CTGCGCTTAC
     5521 TCTGTAAATT TGCTCTTTTA GTGAGCAGGT AGTATCTCTA ACTTTGAGTT TGGTATATCT
     5581 TTAGTCCTCA TCTACGTCCG CTTTAGAGAC CTCCGCAGTA GTATGGGCAA CGTGCTTTCG
     5641 GCCTCTAGCA ACCCGCTCGT GCGATCACGA AGCAACCGCG CTCGCCGGCA ACTCTACTTT
     5701 ATGAGCTTAA GCATCATCGT TCCCTACCTG CCGGTTATCA TGTACTTTGT TTCACGCAAC
     5761 ATCAGAGTCT TTACGCCATT TCTTGCCTTT GACTTTCGCA AGATCCACGA AGGCACACCC
     5821 GGAATGCCGT GGAACACCGT CGTCTACATC GCCGGCGAAT GGAATACCTT CATTCTAACC
     5881 AATAGTACCT GGATCTACCC CATCTATGCT ATCCCTATAT TCCTTTTCTT TGGGCTGACG
     5941 AGGGATGCAA TCAACAACTA TCGGAGAATA CTTGTCCGGT GCGGCATGTC CCGGTTCTGG
     6001 CCCTGGCTGT TGGAAGAGTA TACGCCTGGC CGTATTCAAC AGCCCAGCTG GGCCAGGTCA
     6061 ATCCTCAGCT CCCGGTAAGC CTATCTCATT TTTTTGCCCC AAAAAGAAAT AACAGCACCG
     6121 TCATGGATGC TAACTAACTG CCATCGATCA GTGCCAACAA AAAAGCCCAG ACAGAAGAGC
     6181 ATGGACGTCA CAACAGTCTT AGAGTCGATG TATCAGTTGA GATCAAGGAA AACGAGAAGC
     6241 AGCATGCCCG TCAACCGTCT GATTCTTCCA ATGCTTCTGA CCCAATTGAG TCCAACGTCG
     6301 ACTCCTTGTC CAGCCACCTA TTGCTTCCGC ATTCTGGCCG CTCGCTCCCC TTACCTGCCC
     6361 CCGCCATGAT GACTACCCCG GTATCGAGTT CCCGAATGTG GGATGGCAAT GGAGACACGT
     6421 ACCATGATTC ATCGTACGAA GCCGGCTCTT CTTCTCCGGG TCCTGACGAG AAATTAGCAA
     6481 GCATCCAGCA GATGCATAAA TGGGCTGGCT CAGGATACGG AGAGAACGTG AAAATCCAGA
     6541 CCGACATCGC ACAGTCATTA GAAGTGGTGA AGAAAAGGTG AATCGACGGA AAGACTTGCA
     6601 AGAACTCAGA GAGGTTGTGA TATTTTCCAT GTCGACACAC ACGCACACAC ACACACACAC
     6661 ACACACACAT CTTCCACACC GGACGCTGTC TTGTATATAA AAATTGCTCT TCCAGCAGCG
     6721 GTATTCAGCC CTACGCACGT GTCATCTACG TACTATATAA AGACAGGATA AACTCATATT
     6781 TGTGTTGGGA CAATGACCGC TAAACAGCCA TAAATGACAA GTATGTAAAC TAGATATCAG
     6841 ACATTATGAT ACAGAGATCA AGCGGGAAGT AAGTACATAG AAAGAACAAT ACCAATAACA
     6901 AGCAACATAA AACGCCATAT TGCGCCGCCA CTCCAATCCC ATCCCAATAA ATAGCGCAAA
     6961 TAAAAAGGAA CTGGTATCAA AGTCGGTCCT ATGGGAGTCT TTGTAGGAGG CGAGGTAAGG
     7021 GAAAAGAAAA TACACAAGAA AGGCAAAGGA AGAGGGGATA ACAAACACAA TAAACAGACT
     7081 CGTGATTACC ACGACCAAAG AAGAGAAAGA AAAAAAGAAA AAAAGAAAAA AAAAAACACT
     7141 CGCATAGTAA AAAATCAAAG TCATAGCCAC ATCGTACCAA ATGCGCCGGC TCGTCCAGCT
     7201 ATCGTCATGA GACAGCTGAG GGGAGGGTAT AAAACAATGA AGAAACAAAA ACCAGATATG
     7261 AAACAAAGGA AGTGAGGGAA AAGAAAGAAC GGAGATATGG ACAACGGAGA GCAAGGCAGG
     7321 AAGCCATCAG GCATTCGCAA AAACAGAGCT TCACGCAACA CCCGCAGTAG CAGCCTGTGG
     7381 TGTAAAAGGC GCGATGCGAG ACATGGCTGA TGAACCAGGA GTTGTCGGTG AGTTTTGCGC
     7441 AGGGGCAATT TCAGGATCTG GAATTTGGAT GTCGAGCTGT GAGATTATAT GTTAGCATGC
     7501 GCATGTCAAT TTCTACCAAG ACATATAGTG TAGCGAAAAG AGCTTAGACT TACACTCATA
     7561 TAGCCCGACA GTCGCAGAGG GATAATCTTG GGCGCCATAT TTCGGCCCTC GGCACCCATT
     7621 GACCGCTCCA TTTCGCGATT CCAGTTCTCC AGCCATGCCT CGATGCTTTT GAGTCGTTGT
     7681 TTGACATTCG TCATGCCAAG ATCCTCCCAT ATCCACCCGG TAACTAAACC CAGCACGCCG
     7741 TCTACGACAT TACGTGCGCT GTAGGGGTCA AACGTTTCTT GGAGATGCTT ATTAACACGC
     7801 TCCACGACAC GCCTGAACTC TGCCTCAGGC ATACCAGCGG GATCAAGGAT TTCGGGGTAT
     7861 AGGTCGGCAA AAGCAGGAGT AACATCACCA GAAACGAGGA AATCGCGGCG CACACGGATG
     7921 ATACGAGTAC CTGAATACTC GGGAGAGTCG ACAGGGACAT ACGGGTTACG ATGCGGATAG
     7981 CAAGGATGCT GGGGTCCCCA TTCCTCGCCA TCAATACCAT CGACATCTTC ACCCATCATA
     8041 GAAGAGTCAG AAGATGAAAG GCCTGAACCA ACACTACCAA GAGACACGCG AAAATTTGGC
     8101 GGCGCAAGGC TGTCAGGACC TCTCTCAAGA TCCCGTGAGA ACTGGGCCGG AGTTGAAGTA
     8161 GTGGCAGCCT GTGACGGGTG AGACATGGTG GCGGTGGTGG TGGCCATAGT GGGAGTGACA
     8221 GAGATTTTAG GGATTGTGGC GTTTTGGCGT AGATGAGGCG ATGGAGGTGT TACAACAGGC
     8281 GGAGGTAGTT GTGGAAGACA AGTATCAGGC GAGGTTTGTG AGACTCCAGA TAGTGGCCGC
     8341 GAAGGGGATT CTTGGTGCGA CGACAGGGAA ACAAGGAAGA GTTCAGGAGA GCTTGGGTCA
     8401 GCTACAGGAC TCGGCCGCTG TTGTGCAGAT GCTACAGAGC TACGTCTTTC CTCGTATGAT
     8461 AGCCTAACAG ACCGCGGCAG AGACACTCGA CGGCCCGTAT CAAAATCAAG ATTAAAAGGA
     8521 GCGTGGTTTG CCGAGTTAGA GTTTCTAGAC TGACGCTGCT CAGGAAGTGT CAACAGAGGC
     8581 GGGTCGGCAA GAAGAGAGTT ATCAGGGGGA CCTGATGCGT TCTGCCTCTC AATTTCAGGG
     8641 TGCGAAAAAG GAACAGAGGG CGGAGACGGA GTGGAGGTGC GGTGTTTGCG TGGAGATGCC
     8701 GGGCCACGTG GGGAAGAACA CGGCGAGAGA GTTGAGGTAT TAGCGTGCTT AGGCAGACGC
     8761 GGTGTGGAGT TTGTGGGATT CCACAGACGG GCAGCAAGGG GGCGAGAGCG ACCTCCAAAC
     8821 CGAGTCGATG GTGTAGTTGG CGATAAGAGA GGAAAGGCGC GTGATTCAGA TGAAGCAGAC
     8881 ACGGATTTCT GTTGCAGATT AGATTCAACA GAGCGGCCGT GACAGTGCAG AACAGGAGGA
     8941 GGGACAGTTA GTGGCGTATC AATGCTATTA ACGGGCGACG ACGAATAGCC GGCTGGATAG
     9001 CGGGACTTGG AGTTTGAGGC AAATCTTAGG GAGGTTGATG CGGGATATGC GGAACTAGAA
     9061 GTCGCGTGGG AATCCGTTGA TGAAACTTGA GGAAGGCGAC TGCCGATGAA ACGACAGGCG
     9121 CCGGAGAAGT AAAGAGAGGA AGAAGGAGAA GGGGAAGAAG GGGTGAGGAG TGCAAGCAAC
     9181 GACAGTGATT GGCCGAAGAC AGAATCCAAT AGCGAGTTAG CTGTTGGCAA AAACAGGAAC
     9241 GCCAACTAAA AACAAGGACG AAGCAAGCAA GAAGCAGAGA CGGCCGGAAA GCAAATGCAA
     9301 AGTCGAATTC AAATGAAGAA ACAACGATGG CCGCAAGCAA GATGACGACA ACAAAAACAA
     9361 CAGAACAAAC AAAATGCACA GGAAGGGAGA AAAACAGAAA AAGAGATGAG CGCAGCGCCC
     9421 AAAGCAAGGA TTGCGATGGT GGTTGAGCCA GGGATTTTGG TGGAGATGAG GACCGTGCGG
     9481 ATTTTTTACC GGACTGGTGT GGATCTTCTG CGGTTGAGCA CAGGTTATGG CGCTTCCAGT
     9541 GTGGCGCTGT CAGACGTGGC TGAAATTGGT AGTGTGGCTG GTATTTTTGT GCCTGTTCTG
     9601 GTGCTTGTGC TTGTGTTTGT GTTTGTGTTT GTGTATGATT TTGATTTTGA TTTTGTGGGC
     9661 GTTCGTCGGC CGCCGTCGTC TGGTCGTGAC TGTCAGCTAT CGTCGTCGCC TTTGCACTTG
     9721 TCGCCGTTGT TGTCGCCGTT GTCGTTATCG TTGCCGTCGT TGCTGTGAAA TCAAAGGCTT
     9781 CTTCGTTATC CCAGATGCTA GTCGTAAAAT CAGGAGCACA TTCAAGCAT
//
LOCUS       Ce.albifundus_CMW17620_Areceptor      9861 bp    DNA     linear   PLN 02-JAN-2015
DEFINITION  Ceratocystis albifundus strain CMW17620 scaffold136, whole genome
            shotgun sequence.
ACCESSION   JSSU01001271 JSSU01000000
VERSION     JSSU01001271.1
KEYWORDS    WGS.
SOURCE      Ceratocystis albifundus (unknown)
  ORGANISM  Ceratocystis albifundus
            Eukaryota; Fungi; Dikarya; Ascomycota; Pezizomycotina;
            Sordariomycetes; Hypocreomycetidae; Microascales;
            Ceratocystidaceae; Ceratocystis.
REFERENCE   1  (bases 1 to 59004)
  AUTHORS   van der Nest,M.A., Beirn,L.A., Crouch,J.A., Demers,J.E., de
            Beer,Z.W., De Vos,L., Gordon,T.R., Moncalvo,J.M., Naidoo,K.,
            Sanchez-Ramirez,S., Roodt,D., Santana,Q.C., Slinski,S.L., Stata,M.,
            Taerum,S.J., Wilken,P.M., Wilson,A.M., Wingfield,M.J. and
            Wingfield,B.D.
  TITLE     IMA Genome-F 3: Draft genomes of Amanita jacksonii, Ceratocystis
            albifundus, Fusarium circinatum, Huntiella omanensis, Leptographium
            procerum, Rutstroemia sydowiana, and Sclerotinia echinophila
  JOURNAL   IMA Fungus 5 (2), 473-486 (2014)
   PUBMED   25734036
REFERENCE   2  (bases 1 to 59004)
  AUTHORS   Roodt,D., van der Nest,M.A., Wilken,M.P., Naidoo,K., Wingfield,M.J.
            and Wingfield,B.D.
  TITLE     Direct Submission
  JOURNAL   Submitted (27-OCT-2014) Genetics, University of Pretoria, Corner of
            Lynnwood Road and Roper Street, Pretoria, Gauteng 0002, South
            Africa
COMMENT     ##Genome-Assembly-Data-START
            ##Assembly Date          :: 17-JUN-2014
            Assembly Method        :: Velvet de novo assembler v. JUNE-2014
            Genome Representation  :: Full
            Expected Final Version :: Yes
            Genome Coverage        :: 24.0x
            Sequencing Technology  :: Illumina GAIIx
            ##Genome-Assembly-Data-END##
FEATURES             Location/Qualifiers
     Transcript      complement(1..622)
                     /score="0.92"
                     /source="AUGUSTUS"
                     /g2.t1
     CDS             complement(join(1..59,153..244,336..622))
                     /source="AUGUSTUS"
                     /transcript_id="g2.t1"
                     /gene_id="g2"
                     /score="0.94"
                     /score="0.97"
                     /score="1"
                     /frame="[complement(1349..1351): 0,
                     complement(1352..1407): 2, complement(1501..1592): 1,
                     complement(1684..1970): 0]"
                     /label="Single-stranded DNA-binding protein"
     gene            complement(1..622)
                     /score="0.92"
                     /source="AUGUSTUS"
                     /g2
                     /label="Single-stranded DNA-binding protein"
     Terminal        complement(1..59)
                     /score="0.94"
                     /frame="2"
                     /source="AUGUSTUS"
                     /transcript_id="g2.t1"
                     /gene_id="g2"
     source          <1..>9861
                     /organism="Ceratocystis albifundus"
                     /mol_type="genomic DNA"
                     /submitter_seqid="scaffold136"
                     /strain="CMW17620"
                     /isolation_source="Plant material"
                     /host="Terminalia sericea"
                     /db_xref="taxon:357446"
                     /country="South Africa"
                     /collection_date="2005"
     intron          complement(60..152)
                     /score="0.97"
                     /source="AUGUSTUS"
                     /transcript_id="g2.t1"
                     /gene_id="g2"
     Internal        complement(153..244)
                     /score="0.97"
                     /frame="1"
                     /source="AUGUSTUS"
                     /transcript_id="g2.t1"
                     /gene_id="g2"
     intron          complement(245..335)
                     /score="1"
                     /source="AUGUSTUS"
                     /transcript_id="g2.t1"
                     /gene_id="g2"
     Initial         complement(336..622)
                     /score="1"
                     /frame="0"
                     /source="AUGUSTUS"
                     /transcript_id="g2.t1"
                     /gene_id="g2"
     gap             1907..1955
                     /estimated_length=49
                     /gap_type="within scaffold"
                     /linkage_evidence="paired-ends"
     CDS             join(4880..5513,5642..6131,6209..6638)
                     /score="0.26"
                     /score="0.37"
                     /score="0.93"
                     /source="AUGUSTUS"
                     /transcript_id="g3.t1"
                     /gene_id="g3"
                     /frame="[6600..6861: 0, 6954..7479: 2, 7557..7983: 1,
                     7984..7986: 0]"
                     /label="a-pheromone receptor"
     gene            4880..6638
                     /score="0.15"
                     /source="AUGUSTUS"
                     /g3
                     /label="a-pheromone receptor"
     Transcript      5252..6638
                     /score="0.15"
                     /source="AUGUSTUS"
                     /g3.t1
     Initial         5252..5513
                     /score="0.26"
                     /frame="0"
                     /source="AUGUSTUS"
                     /transcript_id="g3.t1"
                     /gene_id="g3"
     intron          5514..5605
                     /score="0.34"
                     /source="AUGUSTUS"
                     /transcript_id="g3.t1"
                     /gene_id="g3"
     Internal        5606..6131
                     /score="0.37"
                     /frame="2"
                     /source="AUGUSTUS"
                     /transcript_id="g3.t1"
                     /gene_id="g3"
     intron          6132..6208
                     /score="0.98"
                     /source="AUGUSTUS"
                     /transcript_id="g3.t1"
                     /gene_id="g3"
     Terminal        6209..6638
                     /score="0.93"
                     /frame="1"
                     /source="AUGUSTUS"
                     /transcript_id="g3.t1"
                     /gene_id="g3"
     Transcript      complement(7392..9861)
                     /score="0.88"
                     /source="AUGUSTUS"
                     /g4.t1
     CDS             complement(join(7392..7517,7595..9264,9534..9861))
                     /source="AUGUSTUS"
                     /transcript_id="g4.t1"
                     /gene_id="g4"
                     /score="1"
                     /score="0.94"
                     /score="0.88"
                     /frame="[complement(8740..8742): 0,
                     complement(8743..8865): 0, complement(8943..10612): 2,
                     complement(10882..11209): 0]"
                     /label="Ras modification protein ERF4"
     gene            complement(7392..9861)
                     /score="0.88"
                     /source="AUGUSTUS"
                     /g4
                     /label="Ras modification protein ERF4"
     Terminal        complement(7392..7517)
                     /score="1"
                     /frame="0"
                     /source="AUGUSTUS"
                     /transcript_id="g4.t1"
                     /gene_id="g4"
     intron          complement(7518..7594)
                     /score="1"
                     /source="AUGUSTUS"
                     /transcript_id="g4.t1"
                     /gene_id="g4"
     Internal        complement(7595..9264)
                     /score="0.94"
                     /frame="2"
                     /source="AUGUSTUS"
                     /transcript_id="g4.t1"
                     /gene_id="g4"
     intron          complement(9265..9533)
                     /score="0.89"
                     /source="AUGUSTUS"
                     /transcript_id="g4.t1"
                     /gene_id="g4"
     Initial         complement(9534..9861)
                     /score="0.88"
                     /frame="0"
                     /source="AUGUSTUS"
                     /transcript_id="g4.t1"
                     /gene_id="g4"
ORIGIN
        1 TTACTGTTGG CTCTCTTCAG CACCCTCAGC CTTGGGACGC TTGAGAATAT CGATGTTGCC
       61 TACATGAAAG TCAGTAAAGA ATTCGCTTAT CTATATGCCA CGCCGACGCG GCGTGCAAGA
      121 GGGGCGAAGG GGAAATGGAG GGCTTATCAT ACGCTGAACA ATACTCAGGC TGCTGATGGT
      181 CTTGCCAGAA GCCTCATCAT TGTAGCTGGA CATGGAGGCA TCGCCTTCAA CAAAGACCAT
      241 GCAACTAGGA AATGGGTATA TAGTTAGCAG CGGCATCACA AAAGCAAATG AAGCAAAGCT
      301 ACATGTTAGA CGAAAAGAAA TCACAGAGCA CTCACCCCTT GGGAAGACCA AGCATATAGT
      361 CTCTCTTCTT ACTGCTGTGT TCATCGCCCT TCAGGAAGGA GGTGATGCGA AAGAAACTAA
      421 CAGCCTTGTC CTTGCCGCTG CTGCAAGCCA CTGAGTAGCG CAGTATCTCC AGGTCAGGCT
      481 TGCTGGTAGA CTGAATCTCG GGGGTGGCAA CCAGGTGGCC AATGATTGAC ATGCGGGCGA
      541 TCTTCATCGA CGAAGAGGTG CTGAACGCGC GGGCGGCAGA AGCCGACGAG ACGACGGTAC
      601 GACGAGCAAT GATGGACGAC ATTCTGTAAG AAAAGGGAAA GAGCGGGGGT GATTCAATAG
      661 AAACCGAAAG TTGATGACGA GGCAAGAAAA AGGAGAGGAT CGATAAAATC TGGTGTTTCC
      721 TAGTTAGCGT GACGTGAGAA AAGAATCGAG ATTGCGAAGT AAAAATAAAA AGAATTAAAA
      781 AAAAATTAAA AAAGAAAAAA GGGCAGAATG CGTTCGTACT GCAAAGACCA CAAGGCTACC
      841 AGTTTTTATG AATCAACAAA GTTTTCGAAG TGGGGAAAAC ATAGCACGGC TTTGGCGTTA
      901 CACAGACAGG CAGCCGGCAA AAAAAAAAAA AGTTATTAAA ATTCGTCCTC AAATTTTATA
      961 TATTAGGTTA GGTAAAAATT TTAATTACCC CTCTCCCCAT TTATCCACGC CTACTTTCCA
     1021 TAGATAAGAG CCTTGTCTTA TCTATTTAAC CGAACCTTCT CCGGGGCACT CGTGGAAGTT
     1081 TTCTCATTAT AAAAGAATAT ATCAGGCGCT CTTTGCCAGC TCACCGCAAC AGCGAATTTA
     1141 CTACGCTACG CAGCTGTTTA GCGCACTTGT GAAGTTGTTT ACATTCTCAA CATGCCATTC
     1201 TATTCATCAG CTATGGTCTG TCGTCTCACG TGACGCGACT ATAACAGCTT GGCATATTGT
     1261 TTCTGGTAGG TTAGCCCTAA CCCTAGACGA GCATATTTTG CCCTGGCTCC TATACGATAC
     1321 GCGTCCACAC CACCATCTAG CCTCACCACC ACGATCATTT ATATTTAACC CACACACAAA
     1381 AACAGTAAAC AAGAAAAAGA CCTGATGCTG GGGTCAACCG CGTGATTTGA GATACTCACC
     1441 CCCCATTTTA CGAGTTTCCA TGCAAATTCC AAGCTTTGAG CATAGGTGGT AGCCACCTTT
     1501 CTTGCTGCTT GAGTGCCCAT GGGACGCTTA CTGTCAAAAT TTTCGCAAAA GTTCCTTTTA
     1561 AAGCGCGTCT TTTTCTTATC TCTACATAAA CAGCCCTCCA AATCCTTGCT AACAGACGTT
     1621 AACAGACGTC AACAGACGTC ATAGTCTGGC TATTCGCCCC GTCGGCTGGC TAGCTCATGG
     1681 ATATTCCATG CGGGCAACCA GGGATAGATA ACCAGGCCTA GCCCAAACAA AAATTGCAGG
     1741 GTGAGCAAAT AATCCGTCAT CACCCAATTC TTTCTCTTGA TTGGATCTGC CTTGCCGTGC
     1801 AGGCTATTGG CTTCGCTTAT TGTCCGACAC ATAGCTGTCT GCCCGTAGAG TCCGGTCCTC
     1861 AGGCCTAGTC ACCACATCCA TCCTCCTCTC CCCCCCCCCC CCCCCCNNNN NNNNNNNNNN
     1921 NNNNNNNNNN NNNNNNNNNN NNNNNNNNNN NNNNNCCCCC CCATATTTGC CACAAGCCTC
     1981 AGCAGCCAGT CAGTTTGCGC AACCCCCAGA TGAAACTTGA AATGGCAAGA ATAGCAGGTG
     2041 TCTGTCTGTC TGTCTGTCTG TCTGCCCCTA ACCCATCGAG CAAACGTCAA AACCGTGGTG
     2101 GTGAGTTTGC CGTCTCACAC CAAGACATAT GCAGCTTGTG CCTGCCTATT TGTTTGTGTA
     2161 TGCCAGTGTG TTTCTGTGTT CCCGGATTGA TTCCGCTGGC TGTATCTATC CGCACGTGTT
     2221 ATCAAGCAGC GCCTATGTAG CCAAGTACTA ACAAGAGGAC GGGTTACAAA CATCGTATTA
     2281 GATGAATGAT ACCCTGCTTT GTCCTAGGCT CTTTTGTCAA CTAGTTGCTC TTTGCCACGA
     2341 CTTTTAAGTC CCATCCATGT TCAGTCTTCT ACAATTCTCA AAAGCCCTGC ATATCCAACC
     2401 AGTAAAAGAC GAACAAAAAC GAGCAGAGTA TACAGCAAAC GGCCAAACAA AGGCAAATCC
     2461 AACATGGGGC TAGAATGCTT GTAGCCAGAA TAACTGCACA TGCATCCCCT CCCTCCACAA
     2521 GCTTCCTCCC TGTGTTCCTC CCTGTGTCAT GGGCAGGCTA TACTCATTAG TGGATATAAA
     2581 GCTGCAGACG GCAGACAAAG GAGACACCAC GCAAATATGG GCAGGAAAGT CCCCTATATA
     2641 GCGTTCTGGC ACCGCAGGCC GTAGAAAAAT ACGATTGTGC CGTGTCGTGT CACACCCTTC
     2701 TTCGCGCTGT AATATATCTA AACCAAGCCA TCAGTGTCAT CTGTCTTGTC ACTCTGATGT
     2761 TCCAAGTCAT CTTAGATATG CCAGGTCAGA TACGGTCGCC AGGCCCTGGA CCCATGCCGT
     2821 GCTTCGCATG AAACAGCCAA TCAAGACGCT CCAAAAGACA CGCCTTCACG TCTATATTCT
     2881 TTTGGCCTAT GACAAGCCTA GCCTGATCTG GGTGTCAACA AGGCTCCACT ATAGACTTCC
     2941 TCAAATCTAT TTTAGGCGAT TGGGACTTTT CAGCTCTAAA ACCAGCCAGC ATGCATGCGA
     3001 AGAAGAGGCG AACAACGGCT ACAGGAAGGA AAAGAACCAA GAAGAAAGAC GCGAGGAATA
     3061 GGCCAGAGGA TGCAGGGCGG TGGCCGAACG CCAGAAATAC GGAAATAAGG AGTTACGAAA
     3121 TACTAGATCC ATTTGGAAGG AACAAATACA AAGGCGCGCT AATTAGGAAA GAGAGAGGTA
     3181 GCACAGAAGG TCCACGGCAA GACCATCTAT AACTAGAAAC TGCCGCGAAG TATGCTGTTC
     3241 CTTCCCGAAA ATCACAGGGC GATCATCACC ACTTATTAGT GCTTCCCAAG CAGCCATCAA
     3301 CGACGCTTTA GTGGGAGCAT GGCTATCTTT GCCTACTACT CCTCCTTGCT TGAAGCCCGG
     3361 TTCAATCCAT GTTGCGGCAT ACAAGTGCTG TCGCTTCTAG TCCCATGCTT GAAGAATCGT
     3421 GCCATTCTCA CGCCCCTCTT CTCTTCTATC GCTACCCTGT TAATAGAGCC CCGACAGTTG
     3481 ATACCCAAGA GAATAGTACC AGAAGCAACC CCCCCCCCTG GTTTATTTAT TTTCTTCGGC
     3541 CACGCTGCCC TTGATTGTTC CAGGCTCTTC GTCGGCGTCC TTTATAGCCT GGCTCGGCCA
     3601 TTTCCGTGCA GTCCTGCTAT CTTGCGTGCT TCAATCTGTC ATTATAACAT CACCAACCCT
     3661 TACCGTGGCT TCTCACTCCT CTATCCGTGC CAATATCAGC CTCCAGTGCC TTGTCTCTGG
     3721 CCCAGCTTAG CTACTACCAT TACTCTCATA CCGCCTGCCC TGTCTCCTTG CAACCGCGGC
     3781 TTCTTTCCCC TAGTTGTTCT GCCTCTCTTC TTGAACGCAT TGGCTATTCT CTCACCTCCA
     3841 ACCTAGCAAC CCAGCTACTA TGCCACAGAC ACTACTGCTC AGCTAGTCTT GCCAAGATCC
     3901 AGTATTGTTA ATGATAGATA GGTCTTTTAC GCTTTTGGTC AGCCCAATTC GACTGACTAC
     3961 ACTCCCCACA ACTGCTCTGT CTTTCTGTCT GATGGGCCTC TCTGCGTCTT TAACTTCCAC
     4021 TGCTTTTGCT ACAATGCCTC TATAGATGTA GTCTTCCAGT ATCTTGTTGC TCTATACTTC
     4081 TACTTCATCT ACAGATACAG AATCGCCTCT AAACTATGAA TCCTAACTTA GGCCTGACTC
     4141 TCTTGCTGGC TCTTGGCCCA CTACAAAATC CCTTTTCATC GTATCTTAGG CATTATAAAA
     4201 GCCGTGGCTT CTATCTCCTC CCCTGCCCCC TTCCCCCGTC CTCCGTCTCT CATACCTCCC
     4261 TTTTCCCTTT CTTTTACCAT GTCCACCCCC TGTCGTCTAT ATGTCATTAC GGACAGCTAG
     4321 GGTAGCCTCT AATCACTAGC TGCCATCACA TCGAGCGATA CGCCGGCACT GCCTTCATAT
     4381 CAGCCACCTA CAAATGAAAC TGCTACCAAA AGCTACCAGG AAGTCCAGGA TAAGGGGTCT
     4441 ACTCGGTGTT CTATAGCCTT CTAGTTGTTT TCTTGCTTCA CAGCCAGTAT TTAGTTGTCC
     4501 CCTACGCCTC GTTATCCTAT GCTTGATGCT CTCTAGCTTG TTAGTCTCTA GCCACGCCTA
     4561 TCACCCTATC CGTTCGCCTA TAAAGCTGTT TGCTTGGCCT TGTTTCCTCC ACATTGTTTG
     4621 GTGCTGGTAC GATTGCTTAG CTTCTGTTTC TTCCTGTCGT GCTCTTGCGC TACGCTGCGT
     4681 GGCGTGTCTC CTTTATCTCC CTCGTCTACT TGCTCGTGTG TTACCTCGCC CTCTGAGGCA
     4741 GAATATCTGC ATTGTCCCTT TCCTTGCAAC ATCCTGGCCG CTGCACCTCA CCCCCGAGTT
     4801 CCAGTTTTCT GTATTTCATG AGCCTTCAAT CTTCATTTCT CGTTCTTGTA TTTCGTTCAG
     4861 CCTCGATACA TAATACAGAA TGCCGCCGCC AAATATCGTC GATCTCTCTC ACTTTTCAAT
     4921 GGGGCCCGGA GGGGTCATGC TCCCGATATC CCCATCAACA GAGGCTTATC CGCCAGGCCA
     4981 TGTAGCCAAT CTTGTTTGCC GCGTCATATT TGGCATCATC GCCTTGTTGA TGTGTCTTGT
     5041 GCCGCTAAGG CTTTTGTATC GGAACGGCGA GTTTGCCGCT ACAGTCCTCG TCGCCAGTGT
     5101 TCTCATTACC ATAGTGTTTT TCTTGGTCGA CGCTCTGATA TGGTCGAGCC TGGATACTTC
     5161 GACCTGGTGG AACGGAGCTG TATATTGCGA CATACACGTC TACCTCTTGC TATGTACACA
     5221 AACCACCGTC GTTGCCTCGA TTTTCGCCAT CATGCGCAAT CTTGCCGTCA ACATTAACAT
     5281 GATGAGGGCT GGGCCAATGA CCAAGCGAGA GAAGAAGCGA AAGAACATGA TACAGGCCCT
     5341 CATTATATTT CCCATGCCAT TGATTCAGCT GGCTTGGATC TACCCCATAT CCTCACAACG
     5401 CTATGGAATC GTTCCTCTAT CTGGCTGCGT AAACCGTCTG CATTCTTCGT GGCCCGTCCT
     5461 TTTTCTCATC CTTCCTCAGG TCATCTTCCC CTGTCTCACG GCAGTGTATG CTGGTAGGTC
     5521 AATTATTGGC TATAGCTTTC CATCCTCGGC CCTTTTGCCA TCCGTCTCTG CGCTTACTCT
     5581 GTAAATTTGC TCTTTTAGTG AGCAGGTAGT ATCTCTAACT TTGAGTTTGG TATATCTTTA
     5641 GTCCTCATCT ACGTCCGCTT TAGAGACCTC CGCAGTAGTA TGGGCAACGT GCTTTCGGCC
     5701 TCTAGCAACC CGCTCGTGCG ATCACGAAGC AACCGCGCTC GCCGGCAACT CTACTTTATG
     5761 AGCTTAAGCA TCATCGTTCC CTACCTGCCG GTTATCATGT ACTTTGTTTC ACGCAACATC
     5821 AGAGTCTTTA CGCCATTTCT TGCCTTTGAC TTTCGCAAGA TCCACGAAGG CACACCCGGA
     5881 ATGCCGTGGA ACACCGTCGT CTACATCGCC GGCGAATGGA ATACCTTCAT TCTAACCAAT
     5941 AGTACCTGGA TCTACCCCAT CTATGCTATC CCTATATTCC TTTTCTTTGG GCTGACGAGG
     6001 GATGCAATCA ACAACTATCG GAGAATACTT GTCCGGTGCG GCATGTCCCG GTTCTGGCCC
     6061 TGGCTGTTGG AAGAGTATAC GCCTGGCCGT ATTCAACAGC CCAGCTGGGC CAGGTCAATC
     6121 CTCAGCTCCC GGTAAGCCTA TCTCATTTTT TTGCCCCAAA AAGAAATAAC AGCACCGTCA
     6181 TGGATGCTAA CTAACTGCCA TCGATCAGTG CCAACAAAAA AGCCCAGACA GAAGAGCATG
     6241 GACGTCACAA CAGTCTTAGA GTCGATGTAT CAGTTGAGAT CAAGGAAAAC GAGAAGCAGC
     6301 ATGCCCGTCA ACCGTCTGAT TCTTCCAATG CTTCTGACCC AATTGAGTCC AACGTCGACT
     6361 CCTTGTCCAG CCACCTATTG CTTCCGCATT CTGGCCGCTC GCTCCCCTTA CCTGCCCCCG
     6421 CCATGATGAC TACCCCGGTA TCGAGTTCCC GAATGTGGGA TGGCAATGGA GACACGTACC
     6481 ATGATTCATC GTACGAAGCC GGCTCTTCTT CTCCGGGTCC TGACGAGAAA TTAGCAAGCA
     6541 TCCAGCAGGT GCATAAATGG GCTGGCTCAG GATACGGAGA GAACGTGAAA ATCCAGACCG
     6601 ACATCGCACA GTCATTAGAA GTGGTGAAGA AAAGGTGAAT CGACGGAAAG ACTTGCAAGA
     6661 ACTCAGAGAG GTTGTGATGT TTTCCATGTC GACACACACA CACACACACA TCTTCCACAC
     6721 CGGACGCTGT CTTGTATATA AAAATTGCTC TTCCAGCAGC GGTATTCAGC CCTACGCACG
     6781 TGTCATCTAC GTACTATATA AAGACAGGAT AAACTCATAT TTGTGTTGGG ACAATGACCG
     6841 CTAAACAGCC ATAAATGACA AGTATGTAAA CTAGATATCA GACATTATGA TACAGAGATC
     6901 AAGCGGGAAG TAAGTACATA GAAAGAACAA TACCAATAAC AAGCAACATA AAACGCCATA
     6961 TTGCGCCGCC ACTCCAATCC CATCCCAATA AATAGCGCAA ATAAAAAGGA ACTGGTATCA
     7021 AAGTCGGTCC TATGGGAGTC TTTGTAGGAG GCGAGGTAAG GGAAAAGAAA ATACACAAGA
     7081 AAGGCAAAGG AAGAGGGGAT AACAAACACA ATAAACAGAC TCGTGATTAC CACGACCAAA
     7141 GAAGAGAAAG AAAAAAAGAA AAAAAGAAAA AAAAAAACAC TCGCATAGTA AAAAATCAAA
     7201 GTCATAGCCA CATCGTACCA AATGCGCCGG CTCGTCCAGC TATCGTCATG AGACAGCTGA
     7261 GGGGAGGGTA TAAAACAATG AAGAAACAAA AACCAGATAT GAAACAAAGG AAGTGAGGGA
     7321 AAAGAAAGAA CGGAGATATG GACAACGGAG AGCAAGGCAG GAAGCCATCA GGCATTCGCA
     7381 AAAACAGAGC TTCACGCAAC ACCCGCAGTA GCAGCCTGTG GTGTAAAAGG CGCGATGCGA
     7441 GACATGGCTG ATGAACCAGG AGTTGTCGGT GAGTTTTGCG CAGGGGCAAT TTCAGGATCT
     7501 GGAATTTGGA TGTCGAGCTG TGAGATTATA TGTTAGCATG CGCATGTCAA TTTCTACCAA
     7561 GACATATAGT GTAGCGAAAA GAGCTTAGAC TTACACTCAT ATAGCCCGAC AGTCGCAGAG
     7621 GGATAATCTT GGGCGCCATA TTTCGGCCCT CAGCACCCAT TGACCGCTCC ATTTCGCGAT
     7681 TCCAGTTCTC CAGCCATGCC TCGATGCTTT TGAGTCGTTG TTTGACATTC GTCATGCCAA
     7741 GATCCTCCCA TATCCACCCG GTAACTAAAC CCAGCACGCC GTCTACGACA TTACGTGCGC
     7801 TGTAGGGGTC AAACGTTTCT TGGAGATGCT TATTAACACG CTCCACGACA CGCCTGAACT
     7861 CTGCCTCAGG CATACCAGCG GGATCAAGGA TTTCGGGGTA TAGGTCGGCA AAAGCAGGAG
     7921 TAACATCACC AGAAACGAGG AAATCGCGGC GCACACGGAT GATACGAGTA CCTGAATACT
     7981 CGGGAGAGTC GACAGGGACA TACGGGTTAC GATGCGGATA GCAAGGATGC TGGGGTCCCC
     8041 ATTCCTCGCC ATCAATACCA TCGACATCTT CACCCATCAT TGAAGAGTCA GAAGATGAAA
     8101 GGCCTGAACC AACACTACCA AGAGACACGC GAAAATTTGG CGGCGCAAGG CTGTCAGGAC
     8161 CTCTCTCAAG ATCCCGTGAG AACTGGGCCG GAGTTGAAGT AGTGGCAGCC TGTGACGGGT
     8221 GAGACATGGT GGCGGTGGTG GTGGTGGCCA TAGTGGGAGT GACAGAGATT TTAGGGATTG
     8281 TGGCGTTTTG GCGTAGATGA GGCGATGGAG GTGTTACAAC AGGCGGAGGT AGTTGTGGAA
     8341 GACAAGTATC AGGCGAGGTT TGTGAGACTC CAGATAGTGG CCGCGAAGGG GATTCTTGGT
     8401 GCGACGACAG GGAAACAAGG AAGAGTTCAG GAGAGCTTGG GTCAGCTACA GGACTCGGCC
     8461 GCTGTTGTGC AGATGCTACA GAGCTACGTC TTTCCTCGTA TGATAGCCTA ACAGACCGCG
     8521 GCAGAGACAC TCGACGGCCC GTATCAAAAT CAAGATTAAA AGGAGCGTGG TTTGCCGAGT
     8581 TAGAGTTTCT AGACTGACGC TGCTCAGGAA GTGTCAACAG AGGCGGGTCG GCAAGAAGAG
     8641 AGTTATCAGG GGGACCTGAT GCGTTCTGCC TCTCAATTTC AGGGTGCGAA AAAGGAACAG
     8701 AGGGCGGAGA CGGAGTGGAG GTGCGGTGTT TGCGTGGAGA TGCCGGGCCA CGTGGGGAAG
     8761 AACACGGCGA GAGAGTTGAG GTATTAGCGT GCTTAGGCAG ACGCGGTGTG GAGTTTGTGG
     8821 GATTCCACAG ACGGGCAGCA AGGGGGCGAG AGCGACCTCC AAACCGAGTC GATGGTGTAG
     8881 TTGGCGATAA GAGAGGAAAG GCGCGTGATT CAGATGAAGC AGACACGGAT TTCTGTTGCA
     8941 GATTAGATTC AACAGAGCGG CCGTGACAGT GCAGAACAGG AGGAGGGACA GTTAGTGGCG
     9001 TATCAATGCT ATTAACGGGC GACGACGAAT AGCCGGCTGG ATAGCGGGAC TTGGAGTTTG
     9061 AGGCAAATCT TAGGGAGGTT GATGCGGGAT ATGCGGAACT AGAAGTCGCG TGGGAATCCG
     9121 TTGATGAAAC TTGAGGAAGG CGACTGCCGA TGAAACGACA GGCGCCGGAG AAGTAAAGAG
     9181 AGGAAGAAGG AGAAGGGGAA GAAGGGGTGA GGAGTGCAAG CAACGACAGT GATTGGCCGA
     9241 AGACAGAATC CAATAGCGAG TTAGCTGTTG GCAAAAACAG GAACGCCAAC TAAAAACAAG
     9301 GACGAAGCAA GCAAGAAGCA GAGACGGCCG GAAAGCAAAT GCAAAGTCGA ATTCAAATGA
     9361 AGAAACAACG ATGGCCGCAA GCAAGATGAC GACAACAAAA ACAACAGAAC AAACAAAATG
     9421 CACAGGAAGG GAGAAAAACA GAAAAAGAGA TGAGCGCAGC GCCCAAAGCA AGGATTGCGA
     9481 TGGTGGTTGA GCCAGGGATT TTGGTGGAGA TGAGGACCGT GCGGATTTTT TACCGGACTG
     9541 GTGTGGATCT TCTGCGGTTG AGCACAGGTT ATGGCGCTTC CAGTGTGGCG CTGTCAGACG
     9601 TGGCTGAAAT TGGTAGTGTG GCTGGTATTT TTGTGCCTGT TCTGGTGCTT GTGCTTGTGT
     9661 TTGTGTTTGT GTATGATTTT GATTTTGTGG GCGTTCGTCG GCCGCCGTCG TCTGGTCGTG
     9721 ACTGTCAGCT ATCGTCGTCG CCTTTGCACT TGTCGCCGTT GTTGTCGCCG TTGTCGTTAT
     9781 CGTTGCCGTC GTTGCTGTGA AATCAAAGGC TTCTTCGTTA TCCCAGATGC TAGTCGTAAA
     9841 ATCAGGAGCA CATTCAAGCA T
//
LOCUS       Ce.albifundus_CMW24680_Areceptor     10396 bp    DNA     linear   PLN 02-NOV-2017
DEFINITION  Ceratocystis albifundus strain CMW24680 24680_scaffold216, whole
            genome shotgun sequence.
ACCESSION   MANZ01001277 MANZ01000000
VERSION     MANZ01001277.1
KEYWORDS    WGS.
SOURCE      Ceratocystis albifundus (unknown)
  ORGANISM  Ceratocystis albifundus
            Eukaryota; Fungi; Dikarya; Ascomycota; Pezizomycotina;
            Sordariomycetes; Hypocreomycetidae; Microascales;
            Ceratocystidaceae; Ceratocystis.
REFERENCE   1  (bases 1 to 45181)
  AUTHORS   van der Nest,M.A., Steenkamp,E.T., Roodt,D., Soal,N.C., Palmer,M.,
            Chan,W.Y., Wilken,P.M., Duong,T.A., Naidoo,K., Santana,Q.C.,
            Trollip,C., De Vos,L., van Wyk,S., McTaggart,A.R., Wingfield,M.J.
            and Wingfield,B.D.
  TITLE     Genomic analysis of the aggressive tree pathogen Ceratocystis
            albifundus
  JOURNAL   Fungal Biol 123 (5), 351-363 (2019)
   PUBMED   31053324
REFERENCE   2  (bases 1 to 45181)
  AUTHORS   Roodt,D., Van Der Nest,M., Wilken,M., Wingfield,B.D. and Naidoo,K.
  TITLE     Direct Submission
  JOURNAL   Submitted (21-JUN-2016) Genetics, University of Pretoria, Corner of
            Lynnwood Road and Roper Street, Pretoria, Gauteng Province 0028,
            South Africa
COMMENT     ##Genome-Assembly-Data-START
            ##Assembly Date          :: 30-JUN-2014
            Assembly Method        :: Velvet v. 1.1
            Genome Representation  :: Full
            Expected Final Version :: Yes
            Genome Coverage        :: 24.0x
            Sequencing Technology  :: Illumina
            ##Genome-Assembly-Data-END##
FEATURES             Location/Qualifiers
     Transcript      complement(1..1308)
                     /score="0.85"
                     /source="AUGUSTUS"
                     /g3.t1
     CDS             complement(join(1..319,691..745,839..930,1022..1308))
                     /score="1"
                     /score="0.97"
                     /score="0.96"
                     /score="0.87"
                     /source="AUGUSTUS"
                     /transcript_id="g3.t1"
                     /gene_id="g3"
                     /frame="[10406..10692: 0, 10784..10875: 1, 10969..11023:
                     2, 11395..11710: 1, 11711..11713: 0]"
                     /label="Single-stranded DNA-binding protein"
     gene            complement(1..1308)
                     /gene_id="g3"
                     /label="Single-stranded DNA-binding protein"
     Terminal        complement(1..319)
                     /score="0.87"
                     /frame="1"
                     /source="AUGUSTUS"
                     /transcript_id="g3.t1"
                     /gene_id="g3"
     source          complement(<1..>10396)
                     /organism="Ceratocystis albifundus"
                     /mol_type="genomic DNA"
                     /submitter_seqid="24680_scaffold216"
                     /strain="CMW24680"
                     /host="Acacia mearnsii"
                     /db_xref="taxon:357446"
                     /country="Tanzania"
                     /collection_date="Mar-2005"
     intron          complement(320..690)
                     /score="0.94"
                     /source="AUGUSTUS"
                     /transcript_id="g3.t1"
                     /gene_id="g3"
     Internal        complement(691..745)
                     /score="0.96"
                     /frame="2"
                     /source="AUGUSTUS"
                     /transcript_id="g3.t1"
                     /gene_id="g3"
     intron          complement(746..838)
                     /score="0.97"
                     /source="AUGUSTUS"
                     /transcript_id="g3.t1"
                     /gene_id="g3"
     Internal        complement(839..930)
                     /score="0.97"
                     /frame="1"
                     /source="AUGUSTUS"
                     /transcript_id="g3.t1"
                     /gene_id="g3"
     intron          complement(931..1021)
                     /score="1"
                     /source="AUGUSTUS"
                     /transcript_id="g3.t1"
                     /gene_id="g3"
     Initial         complement(1022..1308)
                     /score="1"
                     /frame="0"
                     /source="AUGUSTUS"
                     /transcript_id="g3.t1"
                     /gene_id="g3"
     Transcript      5376..7134
                     /score="0.18"
                     /source="AUGUSTUS"
                     /g2.t1
     CDS             join(5376..6009,6138..6627,6705..7134)
                     /source="AUGUSTUS"
                     /transcript_id="g2.t1"
                     /gene_id="g2"
                     /score="0.97"
                     /score="0.33"
                     /score="0.32"
                     /frame="[complement(4580..4582): 0,
                     complement(4583..5009): 1, complement(5087..5612): 2,
                     complement(5705..6338): 0]"
                     /label="a-pheromone receptor"
     gene            5376..7134
                     /gene_id="g2"
                     /label="a-pheromone receptor"
     Initial         5376..6009
                     /score="0.32"
                     /frame="0"
                     /source="AUGUSTUS"
                     /transcript_id="g2.t1"
                     /gene_id="g2"
     intron          6010..6101
                     /score="0.32"
                     /source="AUGUSTUS"
                     /transcript_id="g2.t1"
                     /gene_id="g2"
     Internal        6102..6627
                     /score="0.33"
                     /frame="2"
                     /source="AUGUSTUS"
                     /transcript_id="g2.t1"
                     /gene_id="g2"
     intron          6628..6704
                     /score="0.99"
                     /source="AUGUSTUS"
                     /transcript_id="g2.t1"
                     /gene_id="g2"
     Terminal        6705..7134
                     /score="0.97"
                     /frame="1"
                     /source="AUGUSTUS"
                     /transcript_id="g2.t1"
                     /gene_id="g2"
     Transcript      complement(7915..10396)
                     /score="0.5"
                     /source="AUGUSTUS"
                     /g1.t1
     CDS             complement(join(7915..8040,8118..9787,10057..10396))
                     /score="0.52"
                     /score="0.54"
                     /score="1"
                     /source="AUGUSTUS"
                     /transcript_id="g1.t1"
                     /gene_id="g1"
                     /frame="[1318..1657: 0, 1927..3596: 2, 3674..3796: 0,
                     3797..3799: 0]"
                     /label="Ras modification protein ERF4"
     gene            complement(7915..10396)
                     /score="0.5"
                     /source="AUGUSTUS"
                     /g1
                     /label="Ras modification protein ERF4"
     Terminal        complement(7915..8040)
                     /score="1"
                     /frame="0"
                     /source="AUGUSTUS"
                     /transcript_id="g1.t1"
                     /gene_id="g1"
     intron          complement(8041..8117)
                     /score="1"
                     /source="AUGUSTUS"
                     /transcript_id="g1.t1"
                     /gene_id="g1"
     Internal        complement(8118..9787)
                     /score="0.54"
                     /frame="2"
                     /source="AUGUSTUS"
                     /transcript_id="g1.t1"
                     /gene_id="g1"
     intron          complement(9788..10056)
                     /score="0.51"
                     /source="AUGUSTUS"
                     /transcript_id="g1.t1"
                     /gene_id="g1"
     Initial         complement(10057..10396)
                     /score="0.52"
                     /frame="0"
                     /source="AUGUSTUS"
                     /transcript_id="g1.t1"
                     /gene_id="g1"
ORIGIN
        1 CTACAGAGTA TCCTCGAGGA AACGTGGGGT TCGTACATCT TGATGGAGCT CATTACGCCG
       61 CCACCCGTGA CGAACGTAAT TCTGCGCAAT GGCGTGGTAG AAAAGGGCGG TGTTATTTGT
      121 GAGCTGGGCG TTTACAGCAC GGCAGTGTGG AATCAAGAGT CGGGCGAGGT ATTGCGTAAT
      181 CAACATGCTG GCTACTTGCT GAGAACAAAA GGCGATAAGA GCGAGGAAGG CGGTGTGGCT
      241 GCGGGTTACG GCTGCATGGA CAGCGTGGCC CTCGTTTAGG ATACTGGTGC GAGCCTCGAT
      301 GTATATCAAG GAGAGCAAGC TATAGAACAT ATTGTCTTTT TCTTTTTTTT TTTTTCGGTT
      361 GACAGAACTG ATGTCCAACA AACACAGCCA TAAAATGGAA AAATAAAATA CAGATAGACA
      421 GACAGACGGA CAGACGGAAA ATAAAAACAA AAGCAACAGC GACATGTGCC ACAGATGCTC
      481 ACAATCTAGT AGAAGAACAG TGCATTGCAA ATAAAAAGTA GTAAAATACA CAGACGCCAC
      541 GCAAGTATGG GGATGCAGTG AAACCACAAT AATCCGTCGT GGCGCCTTCT CTGAAGATAA
      601 CTGATGGGGC ATGGGTGGAC GAAATTGGGT AATTCAGGCC GGCTTGATAT TCATCATTTG
      661 TAGCAACACA ACTCTTGGAA CAATTCTTAC TGTTGGCTCT CTTCAGCACC CTCAGCCTTG
      721 GGACGCTTGA GAATATCGAT GTTGCCTACA TGAAAGTCAG TAAAGAATTC GCTTATCTAT
      781 ATGCCACGCC GACGCGGCGT GCAAGAGGGG CGAAGGGGAA ATGGAGGGCT TATCATACGC
      841 TGAACAATAC TCAGGCTGCT GATGGTCTTG CCAGAAGCCT CATCATTGTA GCTGGACATG
      901 GAGGCATCGC CTTCAACAAA GACCATGCAA CTAGGAAATG GGTATATAGT TAGCAGCGGC
      961 ATCACAAAAG CAAATGAAGC AAAGCTACAT GTTAGACGAA AAGAAATCAC AGAGCACTCA
     1021 CCCCTTGGGA AGACCAAGCA TATAGTCTCT CTTCTTACTG CTGTGTTCAT CGCCCTTCAG
     1081 GAAGGAGGTG ATGCGAAAGA AACTAACAGC CTTGTCCTTG CCGCTGCTGC AAGCCACTGA
     1141 GTAGCGCAGT ATCTCCAGGT CAGGCTTGCT GGTAGACTGA ATCTCGGGGG TGGCAACCAG
     1201 GTGGCCAATG ATTGACATGC GGGCGATCTT CATCGACGAA GAGGTGCTGA ACGCGCGGGC
     1261 GGCAGAAGCC GACGAGACGA CGGTACGACG AGCAATGATG GACGACATTC TGTAAGAAAA
     1321 GGGAAAGAGC GGGGGTGATT CAATAGAGAC CGAAAGTTGA TGACGAGGCA AGAAAAAGGA
     1381 GAGGATCGAT AAAATCTGGT GTTTCCTAGT TAGCGTGACG TGAGAAAAGA ATCGAGATTG
     1441 CGAAGTAAAA ATAAAAAGAA TTAAAAAAAT TAAAAAAAGA AAAAAGGGCA GAATGCGTTC
     1501 GTACTGCAAA GACCACAAGG CTACCAGTTT TTATGAATCA ACAAAGTTTT CGAAGTGGGG
     1561 AAAAAAAAAA AAAAAAAAAA AGTTATTAAA ATTGGTCCTC AAATTTTATA TATTAGGTTA
     1621 GGTAAAAATT TTAATTACCC CTCTCCCCAT TTATCCACGC CTACTTTCCA TAGATAAGAG
     1681 GCTTGTCTTA TCTATTTAAC CGAACCTTCT CCGGGGCACT CGTGGAAGTT TTCTCATTAT
     1741 AAAAGATTAT ATCAGGCGCT CTCTGCCAGC TCACCGCAAC AGCGAATTTA CTACGCTACG
     1801 CAGCTGTTTA GCGCACTTGT AAAGTTGTTT ACATTCTCAA CATGCCATTC TATTCATCAG
     1861 CTATGGTCTG TCGTCTCACG TGACGCGACT ATAACAGCTT GGCATATTGT TTCTGGTAGG
     1921 TTAGCCCTAA CCCTAGACGA GCATATTTTG CCCTGGCTCC TATACGATAC GCGTCCACAC
     1981 CACCATCTAG CCTCACCACC ACGATCATTT ATATTTAACC CACACACAAA AACAGTAAAC
     2041 AAGAAAAAGG CCTGATGCTG GGGTCAACCG CGTGATTTGA GATACTCACC CCCCTTTTTA
     2101 CGAGTTTCCA TGCAAATTCC AAGCTTTGAG CATAGGTGGT AGCCACCTTT CTTGCTGCTT
     2161 GAGTGCCCAT GGGACGCTTA CTGTCAAAAT TTTCGCAAAA GTTCCTTTTA AAGCGCGTCT
     2221 TTTTCTTATC TCTACATAAA CAGCCCTCCA AATCCTTGCT AACAGACGTT AACAGACGTC
     2281 AACAGACGTC ATAGTCTGGC TATTCGCCCC GTCGGCTGGC TAGCTCATGG ATATTCCATG
     2341 CGGGCAACCA GGGATAGATA ACCAGGCCTA GCCCAAACAA AAATTGCAGG GTGAGCAAAT
     2401 AATCCGTCAT CACCCAATTC TTTCTCTTGA TTGGATCTGC CTTGCCGTGC AGGCTATTGG
     2461 CTTCGCTTAT TGTCCGACAC ATAGCTGTCT GCCCCCCCCC CCCCCATATT TGCCACAAGC
     2521 CTCAGCAGCC AGTCAGTTTG CGCAACCCCC AGATGAAACT TGAAATGGCA AGAATAGCAG
     2581 GTGTCTGTCT GTCTGTCTGT CTGCCCCTAA CCCATCGAGC AAACGTCAAA ACCGTGGTGG
     2641 TGAGTTTGCC GTCTCACACC AAGACATATG CAGCTTGTGC CTGCCTATTT GTTTGTGTAT
     2701 GCCAGTGTGT TTCTGTGTTC CCGGATTGAT TCCGCTGGCT GTATCTATCC GCACGTGTTA
     2761 TCAAGCAGCG CCTATGTAGC CAAGTACTAA CAAGAGGACG GGTTACAAAC ATCGTATTAG
     2821 ATGAATGATA CCCTGCTTTG TCCTAGGCTC TTTTGTCAAC TAGTTGCTCT TTGCCACGAC
     2881 TTTAAGTCCC ATCCATGTTC AGTCTTCTAC AATTCTCAAA AGCCCTGCAT ATCCAACCAG
     2941 TAAAAGACGA ACAAAAACGA GCAGAGTATA CAGCAAACGG CCAAACAAAG GCAAATCCAA
     3001 CATGCGGCTA GAATGCTTGT AGCCAGAATA ACTGCACATG CATCCCCTCC CTCCACAAGC
     3061 TTCCTCCCTG TGTTCCTCCC TGTGTCATGG GCAGGCTATA CTCATTAGTG GATATAAAGC
     3121 TGCAGACGGC AGACAAAGGA GACACCACGC AAATATGGGC AGGAAAGTCC CCTATATAGC
     3181 GTTCTGGCAC CGCAGGCCGT AGAAAAATAC GATTGTGCCG TGTCGTGTCA CACCCTTCTT
     3241 CGCGCTGTAA TATATCTAAA CCAAGCCATC AGTGTCATCT GTCTTGTCAC TCTGATGTTC
     3301 CAAGTCATCT TAGATATGCC AGGTCAGATA CGGTCGCCAG GCCCTGGACC CATGCCGTGC
     3361 TTCGCATGAA ACAGCCAATC AAGACGCTCC AAAAGACACG CCTTCACGTC TATATTCTTT
     3421 TGGCCTATGA CAAGCCTAGC CTGATCTGGG TGTCAACAAG GCTCCACTAT AGACTTCCTC
     3481 AAATCTATTT TAGGCGATTG GGACTTTTCA GCTCTAAAAC CAGCCAGCAT GCATGCGAAG
     3541 AAGAGGCGAA CAACGGCTAC AGGAAGGAAA AGAACCAAGA AGAAAGACGC GAGGAATAGG
     3601 CCAGAGGATG CAGGGCGGTG GCCGAACGCC AGAAATACGG AAATAAGGAG TTACGAAATA
     3661 CTAGATCCAT TTGGAAGGAA CAAATACAAA GGCGCGCTAA TTAGGAAAGA GAGAGGTAGC
     3721 ACAGAAGGTC CACGGCAAGA CCATCTATAA CTAGAAACTG CCGCGAAGTA TGCTGTTCCT
     3781 TCCCGAAAAT CACAGGGCGA TCATCACCAC TTATTAGTGC TTCCCAAGCA GCCATCAACG
     3841 ACGCTTTAGT GGGAGCATGG CTATCTTTGC CTACTACTCC TCCTTGCTTG AAGCCCGGTT
     3901 CAATCCATGT TGCGGCATAC AAGTGCTGTC GCTTCTAGTC CCATGCTTGA AGAATCGTGC
     3961 CATTCTCACG CCCCTCTTCT CTTCTATCGC TACCCTGTTC CCCCCCCCCC TGGTTTATTT
     4021 ATTTTCTTCG GCCACGCTGC CCTTGATTGT TCCAGGCTCT TCGTCGGCGT CCTTTATAGC
     4081 CTGGCTCGGC CATTTCCGTG CAGTCCTGCT ATCTTGCGTG CTTCAATCTG TCATTATAAC
     4141 ATCACCAACC CTTACCGTGG CTTCTCACTC CTCTATCCGT GCCAATATCA GCCTCCAGTG
     4201 CCTTGTCTCT GGCCCAGCTT AGCTACTACC ATTACTCTCA TACCGCCTGC CCTGTCTCCT
     4261 TGCAACCGCG GCTTCTTTCC CCTAGTTGTT CTGCCTCTCT TCTTGAACGC ATTGGCTATT
     4321 CTCTCACCTC CAACCTAGCA ACCCAGCTAC TTACTATGCC ACAGACACTA CTGCTCAGCT
     4381 AGTCTTGCCA AGATCCAGTA TTGTTAATGA TAGATAGGTC TTTTACGCTT TTGGTCAGCC
     4441 CAATTCGACT GACTACACTC CCCACAACTG CTCTGTCTTT CTGTCTGATG GGCCTCTCTG
     4501 CGTCTTTAAC TTCCACTGCT TTTGCTACAA TGCCTCTATA GATGTAGTCT TCCAGTATCT
     4561 TGTTGCTCTA TACTTCTACT TCATCTACAG ATACAGAATC GCCTCTAAAC TATGAATCCT
     4621 AACTTAGGCC TGACTCTCTT GCTGGCTCTT GGCCCACTAC AAAATCCCTT TTCATCGTAT
     4681 CTTAGGCATT ATAAAAGCCG TGGCTTCTAT CTCCTCCCCT GCCCCCTTCC CCCGTCCTCC
     4741 GTCTCTCATA CCTCCCTTTT CCCTTTCTTT TACCATGTCC ACCCCCTGTC GTCTATATGT
     4801 CATTACGGAC AGCTAGGGTA GCCTCTAATC ACTAGCTGCC ATCACATCGA GCGATACGCC
     4861 GGCACTGCCT TCATATCAGC CACCTACAAA TGAAACTGCT ACCAAAAGCT ACCAGGAAGT
     4921 CCAGGATAAG GGGTCTACTC GGTGTTCTAT AGCCTTCTAG TTGTTTTCTT GCTTCACAGC
     4981 CAGTATTTAG TTGTCCCCTA CGCCTCGTTA TCCTATGCTT GATGCTCTCT AGCTTGTTAG
     5041 TCTCTAGCCA CGCCTATCAC CCTATCCGTT CGCCTATAAA GCTGTTTGCT TGGCCTTGTT
     5101 TCCTCCACAT TGTTTGGTGC TGGTACGATT GCTTAGCTTC TGTTTCTTCC TGTCGTGCTC
     5161 TTGCGCTACG CTGCGTGGCG TGTCTCCTTT ATCTCCCTCG TCTACTTGCT CGTGTGTTAC
     5221 CTCGCCCTCT GAGGCAGAAT ATCTGCATTG TCCCTTTCCT TGCAACATCC TGGCCGCTGC
     5281 ACCTCACCCC CGAGTTCCAG TTTTCTGTAT TTCATGAGCC TTCAATCTTC ATTTCTCGTT
     5341 CTTGTATTTC GTTCAGCCTC GATACATAAT ACAGAATGCC GCCGCCAAAT ATCGTCGATC
     5401 TCTCTCACTT TTCAATGGGG CCCGGAGGGG TCATGCTCCC GATATCCCCA TCAACAGAGG
     5461 CTTATCCGCC AGGCCATGTA GCCAATCTTG TTTGCCGCGT CATATTTGGC ATCATCGCCT
     5521 TGTTGATGTG TCTTGTGCCG CTAAGGCTTT TGTATCGGAA CGGCGAGTTT GCCGCTACAG
     5581 TCCTCGTCGC CAGTGTTCTC ATTACCATAG TGTTTTTCTT GGTCGACGCT CTGATATGGT
     5641 CGAGCCTGGA TACTTCGACC TGGTGGAACG GAGCTGTATA TTGCGACATA CACGTCTACC
     5701 TCTTGCTATG TACACAAACC ACCGTCGTTG CCTCGATTTT CGCCATCATG CGCAATCTTG
     5761 CCGTCAACAT TAACATGATG AGGGCTGGGC CAATGACCAA GCGAGAGAAG AAGCGAAAGA
     5821 ACATGATACA GGCCCTCATT ATATTTCCCA TGCCATTGAT TCAGCTGGCT TGGATCTACC
     5881 CCATATCCTC ACAACGCTAT GGAATCGTTC CTCTATCTGG CTGCGTAAAC CGTCTGCATT
     5941 CTTCGTGGCC CGTCCTTTTT CTCATCCTTC CTCAGGTCAT CTTCCCCTGT CTCACGGCAG
     6001 TGTATGCTGG TAGGTCAATT ATTGGCTATA GCTTTCCACC CTCGGCCCTT TTGCCATCCG
     6061 TCTCTGCGCT TACTCTGTAA ATTTGCTCTT TTAGTGAGCA GGTAGTATCT CTAACTTTGA
     6121 GTTTGGTATA TCTTTAGTCC TCATCTACGT CCGCTTTAGA GACCTCCGCA GTAGTATGGG
     6181 CAACGTGCTT TCGGCCTCTA GCAACCCGCT CGTGCGATCA CGAAGCAACC GCGCTCGCCG
     6241 GCAACTCTAC TTTATGAGCT TAAGCATCAT CGTTCCCTAC CTGCCGGTTA TCATGTACTT
     6301 TGTTTCACGC AACATCAGAG TCTTTACGCC ATTTCTTGCC TTTGACTTTC GCAAGATCCA
     6361 CGAAGGCACA CCCGGAATGC CGTGGAACAC CGTCGTCTAC ATCGCCGGCG AATGGAATAC
     6421 CTTCATTCTA ACCAATAGTA CCTGGATCTA CCCCATCTAT GCTATCCCTA TATTCCTTTT
     6481 CTTTGGGCTG ACGAGGGATG CAATCAACAA CTATCGGAGA ATACTTGTCC GGTGCGGCAT
     6541 GTCCCGGTTC TGGCCCTGGC TGTTGGAAGA GTATACGCCT GGCCGTATTC AACAGCCCAG
     6601 CTGGGCCAGG TCAATCCTCA GCTCCCGGTA AGCCTATCTC CTTTTTTTGC CCCAAAAAGA
     6661 AATAACAGCA CTGTCATGGA TGCTAACTAA CTGCCATCGA TCAGTGCCAA CAAAAAAGCC
     6721 CAGACAGAAG AGCATGGACG TCACAACAGT CTTAGAGTCG ATGTATCAGT TGAGATCAAG
     6781 GAAAACGAGA AGCAGCATGC CCGTCAACCG TCTGATTCTT CCAATGCTTC TGACCCAATT
     6841 GAGTCCAACG TCGACTCCTT GTCCAGCCAC CTATTGCTTC CGCATTCTGG CCGCTCGCTC
     6901 CCCTTACCTG CCCCCGCCAT GATGACTACC CCGGTATCGA GTTCCCGAAT GTGGGATGGC
     6961 AATGGAGACA CGTACCATGA TTCATCGTAC GAAGCCGGCT CTTCTTCTCC GGGTCCTGAC
     7021 GAGAAATTAG CAAGCATCCA GCAGATGCAT AAATGGGCTG GCTCAGGATA CGGAGAGAAC
     7081 GTGAAAATCC AGACCGACAT CGCACAGTCA TTAGAAGTGG TGAAGAAAAG GTGAATCGAC
     7141 GGAAAGACTT GCAAGAACTC AGAGAGGTTG TGATATTTTC CATGTCGACA CACACGCACA
     7201 CACACACACA CACACACATC TTCCACACCG GACGCTGTCT TGTATATAAA AATTGCTCTT
     7261 CCAGCAGCGG TATTCAGCCC TACGCACGTG TCATCTACGT ACTATATAAA GACAGGATAA
     7321 ACTCATATTT GTGTTGGGAC AATGACCGCT AAACAGCCAT AAATGACAAG TATGTAAACT
     7381 AGATATCAGA CATTATGATA CAGAGATCAA GCGGGAAGTA AGTACATAGA AAGAACAATA
     7441 CCAATAACAA GCAACATAAA ACGCCATATT GCGCCGCCAC TCCAATCCCA TCCCAATAAA
     7501 TAGCGCAAAT AAAAAGGAAC TGGTATCAAA GTCGGTCCTA TGGGAGTCTT TGTAGGAGGC
     7561 GAGGTAAGGG AAAAGAAAAT ACACAAGAAA GGCAAAGGAA GAGGGGATAA CAAACACAAT
     7621 AAACAGACTC GTGATTACCA CGACCAAAGA AGAGAAAGAA AAAAAGAAAA AAAGAAAAAA
     7681 AGAAAAAAAG AAAAAAAAAA CACTCGCATA GTAAAAAATC AAAGTCATAG CCACATCGTA
     7741 CCAAATGCGC CGGCTCGTCC AGCTATCGTC ATGAGACAGC TGAGGGGAGG GTATAAAACA
     7801 ATGAAGAAAC AAAAACCAGA TATGAAACAA AGGAAGTGAG GGAAAAGAAA GAACGGAGAT
     7861 ATGGACAACG GAGAGCAAGG CAGGAAGCCA TCAGGCATTC GCAAAAACAG AGCTTCACGC
     7921 AACACCCGCA GTAGCAGCCT GTGGTGTAAA AGGCGCGATG CGAGACATGG CTGATGAACC
     7981 AGGAGTTGTC GGTGAGTTTT GCGCAGGGGC AATTTCAGGA TCTGGAATTT GGATGTCGAG
     8041 CTGTGAGATT ATATGTTAGC ATGCGCATGT CAATTTCTAC CAAGACATAT AGTGTAGCGA
     8101 AAAGAGCTTA GACTTACACT CATATAGCCC GACAGTCGCA GAGGGATAAT CTTGGGCGCC
     8161 ATATTTCGGC CCTCAGCACC CATTGACCGC TCCATTTCGC GATTCCAGTT CTCCAGCCAT
     8221 GCCTCGATGC TTTTGAGTCG TTGTTTGACA TTCGTCATGC CAAGATCCTC CCATATCCAC
     8281 CCGGTAACTA AACCCAGCAC GCCGTCTACG ACATTACGTG CGCTGTAGGG GTCAAACGTT
     8341 TCTTGGAGAT GCTTATTAAC ACGCTCCACG ACACGCCTGA ACTCTGCCTC AGGCATACCA
     8401 GCGGGATCAA GGATTTCGGG GTATAGGTCG GCAAAAGCAG GAGTAACATC ACCAGAAACG
     8461 AGGAAATCGC GGCGCACACG GATGATACGA GTACCTGAAT ACTCGGGAGA GTCGACAGGG
     8521 ACATACGGGT TACGATGCGG ATAGCAAGGA TGCTGGGGTC CCCATTCCTC GCCATCAATA
     8581 CCATCGACAT CTTCACCCAT CATTGAAGAG TCAGAAGATG AAAGGCCTGA ACCAACACTA
     8641 CCAAGAGACA CGCGAAAATT TGGCGGCGCA AGGCTGTCAG GACCTCTCTC AAGATCCCGT
     8701 GAGAACTGGG CCGGAGTTGA AGTAGTGGCA GCCTGTGACG GGTGAGACAT GGTGGCGGTG
     8761 GTGGTGGTGG CCATAGTGGG AGTGACAGAG ATTTTAGGGA TTGTGGCGTT TTGGCGTAGA
     8821 TGAGGCGATG GAGGTGTTAC AACAGGCGGA GGTAGTTGTG GAAGACAAGT ATCAGGCGAG
     8881 GTTTGTGAGA CTCCAGATAG TGGCCGCGAA GGGGATTCTT GGTGCGACGA CAGGGAAACA
     8941 AGGAAGAGTT CAGGAGAGCT TGGGTCAGCT ACAGGACTCG GCCGCTGTTG TGCAGATGCT
     9001 ACAGAGCTAC GTCTTTCCTC GTATGATAGC CTAACAGACC GCGGCAGAGA CACTCGACGG
     9061 CCCGTATCAA AATCAAGATT AAAAGGAGCG TGGTTTGCCG AGTTAGAGTT TCTAGACTGA
     9121 CGCTGCTCAG GAAGTGTCAA CAGAGGCGGG TCGGCAAGAA GAGAGTTATC AGGGGGACCT
     9181 GATGCGTTCT GCCTCTCAAT TTCAGGGTGC GAAAAAGGAA CAGAGGGCGG AGACGGAGTG
     9241 GAGGTGCGGT GTTTGCGTGG AGATGCCGGG CCACGTGGGG AAGAACACGG CGAGAGAGTT
     9301 GAGGTATTAG CGTGCTTAGG CAGACGCGGT GTGGAGTTTG TGGGATTCCA CAGACGGGCA
     9361 GCAAGGGGGC GAGAGCGACC TCCAAACCGA GTCGATGGTG TAGTTGGCGA TAAGAGAGGA
     9421 AAGGCGCGTG ATTCAGATGA AGCAGACACG GATTTCTGTT GCAGATTAGA TTCAACAGAG
     9481 CGGCCGTGAC AGTGCAGAAC AGGAGGAGGG ACAGTTAGTG GCGTATCAAT GCTATTAACG
     9541 GGCGACGACG AATAGCCGGC TGGATAGCGG GACTTGGAGT TTGAGGCAAA TCTTAGGGAG
     9601 GTTGATGCGG GATATGCGGA ACTAGAAGTC GCGTGGGAAT CCGTTGATGA AACTTGAGGA
     9661 AGGCGACTGC CGATGAAACG ACAGGCGCCG GAGAAGTAAA GAGAGGAAGA AGGAGAAGGG
     9721 GAAGAAGGGG TGAGGAGTGC AAGCAACGAC AGTGATTGGC CGAAGACAGA ATCCAATAGC
     9781 GAGTTAGCTG TTGGCAAAAA CAGGAACGCC AACTAAAAAC AAGGACGAAG CAAGCAAGAA
     9841 GCAGAGACGG CCGGAAAGCA AATGCAAAGT CGAATTCAAA TGAAGAAACA ACGATGGCCG
     9901 CAAGCAAGAT GACGACAACA AAAACAACAG AACAAACAAA ATGCACAGGA AGGGAGAAAA
     9961 ACAGAAAAAG AGATGAGCGC AGCGCCCAAA GCAAGGATTG CGATGGTGGT TGAGCCAGGG
    10021 ATTTTGGTGG AGATGAGGAC CGTGCGGATT TTTTACCGGA CTGGTGTGGA TCTTCTGCGG
    10081 TTGAGCACAG GTTATGGCGC TTCCAGTGTG GCGCTGTCAG ACGTGGCTGA AATTGGTAGT
    10141 GTGGCTGGTA TTTTTGTGCC TGTTCTGGTG CTTGTGCTTG TGTTTGTGTT TGTGTTTGTG
    10201 TATGATTTTG ATTTTGATTT TGTGGGCGTT CGTCGGCCGC CGTCGTCTGG TCGTGACTGT
    10261 CAGCTATCGT CGTCGCCTTT GCACTTGTCG CCGTTGTTGT CGCCGTTGTC GTTATCGTTG
    10321 CCGTCGTTGC TGTGAAATCA AAGGCTTCTT CGTTATCCCA GATGCTAGTC GTAAAATCAG
    10381 GAGCACATTC AAGCAT
//
LOCUS       Ce.albifundus_CMW24685_Areceptor      9838 bp    DNA     linear   PLN 02-NOV-2017
DEFINITION  Ceratocystis albifundus strain CMW24685 24685_scaffold128, whole
            genome shotgun sequence.
ACCESSION   MANX01000129 MANX01000000
VERSION     MANX01000129.1
KEYWORDS    WGS.
SOURCE      Ceratocystis albifundus (unknown)
  ORGANISM  Ceratocystis albifundus
            Eukaryota; Fungi; Dikarya; Ascomycota; Pezizomycotina;
            Sordariomycetes; Hypocreomycetidae; Microascales;
            Ceratocystidaceae; Ceratocystis.
REFERENCE   1  (bases 1 to 54862)
  AUTHORS   van der Nest,M.A., Steenkamp,E.T., Roodt,D., Soal,N.C., Palmer,M.,
            Chan,W.Y., Wilken,P.M., Duong,T.A., Naidoo,K., Santana,Q.C.,
            Trollip,C., De Vos,L., van Wyk,S., McTaggart,A.R., Wingfield,M.J.
            and Wingfield,B.D.
  TITLE     Genomic analysis of the aggressive tree pathogen Ceratocystis
            albifundus
  JOURNAL   Fungal Biol 123 (5), 351-363 (2019)
   PUBMED   31053324
REFERENCE   2  (bases 1 to 54862)
  AUTHORS   Roodt,D., Van Der Nest,M., Wilken,M., Wingfield,B.D. and Naidoo,K.
  TITLE     Direct Submission
  JOURNAL   Submitted (20-JUN-2016) Genetics, University of Pretoria, Corner of
            Lynnwood Road and Roper Street, Pretoria, Gauteng Province 0028,
            South Africa
COMMENT     ##Genome-Assembly-Data-START
            ##Assembly Date          :: 30-JUN-2014
            Assembly Method        :: Velvet v. 1.1
            Genome Representation  :: Full
            Expected Final Version :: Yes
            Genome Coverage        :: 24.0x
            Sequencing Technology  :: Illumina
            ##Genome-Assembly-Data-END##
FEATURES             Location/Qualifiers
     Transcript      complement(1..622)
                     /score="0.94"
                     /source="AUGUSTUS"
                     /g3.t1
     CDS             complement(join(1..59,153..244,336..622))
                     /score="1"
                     /score="0.96"
                     /score="0.98"
                     /source="AUGUSTUS"
                     /transcript_id="g3.t1"
                     /gene_id="g3"
                     /frame="[10554..10840: 0, 10932..11023: 1, 11117..11172:
                     2, 11173..11175: 0]"
                     /label="Single-stranded DNA-binding protein"
     gene            complement(1..622)
                     /gene_id="g3"
                     /label="Single-stranded DNA-binding protein"
     Terminal        complement(1..59)
                     /score="0.98"
                     /frame="2"
                     /source="AUGUSTUS"
                     /transcript_id="g3.t1"
                     /gene_id="g3"
     source          complement(<1..9838)
                     /organism="Ceratocystis albifundus"
                     /mol_type="genomic DNA"
                     /submitter_seqid="24685_scaffold128"
                     /strain="CMW24685"
                     /host="Acacia mearnsii"
                     /db_xref="taxon:357446"
                     /country="Kenya"
                     /collection_date="Mar-2005"
     intron          complement(60..152)
                     /score="0.96"
                     /source="AUGUSTUS"
                     /transcript_id="g3.t1"
                     /gene_id="g3"
     Internal        complement(153..244)
                     /score="0.96"
                     /frame="1"
                     /source="AUGUSTUS"
                     /transcript_id="g3.t1"
                     /gene_id="g3"
     intron          complement(245..335)
                     /score="1"
                     /source="AUGUSTUS"
                     /transcript_id="g3.t1"
                     /gene_id="g3"
     Initial         complement(336..622)
                     /score="1"
                     /frame="0"
                     /source="AUGUSTUS"
                     /transcript_id="g3.t1"
                     /gene_id="g3"
     CDS             join(4819..5452,5581..6070,6148..6577)
                     /source="AUGUSTUS"
                     /transcript_id="g2.t1"
                     /gene_id="g2"
                     /score="0.92"
                     /score="0.26"
                     /score="0.23"
                     /frame="[complement(4599..4601): 0,
                     complement(4602..5028): 1, complement(5106..5631): 2,
                     complement(5724..5985): 0]"
                     /label="a-pheromone receptor"
     gene            4819..6577
                     /gene_id="g2"
                     /label="a-pheromone receptor"
     Transcript      5191..6577
                     /score="0.08"
                     /source="AUGUSTUS"
                     /g2.t1
     Initial         5191..5452
                     /score="0.23"
                     /frame="0"
                     /source="AUGUSTUS"
                     /transcript_id="g2.t1"
                     /gene_id="g2"
     intron          5453..5544
                     /score="0.25"
                     /source="AUGUSTUS"
                     /transcript_id="g2.t1"
                     /gene_id="g2"
     Internal        5545..6070
                     /score="0.26"
                     /frame="2"
                     /source="AUGUSTUS"
                     /transcript_id="g2.t1"
                     /gene_id="g2"
     intron          6071..6147
                     /score="0.97"
                     /source="AUGUSTUS"
                     /transcript_id="g2.t1"
                     /gene_id="g2"
     Terminal        6148..6577
                     /score="0.92"
                     /frame="1"
                     /source="AUGUSTUS"
                     /transcript_id="g2.t1"
                     /gene_id="g2"
     Transcript      complement(7354..9838)
                     /score="0.62"
                     /source="AUGUSTUS"
                     /g1.t1
     CDS             complement(join(7354..7479,7557..9223,9493..9838))
                     /score="0.67"
                     /score="0.65"
                     /score="1"
                     /source="AUGUSTUS"
                     /transcript_id="g1.t1"
                     /gene_id="g1"
                     /frame="[1338..1683: 0, 1953..3619: 2, 3697..3819: 0,
                     3820..3822: 0]"
                     /label="Ras modification protein ERF4"
     gene            complement(7354..9838)
                     /score="0.62"
                     /source="AUGUSTUS"
                     /g1
                     /label="Ras modification protein ERF4"
     Terminal        complement(7354..7479)
                     /score="1"
                     /frame="0"
                     /source="AUGUSTUS"
                     /transcript_id="g1.t1"
                     /gene_id="g1"
     intron          complement(7480..7556)
                     /score="1"
                     /source="AUGUSTUS"
                     /transcript_id="g1.t1"
                     /gene_id="g1"
     Internal        complement(7557..9223)
                     /score="0.65"
                     /frame="2"
                     /source="AUGUSTUS"
                     /transcript_id="g1.t1"
                     /gene_id="g1"
     intron          complement(9224..9492)
                     /score="0.65"
                     /source="AUGUSTUS"
                     /transcript_id="g1.t1"
                     /gene_id="g1"
     Initial         complement(9493..9838)
                     /score="0.67"
                     /frame="0"
                     /source="AUGUSTUS"
                     /transcript_id="g1.t1"
                     /gene_id="g1"
ORIGIN
        1 TTACTGTTGG CTCTCTTCAG CACCCTCAGC CTTGGGACGC TTGAGAATAT CGATGTTGCC
       61 TACATGAAAG TCAGTAAAGA ATTCGCTTAT CTATATGCCA CGCCGACGCG GCGTGCAAGA
      121 GGGGCGAAGG GGAAATGGAG GGCTTATCAT ACGCTGAACA ATACTCAGGC TGCTGATGGT
      181 CTTGCCAGAA GCCTCATCAT TGTAGCTGGA CATGGAGGCA TCGCCTTCAA CAAAGACCAT
      241 GCAACTAGGA AATGGGTATA TAGTTAGCAG CGGCATCACA AAAGCAAATG AAGCAAAGCT
      301 ACATGTTAGA CGAAAAGAAA TCACAGAGCA CTCACCCCTT GGGAAGACCA AGCATATAGT
      361 CTCTCTTCTT ACTGCTGTGT TCATCGCCCT TCAGGAAGGA GGTGATGCGA AAGAAACTAA
      421 CAGCCTTGTC CTTGCCGCTG CTGCAAGCCA CTGAGTAGCG CAGTATCTCC AGGTCAGGCT
      481 TGCTGGTAGA CTGAATCTCG GGGGTGGCAA CCAGGTGGCC AATGATTGAC ATGCGGGCGA
      541 TCTTCATCGA CGAAGAGGTG CTGAACGCGC GGGCGGCAGA AGCCGACGAG ACGACGGTAC
      601 GACGAGCAAT GATGGACGAC ATTCTGTAAG AAAAGGGAAA GAGCGGGGGT GATTCAATAG
      661 AAACCGAAAG TTGATGACGA GGCAAGAAAA AGGAGAGGAT CGATAAAATC TGGTGTTTCC
      721 TAGTTAGCGT GACGTGAGAA AAGAATCGAG ATTGCGAAGT AAAAATAAAA AGAATTAAAA
      781 AAATTAAAAA AAGAAAAAAG GGCAGAATGC GTTCGTACTG CAAAGACCAC AAGGCTACCA
      841 ATTTTTATGA ATCAACAAAG TTTTCGAAGT GGGGAAAACA TAGCACGGCT TTGGCGTTAC
      901 ACAGACAGGC AGCCGGCAAA AAAAAAAAAA AAAAAGTTAT TAAAATTGGT CCTCAAATTT
      961 TATATATTAG GTTAGGTAAA AATTTTAATT ACCCCTCTCC CCATTTATCC ACGCCTACTT
     1021 TCCATAGATA AGAGGCTTGT CTTATCTATT TAACCGAACC TTCTCCGGGG CACTCGTGGA
     1081 AGTTTTCTCA TTATAAAAGA TTATATCAGG CGCTCTCTGC CAGCTCACCG CAACAGCGAA
     1141 TTTACTACGC TACGCAGCTG TTTAGCGCAC TTGTAAAGTT GTTTACATTC TCAACATGCC
     1201 ATTCTATTCA TCAGCTATGG TCTGTCGTCT CACGTGACGC GACTATAACA GCTTGGCATA
     1261 TTGTTTCTGG TAGGTTAGCC CTAACCCTAG ACGAGCATAT TTTGCCCTGG CTCCTATACG
     1321 ATACGCGTCC ACACCACCAT CTAGCCTCAC CACCACGATC ATTTATATTT AACCCACACA
     1381 CAAAAACAGT AAACAAGAAA AAGGCCTGAT GCTGGGGTCA ACCGCGTGAT TTGAGATACT
     1441 CACCCCCCTT TTTACGAGTT TCCATGCAAA TTCCAAGCTT TGAGCATAGG TGGTAGCCAC
     1501 CTTTCTTGCT GCTTGAGTGC CCATGGGACG CTTACTGTCA AAATTTTCGC AAAAGTTCCT
     1561 TTTAAAGCGC GTCTTTTTCT TATCTCTACA TAAACAGCCC TCCAAATCCT TGCTAACAGA
     1621 CGTTAACAGA CGTCAACAGA CGTCATAGTC TGGCTATTCG CCCCGTCGGC TGGCTAGCTC
     1681 ATGGATATTC CATGCGGGCA ACCAGGGATA GATAACCAGG CCTAGCCCAA ACAAAAATTG
     1741 CAGGGTGAGC AAATAATCCG TCATCACCCA ATTCTTTCTC TTGATTGGAT CTGCCTTGCC
     1801 GTGCAGGCTA TTGGCTTCGC TTATTGTCCG ACACATAGCT GTCTGCCCGT AGAGTCCGGT
     1861 CCTCAGGCCT AGTCACCACA TCCATCCTCC TCTCCCCCCC CCCCCCATAT TTGCCACAAG
     1921 CCTCAGCAGC CAGTCAGTTT GCGCAACCCC CAGATGAAAC TTGAAATGGC AAGAATAGCA
     1981 GGTGTCTGTC TGTCTGTCTG TCTGCCCCTA ACCCATCGAG CAAACGTCAA AACCGTGGTG
     2041 GTGAGTTTGC CGTCTCACAC CAAGACATAT GCAGCTTGTG CCTGCCTATT TGTTTGTGTA
     2101 TGCCAGTGTG TTTCTGTGTT CCCGGATTGA TTCCGCTGGC TGTATCTATC CGCACGTGTT
     2161 ATCAAGCAGC GCCTATGTAG CCAAGTACTA ACAAGAGGAC GGGTTACAAA CATCGTATTA
     2221 GATGAATGAT ACCCTGCTTT GTCCTAGGCT CTTTTGTCAA CTAGTTGCTC TTTGCCACGA
     2281 CTTTAAGTCC CATCCATGTT CAGTCTTCTA CAATTCTCAA AAGCCCTGCA TATCCAACCA
     2341 GTAAAAGACG AACAAAAACG AGCAGAGTAT ACAGCAAACG GCCAAACAAA GGCAAATCCA
     2401 ACATGCGGCT AGAATGCTTG TAGCCAGAAT AACTGCACAT GCATCCCCTC CCTCCACAAG
     2461 CTTCCTCCCT GTGTTCCTCC CTGTGTCATG GGCAGGCTAT ACTCATTAGT GGATATAAAG
     2521 CTGCAGACGG CAGACAAAGG AGACACCACG CAAATATGGG CAGGAAAGTC CCCTATATAG
     2581 CGTTCTGGCA CCGCAGGCCG TAGAAAAATA CGATTGTGCC GTGTCGTGTC ACACCCTTCT
     2641 TCGCGCTGTA ATATATCTAA ACCAAGCCAT CAGTGTCATC TGTCTTGTCA CTCTGATGTT
     2701 CCAAGTCATC TTAGATATGC CAGGTCAGAT ACGGTCGCCA GGCCCTGGAC CCATGCCGTG
     2761 CTTCGCATGA AACAGCCAAT CAAGACGCTC CAAAAGACAC GCCTTCACGT CTATATTCTT
     2821 TTGGCCTATG ACAAGCCTAG CCTGATCTGG GTGTCAACAA GGCTCCACTA TAGACTTCCT
     2881 CAAATCTATT TTAGGCGATT GGGACTTTTC AGCTCTAAAA CCAGCCAGCA TGCATGCGAA
     2941 GAAGAGGCGA ACAACGGCTA CAGGAAGGAA AAGAACCAAG AAGAAAGACG CGAGGAATAG
     3001 GCCAGAGGAT GCAGGGCGGT GGCCGAACGC CAGAAATACG GAAATAAGGA GTTACGAAAT
     3061 ACTAGATCCA TTTGGAAGGA ACAAATACAA AGGCGCGCTA ATTAGGAAAG AGAGAGGTAG
     3121 CACAGAAGGT CCACGGCAAG ACCATCTATA ACTAGAAACT GCCGCGAAGT ATGCTGTTCC
     3181 TTCCCGAAAA TCACAGGGCG ATCATCACCA CTTATTAGTG CTTCCCAAGC AGCCATCAAC
     3241 GACGCTTTAG TGGGAGCATG GCTATCTTTG CCTACTACTC CTCCTTGCTT GAAGCCCGGT
     3301 TCAATCCATG TTGCGGCATA CAAGTGCTGT CGCTTCTAGT CCCATGCTTG AAGAATCGTG
     3361 CCATTCTCAC GCCCCTCTTC TCTTCTATCG CTACCCTGTT AATAGAGCCC CGACAGTTGA
     3421 TACCCAAGAG AATAGTACCA GAAGCAACCC CCCCCCCTGG TTTATTTATT TTCTTCGGCC
     3481 ACGCTGCCCT TGATTGTTCC AGGCTCTTCG TCGGCGTCCT TTATAGCCTG GCTCGGCCAT
     3541 TTCCGTGCAG TCCTGCTATC TTGCGTGCTT CAATCTGTCA TTATAACATC ACCAACCCTT
     3601 ACCGTGGCTT CTCACTCCTC TATCCGTGCC AATATCAGCC TCCAGTGCCT TGTCTCTGGC
     3661 CCAGCTTAGC TACTACCATT ACTCTCATAC CGCCTGCCCT GTCTCCTTGC AACCGCGGCT
     3721 TCTTTCCCCT AGTTGTTCTG CCTCTCTTCT TGAACGCATT GGCTATTCTC TCACCTCCAA
     3781 CCTAGCAACC CAGCTACTAT GCCACAGACA CTACTGCTCA GCTAGTCTTG CCAAGATCCA
     3841 GTATTGTTAA TGATAGATAG GTCTTTTACG CTTTTGGTCA GCCCAATTCG ACTGACTACA
     3901 CTCCCCACAA CTGCTCTGTC TTTCTGTCTG ATGGGCCTCT CTGCGTCTTT AACTTCCACT
     3961 GCTTTTGCTA CAATGCCTCT ATAGATGTAG TCTTCCAGTA TCTTGTTGCT CTATACTTCT
     4021 ACTTCATCTA CAGATACAGA ATCGCCTCTA AACTATGAAT CCTAACTTAG GCCTGACTCT
     4081 CTTGCTGGCT CTTGGCCCAC TACAAAATCC CTTTTCATCG TATCTTAGGC ATTATAAAAG
     4141 CCGTGGCTTC TATCTCCTCC CCTGCCCCCT TCCCCCGTCC TCCGTCTCTC ATACCTCCCT
     4201 TTTCCCTTTC TTTTACCATG TCCACCCCCT GTCGTCTATA TGTCATTACG GACAGCTAGG
     4261 GTAGCCTCTA ATCACTAGCT GCCATCACAT CGAGCGATAC GCCGGCACTG CCTTCATATC
     4321 AGCCACCTAC AAATGAAACT GCTACCAAAA GCTACCAGGA AGTCCAGGAT AAGGGGTCTA
     4381 CTCGGTGTTC TATAGCCTTC TAGTTGTTTT CTTGCTTCAC AGCCAGTATT TAGTTGTCCC
     4441 CTACGCCTCG TTATCCTATG CTTGATGCTC TCTAGCTTGT TAGTCTCTAG CCACGCCTAT
     4501 CACCCTATCC GTTCGCCTAT AAAGCTGTTT GCTTGGCCTT GTTTCCTCCA CATTGTTTGG
     4561 TGCTGGTACG ATTGCTTAGC TTCTGTTTCT TCCTGTCGTG CTCTTGCGCT ACGCTGCGTG
     4621 GCGTGTCTCC TTTATCTCCC TCGTCTACTT GCTCGTGTGT TACCTCGCCC TCTGAGGCAG
     4681 AATATCTGCA TTGTCCCTTT CCTTGCAACA TCCTGGCCGC TGCACCTCAC CCCCGAGTTC
     4741 CAGTTTTCTG TATTTCATGA GCCTTCAATC TTCATTTCTC GTTCTTGTAT TTCGTTCAGC
     4801 CTCGATACAT AATACAGAAT GCCGCCGCCA AATATCGTCG ATCTCTCTCA CTTTTCAATG
     4861 GGGCCCGGAG GGGTCATGCT CCCGATATCC CCATCAACAG AGGCTTATCC GCCGGGCCAT
     4921 GTAGCCAATC TTGTTTGCCG CGTCATATTT GGCATCATCG CCTTGTTGAT GTGTCTTGTG
     4981 CCGCTAAGGC TTTTGTATCG GAACGGCGAG TTTGCCGCTA CAGTCCTCGT CGCCAGTGTT
     5041 CTCATTACCA TAGTGTTTTT CTTGGTCGAC GCTCTGATAT GGTCGAGCCT GGATACTTCG
     5101 ACCTGGTGGA ACGGAGCTGT ATATTGCGAC ATACACGTCT ACCTCTTGCT ATGTACACAA
     5161 ACCACCGTCG TTGCCTCGAT TTTCGCCATC ATGCGCAATC TTGCCGTCAA CATTAACATG
     5221 ATGAGGGCTG GGCCAATGAC CAAGCGAGAG AAGAAGCGAA AGAACATGAT ACAGGCCCTC
     5281 ATTATATTTC CCATGCCATT GATTCAGCTG GCTTGGATCT ACCCCATATC CTCACAACGC
     5341 TATGGAATCG TTCCTCTATC TGGCTGCGTA AACCGTCTGC ATTCTTCGTG GCCCGTCCTT
     5401 TTTCTCATCC TTCCTCAGGT CATCTTCCCC TGTCTCACGG CAGTGTATGC TGGTAGGTCA
     5461 ATTATTGGCT ATAGCTTTCC ATCCTCGGCC CTTTTGCCAT CCGTCTCTGC GCTTACTCTG
     5521 TAAATTTGCT CTTTTAGTGA GCAGGTAGTA TCTCTAACTT TGAGTTTGGT ATATCTTTAG
     5581 TCCTCATCTA CGTCCGCTTT AGAGACCTCC GCAGTAGTAT GGGCAACGTG CTTTCGGCCT
     5641 CTAGCAACCC GCTCGTGCGA TCACGAAGCA ACCGCGCTCG CCGGCAACTC TACTTTATGA
     5701 GCTTAAGCAT CATCGTTCCC TACCTGCCGG TTATCATGTA CTTTGTTTCA CGCAACATCA
     5761 GAGTCTTTAC GCCATTTCTT GCCTTTGACT TTCGCAAGAT CCACGAAGGC ACACCCGGAA
     5821 TGCCGTGGAA CACCGTCGTC TACATCGCCG GCGAATGGAA TACCTTCATT CTAACCAATA
     5881 GTACCTGGAT CTACCCCATC TATGCTATCC CTATATTCCT TTTCTTTGGG CTGACGAGGG
     5941 ATGCAATCAA CAACTATCGG AGAATACTTG TCCGGTGCGG CATGTCCCGG TTCTGGCCCT
     6001 GGCTGTTGGA AGAGTATACG CCTGGCCGTA TTCAACAGCC CAGCTGGGCC AGGTCAATCC
     6061 TCAGCTCCCG GTAAGCCTAT CTCATTTTTT TGCCCCAAAA AGAAATAACA GCACCGTCAT
     6121 GGATGCTAAC TAACTGCCAT CGATCAGTGC CAACAAAAAA GCCCAGACAG AAGAGCATGG
     6181 ACGTCACAAC AGTCTTAGAG TCGATGTATC AGTTGAGATC AAGGAAAACG AGAAGCAGCA
     6241 TGCCCGTCAA CCGTCTGATT CTTCCAATGC TTCTGACCCA ATTGAGTCCA ACGTCGACTC
     6301 CTTGTCCAGC CACCTATTGC TTCCGCATTC TGGCCGCTCG CTCCCCTTAC CTGCCCCCGC
     6361 CATGATGACT ACCCCGGTAT CGAGTTCCCG AATGTGGGAT GGCAATGGAG ACACGTACCA
     6421 TGATTCATCG TACGAAGCCG GCTCTTCTTC TCCGGGTCCT GACGAGAAAT TAGCAAGCAT
     6481 CCAGCAGATG CATAAATGGG CTGGCTCAGG ATACGGAGAG AACGTGAAAA TCCAGACCGA
     6541 CATCGCACAG TCATTAGAAG TGGTGAAGAA AAGGTGAATC GACGGAAAGA CTTGCAAGAA
     6601 CTCAGAGAGG TTGTGATATT TTCCATGTCG ACACACACGC ACACACACAC ACACACACAC
     6661 ACACATCTTC CACACCGGAC GCTGTCTTGT ATATAAAAAT TGCTCTTCCA GCAGCGGTAT
     6721 TCAGCCCTAC GCACGTGTCA TCTACGTACT ATATAAAGAC AGGATAAACT CATATTTGTG
     6781 TTGGGACAAT GACCGCTAAA CAGCCATAAA TGACAAGTAT GTAAACTAGA TATCAGACAT
     6841 TATGATACAG AGATCAAGCG GGAAGTAAGT ACATAGAAAG AACAATACCA ATAACAAGCA
     6901 ACATAAAACG CCATATTGCG CCGCCACTCC AATCCCATCC CAATAAATAG CGCAAATAAA
     6961 AAGGAACTGG TATCAAAGTC GGTCCTATGG GAGTCTTTGT AGGAGGCGAG GTAAGGGAAA
     7021 AGAAAATACA CAAGAAAGGC AAAGGAAGAG GGGATAACAA ACACAATAAA CAGACTCGTG
     7081 ATTACCACGA CCAAAGAAGA GAAAGAAAAA AAGAAAAAAA GAAAAAAAGA AAAAAAAAAC
     7141 ACTCGCATAG TAAAAAATCA AAGTCATAGC CACATCGTAC CAAATGCGCC GGCTCGTCCA
     7201 GCTATCGTCA TGAGACAGCT GAGGGGAGGG TATAAAACAA TGAAGAAACA AAAACCAGAT
     7261 ATGAAACAAA GGAAGTGAGG GAAAAGAAAG AACGGAGATA TGGACAACGG AGAGCAAGGC
     7321 AGGAAGCCAT CAGGCATTCG CAAAAACAGA GCTTCACGCA ACACCCGCAG TAGCAGCCTG
     7381 TGGTGTAAAA GGCGCGATGC GAGACATGGC TGATGAACCA GGAGTTGTCG GTGAGTTTTG
     7441 CGCAGGGGCA ATTTCAGGAT CTGGAATTTG GATGTCGAGC TGTGAGATTA TATGTTAGCA
     7501 TGCGCATGTC AATTTCTACC AAGACATATA GTGTAGCGAA AAGAGCTTAG ACTTACACTC
     7561 ATATAGCCCG ACAGTCGCAG AGGGATAATC TTGGGCGCCA TATTTCGGCC CTCGGCACCC
     7621 ATTGACCGCT CCATTTCGCG ATTCCAGTTC TCCAGCCATG CCTCGATGCT TTTGAGTCGT
     7681 TGTTTGACAT TCGTCATGCC AAGATCCTCC CATATCCACC CGGTAACTAA ACCCAGCACG
     7741 CCGTCTACGA CATTACGTGC GCTGTAGGGG TCAAACGTTT CTTGGAGATG CTTATTAACA
     7801 CGCTCCACGA CACGCCTGAA CTCTGCCTCA GGCATACCAG CGGGATCAAG GATTTCGGGG
     7861 TATAGGTCGG CAAAAGCAGG AGTAACATCA CCAGAAACGA GGAAATCGCG GCGCACACGG
     7921 ATGATACGAG TACCTGAATA CTCGGGAGAG TCGACAGGGA CATACGGGTT ACGATGCGGA
     7981 TAGCAAGGAT GCTGGGGTCC CCATTCCTCG CCATCAATAC CATCGACATC TTCACCCATC
     8041 ATAGAAGAGT CAGAAGATGA AAGGCCTGAA CCAACACTAC CAAGAGACAC GCGAAAATTT
     8101 GGCGGCGCAA GGCTGTCAGG ACCTCTCTCA AGATCCCGTG AGAACTGGGC CGGAGTTGAA
     8161 GTAGTGGCAG CCTGTGACGG GTGAGACATG GTGGCGGTGG TGGTGGCCAT AGTGGGAGTG
     8221 ACAGAGATTT TAGGGATTGT GGCGTTTTGG CGTAGATGAG GCGATGGAGG TGTTACAACA
     8281 GGCGGAGGTA GTTGTGGAAG ACAAGTATCA GGCGAGGTTT GTGAGACTCC AGATAGTGGC
     8341 CGCGAAGGGG ATTCTTGGTG CGACGACAGG GAAACAAGGA AGAGTTCAGG AGAGCTTGGG
     8401 TCAGCTACAG GACTCGGCCG CTGTTGTGCA GATGCTACAG AGCTACGTCT TTCCTCGTAT
     8461 GATAGCCTAA CAGACCGCGG CAGAGACACT CGACGGCCCG TATCAAAATC AAGATTAAAA
     8521 GGAGCGTGGT TTGCCGAGTT AGAGTTTCTA GACTGACGCT GCTCAGGAAG TGTCAACAGA
     8581 GGCGGGTCGG CAAGAAGAGA GTTATCAGGG GGACCTGATG CGTTCTGCCT CTCAATTTCA
     8641 GGGTGCGAAA AAGGAACAGA GGGCGGAGAC GGAGTGGAGG TGCGGTGTTT GCGTGGAGAT
     8701 GCCGGGCCAC GTGGGGAAGA ACACGGCGAG AGAGTTGAGG TATTAGCGTG CTTAGGCAGA
     8761 CGCGGTGTGG AGTTTGTGGG ATTCCACAGA CGGGCAGCAA GGGGGCGAGA GCGACCTCCA
     8821 AACCGAGTCG ATGGTGTAGT TGGCGATAAG AGAGGAAAGG CGCGTGATTC AGATGAAGCA
     8881 GACACGGATT TCTGTTGCAG ATTAGATTCA ACAGAGCGGC CGTGACAGTG CAGAACAGGA
     8941 GGAGGGACAG TTAGTGGCGT ATCAATGCTA TTAACGGGCG ACGACGAATA GCCGGCTGGA
     9001 TAGCGGGACT TGGAGTTTGA GGCAAATCTT AGGGAGGTTG ATGCGGGATA TGCGGAACTA
     9061 GAAGTCGCGT GGGAATCCGT TGATGAAACT TGAGGAAGGC GACTGCCGAT GAAACGACAG
     9121 GCGCCGGAGA AGTAAAGAGA GGAAGAAGGA GAAGGGGAAG AAGGGGTGAG GAGTGCAAGC
     9181 AACGACAGTG ATTGGCCGAA GACAGAATCC AATAGCGAGT TAGCTGTTGG CAAAAACAGG
     9241 AACGCCAACT AAAAACAAGG ACGAAGCAAG CAAGAAGCAG AGACGGCCGG AAAGCAAATG
     9301 CAAAGTCGAA TTCAAATGAA GAAACAACGA CGGCCGCAAG CAAGATGACG ACAACAAAAA
     9361 CAACAGAACA AACAAAATGC ACAGGAAGGG AGAAAAACAG AAAAAGAGAT GAGCGCAGCG
     9421 CCCAAAGCAA GGATTGCGAT GGTGGTTGAG CCAGGGATTT TGGTGGAGAT GAGGACCGTG
     9481 CGGATTTTTT ACCGGACTGG TGTGGATCTT CTGCGGTTGA GCACAGGTTA TGGCGCTTCC
     9541 AGTGTGGCGC TGTCAGACGT GGCTGAAATT GGTAGTGTGG CTGGTATTTT TGTGCCTGTT
     9601 CTGGTGCTTG TGCTTGTGTT TGTGTTTGTG TTTGTGTTTG TGTATGATTT TGATTTTGAT
     9661 TTTGTGGGCG TTCGTCGGCC GCCGTCGTCT GGTCGTGACT GTCAGCTATC GTCGTCGCCT
     9721 TTGCACTTGT CGCCGTTGTT GTCGCCGTTG TCGTTATCGT TGCCGTCGTT GCTGTGAAAT
     9781 CAAAGGCTTC TTCGTTATCC CAGATGCTAG TCGTAAAATC AGGAGCACAT TCAAGCAT
//
LOCUS       Ce.albifundus_CMW24860_Areceptor      9850 bp    DNA     linear   PLN 22-APR-2020
DEFINITION  Ceratocystis albifundus strain CMW24860
            NODE_207_length_46129_cov_43.543278, whole genome shotgun sequence.
ACCESSION   JAAUVK010000206 JAAUVK010000000
VERSION     JAAUVK010000206.1
KEYWORDS    WGS.
SOURCE      Ceratocystis albifundus (unknown)
  ORGANISM  Ceratocystis albifundus
            Eukaryota; Fungi; Dikarya; Ascomycota; Pezizomycotina;
            Sordariomycetes; Hypocreomycetidae; Microascales;
            Ceratocystidaceae; Ceratocystis.
REFERENCE   1  (bases 1 to 46129)
  AUTHORS   Wilken,M., Kanzi,A.M., Wingfield,M.J., Trollip,C., Van Der
            Nest,M.A., Barnes,I. and Wingfield,B.D.
  TITLE     Ceratocystis albifundus CMW24860 genome sequencing and assembly
  JOURNAL   Unpublished
REFERENCE   2  (bases 1 to 46129)
  AUTHORS   Wilken,M., Kanzi,A.M., Wingfield,M.J., Trollip,C., Van Der
            Nest,M.A., Barnes,I. and Wingfield,B.D.
  TITLE     Direct Submission
  JOURNAL   Submitted (29-MAR-2020) Biochemistry, Genetics and Microbiology,
            University of Pretoria, Lunnon Street, Pretoria 0002, South Africa
COMMENT     ##Genome-Assembly-Data-START
            ##Assembly Date          :: 2015
            Assembly Method        :: SPAdes v. 3.5.0
            Genome Representation  :: Full
            Expected Final Version :: No
            Genome Coverage        :: 30.0x
            Sequencing Technology  :: Illumina MiSeq
            ##Genome-Assembly-Data-END##
FEATURES             Location/Qualifiers
     Transcript      complement(1..622)
                     /score="0.93"
                     /source="AUGUSTUS"
                     /g3.t1
     CDS             complement(join(1..59,153..244,336..622))
                     /score="1"
                     /score="0.96"
                     /score="0.97"
                     /source="AUGUSTUS"
                     /transcript_id="g3.t1"
                     /gene_id="g3"
                     /frame="[11072..11358: 0, 11450..11541: 1, 11635..11690:
                     2, 11691..11693: 0]"
                     /label="Single-stranded DNA-binding protein"
     gene            complement(1..622)
                     /gene_id="g3"
                     /label="Single-stranded DNA-binding protein"
     Terminal        complement(1..59)
                     /score="0.97"
                     /frame="2"
                     /source="AUGUSTUS"
                     /transcript_id="g3.t1"
                     /gene_id="g3"
     source          complement(<1..>9850)
                     /organism="Ceratocystis albifundus"
                     /mol_type="genomic DNA"
                     /submitter_seqid="NODE_207_length_46129_cov_43.543278"
                     /strain="CMW24860"
                     /isolation_source="Acacia mearnsii trees in forest"
                     /host="Acacia mearnsii"
                     /db_xref="taxon:357446"
                     /country="Tanzania: Njombe"
                     /lat_lon="9.3732 S 34.8005 E"
                     /collection_date="2009"
     intron          complement(60..152)
                     /score="0.96"
                     /source="AUGUSTUS"
                     /transcript_id="g3.t1"
                     /gene_id="g3"
     Internal        complement(153..244)
                     /score="0.96"
                     /frame="1"
                     /source="AUGUSTUS"
                     /transcript_id="g3.t1"
                     /gene_id="g3"
     intron          complement(245..335)
                     /score="1"
                     /source="AUGUSTUS"
                     /transcript_id="g3.t1"
                     /gene_id="g3"
     Initial         complement(336..622)
                     /score="1"
                     /frame="0"
                     /source="AUGUSTUS"
                     /transcript_id="g3.t1"
                     /gene_id="g3"
     Transcript      4828..6586
                     /score="0.14"
                     /source="AUGUSTUS"
                     /g2.t1
     CDS             join(4828..5461,5590..6079,6157..6586)
                     /source="AUGUSTUS"
                     /transcript_id="g2.t1"
                     /gene_id="g2"
                     /score="0.95"
                     /score="0.29"
                     /score="0.3"
                     /frame="[complement(5108..5110): 0,
                     complement(5111..5537): 1, complement(5615..6140): 2,
                     complement(6233..6866): 0]"
                     /label="a-pheromone receptor"
     gene            4828..6586
                     /score="0.14"
                     /source="AUGUSTUS"
                     /g2
                     /label="a-pheromone receptor"
     Initial         4828..5461
                     /score="0.3"
                     /frame="0"
                     /source="AUGUSTUS"
                     /transcript_id="g2.t1"
                     /gene_id="g2"
     intron          5462..5553
                     /score="0.27"
                     /source="AUGUSTUS"
                     /transcript_id="g2.t1"
                     /gene_id="g2"
     Internal        5554..6079
                     /score="0.29"
                     /frame="2"
                     /source="AUGUSTUS"
                     /transcript_id="g2.t1"
                     /gene_id="g2"
     intron          6080..6156
                     /score="0.97"
                     /source="AUGUSTUS"
                     /transcript_id="g2.t1"
                     /gene_id="g2"
     Terminal        6157..6586
                     /score="0.95"
                     /frame="1"
                     /source="AUGUSTUS"
                     /transcript_id="g2.t1"
                     /gene_id="g2"
     Transcript      complement(7369..9850)
                     /score="0.51"
                     /source="AUGUSTUS"
                     /g1.t1
     CDS             complement(join(7369..7494,7572..9241,9511..9850))
                     /score="0.51"
                     /score="0.56"
                     /score="1"
                     /source="AUGUSTUS"
                     /transcript_id="g1.t1"
                     /gene_id="g1"
                     /frame="[1844..2183: 0, 2453..4122: 2, 4200..4322: 0,
                     4323..4325: 0]"
                     /label="Ras modification protein ERF4"
     gene            complement(7369..9850)
                     /gene_id="g1"
                     /label="Ras modification protein ERF4"
     Terminal        complement(7369..7494)
                     /score="1"
                     /frame="0"
                     /source="AUGUSTUS"
                     /transcript_id="g1.t1"
                     /gene_id="g1"
     intron          complement(7495..7571)
                     /score="1"
                     /source="AUGUSTUS"
                     /transcript_id="g1.t1"
                     /gene_id="g1"
     Internal        complement(7572..9241)
                     /score="0.56"
                     /frame="2"
                     /source="AUGUSTUS"
                     /transcript_id="g1.t1"
                     /gene_id="g1"
     intron          complement(9242..9510)
                     /score="0.52"
                     /source="AUGUSTUS"
                     /transcript_id="g1.t1"
                     /gene_id="g1"
     Initial         complement(9511..9850)
                     /score="0.51"
                     /frame="0"
                     /source="AUGUSTUS"
                     /transcript_id="g1.t1"
                     /gene_id="g1"
ORIGIN
        1 TTACTGTTGG CTCTCTTCAG CACCCTCAGC CTTGGGACGC TTGAGAATAT CGATGTTGCC
       61 TACATGAAAG TCAGTAAAGA ATTCGCTTAT CTATATGCCA CGCCGACGCG GCGTGCAAGA
      121 GGGGCGAAGG GGAAATGGAG GGCTTATCAT ACGCTGAACA ATACTCAGGC TGCTGATGGT
      181 CTTGCCAGAA GCCTCATCAT TGTAGCTGGA CATGGAGGCA TCGCCTTCAA CAAAGACCAT
      241 GCAACTAGGA AATGGGTATA TAGTTAGCAG CGGCATCACA AAAGCAAATG AAGCAAAGCT
      301 ACATGTTAGA CGAAAAGAAA TCACAGAGCA CTCACCCCTT GGGAAGACCA AGCATATAGT
      361 CTCTCTTCTT ACTGCTGTGT TCATCGCCCT TCAGGAAGGA GGTGATGCGA AAGAAACTAA
      421 CAGCCTTGTC CTTGCCGCTG CTGCAAGCCA CTGAGTAGCG CAGTATCTCC AGGTCAGGCT
      481 TGCTGGTAGA CTGAATCTCG GGGGTGGCAA CCAGGTGGCC AATGATTGAC ATGCGGGCGA
      541 TCTTCATCGA CGAAGAGGTG CTGAACGCGC GGGCGGCAGA AGCCGACGAG ACGACGGTAC
      601 GACGAGCAAT GATGGACGAC ATTCTGTAAG AAAAGGGAAA GAGCGGGGGT GATTCAATAG
      661 AGACCGAAAG TTGATGACGA GGCAAGAAAA AGGAGAGGAT CGATAAAATC TGGTGTTTCC
      721 TAGTTAGCGT GACGTGAGAA AAGAATCGAG ATTGCGAAGT AAAAATAAAA AGAATTAAAA
      781 AAATTAAAAA AAGAAAAAAG GGCAGAATGC GTTCGTACTG CAAAGACCAC AAGGCTACCA
      841 GTTTTTATGA ATCAACAAAG TTTTCGAAGT GGGGAAAACA TAGCACGGCT TTGGCGTTAC
      901 ACAGACAGGC AGCCGGCAAA AAAAAAAAAA AAAAAGTTAT TAAAATTGGT CCTCAAATTT
      961 TATATATTAG GTTAGGTAAA AATTTTAATT ACCCCTCTCC CCATTTATCC ACGCCTACTT
     1021 TCCATAGATA AGAGGCTTGT CTTATCTATT TAACCGAACC TTCTCCGGGG CACTCGTGGA
     1081 AGTTTTCTCA TTATAAAAGA TTATATCAGG CGCTCTCTGC CAGCTCACCG CAACAGCGAA
     1141 TTTACTACGC TACGCAGCTG TTTAGCGCAC TTGTAAAGTT GTTTACATTC TCAACATGCC
     1201 ATTCTATTCA TCAGCTATGG TCTGTCGTCT CACGTGACGC GACTATAACA GCTTGGCATA
     1261 TTGTTTCTGG TAGGTTAGCC CTAACCCTAG ACGAGCATAT TTTGCCCTGG CTCCTATACG
     1321 ATACGCGTCC ACACCACCAT CTAGCCTCAC CACCACGATC ATTTATATTT AACCCACACA
     1381 CAAAAACAGT AAACAAGAAA AAGGCCTGAT GCTGGGGTCA ACCGCGTGAT TTGAGATACT
     1441 CACCCCCCTT TTTACGAGTT TCCATGCAAA TTCCAAGCTT TGAGCATAGG TGGTAGCCAC
     1501 CTTTCTTGCT GCTTGAGTGC CCATGGGACG CTTACTGTCA AAATTTTCGC AAAAGTTCCT
     1561 TTTAAAGCGC GTCTTTTTCT TATCTCTACA TAAACAGCCC TCCAAATCCT TGCTAACAGA
     1621 CGTTAACAGA CGTCAACAGA CGTCATAGTC TGGCTATTCG CCCCGTCGGC TGGCTAGCTC
     1681 ATGGATATTC CATGCGGGCA ACCAGGGATA GATAACCAGG CCTAGCCCAA ACAAAAATTG
     1741 CAGGGTGAGC AAATAATCCG TCATCACCCA ATTCTTTCTC TTGATTGGAT CTGCCTTGCC
     1801 GTGCAGGCTA TTGGCTTCGC TTATTGTCCG ACACATAGCT GTCTGCCCGT AGAGTCCGGT
     1861 CCTCAGGCCT AGTCACCACA TCCATCCTCC TCTCCCCCCC CCCCCCCCAT ATTTGCCACA
     1921 AGCCTCAGCA GCCAGTCAGT TTGCGCAACC CCCAGATGAA ACTTGAAATG GCAAGAATAG
     1981 CAGGTGTCTG TCTGTCTGTC TGTCTGCCCC TAACCCATCG AGCAAACGTC AAAACCGTGG
     2041 TGGTGAGTTT GCCGTCTCAC ACCAAGACAT ATGCAGCTTG TGCCTGCCTA TTTGTTTGTG
     2101 TATGCCAGTG TGTTTCTGTG TTCCCGGATT GATTCCGCTG GCTGTATCTA TCCGCACGTG
     2161 TTATCAAGCA GCGCCTATGT AGCCAAGTAC TAACAAGAGG ACGGGTTACA AACATCGTAT
     2221 TAGATGAATG ATACCCTGCT TTGTCCTAGG CTCTTTTGTC AACTAGTTGC TCTTTGCCAC
     2281 GACTTTAAGT CCCATCCATG TTCAGTCTTC TACAATTCTC AAAAGCCCTG CATATCCAAC
     2341 CAGTAAAAGA CGAACAAAAA CGAGCAGAGT ATACAGCAAA CGGCCAAACA AAGGCAAATC
     2401 CAACATGCGG CTAGAATGCT TGTAGCCAGA ATAACTGCAC ATGCATCCCC TCCCTCCACA
     2461 AGCTTCCTCC CTGTGTTCCT CCCTGTGTCA TGGGCAGGCT ATACTCATTA GTGGATATAA
     2521 AGCTGCAGAC GGCAGACAAA GGAGACACCA CGCAAATATG GGCAGGAAAG TCCCCTATAT
     2581 AGCGTTCTGG CACCGCAGGC CGTAGAAAAA TACGATTGTG CCGTGTCGTG TCACACCCTT
     2641 CTTCGCGCTG TAATATATCT AAACCAAGCC ATCAGTGTCA TCTGTCTTGT CACTCTGATG
     2701 TTCCAAGTCA TCTTAGATAT GCCAGGTCAG ATACGGTCGC CAGGCCCTGG ACCCATGCCG
     2761 TGCTTCGCAT GAAACAGCCA ATCAAGACGC TCCAAAAGAC ACGCCTTCAC GTCTATATTC
     2821 TTTTGGCCTA TGACAAGCCT AGCCTGATCT GGGTGTCAAC AAGGCTCCAC TATAGACTTC
     2881 CTCAAATCTA TTTTAGGCGA TTGGGACTTT TCAGCTCTAA AACCAGCCAG CATGCATGCG
     2941 AAGAAGAGGC GAACAACGGC TACAGGAAGG AAAAGAACCA AGAAGAAAGA CGCGAGGAAT
     3001 AGGCCAGAGG ATGCAGGGCG GTGGCCGAAC GCCAGAAATA CGGAAATAAG GAGTTACGAA
     3061 ATACTAGATC CATTTGGAAG GAACAAATAC AAAGGCGCGC TAATTAGGAA AGAGAGAGGT
     3121 AGCACAGAAG GTCCACGGCA AGACCATCTA TAACTAGAAA CTGCCGCGAA GTATGCTGTT
     3181 CCTTCCCGAA AATCACAGGG CGATCATCAC CACTTATTAG TGCTTCCCAA GCAGCCATCA
     3241 ACGACGCTTT AGTGGGAGCA TGGCTATCTT TGCCTACTAC TCCTCCTTGC TTGAAGCCCG
     3301 GTTCAATCCA TGTTGCGGCA TACAAGTGCT GTCGCTTCTA GTCCCATGCT TGAAGAATCG
     3361 TGCCATTCTC ACGCCCCTCT TCTCTTCTAT CGCTACCCTG TTAATAGAGC CCCGACAGTT
     3421 GATACCCAAG AGAATAGTAC CAGAAGCAAC CCCCCCCCCC CCTGGTTTAT TTATTTTCTT
     3481 CGGCCACGCT GCCCTTGATT GTTCCAGGCT CTTCGTCGGC GTCCTTTATA GCCTGGCTCG
     3541 GCCATTTCCG TGCAGTCCTG CTATCTTGCG TGCTTCAATC TGTCATTATA ACATCACCAA
     3601 CCCTTACCGT GGCTTCTCAC TCCTCTATCC GTGCCAATAT CAGCCTCCAG TGCCTTGTCT
     3661 CTGGCCCAGC TTAGCTACTA CCATTACTCT CATACCGCCT GCCCTGTCTC CTTGCAACCG
     3721 CGGCTTCTTT CCCCTAGTTG TTCTGCCTCT CTTCTTGAAC GCATTGGCTA TTCTCTCACC
     3781 TCCAACCTAG CAACCCAGCT ACTTACTATG CCACAGACAC TACTGCTCAG CTAGTCTTGC
     3841 CAAGATCCAG TATTGTTAAT GATAGATAGG TCTTTTACGC TTTTGGTCAG CCCAATTCGA
     3901 CTGACTACAC TCCCCACAAC TGCTCTGTCT TTCTGTCTGA TGGGCCTCTC TGCGTCTTTA
     3961 ACTTCCACTG CTTTTGCTAC AATGCCTCTA TAGATGTAGT CTTCCAGTAT CTTGTTGCTC
     4021 TATACTTCTA CTTCATCTAC AGATACAGAA TCGCCTCTAA ACTATGAATC CTAACTTAGG
     4081 CCTGACTCTC TTGCTGGCTC TTGGCCCACT ACAAAATCCC TTTTCATCGT ATCTTAGGCA
     4141 TTATAAAAGC CGTGGCTTCT ATCTCCTCCC CTGCCCCCTT CCCCCGTCCT CCGTCTCTCA
     4201 TACCTCCCTT TTCCCTTTCT TTTACCATGT CCACCCCCTG TCGTCTATAT GTCATTACGG
     4261 ACAGCTAGGG TAGCCTCTAA TCACTAGCTG CCATCACATC GAGCGATACG CCGGCACTGC
     4321 CTTCATATCA GCCACCTACA AATGAAACTG CTACCAAAAG CTACCAGGAA GTCCAGGATA
     4381 AGGGGTCTAC TCGGTGTTCT ATAGCCTTCT AGTTGTTTTC TTGCTTCACA GCCAGTATTT
     4441 AGTTGTCCCC TACGCCTCGT TATCCTATGC TTGATGCTCT CTAGCTTGTT AGTCTCTAGC
     4501 CACGCCTATC ACCCTATCCG TTCGCCTATA AAGCTGTTTG CTTGGCCTTG TTTCCTCCAC
     4561 ATTGTTTGGT GCTGGTACGA TTGCTTAGCT TCTGTTTCTT CCTGTCGTGC TCTTGCGCTA
     4621 CGCTGCGTGG CGTGTCTCCT TTATCTCCCT CGTCTACTTG CTCGTGTGTT ACCTCGCCCT
     4681 CTGAGGCAGA ATATCTGCAT TGTCCCTTTC CTTGCAACAT CCTGGCCGCT GCACCTCACC
     4741 CCCGAGTTCC AGTTTTCTGT ATTTCATGAG CCTTCAATCT TCATTTCTCG TTCTTGTATT
     4801 TCGTTCAGCC TCGATACATA ATACAGAATG CCGCCGCCAA ATATCGTCGA TCTCTCTCAC
     4861 TTTTCAATGG GGCCCGGAGG GGTCATGCTC CCGATATCCC CATCAACAGA GGCTTATCCG
     4921 CCAGGCCATG TAGCCAATCT TGTTTGCCGC GTCATATTTG GCATCATCGC CTTGTTGATG
     4981 TGTCTTGTGC CGCTAAGGCT TTTGTATCGG AACGGCGAGT TTGCCGCTAC AGTCCTCGTC
     5041 GCCAGTGTTC TCATTACCAT AGTGTTTTTC TTGGTCGACG CTCTGATATG GTCGAGCCTG
     5101 GATACTTCGA CCTGGTGGAA CGGAGCTGTA TATTGCGACA TACACGTCTA CCTCTTGCTA
     5161 TGTACACAAA CCACCGTCGT TGCCTCGATT TTCGCCATCA TGCGCAATCT TGCCGTCAAC
     5221 ATTAACATGA TGAGGGCTGG GCCAATGACC AAGCGAGAGA AGAAGCGAAA GAACATGATA
     5281 CAGGCCCTCA TTATATTTCC CATGCCATTG ATTCAGCTGG CTTGGATCTA CCCCATATCC
     5341 TCACAACGCT ATGGAATCGT TCCTCTATCT GGCTGCGTAA ACCGTCTGCA TTCTTCGTGG
     5401 CCCGTCCTTT TTCTCATCCT TCCTCAGGTC ATCTTCCCCT GTCTCACGGC AGTGTATGCT
     5461 GGTAGGTCAA TTATTGGCTA TAGCTTTCCA CCCTCGGCCC TTTTGCCATC CGTCTCTGCG
     5521 CTTACTCTGT AAATTTGCTC TTTTAGTGAG CAGGTAGTAT CTCTAACTTT GAGTTTGGTA
     5581 TATCTTTAGT CCTCATCTAC GTCCGCTTTA GAGACCTCCG CAGTAGTATG GGCAACGTGC
     5641 TTTCGGCCTC TAGCAACCCG CTCGTGCGAT CACGAAGCAA CCGCGCTCGC CGGCAACTCT
     5701 ACTTTATGAG CTTAAGCATC ATCGTTCCCT ACCTGCCGGT TATCATGTAC TTTGTTTCAC
     5761 GCAACATCAG AGTCTTTACG CCATTTCTTG CCTTTGACTT TCGCAAGATC CACGAAGGCA
     5821 CACCCGGAAT GCCGTGGAAC ACCGTCGTCT ACATCGCCGG CGAATGGAAT ACCTTCATTC
     5881 TAACCAATAG TACCTGGATC TACCCCATCT ATGCTATCCC TATATTCCTT TTCTTTGGGC
     5941 TGACGAGGGA TGCAATCAAC AACTATCGGA GAATACTTGT CCGGTGCGGC ATGTCCCGGT
     6001 TCTGGCCCTG GCTGTTGGAA GAGTATACGC CTGGCCGTAT TCAACAGCCC AGCTGGGCCA
     6061 GGTCAATCCT CAGCTCCCGG TAAGCCTATC TCCTTTTTTT GCCCCAAAAA GAAATAACAG
     6121 CACTGTCATG GATGCTAACT AACTGCCATC GATCAGTGCC AACAAAAAAG CCCAGACAGA
     6181 AGAGCATGGA CGTCACAACA GTCTTAGAGT CGATGTATCA GTTGAGATCA AGGAAAACGA
     6241 GAAGCAGCAT GCCCGTCAAC CGTCTGATTC TTCCAATGCT TCTGACCCAA TTGAGTCCAA
     6301 CGTCGACTCC TTGTCCAGCC ACCTATTGCT TCCGCATTCT GGCCGCTCGC TCCCCTTACC
     6361 TGCCCCCGCC ATGATGACTA CCCCGGTATC GAGTTCCCGA ATGTGGGATG GCAATGGAGA
     6421 CACGTACCAT GATTCATCGT ACGAAGCCGG CTCTTCTTCT CCGGGTCCTG ACGAGAAATT
     6481 AGCAAGCATC CAGCAGATGC ATAAATGGGC TGGCTCAGGA TACGGAGAGA ACGTGAAAAT
     6541 CCAGACCGAC ATCGCACAGT CATTAGAAGT GGTGAAGAAA AGGTGAATCG ACGGAAAGAC
     6601 TTGCAAGAAC TCAGAGAGGT TGTGATATTT TCCATGTCGA CACACACGCA CACACACACA
     6661 CACACACACA CATCTTCCAC ACCGGACGCT GTCTTGTATA TAAAAATTGC TCTTCCAGCA
     6721 GCGGTATTCA GCCCTACGCA CGTGTCATCT ACGTACTATA TAAAGACAGG ATAAACTCAT
     6781 ATTTGTGTTG GGACAATGAC CGCTAAACAG CCATAAATGA CAAGTATGTA AACTAGATAT
     6841 CAGACATTAT GATACAGAGA TCAAGCGGGA AGTAAGTACA TAGAAAGAAC AATACCAATA
     6901 ACAAGCAACA TAAAACGCCA TATTGCGCCG CCACTCCAAT CCCATCCCAA TAAATAGCGC
     6961 AAATAAAAAG GAACTGGTAT CAAAGTCGGT CCTATGGGAG TCTTTGTAGG AGGCGAGGTA
     7021 AGGGAAAAGA AAATACACAA GAAAGGCAAA GGAAGAGGGG ATAACAAACA CAATAAACAG
     7081 ACTCGTGATT ACCACGACCA AAGAAGAGAA AGAAAAAAAG AAAAAAAGAA AAAAAGAAAA
     7141 AAAGAAAAAA AAAACACTCG CATAGTAAAA AATCAAAGTC ATAGCCACAT CGTACCAAAT
     7201 GCGCCGGCTC GTCCAGCTAT CGTCATGAGA CAGCTGAGGG GAGGGTATAA AACAATGAAG
     7261 AAACAAAAAC CAGATATGAA ACAAAGGAAG TGAGGGAAAA GAAAGAACGG AGATATGGAC
     7321 AACGGAGAGC AAGGCAGGAA GCCATCAGGC ATTCGCAAAA ACAGAGCTTC ACGCAACACC
     7381 CGCAGTAGCA GCCTGTGGTG TAAAAGGCGC GATGCGAGAC ATGGCTGATG AACCAGGAGT
     7441 TGTCGGTGAG TTTTGCGCAG GGGCAATTTC AGGATCTGGA ATTTGGATGT CGAGCTGTGA
     7501 GATTATATGT TAGCATGCGC ATGTCAATTT CTACCAAGAC ATATAGTGTA GCGAAAAGAG
     7561 CTTAGACTTA CACTCATATA GCCCGACAGT CGCAGAGGGA TAATCTTGGG CGCCATATTT
     7621 CGGCCCTCAG CACCCATTGA CCGCTCCATT TCGCGATTCC AGTTCTCCAG CCATGCCTCG
     7681 ATGCTTTTGA GTCGTTGTTT GACATTCGTC ATGCCAAGAT CCTCCCATAT CCACCCGGTA
     7741 ACTAAACCCA GCACGCCGTC TACGACATTA CGTGCGCTGT AGGGGTCAAA CGTTTCTTGG
     7801 AGATGCTTAT TAACACGCTC CACGACACGC CTGAACTCTG CCTCAGGCAT ACCAGCGGGA
     7861 TCAAGGATTT CGGGGTATAG GTCGGCAAAA GCAGGAGTAA CATCACCAGA AACGAGGAAA
     7921 TCGCGGCGCA CACGGATGAT ACGAGTACCT GAATACTCGG GAGAGTCGAC AGGGACATAC
     7981 GGGTTACGAT GCGGATAGCA AGGATGCTGG GGTCCCCATT CCTCGCCATC AATACCATCG
     8041 ACATCTTCAC CCATCATTGA AGAGTCAGAA GATGAAAGGC CTGAACCAAC ACTACCAAGA
     8101 GACACGCGAA AATTTGGCGG CGCAAGGCTG TCAGGACCTC TCTCAAGATC CCGTGAGAAC
     8161 TGGGCCGGAG TTGAAGTAGT GGCAGCCTGT GACGGGTGAG ACATGGTGGC GGTGGTGGTG
     8221 GTGGCCATAG TGGGAGTGAC AGAGATTTTA GGGATTGTGG CGTTTTGGCG TAGATGAGGC
     8281 GATGGAGGTG TTACAACAGG CGGAGGTAGT TGTGGAAGAC AAGTATCAGG CGAGGTTTGT
     8341 GAGACTCCAG ATAGTGGCCG CGAAGGGGAT TCTTGGTGCG ACGACAGGGA AACAAGGAAG
     8401 AGTTCAGGAG AGCTTGGGTC AGCTACAGGA CTCGGCCGCT GTTGTGCAGA TGCTACAGAG
     8461 CTACGTCTTT CCTCGTATGA TAGCCTAACA GACCGCGGCA GAGACACTCG ACGGCCCGTA
     8521 TCAAAATCAA GATTAAAAGG AGCGTGGTTT GCCGAGTTAG AGTTTCTAGA CTGACGCTGC
     8581 TCAGGAAGTG TCAACAGAGG CGGGTCGGCA AGAAGAGAGT TATCAGGGGG ACCTGATGCG
     8641 TTCTGCCTCT CAATTTCAGG GTGCGAAAAA GGAACAGAGG GCGGAGACGG AGTGGAGGTG
     8701 CGGTGTTTGC GTGGAGATGC CGGGCCACGT GGGGAAGAAC ACGGCGAGAG AGTTGAGGTA
     8761 TTAGCGTGCT TAGGCAGACG CGGTGTGGAG TTTGTGGGAT TCCACAGACG GGCAGCAAGG
     8821 GGGCGAGAGC GACCTCCAAA CCGAGTCGAT GGTGTAGTTG GCGATAAGAG AGGAAAGGCG
     8881 CGTGATTCAG ATGAAGCAGA CACGGATTTC TGTTGCAGAT TAGATTCAAC AGAGCGGCCG
     8941 TGACAGTGCA GAACAGGAGG AGGGACAGTT AGTGGCGTAT CAATGCTATT AACGGGCGAC
     9001 GACGAATAGC CGGCTGGATA GCGGGACTTG GAGTTTGAGG CAAATCTTAG GGAGGTTGAT
     9061 GCGGGATATG CGGAACTAGA AGTCGCGTGG GAATCCGTTG ATGAAACTTG AGGAAGGCGA
     9121 CTGCCGATGA AACGACAGGC GCCGGAGAAG TAAAGAGAGG AAGAAGGAGA AGGGGAAGAA
     9181 GGGGTGAGGA GTGCAAGCAA CGACAGTGAT TGGCCGAAGA CAGAATCCAA TAGCGAGTTA
     9241 GCTGTTGGCA AAAACAGGAA CGCCAACTAA AAACAAGGAC GAAGCAAGCA AGAAGCAGAG
     9301 ACGGCCGGAA AGCAAATGCA AAGTCGAATT CAAATGAAGA AACAACGATG GCCGCAAGCA
     9361 AGATGACGAC AACAAAAACA ACAGAACAAA CAAAATGCAC AGGAAGGGAG AAAAACAGAA
     9421 AAAGAGATGA GCGCAGCGCC CAAAGCAAGG ATTGCGATGG TGGTTGAGCC AGGGATTTTG
     9481 GTGGAGATGA GGACCGTGCG GATTTTTTAC CGGACTGGTG TGGATCTTCT GCGGTTGAGC
     9541 ACAGGTTATG GCGCTTCCAG TGTGGCGCTG TCAGACGTGG CTGAAATTGG TAGTGTGGCT
     9601 GGTATTTTTG TGCCTGTTCT GGTGCTTGTG CTTGTGTTTG TGTTTGTGTT TGTGTATGAT
     9661 TTTGATTTTG ATTTTGTGGG CGTTCGTCGG CCGCCGTCGT CTGGTCGTGA CTGTCAGCTA
     9721 TCGTCGTCGC CTTTGCACTT GTCGCCGTTG TTGTCGCCGT TGTCGTTATC GTTGCCGTCG
     9781 TTGCTGTGAA ATCAAAGGCT TCTTCGTTAT CCCAGATGCT AGTCGTAAAA TCAGGAGCAC
     9841 ATTCAAGCAT
//
LOCUS       Ce.albifundus_CMW4068_Areceptor      9860 bp    DNA     linear   UNA 
FEATURES             Location/Qualifiers
     Transcript      complement(1..622)
                     /score="0.94"
                     /source="AUGUSTUS"
                     /g2.t1
     CDS             complement(join(1..59,153..244,336..622))
                     /source="AUGUSTUS"
                     /transcript_id="g2.t1"
                     /gene_id="g2"
                     /score="0.96"
                     /score="0.98"
                     /score="1"
                     /frame="[complement(3072..3074): 0,
                     complement(3075..3130): 2, complement(3224..3315): 1,
                     complement(3407..3693): 0]"
                     /label="Single-stranded DNA-binding protein"
     gene            complement(1..622)
                     /score="0.94"
                     /source="AUGUSTUS"
                     /g2
                     /label="Single-stranded DNA-binding protein"
     Terminal        complement(1..59)
                     /score="0.96"
                     /frame="2"
                     /source="AUGUSTUS"
                     /transcript_id="g2.t1"
                     /gene_id="g2"
     intron          complement(60..152)
                     /score="0.98"
                     /source="AUGUSTUS"
                     /transcript_id="g2.t1"
                     /gene_id="g2"
     Internal        complement(153..244)
                     /score="0.98"
                     /frame="1"
                     /source="AUGUSTUS"
                     /transcript_id="g2.t1"
                     /gene_id="g2"
     intron          complement(245..335)
                     /score="1"
                     /source="AUGUSTUS"
                     /transcript_id="g2.t1"
                     /gene_id="g2"
     Initial         complement(336..622)
                     /score="1"
                     /frame="0"
                     /source="AUGUSTUS"
                     /transcript_id="g2.t1"
                     /gene_id="g2"
     CDS             join(4820..5453,5582..6071,6149..6578)
                     /label="a-pheromone receptor"
     gene            4820..6578
                     /score="0.21"
                     /source="AUGUSTUS"
                     /g3
                     /label="a-pheromone receptor"
     Transcript      5192..6578
                     /score="0.21"
                     /source="AUGUSTUS"
                     /g3.t1
     Initial         5192..5453
                     /score="0.34"
                     /frame="0"
                     /source="AUGUSTUS"
                     /transcript_id="g3.t1"
                     /gene_id="g3"
     intron          5454..5545
                     /score="0.34"
                     /source="AUGUSTUS"
                     /transcript_id="g3.t1"
                     /gene_id="g3"
     Internal        5546..6071
                     /score="0.33"
                     /frame="2"
                     /source="AUGUSTUS"
                     /transcript_id="g3.t1"
                     /gene_id="g3"
     intron          6072..6148
                     /score="0.94"
                     /source="AUGUSTUS"
                     /transcript_id="g3.t1"
                     /gene_id="g3"
     Terminal        6149..6578
                     /score="0.98"
                     /frame="1"
                     /source="AUGUSTUS"
                     /transcript_id="g3.t1"
                     /gene_id="g3"
     Transcript      complement(7361..9860)
                     /score="0.86"
                     /source="AUGUSTUS"
                     /g4.t1
     CDS             complement(join(7361..7486,7564..9233,9503..9860))
                     /source="AUGUSTUS"
                     /transcript_id="g4.t1"
                     /gene_id="g4"
                     /score="1"
                     /score="0.91"
                     /score="0.86"
                     /frame="[complement(10432..10434): 0,
                     complement(10435..10557): 0, complement(10635..12304): 2,
                     complement(12574..12931): 0]"
                     /label="Ras modification protein ERF4"
     gene            complement(7361..9860)
                     /score="0.86"
                     /source="AUGUSTUS"
                     /g4
                     /label="Ras modification protein ERF4"
     Terminal        complement(7361..7486)
                     /score="1"
                     /frame="0"
                     /source="AUGUSTUS"
                     /transcript_id="g4.t1"
                     /gene_id="g4"
     intron          complement(7487..7563)
                     /score="1"
                     /source="AUGUSTUS"
                     /transcript_id="g4.t1"
                     /gene_id="g4"
     Internal        complement(7564..9233)
                     /score="0.91"
                     /frame="2"
                     /source="AUGUSTUS"
                     /transcript_id="g4.t1"
                     /gene_id="g4"
     intron          complement(9234..9502)
                     /score="0.86"
                     /source="AUGUSTUS"
                     /transcript_id="g4.t1"
                     /gene_id="g4"
     Initial         complement(9503..9860)
                     /score="0.86"
                     /frame="0"
                     /source="AUGUSTUS"
                     /transcript_id="g4.t1"
                     /gene_id="g4"
ORIGIN
        1 TTACTGTTGG CTCTCTTCAG CACCCTCAGC CTTGGGACGC TTGAGAATAT CGATGTTGCC
       61 TACATGAAAG TCAGTAAAGA ATTCGCTTAT CTATATGCCA CGCCGACGCG GCGTGCAAGA
      121 GGGGCGAAGG GGAAATGGAG GGCTTATCAT ACGCTGAACA ATACTCAGGC TGCTGATGGT
      181 CTTGCCAGAA GCCTCATCAT TGTAGCTGGA CATGGAGGCA TCGCCTTCAA CAAAGACCAT
      241 GCAACTAGGA AATGGGTATA TAGTTAGCAG CGGCATCACA AAAGCAAATG AAGCAAAGCT
      301 ACATGTTAGA CGAAAAGAAA TCACAGAGCA CTCACCCCTT GGGAAGACCA AGCATATAGT
      361 CTCTCTTCTT ACTGCTGTGT TCATCGCCCT TCAGGAAGGA GGTGATGCGA AAGAAACTAA
      421 CAGCCTTGTC CTTGCCGCTG CTGCAAGCCA CTGAGTAGCG CAGTATCTCC AGGTCAGGCT
      481 TGCTGGTAGA CTGAATCTCG GGGGTGGCAA CCAGGTGGCC AATGATTGAC ATGCGGGCGA
      541 TCTTCATCGA CGAAGAGGTG CTGAACGCGC GGGCGGCAGA AGCCGACGAG ACGACGGTAC
      601 GACGAGCAAT GATGGACGAC ATTCTGTAAG AAAAGGGAAA GAGCGGGGGT GATTCAATAG
      661 AAACCGAAAG TTGATGACGA GGCAAGAAAA AGGAGAGGAT CGATAAAATC TGGTGTTTCC
      721 TAGTTAGCGT GACGTGAGAA AAGAATCGAG ATTGCGAAGT AAAAATAAAA AGAATTAAAA
      781 AAATTAAAAA AAGAAAAAAG GGCAGAATGC GTTCGTACTG CAAATACCAC AAGGCTACCA
      841 ATTTTTATGA ATCAACAAAG TTTTCGAAGT GGGGAAAACA TAGCACGGCT TTGGCGTTAC
      901 ACAGACAGGC AGCCGGCAAA AAAAAAAAAA AAAAGTTATT AAAATTGGTC CTCAAATTTT
      961 ATATATTAGG TTAGGTAAAA GTTTTAATTA CCCCTCTCCC CATTTATCCA CGCCTACTTT
     1021 CCATAGATAA GAGGCTTGTC TTATCTATTT AACCGAACCT TCTCCGGGGC ACTCGTGGAA
     1081 GTTTTCTCAT TATAAAAGAT TATATCAGGC GCTCTCTGCC AGCTCACCGC AACAGCGAAT
     1141 TTACTACGCT ACGCAGCTGT TTAGCGCACT TGTAAAGTTG TTTACATTCT CAACATGCCA
     1201 TTCTATTCAT CAGCTATGGT CTGTCGTCTC ACGTGACGCG ACTATAACAG CTTGGCATAT
     1261 TGTTTCTGGT AGGTTAGCCC TAACCCTAGA CGAGCATATT TTGCCCTGGC TCCTATACGA
     1321 TACGCGTCCA CACCACCATC TAGCCTCACC ACCACGATCA TTTATATTTA ACCCACACAC
     1381 AAAAACAGTA AACAAGAAAA AGGCCTGATG CTGGGGTCAA CCGCGTGATT TGAGATACTC
     1441 ACCCCCCTTT TTACGAGTTT CCATGCAAAT TCCAAGCTTT GAGCATAGGT GGTAGCCACC
     1501 TTTCTTGCTG CTTGAGTGCC CATGGGACGC TTACTGTCAA AATTTTCGCA AAAGTTCCTT
     1561 TTAAAGCGCG TCTTTTTCTT ATCTCTACAT AAACAGCCCT CCAAATCCTT GCTAACAGAC
     1621 GTTAACAGAC GTCAACAGAC GTCATAGTCT GGCTATTCGC CCCGTCGGCT GGCTAGCTCA
     1681 TGGATATTCC ATGCGGGCAA CCAGGGATAG ATAACCAGGC CTAGCCCAAA CAAAAATTGC
     1741 AGGGTGAGCA AATAATCCGT CATCACCCAA TTCTTTCTCT TGATTGGATC TGCCTTGCCG
     1801 TGCAGGCTAT TGGCTTCGCT TATTGTCCGA CACATAGCTG TCTGCCCGTA GAGTCCGGTC
     1861 CTCAGGCCTA GTCACCACAT CCATCCTCCT CTCCCCCCCC CCCCATATTT GCCACAAGCC
     1921 TCAGCAGCCA GTCAGTTTGC GCAACCCCCA GATGAAACTT GAAATGGCAA GAATAGCAGG
     1981 TGTCTGTCTG TCTGTCTGTC TGCCCCTAAC CCATCGAGCA AACGTCAAAA CCGTGGTGGT
     2041 GAGTTTGCCG TCTCACACCA AGACATATGC AGCTTGTGCC TGCCTATTTG TTTGTGTATG
     2101 CCAGTGTGTT TCTGTGTTCC CGGATTGATT CCGCTGGCTG TATCTATCCG CACGTGTTAT
     2161 CAAGCAGCGC CTATGTAGCC AAGTACTAAC AAGAGGACGG GTTACAAACA TCGTATTAGA
     2221 TGAATGATAC CCTGCTTTGT CCTAGGCTCT TTTGTCAACT AGTTGCTCTT TGCCACGACT
     2281 TTAAGTCCCA TCCATGTTCA GTCTTCTACA ATTCTCAAAA GCCCTGCATA TCCAACCAGT
     2341 AAAAGACGAA CAAAAACGAG CAGAGTATAC AGCAAACGGC CAAACAAAGG CAAATCCAAC
     2401 ATGCGGCTAG AATGCTTGTA GCCAGAATAA CTGCACATGC ATCCCCTCCC TCCACAAGCT
     2461 TCCTCCCTGT GTTCCTCCCT GTGTCATGGG CAGGCTATAC TCATTAGTGG ATATAAAGCT
     2521 GCAGACGGCA GACAAAGGAG ACACCACGCA AATATGGGCA GGAAAGTCCC CTATATAGCG
     2581 TTCTGGCACC GCAGGCCGTA GAAAAATACG ATTGTGCCGT GTCGTGTCAC ACCCTTCTTC
     2641 GCGCTGTAAT ATATCTAAAC CAAGCCATCA GTGTCATCTG TCTTGTCACT CTGATGTTCC
     2701 AAGTCATCTT AGATATGCCA GGTCAGATAC GGTCGCCAGG CCCTGGACCC ATGCCGTGCT
     2761 TCGCATGAAA CAGCCAATCA AGACGCTCCA AAAGACACGC CTTCACGTCT ATATTCTTTT
     2821 GGCCTATGAC AAGCCTAGCC TGATCTGGGT GTCAACAAGG CTCCACTATA GACTTCCTCA
     2881 AATCTATTTT AGGCGATTGG GACTTTTCAG CTCTAAAACC AGCCAGCATG CATGCGAAGA
     2941 AGAGGCGAAC AACGGCTACA GGAAGGAAAA GAACCAAGAA GAAAGACGCG AGGAATAGGC
     3001 CAGAGGATGC AGGGCGGTGG CCGAACGCCA GAAATACGGA AATAAGGAGT TACGAAATAC
     3061 TAGATCCATT TGGAAGGAAC AAATACAAAG GCGCGCTAAT TAGGAAAGAG AGAGGTAGCA
     3121 CAGAAGGTCC ACGGCAAGAC CATCTATAAC TAGAAACTGC CGCGAAGTAT GCTGTTCCTT
     3181 CCCGAAAATC ACAGGGCGAT CATCACCACT TATTAGTGCT TCCCAAGCAG CCATCAACGA
     3241 CGCTTTAGTG GGAGCATGGC TATCTTTGCC TACTACTCCT CCTTGCTTGA AGCCCGGTTC
     3301 AATCCATGTT GCGGCATACA AGTGCTGTCG CTTCTAGTCC CATGCTTGAA GAATCGTGCC
     3361 ATTCTCACGC CCCTCTTCTC TTCTATCGCT ACCCTGTTAA TAGAGCCCCG ACAGTTGATA
     3421 CCCAAGAGAA TAGTACCAGA AGCAACCCCC CCCCTGGTTT ATTTATTTTC TTCGGCCACG
     3481 CTGCCCTTGA TTGTTCCAGG CTCTTCGTCG GCGTCCTTTA TAGCCTGGCT CGGCCATTTC
     3541 CGTGCAGTCC TGCTATCTTG CGTGCTTCAA TCTGTCATTA TAACATCACC AACCCTTACC
     3601 GTGGCTTCTC ACTCCTCTAT CCGTGCCAAT ATCAGCCTCC AGTGCCTTGT CTCTGGCCCA
     3661 GCTTAGCTAC TACCATTACT CTCATACCGC CTGCCCTGTC TCCTTGCAAC CGCGGCTTCT
     3721 TTCCCCTAGT TGTTCTGCCT CTCTTCTTGA ACGCATTGGC TATTCTCTCA CCTCCAACCT
     3781 AGCAACCCAG CTACTTACTA TGCCACAGAC ACTACTGCTC AGCTAGTCTT GCCAAGATCC
     3841 AGTATTGTTA ATGATAGATA GGTCTTTTAC GCTTTTGGTC AGCCCAATTC GACTGACTAC
     3901 ACTCCCCACA ACTGCTCTGT CTTTCTGTCT GATGGGCCTC TCTGCGTCTT TAACTTCCAC
     3961 TGCTTTTGCT ACAATGCCTC TATAGATGTA GTCTTCCAGT ATCTTGTTGC TCTATACTTC
     4021 TACTTCATCT ACAGATACAG AATCGCCTCT AAACTATGAA TCCTAACTTA GGCCTGACTC
     4081 TCTTGCTGGC TCTTGGCCCA CTACAAAATC CCTTTTCATC GTATCTTAGG CATTATAAAA
     4141 GCCGTGGCTT CTATCTCCTC CCCTGCCCCC TTCCCCCGTC CTCCGTCTCT CATACCTCCC
     4201 TTTTCCCTTT CTTTTACCAT GTCCACCCCC TGTCGTCTAT ATGTCATTAC GGACAGCTAG
     4261 GGTAGCCTCT AATCACTAGC TGCCATCACA TCGAGCGATA CGCCGGCACT GCCTTCATAT
     4321 CAGCCACCTA CAAATGAAAC TGCTACCAAA AGCTACCAGG AAGTCCAGGA TAAGGGGTCT
     4381 ACTCGGTGTT CTATAGCCTT CTAGTTGTTT TCTTGCTTCA CAGCCAGTAT TTAGTTGTCC
     4441 CCTACGCCTC GTTATCCTAT GCTTGATGCT CTCTAGCTTG TTAGTCTCTA GCCACGCCTA
     4501 TCACCCTATC CGTTCGCCTA TAAAGCTGTT TGCTTGGCCT TGTTTCCTCC ACATTGTTTG
     4561 GTGCTGGTAC GATTGCTTAG CTTCTGTTTC TTCCTGTCGT GCTCTTGCGC TACGCTGCGT
     4621 GGCGTGTCTC CTTTATCTCC CTCGTCTACT TGCTCGTGTG TTACCTCGCC CTCTGAGGCA
     4681 GAATATCTGC ATTGTCCCTT TCCTTGCAAC ATCCTGGCCG CTGCACCTCA CCCCCGAGTT
     4741 CCAGTTTTCT GTATTTCATG AGCCTTCAAT CTTCATTTCT CGTTCTTGTA TTTCGTTCAG
     4801 CCTCGATACA TAATACAGAA TGCCGCCGCC AAATATCGTC GATCTCTCTC ACTTTTCAAT
     4861 GGGGCCCGGA GGGGTCATGC TCCCGATATC CCCATCAACA GAGGCTTATC CGCCAGGCCA
     4921 TGTAGCCAAT CTTGTTTGCC GCGTCATATT TGGCATCATC GCCTTGTTGA TGTGTCTTGT
     4981 GCCGCTAAGG CTTTTGTATC GGAACGGCGA GTTTGCCGCT ACAGTCCTCG TCGCCAGTGT
     5041 TCTCATTACC ATAGTGTTTT TCTTGGTCGA CGCTCTGATA TGGTCGAGCC TGGATACTTC
     5101 GACCTGGTGG AACGGAGCTG TATATTGCGA CATACACGTC TACCTCTTGC TATGTACACA
     5161 AACCACCGTC GTTGCCTCGA TTTTCGCCAT CATGCGCAAT CTTGCCGTCA ACATTAACAT
     5221 GATGAGGGCT GGGCCAATGA CCAAGCGAGA GAAGAAGCGA AAGAACATGA TACAGGCCCT
     5281 CATTATATTT CCCATGCCAT TGATTCAGCT GGCTTGGATC TACCCCATAT CCTCACAACG
     5341 CTATGGAATC GTTCCTCTAT CTGGCTGCGT AAACCGTCTG CATTCTTCGT GGCCCGTCCT
     5401 TTTTCTCATC CTTCCTCAGG TCATCTTCCC CTGTCTCACG GCAGTGTATG CTGGTAGGTC
     5461 AATTATTGGC TATAGCTTTC CACCCTCGGC CCTTTTGCCA TCCGTCTCTG CGCTTACTCT
     5521 GTAAATTTGC TCTTTTAGTG AGCAGGTAGT ATCTCTAACT TTGAGTTTGG TATATCTTTA
     5581 GTCCTCATCT ACGTCCGCTT TAGAGACCTC CGCAGTAGTA TGGGCAACGT GCTTTCGGCC
     5641 TCTAGCAACC CGCTCGTGCG ATCACGAAGC AACCGCGCTC GCCGGCAACT CTACTTTATG
     5701 AGCTTAAGCA TCATCGTTCC CTACCTGCCG GTTATCATGT ACTTTGTTTC ACGCAACATC
     5761 AGAGTCTTTA CGCCATTTCT TGCCTTTGAC TTTCGCAAGA TCCACGAAGG CACACCCGGA
     5821 ATGCCGTGGA ACACCGTCGT CTACATCGCC GGCGAATGGA ATACCTTCAT TCTAACCAAT
     5881 AGTACCTGGA TCTACCCCAT CTATGCTATC CCTATATTCC TTTTCTTTGG GCTGACGAGG
     5941 GATGCAATCA ACAACTATCG GAGAATACTT GTCCGGTGCG GCATGTCCCG GTTCTGGCCC
     6001 TGGCTGTTGG AAGAGTATAC GCCTGGCCGT ATTCAACAGC CCAGCTGGGC CAGGTCAATC
     6061 CTCAGCTCCC GGTAAGCCTA TCTCCTTTTT TTGCCCCAAA AAGAAATAAC AGCACTGTCA
     6121 TGGATGCTAA CTAACTGCCA TCGATCAGTG CCAACAAAAA AGCCCAGACA GAAGAGCATG
     6181 GACGTCACAA CAGTCTTAGA GTCGATGTAT CAGTTGAGAT CAAGGAAAAC GAGAAGCAGC
     6241 ATGCCCGTCA ACCGTCTGAT TCTTCCAATG CTTCTGACCC AATTGAGTCC AACGTCGACT
     6301 CCTTGTCCAG CCACCTATTG CTTCCGCATT CTGGCCGCTC GCTCCCCTTA CCTGCCCCCG
     6361 CCATGATGAC TACCCCGGTA TCGAGTTCCC GAATGTGGGA TGGCAATGGA GACACGTACC
     6421 ATGATTCATC GTACGAAGCC GGCTCTTCTT CTCCGGGTCC TGACGAGAAA TTAGCAAGCA
     6481 TCCAGCAGAT GCATAAATGG GCTGGCTCAG GATACGGAGA GAACGTGAAA ATCCAGACCG
     6541 ACATCGCACA GTCATTAGAA GTGGTGAAGA AAAGGTGAAT CGACGGAAAG ACTTGCAAGA
     6601 ACTCAGAGAG GTTGTGATAT TTTCCATGTC GACACACACG CACACACACA CACACACACA
     6661 CACATCTTCC ACACCGGACG CTGTCTTGTA TATAAAAATT GCTCTTCCAG CAGCGGTATT
     6721 CAGCCCTACG CACGTGTCAT CTACGTACTA TATAAAGACA GGATAAACTC ATATTTGTGT
     6781 TGGGACAATG ACCGCTAAAC AGCCATAAAT GACAAGTATG TAAACTAGAT ATCAGACATT
     6841 ATGATACAGA GATCAAGCGG GAAGTAAGTA CATAGAAAGA ACAATACCAA TAACAAGCAA
     6901 CATAAAACGC CATATTGCGC CGCCACTCCA ATCCCATCCC AATAAATAGC GCAAATAAAA
     6961 AGGAACTGGT ATCAAAGTCG GTCCTATGGG AGTCTTTGTA GGAGGCGAGG TAAGGGAAAA
     7021 GAAAATACAC AAGAAAGGCA AAGGAAGAGG GGATAACAAA CACAATAAAC AGACTCGTGA
     7081 TTACCACGAC CAAAGAAGAG AAAGAAAAAA AGAAAAAAAG AAAAAAAGAA AAAAAGAAAA
     7141 AAAAAACACT CGCATAGTAA AAAATCAAAG TCATAGCCAC ATCGTACCAA ATGCGCCGGC
     7201 TCGTCCAGCT ATCGTCATGA GACAGCTGAG GGGAGGGTAT AAAACAATGA AGAAACAAAA
     7261 ACCAGATATG AAACAAAGGA AGTGAGGGAA AAGAAAGAAC GGAGATATGG ACAACGGAGA
     7321 GCAAGGCAGG AAGCCATCAG GCATTCGCAA AAACAGAGCT TCACGCAACA CCCGCAGTAG
     7381 CAGCCTGTGG TGTAAAAGGC GCGATGCGAG ACATGGCTGA TGAACCAGGA GTTGTCGGTG
     7441 AGTTTTGCGC AGGGGCAATT TCAGGATCTG GAATTTGGAT GTCGAGCTGT GAGATTATAT
     7501 GTTAGCATGC GCATGTCAAT TTCTACCAAG ACATATAGTG TAGCGAAAAG AGCTTAGACT
     7561 TACACTCATA TAGCCCGACA GTCGCAGAGG GATAATCTTG GGCGCCATAT TTCGGCCCTC
     7621 GGCACCCATT GACCGCTCCA TTTCGCGATT CCAGTTCTCC AGCCATGCCT CGATGCTTTT
     7681 GAGTCGTTGT TTGACATTCG TCATGCCAAG ATCCTCCCAT ATCCACCCGG TAACTAAACC
     7741 CAGCACGCCG TCTACGACAT TACGTGCGCT GTAGGGGTCA AACGTTTCTT GGAGATGCTT
     7801 ATTAACACGC TCCACGACAC GCCTGAACTC TGCCTCAGGC ATACCAGCGG GATCAAGGAT
     7861 TTCGGGGTAT AGGTCGGCAA AAGCAGGAGT AACATCACCA GAAACGAGGA AATCGCGGCG
     7921 CACACGGATG ATACGAGTAC CTGAATACTC GGGAGAGTCG ACAGGGACAT ACGGGTTACG
     7981 ATGCGGATAG CAAGGATGCT GGGGTCCCCA TTCCTCGCCA TCAATACCAT CGACATCTTC
     8041 ACCCATCATA GAAGAGTCAG AAGATGAAAG GCCTGAACCA ACACTACCAA GAGACACGCG
     8101 AAAATTTGGC GGCGCAAGGC TGTCAGGACC TCTCTCAAGA TCCCGTGAGA ACTGGGCCGG
     8161 AGTTGAAGTA GTGGCAGCCT GTGACGGGTG AGACATGGTG GCGGTGGTGG TGGTGGCCAT
     8221 AGTGGGAGTG ACAGAGATTT TAGGGATTGT GGCGTTTTGG CGTAGATGAG GCGATGGAGG
     8281 TGTTACAACA GGCGGAGGTA GTTGTGGAAG ACAAGTATCA GGCGAGGTTT GTGAGACTCC
     8341 AGATAGTGGC CGCGAAGGGG ATTCTTGGTG CGACGACAGG GAAACAAGGA AGAGTTCAGG
     8401 AGAGCTTGGG TCAGCTACAG GACTCGGCCG CTGTTGTGCA GATGCTACAG AGCTACGTCT
     8461 TTCCTCGTAT GATAGCCTAA CAGACCGCGG CAGAGACACT CGACGGCCCG TATCAAAATC
     8521 AAGATTAAAA GGAGCGTGGT TTGCCGAGTT AGAGTTTCTA GACTGACGCT GCTCAGGAAG
     8581 TGTCAACAGA GGCGGGTCGG CAAGAAGAGA GTTATCAGGG GGACCTGATG CGTTCTGCCT
     8641 CTCAATTTCA GGGTGCGAAA AAGGAACAGA GGGCGGAGAC GGAGTGGAGG TGCGGTGTTT
     8701 GCGTGGAGAT GCCGGGCCAC GTGGGGAAGA ACACGGCGAG AGAGTTGAGG TATTAGCGTG
     8761 CTTAGGCAGA CGCGGTGTGG AGTTTGTGGG ATTCCACAGA CGGGCAGCAA GGGGGCGAGA
     8821 GCGACCTCCA AACCGAGTCG ATGGTGTAGT TGGCGATAAG AGAGGAAAGG CGCGTGATTC
     8881 AGATGAAGCA GACACGGATT TCTGTTGCAG ATTAGATTCA ACAGAGCGGC CGTGACAGTG
     8941 CAGAACAGGA GGAGGGACAG TTAGTGGCGT ATCAATGCTA TTAACGGGCG ACGACGAATA
     9001 GCCGGCTGGA TAGCGGGACT TGGAGTTTGA GGCAAATCTT AGGGAGGTTG ATGCGGGATA
     9061 TGCGGAACTA GAAGTCGCGT GGGAATCCGT TGATGAAACT TGAGGAAGGC GACTGCCGAT
     9121 GAAACGACAG GCGCCGGAGA AGTAAAGAGA GGAAGAAGGA GAAGGGGAAG AAGGGGTGAG
     9181 GAGTGCAAGC AACGACAGTG ATTGGCCGAA GACAGAATCC AATAGCGAGT TAGCTGTTGG
     9241 CAAAAACAGG AACGCCAACT AAAAACAAGG ACGAAGCAAG CAAGAAGCAG AGACGGCCGG
     9301 AAAGCAAATG CAAAGTCGAA TTCAAATGAA GAAACAACGA CGGCCGCAAG CAAGATGACG
     9361 ACAACAAAAA CAACAGAACA AACAAAATGC ACAGGAAGGG AGAAAAACAG AAAAAGAGAT
     9421 GAGCGCAGCG CCCAAAGCAA GGATTGCGAT GGTGGTTGAG CCAGGGATTT TGGTGGAGAT
     9481 GAGGACCGTG CGGATTTTTT ACCGGACTGG TGTGGATCTT CTGCGGTTGA GCACAGGTTA
     9541 TGGCGCTTCC AGTGTGGCGC TGTCAGACGT GGCTGAAATT GGTAGTGTGG CTGGTATTTT
     9601 TGTGCCTGTT CTGGTGCTTG TGCTTGTGTT TGTGTATGAT TTTGATTTTG TGGGCGTTCG
     9661 TCGGCCGCCG TCGTCTGGTC GTGACTGTCA GCTATCGTCG TCGCCTTTGC ACTTGTCGCC
     9721 GTTGTTGTCG CCGTTGTTGT CGCCGTTGTT GTCGCCGTTG TTGTCGCCGT TGTCGTTATC
     9781 GTTGCCGTCG TTGCTGTGAA ATCAAAGGCT TCTTCGTTAT CCCAGATGCT AGTCGTAAAA
     9841 TCAGGAGCAC ATTCAAGCAT
//
LOCUS       Ce.cacaofunesta_Areceptor      9642 bp    DNA     linear   PLN 16-NOV-2017
DEFINITION  Ceratocystis cacaofunesta strain C1593 scaffold57, whole genome
            shotgun sequence.
ACCESSION   PEJQ01000053 PEJQ01000000
VERSION     PEJQ01000053.1
KEYWORDS    WGS.
SOURCE      Ceratocystis cacaofunesta (unknown)
  ORGANISM  Ceratocystis cacaofunesta
            Eukaryota; Fungi; Dikarya; Ascomycota; Pezizomycotina;
            Sordariomycetes; Hypocreomycetidae; Microascales;
            Ceratocystidaceae; Ceratocystis.
REFERENCE   1  (bases 1 to 97228)
  AUTHORS   Molano,E.P., Cabrera,O.G., Jose,J., do Nascimento,L.C.,
            Carazzolle,M.F., Teixeira,P.J., Alvarez,J.C., Tiburcio,R.A.,
            Tokimatu Filho,P.M., de Lima,G.M., Guido,R.V., Correa,T.L.,
            Leme,A.F., Mieczkowski,P. and Pereira,G.A.
  TITLE     Ceratocystis cacaofunesta genome analysis reveals a large expansion
            of extracellular phosphatidylinositol-specific phospholipase-C
            genes (PI-PLC)
  JOURNAL   BMC Genomics 19 (1), 58 (2018)
   PUBMED   29343217
   REMARK   Publication Status: Online-Only
REFERENCE   2  (bases 1 to 97228)
  AUTHORS   Molano,E.P.L., Cabrera,O.G., Jose,J., Nascimento,L.C.,
            Carazzolle,M.F., Alvarez,J.C., Tiburcio,R.A., Tokimatu,P.M.,
            Lima,G.M.A., Guido,R.V.C., Teixeira,P.J.P.L., Correa,T.L.R.,
            Leme,A.F.P., Mieczkowski,P. and Pereira,G.A.G.
  TITLE     Direct Submission
  JOURNAL   Submitted (28-OCT-2017) Department of Genetics, Evolution and
            Bioagents, Institute of Biology, University of Campinas, Campinas,
            Sao Paulo 13083970, Brazil
COMMENT     ##Genome-Assembly-Data-START
            ##Assembly Date          :: OCT-2016
            Assembly Method        :: Velvet v. 1.1.01
            Expected Final Version :: yes
            Genome Coverage        :: 369.0x
            Sequencing Technology  :: Illumina HiSeq
            ##Genome-Assembly-Data-END##
FEATURES             Location/Qualifiers
     Transcript      complement(1..623)
                     /score="0.91"
                     /source="AUGUSTUS"
                     /g2.t1
     CDS             complement(join(1..59,153..244,337..623))
                     /source="AUGUSTUS"
                     /transcript_id="g2.t1"
                     /gene_id="g2"
                     /score="0.94"
                     /score="0.97"
                     /score="1"
                     /frame="[complement(2197..2199): 0,
                     complement(2200..2255): 2, complement(2349..2440): 1,
                     complement(2533..2819): 0]"
                     /label="Single-stranded DNA-binding protein"
     gene            complement(1..623)
                     /gene_id="g2"
                     /label="Single-stranded DNA-binding protein"
     Terminal        complement(1..59)
                     /score="0.94"
                     /frame="2"
                     /source="AUGUSTUS"
                     /transcript_id="g2.t1"
                     /gene_id="g2"
     source          <1..>9642
                     /organism="Ceratocystis cacaofunesta"
                     /mol_type="genomic DNA"
                     /submitter_seqid="scaffold57"
                     /strain="C1593"
                     /host="Theobroma cacao"
                     /db_xref="taxon:386457"
                     /country="Brazil: Urucuca/Bahia"
                     /collection_date="Oct-2010"
     intron          complement(60..152)
                     /score="0.97"
                     /source="AUGUSTUS"
                     /transcript_id="g2.t1"
                     /gene_id="g2"
     Internal        complement(153..244)
                     /score="0.97"
                     /frame="1"
                     /source="AUGUSTUS"
                     /transcript_id="g2.t1"
                     /gene_id="g2"
     intron          complement(245..336)
                     /score="1"
                     /source="AUGUSTUS"
                     /transcript_id="g2.t1"
                     /gene_id="g2"
     Initial         complement(337..623)
                     /score="1"
                     /frame="0"
                     /source="AUGUSTUS"
                     /transcript_id="g2.t1"
                     /gene_id="g2"
     Transcript      4708..6468
                     /score="0.06"
                     /source="AUGUSTUS"
                     /g3.t1
     CDS             join(4708..5341,5468..5957,6042..6468)
                     /score="0.08"
                     /score="0.66"
                     /score="0.9"
                     /source="AUGUSTUS"
                     /transcript_id="g3.t1"
                     /gene_id="g3"
                     /frame="[6904..7537: 0, 7664..8153: 2, 8238..8661: 1,
                     8662..8664: 0]"
                     /label="a-pheromone receptor"
     gene            4708..6468
                     /gene_id="g3"
                     /label="a-pheromone receptor"
     Initial         4708..5341
                     /score="0.08"
                     /frame="0"
                     /source="AUGUSTUS"
                     /transcript_id="g3.t1"
                     /gene_id="g3"
     intron          5342..5467
                     /score="0.16"
                     /source="AUGUSTUS"
                     /transcript_id="g3.t1"
                     /gene_id="g3"
     Internal        5468..5957
                     /score="0.66"
                     /frame="2"
                     /source="AUGUSTUS"
                     /transcript_id="g3.t1"
                     /gene_id="g3"
     intron          5958..6041
                     /score="0.9"
                     /source="AUGUSTUS"
                     /transcript_id="g3.t1"
                     /gene_id="g3"
     Terminal        6042..6468
                     /score="0.9"
                     /frame="1"
                     /source="AUGUSTUS"
                     /transcript_id="g3.t1"
                     /gene_id="g3"
     Transcript      complement(7200..9642)
                     /score="0.33"
                     /source="AUGUSTUS"
                     /g4.t1
     CDS             complement(join(7200..7322,7400..9082,9330..9437,9484..9642))
                     /source="AUGUSTUS"
                     /transcript_id="g4.t1"
                     /gene_id="g4"
                     /score="1"
                     /score="0.64"
                     /score="0.45"
                     /score="0.84"
                     /frame="[complement(9396..9398): 0,
                     complement(9399..9518): 0, complement(9596..11278): 0,
                     complement(11526..11633): 0, complement(11680..11838): 0]"
                     /label="Ras modification protein ERF4"
     gene            complement(7200..9642)
                     /gene_id="g4"
                     /label="Ras modification protein ERF4"
     Terminal        complement(7200..7322)
                     /score="1"
                     /frame="0"
                     /source="AUGUSTUS"
                     /transcript_id="g4.t1"
                     /gene_id="g4"
     intron          complement(7323..7399)
                     /score="1"
                     /source="AUGUSTUS"
                     /transcript_id="g4.t1"
                     /gene_id="g4"
     Internal        complement(7400..9082)
                     /score="0.64"
                     /frame="0"
                     /source="AUGUSTUS"
                     /transcript_id="g4.t1"
                     /gene_id="g4"
     intron          complement(9083..9329)
                     /score="0.51"
                     /source="AUGUSTUS"
                     /transcript_id="g4.t1"
                     /gene_id="g4"
     Internal        complement(9330..9437)
                     /score="0.45"
                     /frame="0"
                     /source="AUGUSTUS"
                     /transcript_id="g4.t1"
                     /gene_id="g4"
     intron          complement(9438..9483)
                     /score="0.45"
                     /source="AUGUSTUS"
                     /transcript_id="g4.t1"
                     /gene_id="g4"
     Initial         complement(9484..9642)
                     /score="0.84"
                     /frame="0"
                     /source="AUGUSTUS"
                     /transcript_id="g4.t1"
                     /gene_id="g4"
ORIGIN
        1 TTACTGTTGG CTCTCGTCAG CACCCTCAGC CTTGGGGCGC TTGAGAATCT CAATGTTGCC
       61 TAAATGAAAG TCAGTAAAGG ATTCGCTTAT CTATATGCCA TGCCGACACG GCGTGCAAGA
      121 GGGACGAAAG GAAAATGGAG GGCTTGTCAT ACGCTGGACA ATATTCAGGC TGCTGATGGT
      181 CTTGCCAGAA GCCTCATCAT TGTAGCTGGA CATAGAGGCA TCGCCTTCAA CATAGACCAT
      241 GCAACTAGAA AATGAGCATA CAGTTAGCAA CGGGATCACA AAAATAAATG AAGCAAGGCT
      301 ACACATTAGA CGAAAAGGAA ATCACAGAGC ACTCACCCCT TAGGAAGGCC AAGCATAAAG
      361 TCCCTCTTCT TACTGCTGTA TTCGTCACCC TTCAGGAACG AGGTGATGCG AAAGAAACTA
      421 GCAGGCTTGT CCTTGCCGCT GCTGCAAGCC ACTGAGTAGC GCAGTACCTC CAGCTCAGGC
      481 TTGCTGGTAG GCAGAACCTC GGGGGTGGCA GTCAGGTGGC CGATGATTGA CATGCGGGCG
      541 ATTTTCATCG ACGAAGAGGT GCTGAACGCG CGAGCGGCAG AAGCCGACGA GACGACGGTA
      601 CGACGAGCAA TGAAGGAAGA CATTCTGTAA GAAAAAAAAA AGAGCGGGGT AATTCAATAG
      661 AAATCAAAAG TTGTCGACGA GGGAAAAAAG AGGGGATTGA TAGAAGCTGG TGTTCCCTAG
      721 CTGGTTTCAA TATGTAGCGT GACGTGAGAA AAGAATAGAG ATCGCGAAAT GAAAAATAAA
      781 AAAATAAAAA GGCAGAATGT GTCCGTTACT GTTTGCAAAG ACCACAAGGC TACCAATTTT
      841 TATGAATCAA CAAAGTTTTT GAAGTGGGGA AAGCATAGCA CGGCTTTGAC GTTGCACAGA
      901 CAAGCGGCAA AAAGAAAATA AAAGATTATT AGGCGTTCCC TGCTAGCTCA CCGCAACAGC
      961 GAGGAGAATG AGAATAATTA CTGTATTTAC TACGCAGCTG TTTACCGCAT TTGTAAAGTT
     1021 GTTTACATTC TTGAGATGGC ATGGCATGTT GGTGTTGTGG CTTGCATTCC GTTCATCAGC
     1081 CATAGTCTGT CGTCTCACGT GACGCGACTA TAAGAGCTCG GCATATAATT TTTTGTTGAT
     1141 TAACCCTAGT TAGCCCTATT CTTCCCTAAT TTCTATGCGA TACGTGTCCA CACCACTTTC
     1201 TAGCCTCATA GCCATGATCA TTTATATTTA ACACACATAC AAAAACAGTA TACGAGAAAA
     1261 AAAGCCTTAT ACTGGGGTTA ACCGTGTGAT TTGAGGTACT CCCCCATTTT ACTAGTCTCC
     1321 ATGCAAATTC CAAGCTTTGA GCATAGGTGA TAGCGACCTT TGTTGCTGCT TACCCATGGG
     1381 ACGCTTACTG TCAAAATTTT CGCAAAAGTC CCTTTTAAAG CGCGCCTTTT ATCACTACAC
     1441 AAACAAGACC CGAAAACAGC CCTCCACATC TTAGTTAACA GACGCCATAG TATGGCTATT
     1501 GCTTACCCAC ATGCGCACTA CTCCATTAAC TCTCATGTCC GGTCCAAGCA CAAGCAGCGG
     1561 ATCTCACAAA ACTAACCATT CACCAAAAGC CATCCGTCGG CTGGCTAACT CATAAATATC
     1621 CCATGTGGGC GACCAGGGAT AACCAGGCCT AGCCCAAAGA AAAAGTGCAG GGTGAGCAAA
     1681 TAATCTGTCA TCACCCAATT CTTTCTCTTT ATTGGATCTG CCCTGCCGTA CAGGCTATTT
     1741 ATTGGCTTCG CCTATTGTCC GACACATAGC TATCTGCCCG CAGAGTCCGG TCCTCAGGCC
     1801 TGGTCACCAC ATCCATCCCC CATCTCTGCC GCAAGCCTCA ACAGCCAGTC AGTTTGCGCA
     1861 ACCCCTAGAT GAAACTTGAA GTGGCAAGAG TAGCAGGTGT CCCTAACCCA TCGAGCAAAC
     1921 GTCAAAACCG TGGTGGTGAG TTCGCCGTCT CACACCAAGA CATATGCAGC TTGTGCTGCC
     1981 TATTTGTTTG TGTATGCCAG TGTGTTTCTG TGCTCCCGGA TTGATTCCGC TGGCTGTATC
     2041 TATCCGAACA TGTTATCAAG CAGCGCCTAT GTAGCCAAAT ACTAACAAGA GGACGGGTTA
     2101 CAAACATCGT ATTAGATCAT ACCCTGGCTT GTCCTAGGCT CTTTTGTCAG CTAGTCGCTC
     2161 TTTGTCACGA CTTTAAGCCC CATCCATGTC CAGTCTTCTA CAATTCTCAA AAGCCCTGCA
     2221 TACCCGACCA GTAAAAGGCG AACAAAAGCG AGCAGAGTAT AGCAAACGGT CAAACAAAGG
     2281 CAAATCTAAT ATGAGGCTAA GATGCTTGTA GCCAGAATAA CTGCACATGC ACCGCCCACC
     2341 CGCGACCATA AGCTTCCTCC CTGTGTCATG TGTAGGCTGT ACTCATTAGT GGATATAAAG
     2401 CTGCAGACTG CAGACATAAA GAAACCAGAT AAACGGGCAG GAAAGGCCCC TTTATGGCGT
     2461 TCTGGCACCG CCGCCTGTGG AAAAATACGA CTGTGCTATG TCGCTAGTGT GCCTGTGTCA
     2521 CATTCTTTTT CGCGCTATAA TATATAACTA AACCAAGCCA TCAGTGTCAT CTGTCTTGTC
     2581 ACTCTGATGT TCCAAGTCAT CTTAGACGTG TCAGGTCAGA TATGGTCGCC AGACCCTAGA
     2641 CCCATGCCGT GCTTCGCACG AAACAGCCAA TCAAAACGCT TAAAAAGACA GGCCTTCACG
     2701 TCTTTATTCT TTTGGCCTAG TCTGATCTGG GTGTCAACAA GGCTCCACTA TAGACTTCCT
     2761 CAAATCCATT TTAGGCAATT AGGACTTTTC AGCTCTAAAA CCAGCATGCA TGCGAAGAAG
     2821 AGCGAACAAC GGCTACAGGA AGAAAAAGAA CCAAGACGAA AGACGCGAGG AGTAGGGCAG
     2881 AGGATACAGG GCGATGGCCG AGAGCCAGAA ATACGGTAAT ATGAAATACT AGATCCGTTG
     2941 GGGAAGGAAC AAATACAGAG GCGCGCTAAT CAGGAAAGAG AGAGGTAGCA CAGGACCACA
     3001 GCAAGACCAT CTATAACTAG AAATTGCCGC GAAATATGCT GTTCCTTGCC GCAAACCACA
     3061 GGGCGTTTGC CACTACTTAT TAGGGTTTCC CAAATAGCCG TCATTGGCTC TTAGTGGGAG
     3121 CATTACTATT GTCCTGTCCA ATAGAAGCGT GGCTATCTTT TCCCACTACT CGTCGCTTGG
     3181 AGTCCCGTTC AAGCCATATT GCAGCAAAGG CTGTCGCTCC TAGCCCCATG CTTGAAGAAT
     3241 CGTGCCATTC TCACACCCCT CTTCTCTTCT ATCGCTACCC TGCCGATAGA GCCCCGACAC
     3301 TTGACGCCCA ATAGAAGAAT ACCAGAAGCA AACCCCCTGG CTTACTTCGG TCACGCTGCC
     3361 CTTGGCTGTT CTAGACTCTT GATCGGCGTC CTTCATAGCC TGGTTCGGCC ATTTCCGTAT
     3421 AGTCCTGCTA CCATACTTGC TTCAATCTGT CATGAAATCG CCAACCCTTA TCGTTGCTTC
     3481 TCGCTCCACT ATCCGTGTCA ATATCAGCTC CTAGTGCCTT ATCTCTGCTC CAGCTTACCT
     3541 ACTACTCTCA TACTGCCTGC CCTGTCTCCT CACAACCGCG GCTTCTTTCC CCTAGTTGCT
     3601 CTGCCTCTCT CCTGCACACA TTGGTTATTC TCTCAGCACA GATATCCACT TCCAACCTAG
     3661 CAATTCAGCT ACTATGCCAC AGACGCCGCT GCTCGAGCTA GTCTTGCCAA GATCCAGTGT
     3721 TGCCAATGAT AGATCTTTTG CCCTTTTTCC AGCTAAATCC AACTAACTAC ACTCCACACA
     3781 GCTGCTGTGT CTTTCTTGAT AATGGGTCTC TTTGCATCTT TTATCTAGCC CACTGTATCT
     3841 CTTTCGCTCC TTTTACCACA ATTTCTCCAT AGATGTGTAA TCTTCCTGTA TTTTGTTGCT
     3901 TTATACTTCT ACTTCATTTA CAGATACAGA ATCGTCTTTA AACTATAAAC TCTAACTTAA
     3961 GCCTGGCTAT CTTGCTTGTT CTAGCCCCAT TACAAAAACC CTTTTCATCG TATCTTGGGT
     4021 ATTATAAAAG CTATGGCTTC TATCTTTGCC CCTTCCTCAC CCCTTCCTCC GTCCTCCGTC
     4081 TCTCACATCT CCTTTTTCCT TTCTTTTACC ATCCCCACCC CCTATCGTCT CTATATCATT
     4141 ACGGACAGCT AGGGGAACCT CTAATCACCA GCTGCCATCA CATCGAGCGA TACGCCGGCA
     4201 CTGCCTTCAT ATCAGCCACC TACAACTGAA ACTGTTACTA AAAGCCACCA GGAAGTCCAG
     4261 GACAAAGGGT CTACTCGGTG TTCTATGACC TTCTAGTTGT TTTCTTGCTT CGCGGCCAGT
     4321 ATTTATTATC CCATACCCCT CGTTATCCTG TGCTTGATGC TCTCTAGCTT GTTAGTCTCT
     4381 AGCCACGCCT ATCACCCTAT CCGTTCGCCT ATAGAGCTGT TTGCTTGGCT TTGTTTCCCC
     4441 CACGTTGTTT TGTGCTGGTA CGATTGCTTA GCTACTGTTT CTTCCTGTCG TGCTCTTGCG
     4501 CTACGCTGCG TGGCGTGTCT CCTTTATCTC CCTCGTCTAC TTTCTCTTGT GTTACCTCGC
     4561 CCTCTGAGGC AGAATCTGCA TTGTCCCTTT CCTTGCAACA TCCTGGCCGC TGCACCTCAC
     4621 CCCGAGTTCC AGTTTCCTGT ATTTCATGAG CCTTCCATCT TCATTTCTCG TTCTTGTATT
     4681 TCATTCAGCC TCGATACATA ACACAGAATG CCGCCACCAA ATATCATCGA TCTCTCCTAC
     4741 TTTTCAATCG GGCCCGGAGG GGTCATGGTC CCGATATCCC CATCAACAGA GGCTTATCCG
     4801 CCGGGACATA TAGCCAATCT CGTTTGCCGT GTCGTATTTG GCATTATTGC CCTGTTGATG
     4861 TGTCTTGTGC CGCTAAGGCT TTTGTATCGG AACGGCGAGT TTGCCGCTAC AGTCCTCGTC
     4921 ATCAGCGTTC TCATTACCAT TGTGTTTTTC TTGGCTGACG CTCTGATATG GTCGAGCCTG
     4981 GATACTTCGA CCTGGTGGAA CGGAGTTGGA TATTGCGATA TACACGTCTA CCTCTTGCTA
     5041 TGTGCACAAA CTACGGTCGT CGCCTCGATT TTCGCCATCA TGCGCAATCT TGCCGTCAAC
     5101 ATTAACATGA TGAGGGCTGG GCCAATGACC AAGCGAGAGA GGAAGCGAAA GAATATGATA
     5161 CAGGCCCTCA TTATATTTCC CGTGCCATTG CTTCAGCTAG CTTGGATCTA CCCCATATCC
     5221 TCACAACGCT ATGGGGTCGT TCCTCTGTCT GGCTGCGTAA ATCGTGTGTA TTCTTCGTGG
     5281 CCCGTCCTTT TTCTCATCCT TCCTCAGGTC ATCTTTCCCT GTCTCACGGC AGTGTATGCT
     5341 GGTAGGTTAA TTATTAGCTA TAGCTTTCCG CCCTCGCTCT TTTGCCATCT ATCTCTGCGC
     5401 TTACTCTTCA AGATTCTCTC TTAGTAAGCA GGCCGTATCT CTAACTTTGA ATTTGGTATA
     5461 TCTTTAGTCC TCATTTACGT CCGCTTTAGA GACCTTCGCA GTAGTATGGG TAACGTGCTT
     5521 TCGGCCTCTA GCAACCCGCT CGTGCGATCG CGAAGCAACC GTGCTCGCCA GCAACTCTAC
     5581 TTTATGAGCT TAACCATCAT CGTTCCATAC CTGCCGGTTA TCATGTACTT TGTTTCACGC
     5641 AACATTAGAG TCTTTACGCC ATTTCTTCCC TTTGACTTTC ACAAGATCCA CGCAGGCGTA
     5701 CCTGGAATGC CGTGGAACAC CGTCGTCTAC ATTGCTGGCG AATGGAATAC CTTTATTTTA
     5761 ACCAATAGTA CATGGATTTA CCCCATCTGT GCTATCCCCA TATTCCTTTT CTTTGGGCTG
     5821 ACGAGGGATG CAATCAACAA CTATCGGAGA ATACTTGTCC GGTGTGGCAT GTCCCGGTTC
     5881 TGGCCCTGGT TGTTGGAAGA GTATACGCCT GGTCGTGTTC AACAACCCAG CTGGGCCAGG
     5941 TCAATCCTCA GCTCTCGGTA AGCCAGCCTA TCTGCTTTTT TGCCCAAAAA AAGAAGTAAA
     6001 AAAAACTTCG TCTCAAATGC TAACTAATTG CTACCCATCA GTGCGAACAA GAAAGCCCAG
     6061 ACAGACGAGC ATGGACGTCA CAGTGGCCTC AGAGTCAATG TATTAATCGA GAGCAAAAGA
     6121 ATCGAAAAGC AGCATGCCCG CCAACCGTCT GATTCTTCCA ATGCTTCTGA CCTAATTGGG
     6181 TCCAACGCCG ACTCTTTGTC CAGCCACCTA TTGCTTCCGC ATTCTGGCGG CTCGCTTCCC
     6241 TTACCTGCCC CCGCCATGAC TACTCCAGTA TCGAGCTCCC GAATGTGGGA TGGCAATGGA
     6301 GACACCTACC ATGATTCATC GTACGAAGCC GGCTCTTCTT CCCCGGATCT TGACGAGAAA
     6361 TTAGCAAGCA TCCAGCAGGT GCATAAATGG GCTGGCTCAG GATACGGAGA GAACGTGAAA
     6421 ATCGAGACCG ATATCGCACA GTCATTAGAA GTTGTGAAGA AAAGGTGAAT CAGCGGAAAG
     6481 ATTTGAACGA ATCCAGAGGT TTTGATGTTT TCCATGTCGA TACACACACA TCTTGCACGC
     6541 TGGACGCTAA CGCTGTCTTG TATATAAAAT TTTCTCTTCC AGCAGCGATA TTCAGCCCTA
     6601 CGCACGTGTC ATCTACGTAC TATATATAGA CAGGATAAAC TCATATTTAC GTTGGGACCA
     6661 AGTCCGCTAA TCAGCCATGA ATGCCAAGTA TGTAAACTAG ATATCAGACA TTATGATACA
     6721 GAGATCGAGC GGGAAGTAAG TACATAGAAA GAACAATACC AATAACAGCA ACATAAAACG
     6781 CCACATTGCG CCACTCCATC CCACCCCAAT AAATAGCGCA AATAAAAAGG AACTGGTATC
     6841 AAAGTCGGTC TTGTGGGAGT CTTTGCAGGA GGCGAGGAAA GGGGAAAAGA AAATACACAA
     6901 GAAAAGCAAG GGAAAAGGAG ATAACAAACA CAATAAACAG ACTCGTGATT ACCACGATCA
     6961 AGAAAACGCG CAGAGGAGAA AATCAAAGTC ATAGCCACAT CGTCAACCAA ATGCGCCGGC
     7021 TCGTCCAGCT ATCATCATGA GACAGCCAAG GGGAGGGTAT AAAACAATGA AGAAACGGAA
     7081 ACCAGAAATG AAACAAAGCA AGGAGAAATG GGGCAAGGGA AGTGAGAGAA AAGAAAGAAT
     7141 AGATATATGG ACAACGGAGA GCAAAGCAGG AGCCATCAGG CATTCGCAAA AACAGAGCTT
     7201 CACGCAACGC CCGTAGTAGC AGCCTGTGGT GTAAAAGGCG CGATGCGAGA CATGGCTGAA
     7261 CCAGGAGTTG TCGGTGAGTT TTGCGCAGGG GCAATTTCAG GATCTGGGAT TTGGATATCG
     7321 AGCTGTGAGA TTAGATGTTA GCATGCGCAT GTCAATTACT AGCAAGAATT CTAGTGTAGC
     7381 GAAAAGAGCC AAGACTTACA CTCATATAGC CCGATAGTCG CAGAGGGATA ATCTTCGGCG
     7441 CCATACTTCG GCCCTCAGCA CCCATTGACC GCTCCATTTC GCGATTCCAG TTCTCCAGCC
     7501 ATGCCTCGAT GCTCTTAAGT CGTTGTTTGA CATTCGTCAT GCCAAGATCC TCCCATATCC
     7561 ACCCGGTAAC TAAACCCAGC ACGCCGTCTA CGACATTACG TGCGCTGTAG GGGTCAAACG
     7621 TCTCTTGGAG ATGCTTATTA ACACGCTCCA CGACACGTCT GAACTCTGCC TCGGGCATAC
     7681 CAGCGGGATC GAGGATTTCG GGATATAGGT CGGCAAAAGC AGGAGTAACA TCACCAGAAA
     7741 CGAGGAAATC GCGGCGCACA CGGATAATGC GTGTACCTGA ATACTCGGGA GAGTCGACAG
     7801 GCACATACGG GTTACGGTGC GGATAGCAAG GATGCTGGGG TCCCCATTCT TCACCATCAA
     7861 TACCATCGAC ATCTTCACCC ATCATAGAAG AGTCAGAAGA TGAAAGCCCT GAGCCAACAC
     7921 TACCAAGAGA CACGCGGAAA TTTGGTGGTG CGAGGTTGTC AGGACCTCTC TCAAGATCCC
     7981 GTGAGAACTG GGCCGGAGTT GAAGTAGTGG CAGCCTGTGA CGGGTGAGAC ATGGTGGCGG
     8041 TGGTGGTGGC CATAGTGGGA GTGACAGAGA TTTTGGGTAT TGTGGCGTTT TGGCGTAGAT
     8101 GAGGCGATGG AGGTGTTACG ACAGGCGGAG GTGGTTGTGG AAGGCAAGTA TCAGGCGAGG
     8161 TTTGTGAGAC TCCAGATAGT GGCCGCGAAG AGGATTCTTG GTGCGACGAC AGGGAAACCG
     8221 AGAAGAGTTC AGGAGAGCTT GGTGCGGCTA CAGGGCTCGG CCGCTGGTGT GCGGATGCTA
     8281 CAGAGCTGCG TCTTTCCTCG TATGATAGCC TAACAGACCG CGGCAAAGAC ACTCGACGGC
     8341 CCGTATCAAA ATCAAGATTA AAAGCAGCGT GGTTTGCCGA GTTAGAGTTT TTAGACTGAC
     8401 GCTGCTCGGG AAGTGTCAAC AGAGGCGGGT CGGAAAGAAG AGAGTTATCA GGGGTACCCG
     8461 ATGCGTTCTG TCTCTCAATT TCAGGGTGCG AAAAAGGGAC AGAAGGCGGA GACGGAGTGG
     8521 AGGTGCGATG TTTGCGTGGA GATGCCGGGC CACGTGGGGA AGAACACGGC GAGAGAGTTG
     8581 AGGTATTAGC GTGTTTAGGC AGACGCGGTG TGGAGTTTGT GGGATTCCAC AGACGGGCAG
     8641 CAAGGGGGCG AGAGCGACCT CCAAACCGAC TCGATGGTGT AGTTGGCGAT AAGACAGGAA
     8701 AGGTGCGTGA TGCAGATGCA GACACAGATT TCTGTTGCAG ATTAGGTTCA ATAGAGCGGC
     8761 CGTGACAATG CAAAGCAGGA GGAGGAACAG TTGGTGTATC AATGCTATTA ACGGGCGACG
     8821 ATGAATAGCC GGCTGGATAG CGGGACTTGG AGTTTGAGGC AAATCTTAGG GAGGTTGATG
     8881 CGGGATATGC GGAACTAGAT GTCGCGTGGG AATCCGTTGA TGAAACTTGA GGAAGGCGAC
     8941 TGCCGATGAA ACGACAGCAG GCGCCAGAGA AGAAAAGAGA GGAAGAAGGG GAAGAAGGGG
     9001 TGAGGAAGGC GAGCAACGAC GGTGATTGGC CGACGATAGA ATCCAATAGC GAGTCAGCTG
     9061 CTGGCAAAAA CAGGAACGCC AACTAAAAAC AAGGACGAAG CAGCAAGCAA GAAACAGAGA
     9121 CGGCCAGAAA GCAAATGCAA AGTCGGATTC AAATGAAGAA ACAACGATGG CCGCAACCAC
     9181 GATGACGACA ACAAAAACAA CAGAACAAAC AAAATGCACA GGAAGGGAGA AAAACAGAAA
     9241 AAGAGATGAG CGCAGCGCCA AAAGCAAGGA TGGCGATGGT GGTCGAGCCA GGGATTTTGG
     9301 TGGAGATGAG GACCGTGCGG ATTTTTTACC GGACTGGTGT GGATCTTCTG CTGTTGAGCA
     9361 CAGGTTATGG CGCTTCCGGT GTGGCGCTTG CGAGTGTGGC GCTGGAAGAC GTGGCTGATA
     9421 TCGGTAGTGT GGCTGGTCTT TTTGTGCCTG TCCTTGTGCT TGTCTTTGTT TTTGCTGTTG
     9481 TACCTGCTCC TTGGCCGCCT TCGTCTGGTC CTTATTGTCA GCTATCGTCG CCTTCGTACT
     9541 TGTCGCCGTT GTTGTCGTTA TCGTTGCCGT CGTCGCTATG AAATCAGAGG CTTCTTCGTT
     9601 ATCCCAGGTG GTAGTCGTAA AATCAGAAAC ACATTCAAGC AT
//
LOCUS       Ce.colombiana_Areceptor      9629 bp    DNA     linear   UNA 
DEFINITION  Ceratocystis colombiana isolate CBS121792 CMW5751_scaffold_9, whole genome shotgun sequence
FEATURES             Location/Qualifiers
     Transcript      complement(1..624)
                     /score="0.91"
                     /source="AUGUSTUS"
                     /g5.t1
     CDS             complement(join(1..59,153..244,338..624))
                     /source="AUGUSTUS"
                     /transcript_id="g5.t1"
                     /gene_id="g5"
                     /score="0.93"
                     /score="0.98"
                     /score="1"
                     /frame="[complement(10381..10383): 0,
                     complement(10384..10439): 2, complement(10533..10624): 1,
                     complement(10718..11004): 0]"
                     /label="Single-stranded DNA-binding protein"
     gene            complement(1..624)
                     /score="0.91"
                     /source="AUGUSTUS"
                     /g5
                     /label="Single-stranded DNA-binding protein"
     Terminal        complement(1..59)
                     /score="0.93"
                     /frame="2"
                     /source="AUGUSTUS"
                     /transcript_id="g5.t1"
                     /gene_id="g5"
     intron          complement(60..152)
                     /score="0.98"
                     /source="AUGUSTUS"
                     /transcript_id="g5.t1"
                     /gene_id="g5"
     Internal        complement(153..244)
                     /score="0.98"
                     /frame="1"
                     /source="AUGUSTUS"
                     /transcript_id="g5.t1"
                     /gene_id="g5"
     intron          complement(245..337)
                     /score="1"
                     /source="AUGUSTUS"
                     /transcript_id="g5.t1"
                     /gene_id="g5"
     Initial         complement(338..624)
                     /score="1"
                     /frame="0"
                     /source="AUGUSTUS"
                     /transcript_id="g5.t1"
                     /gene_id="g5"
     Transcript      4700..6453
                     /score="0.1"
                     /source="AUGUSTUS"
                     /g6.t1
     CDS             join(4700..5333,5460..5949,6027..6453)
                     /score="0.28"
                     /score="0.26"
                     /score="0.81"
                     /source="AUGUSTUS"
                     /transcript_id="g6.t1"
                     /gene_id="g6"
                     /frame="[15080..15713: 0, 15804..16329: 2, 16407..16830:
                     1, 16831..16833: 0]"
                     /label="a-pheromone receptor"
     gene            4700..6453
                     /gene_id="g6"
                     /label="a-pheromone receptor"
     Initial         4700..5333
                     /score="0.28"
                     /frame="0"
                     /source="AUGUSTUS"
                     /transcript_id="g6.t1"
                     /gene_id="g6"
     intron          5334..5423
                     /score="0.23"
                     /source="AUGUSTUS"
                     /transcript_id="g6.t1"
                     /gene_id="g6"
     Internal        5424..5949
                     /score="0.26"
                     /frame="2"
                     /source="AUGUSTUS"
                     /transcript_id="g6.t1"
                     /gene_id="g6"
     intron          5950..6026
                     /score="0.93"
                     /source="AUGUSTUS"
                     /transcript_id="g6.t1"
                     /gene_id="g6"
     Terminal        6027..6453
                     /score="0.81"
                     /frame="1"
                     /source="AUGUSTUS"
                     /transcript_id="g6.t1"
                     /gene_id="g6"
     Transcript      complement(7187..9629)
                     /score="0.22"
                     /source="AUGUSTUS"
                     /g7.t1
     CDS             complement(join(7187..7309,7387..9069,9317..9388,9471..9629))
                     /source="AUGUSTUS"
                     /transcript_id="g7.t1"
                     /gene_id="g7"
                     /score="1"
                     /score="0.72"
                     /score="0.23"
                     /score="0.63"
                     /frame="[complement(17567..17569): 0,
                     complement(17570..17689): 0, complement(17767..19449): 0,
                     complement(19697..19768): 0, complement(19851..20009): 0]"
                     /label="Ras modification protein ERF4"
     gene            complement(7187..9629)
                     /gene_id="g7"
                     /label="Ras modification protein ERF4"
     Terminal        complement(7187..7309)
                     /score="1"
                     /frame="0"
                     /source="AUGUSTUS"
                     /transcript_id="g7.t1"
                     /gene_id="g7"
     intron          complement(7310..7386)
                     /score="1"
                     /source="AUGUSTUS"
                     /transcript_id="g7.t1"
                     /gene_id="g7"
     Internal        complement(7387..9069)
                     /score="0.72"
                     /frame="0"
                     /source="AUGUSTUS"
                     /transcript_id="g7.t1"
                     /gene_id="g7"
     intron          complement(9070..9316)
                     /score="0.61"
                     /source="AUGUSTUS"
                     /transcript_id="g7.t1"
                     /gene_id="g7"
     Internal        complement(9317..9388)
                     /score="0.23"
                     /frame="0"
                     /source="AUGUSTUS"
                     /transcript_id="g7.t1"
                     /gene_id="g7"
     intron          complement(9389..9470)
                     /score="0.24"
                     /source="AUGUSTUS"
                     /transcript_id="g7.t1"
                     /gene_id="g7"
     Initial         complement(9471..9629)
                     /score="0.63"
                     /frame="0"
                     /source="AUGUSTUS"
                     /transcript_id="g7.t1"
                     /gene_id="g7"
ORIGIN
        1 TTACTGTTGG CTCTCGTCAG CACCCTCAGC CTTGGGGCGC TTGAGAATCT CAATGTTGCC
       61 TAAATGAAGG TCAGTAAAGG ATTCGCTTAT CTATATGCCA TGCCGACACG GTGTGCAAGA
      121 GGGACGAAAG GAAAATGGAG GGCTTGTCAT ACGCTGGACA ATATTCAGGC TGCTGATGGT
      181 CTTGCCAGAA GCCTCATCAT TGTAGCTGGA CATAGAGGCA TCGCCTTCAA CATAGACCAT
      241 GCAACTAGAA AAATGAGCAT ACAGTTAGCA ACGGGATCAC AAAAATAAAT GAAGCAAGGC
      301 TACACATTAG ACGAAAAAGA AATCACAGAG CACTCACCCC TTAGGAAGGC CAAGCATAAA
      361 GTCCCTCTTC TTACTGCTGT ATTCGTCACC CTTCAGGAAC GAGGTGATGC GAAAGAAACT
      421 AGCAGGCTTG TCCTTGCCGC TGCTGCAAGC CACTGAGTAG CGCAGTATCT CCAGCTCAGA
      481 CTTGCTGGTA GGCAGAACCT CGGGGGTGGC AGTCAGGTGG CCGATGATTG ACATGCGGGC
      541 GATTTTCATC GACGAAGAGG TGCTGAACGC GCGGGCGGCA GAAGCCGACG AGACGACGGT
      601 ACGACGAGCA ATGAAGGAAG ACATTCTGTA AGAAAAAAAA AAGAGCGGGG TAATTCAATA
      661 GAAATCAAAA GTTGTCGACG AGGGAAAAAA AGAGGGGATC GATAGAAGCT GGTGTTTCCT
      721 AGCTGGTTTC AATATGTAGC GTGACGTGAG AAAAGAATAG AGATCGCGAA ATGAACAATA
      781 AAAAAATAAA AAGGCAGAAT GTGTCTGTAC TGTTTGCAAA GACCACAAGG CTACCAATTT
      841 TTATGAATCA ACAAAGTTTT TGAAGTGGGG AAAGCATAGC ACGGCTTTGA CGTTGCACAG
      901 ACAAGCGGCA AAAATAAAAT AAAAGATTAT TAGGCGTTCC CTGCTAGCTC ACCGCAACAG
      961 CGAGGAGAAT GAGAATAATT ACTGTATTTA CTACGCAGCT GTTTACCGCA TTTGTGAAGT
     1021 TGTTTACATT CTTGAGATGG CATGGCATGT TGGTGTTGTG GCTTGCATTC CGTTCATCAG
     1081 CCGTAGTCTG TCGTCTCACG TGACGCGACT ATAAGAGCTC GGCATATAAT TTTTTGTTGA
     1141 TTAACCCTAG TTAGCCCTAT TCTTCCCTAA TTTCTATGCG ATACGCTTCC ACACCACTAT
     1201 CTAGCCTCAT AGCCATGATC ATTTATACGA GAAAAAAAGC CTTATACTAG AGTTAACCGT
     1261 GTGATTTGAG GTACTCCCCC GTTTTACTAG TCTCCATGCA AATTCCAAGC TTTGAGCATA
     1321 GGTGATAGCG ACCTTTGTTG CTGCTTACTG TGTGATATCA GGTGCCCATG GGACGCTCAC
     1381 TGTCAAAATT TTCGCAAAAG TCCCTTTTAA AGCGTGCCTT TTATCACTAC ACAAACAAGA
     1441 CCCGAAAACA GCCCTCCACA TCTTAGTTAA CAGACGCCAT AGTATGGCTA TTGCTTACCC
     1501 ACATGCGCAC TACTCCATTA ACTCTCATGT CTGGTCCAAG AACAAGCAGC GGATCTCACA
     1561 AAACTAACCA TTCACCAAAA GCCATCCGTC GGCTGGCTAA CTCATAAATA TCCCATGTGG
     1621 GCGACCAGGG ATAACCAGGC CTAGCCCAAA GAAAAAGTGC AGGGTGAGCA AATAATCTGT
     1681 CATCACCCAA TTCTTTCTCT TTATTGGATC TGCCCTGCCG TACAGGCTAT TTATTGGCTT
     1741 CGCCTATTGT CCGACACATA GCTATCTGCC CGCAGAGTCC GGTCCTCAGG CCTGGTCACC
     1801 ACATCCATCC CCCATCTCTG CCGCAAGCCT CAACAGCCAG TCAGTTTGCG CAACCCCCAG
     1861 ATGAAACTTG AAGTGGCAAG AGTAGCAGGT GTCCCTAACC CATCGAGCAA ACGTCAAAAC
     1921 CGTGGTGGTG AGTTCGCCGT CTCACACCAA GACATATGCA GCTTGTGCTG CCTATTTGTT
     1981 TGTGTATGCC AGTGTGTTTC TGTGCTCCCG GATTGATTCC GCTGGCTGTA TCTATCCGAA
     2041 CATATTATCA AGCAGCGCCT ATGTAGCCAA ATACTAACAA GAGGACGGGT TACAAACATC
     2101 GTATTAGATC ATACCCTGGC TTGTCCTAGG CTCTTTTGTC AGCTAGTCGC TCTTTGTCAC
     2161 GACTTTAAGC CCCATCCATG TCCAGTCTTC TACAATTCTC AAAAGCCCTG CATACCCGAC
     2221 CAGTAAAAGG CGAACAAAAG CGAGCAGAGT ATAGCAAACG GTCAAACAAA GGCAAATCTA
     2281 ATATGAGGCT AAGATGCTTG TAGCCAGAAT AACTGCACAT GCATCCCCCA CCCGCGACCA
     2341 TAAGCTTCCT CCCTGTGTCA TGTGTAGGCT GTACTCCTTA GTGGATATAA AGCTGCAGAC
     2401 AGCGGACAGA AAGAAACCAG ATAAACGGGC AGGAAAGGCC CCTTTATGGC GTTCTGGCAC
     2461 CGCCGCCTGT GGAAAAATAC GACTGTGCTA TGTCGCTAGT GTGCCTGTGT CACATTCTTT
     2521 TTCGCGCTAT AATATATAAC TAAACCAAGC CATCAGTGTC ATCTGTCTTG TCACTCTGAT
     2581 GTTCCAAGTC ATCTTAGATG TGTCAGGCCA GATATGGTCG CCAGGCCCTA GACCCATGCC
     2641 GTGCTTCGCA CGAAACAGCC AATCAAAACG CTTAAAAAGA CAGGCCTTCA CGTCTTTATT
     2701 CTTTTGGCCT AGTCTGATCT GGGTGTCAAC AAGGCTCCAC TATAGACTTC CTCAAATCCA
     2761 TTTTAGGCAA TTAGGACTTT TCAGCTCTAA AACCAGCATG CATGCGAAGA AGAGCGAACA
     2821 ACGGCTACAG GAAGAAAAAG AACCAAGACG AAAGACGCGA GGAGTAGGGC AGAGGATACA
     2881 GGGCGATGGC CGAAGGCCAG AAATATGGTA ATATGAAATA CTAGATCCGT TGGGGAAGGA
     2941 ACAAATACAG AGGCGCGCTA ATCAGGAAAG AGAGAGGTAG CACAGGACCA CAGCAAGACC
     3001 ATCTATAACT AGAAATTGCC GCGAAATATG CTGTCCCTTG CCGCAAACCA CAGGGCGTTT
     3061 GCCACTACTT ATTAGGGTTT CCAAAATAGC CGTCATTGGC TCTTAGTGGG AGCATTACTA
     3121 TTGTCCTGTC CAATAGAAGC GTGGCTATCT TTTCCCACTA CTCGTCGCTT GGAGTCCCGT
     3181 TCAAGCCATA TTGCAGCAAA AGCCGTTGCT CCTAGCCCCA TGCTTGAAGA ATCGTGCCAT
     3241 TCTCACACCC CTCTTCTCTT TTATCGCTAC CCTGCTGATA GAGCCCCGAC ACTTGACGCC
     3301 CAATAGAAGA ATACCAGAAG CAAACCCCCT GGCTTACTTC GGTCACGCTG CCCTTGGCTG
     3361 TTCTAGACTC TTGATCGGCG CCCTTCATAG CCTGGTTCGG CCATTTCCGT ATAGTCCTGC
     3421 TACCATACTT GCTTCAATCT GTCATGAAAT CGCCAACCCT TATCGTTGCT TCTCGCTCCA
     3481 CTATCCGTGT CAATATCAGC TCCTAGTGCC TTATCTCTGC TCCAGCTTAC CTACTACTCT
     3541 CATACTGCCT GCCCTGTCTC CTCACAACCG CGGCTTCTTT CCCCTAGTTG CTCTGTCTCT
     3601 CTCCTGCACA CATTGGTTAT TCTCTCAGCA CAGATATCCA CTTCCAACCT AGCAATTCAG
     3661 CTACTATGCC ACAGACGCCG CTGCTCGAGC TAGTCTTGCC AAGATCCAGT ATTGTCAATG
     3721 ATAAGCTTTT GCGCTTTTCC AGCTAAATCC AACTAACTAC ACTCCATACA ACTGCTGTGT
     3781 CTTTCTTGAT AATGGGTCTC TTTGCATCTT TTATCTAGCC CACTGTATCT CTTTCGCTCC
     3841 TTTTACTACA ATGTCTTCAT AGATGTGTAA TCTTCCAGTA TTTTGTTGCT TTATACTTCT
     3901 ACTTCATTTA CAGTTACAGA ATCGTCTTTA AACTATAAAC TCTAACTTAA GCCTGACTAT
     3961 CTTGCTTGTT CTAGCCCCAT TACAAAAACC CTTTTCATCG TATCTTGGGT TTTATAAAAG
     4021 CTACGGCTTC TATCTTTGCC CCTTCCTCTC ACCCCTTCCT CCGTCCTCCG TCTCTCACAT
     4081 CTCCTTTTTC CTTTCTTTTA CCATCCCCAC CCCCTATCGT CTCTATATCA TTACGGACAG
     4141 CTAGGGGAAC CTCTAATCAC CAGCTGCCAT CACATCGAGC GATACGCCGG CACTGCCTTC
     4201 ATATCAGCCA CCTACAACTG AAACTGTTAC TAAAAGCCAC CAGGAAGTCC AGGATAAAGG
     4261 GTCTACTCGG TGTTCTATGA CCTTCTAGTT GTTTTCTTGC TTCGTGGCCA GTATTTATTA
     4321 TCCCATACGC CTCGTTATCC TGTGCTTGAT GCTCTCTAGC TTGTTAGTCT CTAGCCACGC
     4381 CTATCACCCT ATCCGTTCGC CTATAGAGCT GTTTGCTTGG CTTTGTTTCC CCCACGTTGT
     4441 TTTGTGCTGG TACGATTGCT TAGCTACTGT TTCTTCCTGT CGTGCTCTTG CGCTACGCTG
     4501 CGTGGCGTGT CTCCTTTATC TCCCTCGTCT ACTTTCTCTT TTGTTACCTC GCCCTCTGAG
     4561 GCAGAATCTG CATTGTCCCT TTCCTTGCAA CATCCTGGCC GCTGCACCTC ACCCCGAGTT
     4621 CCAGTTTCCT GTATTTCATG AGCCTTCCAT CTTCATTTCT CGTTCTTGTA TTTCATTCAG
     4681 CCTCGATACA TAACACAGAA TGCCGCCACC AAATATCATC GATCTCTCCT ACTTTTCAAT
     4741 TGGGCCCGGA GGGGTCATGG TCCCGATATC CCCATCAACA GAGGCTTATC CGCCGGGACA
     4801 TATAGCCAAT CTCGTTTGCC GCGTCGTATT TGGCATTGTT GCCCTGTTAA TGTGTCTTGT
     4861 GCCGCTAAGG CTTTTGTATC GGAACGGCGA GTTTGCCGCT ACAGTCCTCG TCATCAGCGT
     4921 TCTCATTACC ATTGTGTTTT TCTTGGCCGA CGCTCTGATA TGGTCGAGCC TGGATACTTC
     4981 GACCTGGTGG AACGGAGTTG GATATTGCGA TATACACGTC TACCTCTTGC TATGTGCACA
     5041 GACTACGGTC GTCGCCTCGA TTTTCGCCAT CATGCGCAAT CTTGCCGTCA ACATTAACAT
     5101 GATGAGGGCT GGGCCAATGA CCAAGCGAGA GAGGAAGCGA AAGAATATGA TACAGGCCCT
     5161 CATTATATTT CCCGTGCCAT TGCTTCAGCT AGCTTGGATC TACCCCATAT CCTCACAACG
     5221 CTATGGGATC GTTCCTCTGT CTGGCTGCGT AAATCGTGTG TATTCTTCGT GGCCCGTCCT
     5281 TTTTCTCATC CTTCCTCAGG TCATCTTCCC CTGTCTCACG GCAGTGTATG CTGGTAGGTT
     5341 AATTATTAGC TATAGCTTTC CGCCCTCGTT CTTTTGCCAT CTATCTCTGC GCTTACTCTT
     5401 GAATATTCTC TGCTAGTAAG CAGGCCGTAT CTCTAACTTT GAGTTTGGTA TATCTTTAGT
     5461 CCTCATTTAC GTCCGCTTTA GAGACCTTCG CAGTAGTATG GGTAACGTGC TTTCGGCCTC
     5521 TAGCAACCCG CTCGTGCGAT CGCGAAGCAA CCGCGCTCGC CAGCAACTCT ACTTTATGAG
     5581 CTTAACCATC ATCGTTCCAT ACCTGCCGGT TATCATGTAC TTTGTTTCAC GCAACATCAG
     5641 AGTCTTTACG CCATTTCTTG CCTTTGACTT TCACAAGATC CACGCAGGCG TACCTGGAAT
     5701 GCCGTGGAAC ACCGTCGTCT ACATTGCTGG CGAATGGAAT ACCTTTATTT TAACCAATAG
     5761 TACATGGATC TACCCCATCT GTGCTATCCC CATATTCCTT TTCTTTGGGC TGACGAGGGA
     5821 TGCAATCAAC AACTATCGGA GAATACTTGT CCGGTGTGGC ATGTCCCGGT TCTGGCCCTG
     5881 GTTGTTGGAA GAGTATACGC CTGGTCGTGT TCAACAACCC AGCTGGGCCA GGTCAATCCT
     5941 CAGCTCTCGG TAAGCCAGCC TATCTGCTTT TTTGCCCAAA AAAAAAACAA CTTCGTCTCA
     6001 AATGCTAACT AATTGCTACC CATCAGTGCG AACAAGAAAG CCCAGACAGA CGAGCATGGA
     6061 CGTCACAGCG GTCTCAGAGT CAACGTATTA ATCGAGAGCA AAAAAATCGA AAAGCAGCAT
     6121 GCCCGCCAAC CGTCTGATTC TTCCAATACT TCTGACCTAA TTGGGTCCAA CGCCGACTCT
     6181 TTGTCCAGCC ACTTATTGCT TCCGCATTCT GGCGGCTCGC TTCCATTACC TGCTCCCGCC
     6241 ATGACTACTC CAGTATCGAG CTCCCGAATG TGGGATGGCA ATGGAGACAC CTACCATGAT
     6301 TCATCGTACG AAGCCGGCTC TTCTTCTCCG GATCTTGACG AGAAATTAGC AAGCATCCAG
     6361 CAGGTGCATA AATGGGCTGG CTCAGGATAC GGAGAAAACG TGAAAATCGA GACCGACATC
     6421 GCACAGTCAT TAGAAGTTGT GAAGAAAAGG TGAATCAGCG GAAAGATTTG AACGAATCCA
     6481 CAGAGCTTTT GATGTTTTCC ATGTCGATAC ACACACATCT TGCACACTGG ACGCTAACGC
     6541 TGTCTTGTAT ATAAAATTTT CTCTTCCAGC AGCGATATTC AGCCCTACGC ACGTGTCATC
     6601 TACGTACTAT ATATAGACAG GATAAACTCA TATTCACGTT GGGACCAAGT CCGCTAATCA
     6661 GCCATGAATG CCAAGTATGT AAACTAGATA TCAGACATTA TGATACAGAG ATCGAGCGGG
     6721 AAGTAAGTAC ATAGAAAGAA CAATACCAAT AACAGCAACA TAAAACGCCA CATTGCGCCA
     6781 CTCCATCCCA CCCCAATAAA TAGCGCAAAT AAAAAGGAAC TGGTATCAAA GTCGGTCTTG
     6841 TGGGAGTCTT TGCAGGAGGC GAGGAAAGGG GAAAAGAAAA TACACAAGAA AAGCAAGGGA
     6901 AAAGGAGATA ACAAACACAA TAAACAGACT CGTGATTACC ACGATCAAGA AAACGCGCAG
     6961 AGGAGAAAAT CAAAGTCATA GCCACATCGT CAACCAAATG CGCCGGCTCG TCCAGCTATC
     7021 ATCATGAGAC AGCCAAGGGG AGGGTATAAA ACAATGAAGA AACGGAAACC AGAAATGAAA
     7081 CAAGGCAAGG AGAAATGGGG CAAAGGAAGT GAGAGAAAAG AAAGAATAGA TATATGGACA
     7141 ACGGAGAGCA AGACAGGAGC CATCAGGCAT TCGCAAAAAC AGAGCTTCAC GCAACGCCCG
     7201 TAGTAGCAGC CTGTGGTGTA AAAGGCGCGA TACGAGACAT GGCTGAACCA GGAGTTGTCG
     7261 GTGAGTTTTG CGCAGGGGCA ATTTCAGGAT CTGGGATTTG GATATCGAGC TGTGAGATTA
     7321 GATGTTAGCA TGCGCATGTC AATTACTAGC AAGAATTCTA GTGCAGCGAA AAGAGCCAAG
     7381 ACTTACACTC ATATAGCCTG ATAGTCGTAG AGGGATAATC TTCGGCGCCA TACTTCGGCC
     7441 CTCAGCACCC ATTGACCGCT CCATTTCGCG ATTCCAGTTC TCCAGCCATG CCTCGATGCT
     7501 TTTGAGTCGT TGTTTGACAT TCGTCATGCC AAGATCCTCC CATATCCACC CGGTAACTAA
     7561 ACCCAGCACG CCGTCTACGA CATTACGTGC GCTGTAGGGG TCAAACGTCT CTTGGAGATG
     7621 CTTATTAACA CGCTCCACGA CACGTCTGAA CTCTGCCTCG GGCATACCAG CGGGATCGAG
     7681 GATTTCGGGA TATAGGTCGG CAAAAGCAGG AGTAACATCA CCAGAAACGA GGAAATCGCG
     7741 GCGCACACGG ATAATGCGTG TACCTAAATA CTCGGGAGAG TCGACAGGCA CATACGGATT
     7801 ACGGTGCGGA TAGCAAGGAT GCTGGGGTCC CCATTCTTCA CCATCAATAC CATCGACATC
     7861 TTCACCCATC ATAGAAGAGT CAGAAGATGA AAGCCCTGAG CCAACACTAC CAAGAGACAC
     7921 GCGGAAATTT GGTGGTGCGA GGCTGTCAGG ACCTCTCTCA AGATCCCGTG AGAACTGGGC
     7981 CGGAGTTGAA GTAGTGGCAG CCTGTGACGG GTGAGACATG GTGGCGGTGG TGGTGGCCAT
     8041 AGTGGGAGTG ACAGAGATTT TGGGTATTGT GGCGTTTTGG CGTAGATGAG GCGATGGAGG
     8101 TGTTACGACA GGCGGAGGTG GTTGTGGAAG GCAAGTATCA GGCGAGGTTT GTGAGACTCC
     8161 AGATAGTGGC CGCGAAGAGG ATTCTTGGTG CGACGACAGG GAAACCGGGA AGAGTTCAGG
     8221 AGAGCTTGGT GCGGCTACAG GGCTCCGCCG CTGGTGTGCG GATGCTACAG AGCTGCGTCT
     8281 TTCCTCGTAT GATAGCCTAA CAGACCGCGG CAAAGACACT CGACGGCCCG TATCAAAATC
     8341 AAGATTAAAA GCAGCGTGGT TTGCCGAGTT AGAGTTTTTA GACTGACGCT GCTCGGGAAG
     8401 TGTCAACAGA GGCGGGTCGG CAAGAAGAGA GTTATCAGGG ATACCCGATG CGTTCTGTCT
     8461 CTCAATTTCA GGGTGCGAAA AAGGGACAGA AGGCGGAGAC GGAGTGGAGG TGCGATGTTT
     8521 GCGTGGAGAT GCCGGGCCAC GTGGGGAAGA ACACGGCGAG AGAGTTGAGG TATTAGCGTG
     8581 TTTAGGCAGA CGCGGTGTGG AGTTTGTGGG ATTCCACAGA CGGGCAGCAA GGGGGCGAGA
     8641 GCGACCTCCA AATCGACTCG ATGGTGTAGT TGGCGATAAG ACAGGAAAGG TGCGTGATGC
     8701 AGATGCAGAC ACAGACTTCT GTTGCAAATT AGGTTCAATA GAGCGGCCGT GACAATTCAA
     8761 AGCAGGAGGA GGAACAGTTG GCGTATCAAT GCTATTAACG GGCGACGATG AATAGCCGGC
     8821 TGGATAGCGG GACTTGGAGT TTGAGGCAAA TCTTAGGGAG GCTGATGCGG GATATGCGGA
     8881 ACTAGATGTC GCGTGGGAAT CCGTTGATGA AACTTGAGGA AGGCGACTGC CGATGAAACG
     8941 ACAGCAGGCG CCAGAGAAGA AAAGAGAGGA AGAAGGGGAA GAAGGGGTGA GGAAGGCGAG
     9001 CAACGACGGT GATTGGCCGA CGATAGAATC CAATAGCGAG TCAGCTGCTG GCAAAAACAG
     9061 GAACGCCAAC TAAAAACAAG GACGAAGCAG CAAGCAAGAA ACAGAGACGG CCAGAAAGCA
     9121 AATGCAAAGT CGGATTCAAA TGAAGAAACA ACGATGGCCG CAACCAAGAT GACGACAACA
     9181 AAAACAACAG AACAAACAAA ATGCACAGGA AGGGAGAAAA ACAGAAAAAG AGATGAGCGC
     9241 AGCGCCAAAA GCAAGGATGG CGATGGTGGT CGAGCCAGGG ATTTTGGTGG AGATGAGGAC
     9301 CGTGCGGATT TTTTACCGGA CTGGTGTGGA TCTTCTGGTG TTGAGCACAG GCTATGGCGC
     9361 TTCCAGTGTG GCGCTTGCGA GTGTGGCGCT GGAAGACGTG GCTGATATTG GTAGTGTGGC
     9421 TGGTCTTTTT GTGCCTGTCC TTGTGCTTGT CTTTGTTTAT GCTTTTGTAC CTGCTCCTTG
     9481 GCCGCCGTCG TCTGGTCCTT ACTGTCAGCT ATCGTCGCCT TCGTACTTGT CGCCGTTGTT
     9541 GTCGTTATCG TTGCCGTCGT CGCTATGAAA TCAGAGGCTT CTTCGTTATC CCAGGTGGTA
     9601 GTCGTAAAAT CAGAAACACA TTCAAGCAT
//
LOCUS       Ce.eucalypticola_Areceptor      9657 bp    DNA     linear   UNA 
DEFINITION  Ceratocystis eucalypticola strain CMW9998 contig_64, whole genome shotgun sequence
FEATURES             Location/Qualifiers
     Transcript      complement(1..623)
                     /score="0.85"
                     /source="AUGUSTUS"
                     /g2.t1
     CDS             complement(join(1..59,153..244,337..623))
                     /source="AUGUSTUS"
                     /transcript_id="g2.t1"
                     /gene_id="g2"
                     /score="0.89"
                     /score="0.95"
                     /score="1"
                     /frame="[complement(1965..1967): 0,
                     complement(1968..2023): 2, complement(2117..2208): 1,
                     complement(2301..2587): 0]"
                     /label="Single-stranded DNA-binding protein"
     gene            complement(1..623)
                     /score="0.85"
                     /source="AUGUSTUS"
                     /g2
                     /label="Single-stranded DNA-binding protein"
     Terminal        complement(1..59)
                     /score="0.89"
                     /frame="2"
                     /source="AUGUSTUS"
                     /transcript_id="g2.t1"
                     /gene_id="g2"
     intron          complement(60..152)
                     /score="0.97"
                     /source="AUGUSTUS"
                     /transcript_id="g2.t1"
                     /gene_id="g2"
     Internal        complement(153..244)
                     /score="0.95"
                     /frame="1"
                     /source="AUGUSTUS"
                     /transcript_id="g2.t1"
                     /gene_id="g2"
     intron          complement(245..336)
                     /score="0.98"
                     /source="AUGUSTUS"
                     /transcript_id="g2.t1"
                     /gene_id="g2"
     Initial         complement(337..623)
                     /score="1"
                     /frame="0"
                     /source="AUGUSTUS"
                     /transcript_id="g2.t1"
                     /gene_id="g2"
     Transcript      4727..6480
                     /score="0.11"
                     /source="AUGUSTUS"
                     /g3.t1
     CDS             join(4727..5360,5487..5976,6054..6480)
                     /score="0.15"
                     /score="0.53"
                     /score="0.94"
                     /source="AUGUSTUS"
                     /transcript_id="g3.t1"
                     /gene_id="g3"
                     /frame="[6691..7324: 0, 7451..7940: 2, 8018..8441: 1,
                     8442..8444: 0]"
                     /label="a-pheromone receptor"
     gene            4727..6480
                     /gene_id="g3"
                     /label="a-pheromone receptor"
     Initial         4727..5360
                     /score="0.15"
                     /frame="0"
                     /source="AUGUSTUS"
                     /transcript_id="g3.t1"
                     /gene_id="g3"
     intron          5361..5486
                     /score="0.36"
                     /source="AUGUSTUS"
                     /transcript_id="g3.t1"
                     /gene_id="g3"
     Internal        5487..5976
                     /score="0.53"
                     /frame="2"
                     /source="AUGUSTUS"
                     /transcript_id="g3.t1"
                     /gene_id="g3"
     intron          5977..6053
                     /score="0.93"
                     /source="AUGUSTUS"
                     /transcript_id="g3.t1"
                     /gene_id="g3"
     Terminal        6054..6480
                     /score="0.94"
                     /frame="1"
                     /source="AUGUSTUS"
                     /transcript_id="g3.t1"
                     /gene_id="g3"
     Transcript      complement(7215..9657)
                     /score="0.69"
                     /source="AUGUSTUS"
                     /g4.t1
     CDS             complement(join(7215..7337,7415..9097,9345..9478,9531..9657))
                     /source="AUGUSTUS"
                     /transcript_id="g4.t1"
                     /gene_id="g4"
                     /score="1"
                     /score="0.83"
                     /score="0.8"
                     /score="0.79"
                     /frame="[complement(9179..9181): 0,
                     complement(9182..9301): 0, complement(9379..11061): 0,
                     complement(11309..11442): 2, complement(11495..11621): 0]"
                     /label="Ras modification protein ERF4"
     gene            complement(7215..9657)
                     /gene_id="g4"
                     /label="Ras modification protein ERF4"
     Terminal        complement(7215..7337)
                     /score="1"
                     /frame="0"
                     /source="AUGUSTUS"
                     /transcript_id="g4.t1"
                     /gene_id="g4"
     intron          complement(7338..7414)
                     /score="1"
                     /source="AUGUSTUS"
                     /transcript_id="g4.t1"
                     /gene_id="g4"
     Internal        complement(7415..9097)
                     /score="0.83"
                     /frame="0"
                     /source="AUGUSTUS"
                     /transcript_id="g4.t1"
                     /gene_id="g4"
     intron          complement(9098..9344)
                     /score="0.79"
                     /source="AUGUSTUS"
                     /transcript_id="g4.t1"
                     /gene_id="g4"
     Internal        complement(9345..9478)
                     /score="0.8"
                     /frame="2"
                     /source="AUGUSTUS"
                     /transcript_id="g4.t1"
                     /gene_id="g4"
     intron          complement(9479..9530)
                     /score="0.79"
                     /source="AUGUSTUS"
                     /transcript_id="g4.t1"
                     /gene_id="g4"
     Initial         complement(9531..9657)
                     /score="0.79"
                     /frame="0"
                     /source="AUGUSTUS"
                     /transcript_id="g4.t1"
                     /gene_id="g4"
ORIGIN
        1 TTACTGTTGG CTCTCGTCAG CACCCTCAGC CTTGGGGCGC TTGAGAATCT CAATGTTGCC
       61 TAAATGAAAG TCAGTAAAGG ATTCGCTTAT CTATATGCCA TGCCGACACG GCGTGCAAGA
      121 GGGACGAAAG GAAAATGGAG GGCTTGTCAT ACGCTGGACA ATATTCAGGC TGCTGATGGT
      181 CTTGCCAGAA GCCTCATCAT TGTAGCTGGA CATAGAGGCA TCGCCTTCAA CATAGACCAT
      241 GCAACTAGAA AATGAGCATA CAGTTAGCAA CGGGATCACA AAAATAAATG AATCAAGGCT
      301 ACACATTAGA CAAAAAAGAA ATCACAGAGC ACTCACCCCT TAGGAAGGCC AAGCATAAAG
      361 TCCCTCTTCT TACTGCTGTA TTCGTCACCC TTCAGGAACG AGGTGATGCG AAAGAAACTA
      421 GCAGGCTTGT CCTTGCCGCT GCTGCAAGCC ACTGAGTAGC GCAGTACCTC CAGCTCAGGC
      481 TTGCTGGTAG GCAGAACCTC GGGGGTGGCA GTCAGGTGGC CGATGATTGA CATGCGGGCG
      541 ATTTTCATCG ACGAAGAGGT GCTGAACGCG CGGGCGGCAG AAGCCGACGA GACGACGGTA
      601 CGACGAGCAA TGAAGGAAGA CATTCTGTAA GAAAAAAAAA AGAGCGGGGT AATTCAATAG
      661 AAATCAAAAG CTGTCGACGA GGGAAAAAAG AGGGGATCGA TAGAAGCTGG TGTTTCCTAG
      721 CTGGTTTCAA TATGTAGCGT GACGTGAGAA AAGAATAGAG ATCGCGAAAT GAAAAATAAA
      781 ACAAATAAAA AGGCAGAATG TGTCCGTACT GTTTGCAAAG ACCACAAGGC TACCAATTTT
      841 TATGAATCAA CAAAGTTTTT GAAGTGGGGA AAGCATAGCA CGGCTTTGAC GTTGCACAGA
      901 CAAGCGGCAA AAAGAAAATA AAAGATTATT AGGCGTTCCC TGCTAGCTCA CCGCAACAGT
      961 GAGGAGAATA AGAATAATTA CTGTATTTAC TACGCAGCTG TTTACCGCAT TTGTGAAGTT
     1021 GTTTACATTC TTGAGATGGC ATGGCATGTT GGTGTTGTGG CTTGCATTCC GTTCATCAGC
     1081 CATAGTCTGT CGTCTCACGT GACGCGACTA TAAGAGCTCG GCATATAATT TTTTGTTGAT
     1141 TAACCCTAGT TAGCCCTATT CTTCCCTAAT TTCTATGCGA TAGGCGTCCA CACCACTATC
     1201 TAGCCTCATA GCCATGATCA TTTATATTTA ACACACATAC AAAAACAGTA TACGAGAAAA
     1261 AAAGCCTTAT ACTGGGGTTA ACCGTGTGAT TTGAGGTACT CCCCCGTTTT ACTAGTCTCC
     1321 ATGCAAATTC CAAGCTTTGA GCATAGGTGA TAGCGACCTT TGTTGCTGCT TACCGTGTGA
     1381 TATCAGGTGC CCATGGGACG CTTACTGTCA AAATTTTCGC AAAAGTCCCT TTTAAAGCGC
     1441 GCCTTTTATC ACTACACAAA CAAGACCCGA AAACAGCCCT CCACATCTTA GTTAACAGAC
     1501 GCCATAGTAT GGATATTGCT TACCCACATG CGCACCACTC CATTAACTCT CATGTCCGGT
     1561 CCAAGCACAA GCAGCGGATC TCACAAAACT AACCATTCAC CAAAAGCCAA CCGTCGGCTG
     1621 GCTAACTCAT AAATATCCCA TGTGGGCGAC CAGGGATAAC CAGGCCTAGC CCAAAGAAAA
     1681 AGTGCAGGGT GAGCAAATAA TCTGTCATCA CCCAATTCTT TCTCTTTATT GGATCTGCCC
     1741 TGCCGTACAG GCTATTTATT GGCTTCGCCT ATTGTCCGAC ACATAGCTAT CTGCCCGCAG
     1801 AGTCCGGTCC TCAGGCCTGG TCACCACATC CATCCCCCAT CTCTGCCGCA AGCCTCAACA
     1861 GCCAGTCAGT TTGCGCAACC CCCAGATGAA ACTTGAAGTG GCAAGAGTAG CAGGTGTCCC
     1921 TAACCCATCG AGCAAACGTC AAAACCGTGG TGGTGAGTTC GCCGTCTCAC ACCAAGACAT
     1981 ATGCAGCTTG TGCTGCCTAT TTGTTTGTGT ATGCCAGTGT GTTTCTGTGC TCCCGGATTG
     2041 ATTCCGCTGG CTGTATCTAT CCGAACATAT TATCAAGCAG CGCCTATGTA GCCAAATACT
     2101 AACAAGAGGA CGGGTTACAA ACATCGTATT AGATCATACC CTGGCTTGTC CTAGGCTCTT
     2161 TTGTCAGCTA GTCGCTCTTT GTCACGACTT TAAGCCCCAT CCATGTCCAG TCTTCTACAA
     2221 TTCTCAAAAG CCCTGCATAC CCGACCAGTA AAAGGCGAAC AAAAGCGAAC AGAGTATAGC
     2281 AAACGGTCAA ACAAAGGCAA ATCTAATATG AGGCTAAGAT GCTTGTAGCC AGAATAACTG
     2341 CACATGCATC CCCCACCCGC GACCATAAGC TTCCTCCCTG TGTCATGTGT AGGCTGTACT
     2401 CGTTAGTGGA TATAAAGCTG CAGACAGCGG ACAGAAAGAA ACCAGACAAA CGGGCAGGAA
     2461 AGGCCCCTTT ATGGCGTTCT GGCACCGCCG CCTGTGGAAA AATACGACTG TGCTATGTCG
     2521 CTAGTGTGCC TGTGTCACAT TCTTTTTCGC GCTATAATAT ATAACTAAAC CAAGCCATCA
     2581 GTGTCATCTG TCTTGTCACT CTGATGTTCC AGGTCATCTT AGATGTGTCA GGTCAGATAT
     2641 GGTCGCCAGG CCCTAGACCC ATGCCGTGCT TCGCACGAAA CAGCCAATCA AAACGCTTAA
     2701 AAAGACAGGC CTTCACGTCT TTATTCTTTT GGCCTAGTCT GATCTGGGTG TCAACAAGGC
     2761 TCCACTATAG ACTTCCTCAA ATCCATTTTA GGCAACTAGG ACTTTTCAGC TCTAAAACCA
     2821 GCATGCATGC GAAGAAGAGC GAACAACGGC TACAGGAAGA AAAAGAACCA AGACGAAAGA
     2881 CGCGAGGAGT AGGGCAGAGG ATACAGGGCG ATGGCCGAAA GCCAGAAATA TGGTAATATG
     2941 AAATGCTAGA TTTGTTGGGG AAGGAACAAA TACAGAGGCG CGCTAATCAG GAAAGAGAGA
     3001 GGTAGCACAG GACCACAGCA AGACCATCTA TAACTAGAAA TTGCCGCGAA ATATGCTGTT
     3061 CCTTGCCGCA AACCACAGGG CGTTTGCCAC TACTTATTAG GGTTTCCCAA ATAGCCGTCA
     3121 TTGGCTCTTA GTGGGGGCAT TACTATTGTC CTGTCCAATA GAAGCGTGGC TATCTTTTCC
     3181 CACTACTCGT CGCTTGGAGT CCCGTTCAAG CCATATTGCA GCAAAGGCTG TCGCTCCTAG
     3241 CCCCATGCTT GAAGAATCGT GCCATTCTCA CACCCCTCTT CTCTTCTATC GCTACCCTGC
     3301 TGATAGAGCC CCGACACTTG ACGCCCAATA GAAGAATACC AGAAGCAAAC CCCCTGGCTT
     3361 ACTTCGGTCA CGCTGCCCTT GGCTGTTCTA GACTTTTGAT CGGCGCCCTT CATAGCCTGG
     3421 TTCGGCCATT TCCGTAGAGT CCTGCTACCA TACTTGCTTC AATCTGTCAT GAAATCGCCA
     3481 ACCCTTATCG TTGCTTCTCG CTCTACTATC CGTGTCAATA TCAGCTCCTA GTGCCTTATC
     3541 TCTGCTCCAG CTTACCTACT ACTCTCATAC TGCCTGCCCT GTCTCCTCAC AACCGCGGCT
     3601 TCTTTCCCCT AGTTGCTCTG CCTCTCTCTT GCACACATTG GTTATTCTCT CAGCATAGAT
     3661 ATCCACTTCC AACCTAGCAA TTCAGCTACT ATGCCACAGA CGCCGCTGCT CGAGCTAGTC
     3721 TTGCCAAGAT CCAGTGTTGT CAATGATAGG TCTTTTGCGC TTTTTCCAGC TAAATCCAAC
     3781 TAACTACACT CCACACAACT GCTGTGTCTT TCTTGATAAT GGGTCTCTTT GCATCTTTGA
     3841 TCTAGCCCAC TGTATCTCTT TCGCTCCTTT TACCACAATT TCTCCATAGA TGTGTAATCT
     3901 TCCTGTATTT TGTTGCTTTA TACTTCTACT TCATTTACAG ATACAGAATC GTCTTTAAAC
     3961 TATAAACTCT AACTTAAGCC CGACTATCTT GCTTGTTCTA GCCCCATTAC AAAAACCCTT
     4021 TTCATCGTAT CTTAGGTATT ATAAAAGCTA TGGCTTCTAT CTTTGCCCCT TCCTCTCACC
     4081 CCTTCCTCCG TCCTCCGTCT CTCACATCTC CCTTTTCCTT TCTTTTACCA TCCCCACCCC
     4141 CTATCGTCTC TATATCATTA CGGACAGCTA GGGGAACCTC TAATCACCAG CTGCCATCAC
     4201 ATCGAGCGAT ACGCCGGCAC TGCCTTCATA TCAGCCACCT ACAACTGAAA CTGTTACTAA
     4261 AAGCCACCAG GAAGTCCAGG ATAAAGGGTC TACTCGGTGT TCTATGACCT TCTAGTTGTT
     4321 TTCTTGCTTC GCGGCCAGTA TTTATTATCC CATACGCCTC GTTATCCTGT GCTTGATGCT
     4381 CTCTAGCTTG TTAGTCTCTA GCCACGCCTA TCACCCTATC CGTTCGCCTA TAGAGCTGTT
     4441 TGCTTGGCTT TGTTTCCCCC ACGTTGTTTT GTGCTGGTAC GATTGCTTAG CTACTGTTTC
     4501 TTCCTGTCGT GCTCTTGCGC TACGCTGCGT GGCGTGTCTC CTTTATCTCC CTCGTCTACT
     4561 TTCTCTTGTG TTACCTCGCC CTCTGAGGCA GAATCTGCAT TGTCCCTTTC CTTGCAACAT
     4621 CCTGGCCGCT GCACCTCACC CCGAGTTCCA GTTTCCTGTA TTTCATGAGC CTTCCATCTT
     4681 CATTTCTCGT TCTTGTATTT CATTCAGCCT CGATACATAA CACAGAATGC CGCCACCAAA
     4741 TATCATCGAT CTCTCCTACT TTTCAATCGG GCCCGGAGGG GTCATGGTCC CGATATCCCC
     4801 ATCAACAGAG GCTTATCCGC CGGGACATAT AGCCAATCTC GTTTGCCGTG TCGTATTTGG
     4861 CATTATTGCC CTGTTGATGT GTCTTGTGCC GCTAAGGCTT TTGTATCGGA ACGGCGAGTT
     4921 TGCCGCTACA GTCCTCGTCA TCAGCGTTCT CATTACCATT GTGTTTTTCT TGGCCGACGC
     4981 TCTGATATGG TCGAGCCTGG ATACTTCGAC CTGGTGGAAC GGGGTTGGAT ATTGCGATAT
     5041 ACACGTCTAC CTCTTGCTAT GTGCACAAAC TACGGTCGTC GCCTCGATTT TCGCCATCAT
     5101 GCGCAATCTT GCCGTCAACA TTAACATGAT GAGGGCTGGG CCAATGACCA AGCGAGAGAG
     5161 GAAGCGAAAG AATATGATAC AGGCCCTTAT TATATTTCCC GTGCCATTGC TTCAGCTAGC
     5221 TTGGATCTAC CCCATATCCT CACAACGCTA TGGGATCGTT CCTCTGTCTG GCTGCGTAAA
     5281 TCGTGTGTAT TCTTCATGGC CCGTCCTTTT TCTCATCCTT CCTCAGGTCA TCTTCCCCTG
     5341 TCTCACGGCA GTGTATGCTG GTAGGTTAAT TATTAGCTAT AGCTTCTCGC CCTCACTCTT
     5401 TTGCCATCTA TCTCTGCGCT TACTCTTAAA TATTCTCTCC TAGTAAGCAG GCCGTATCTC
     5461 TAACTTTGAA TTTGGTATAT CTTTAGTCCT CATTTACGTC CGCTTTAGAG ACCTTCGCAG
     5521 TAGTATGGGT AACGTGCTTT CGGCCTCTAG CAATCCGCTC GTGCGATCGC GAAGCAACCG
     5581 TGCTCGCCAG CAACTCTACT TTATGAGCTT AACCATCATC GTTCCATACC TGCCGGTTAT
     5641 CATGTACTTT GTTTCACGCA ACATTAGAGT CTTTACGCCA TTTCTTGCCT TTGACTTTCA
     5701 CAAGATCCAC GCAGGCGTAC CTGGAATGCC GTGGAACACC GTCGTCTACA TTGCTGGCGA
     5761 ATGGAATACC TTTATTTTAA CCAATAGTAC ATGGATCTAC CCCATCTGTG CTATCCCCAT
     5821 ATTCCTTTTC TTTGGGCTGA CGAGGGATGC AATCAACAAC TATCGGAGAA TACTTGTCCG
     5881 GTGTGGCATG TCCCGGTTCT GGCCCTGGTT GTTGGAAGAG TATACGCCTG GTCGTGTTCA
     5941 ACAACCCAGC TGGGCCAGGT CAATCCTCAG CTCTCGGTAA GCCAGCCTAT CTGCTTTTTT
     6001 GCCCAAAAAA AAAACAACTT CGTCTCAAAT GCTAACTAAT TGCTACCCAT CAGTGCGAAC
     6061 AAGAAAGCCC AGACAGACGA GCATGGACGT CACAGCGGTC TCAGAGTCAA TGTATTAATC
     6121 GAGAGCAAAA AAATCGAAAA GCAGCATGCC CGCCAACCGT CTGATTCTTC CAATGCTTCT
     6181 GACCTAATTG GGTCCAACGC CGACTCTTTG TCCAGTCACC TATTGCTTCC GCATTCTGGC
     6241 GGCTCGCTTC CCTTACCTGC CCCCGCCATG ACTACTCCAG TATCGAGCTC CCGAATGTGG
     6301 GATGGCAATG GAGACACCTA CCATGATTCA TCTTACGAAG CCGGCTCTTC TTCCCCGGAT
     6361 CTTGACGAGA AATTAGCAAG CATCCAGCAG GTGCATAAAT GGGCTGGCTC AGGATACGGA
     6421 GAGAGCGTGA AAATCGAGAC CGACATCGCA CAGTCATTAG AAGTTGTGAA GAAAAGGTGA
     6481 ATCAGCGGAA AGATTCGAAC GAATCCACAG AGGTTTTGAT GTTTTCCATG TCGATACACA
     6541 CACATCTTGC ACGCTGGATG CTAACGCTGT CTTGTATATA AAATTTTCTC TTCCAGCAGC
     6601 GATATTCAGC CCTACGCACG TGTCATCTAC GTACTATATA TAGACAGGAT AAACTCATAT
     6661 TTACGTTGGG ACCAAGTCCG CTAATCAGCC ATGAATGACA AGTATGTAAA CTAGATATCA
     6721 GACATTATGA TACAGAGATC GAGCGGGAAG TAAGTACATA GAAAGAACAA TACCAATAAC
     6781 AGCAACATAA AACGCCACAT TGCGCCACTC CATCCCACCC CAATAAATAG CGCAAATAAA
     6841 AAGGAACTGG TATCAAAGTC GGTCTTGTGG GAGTCTTTGC AGGAGGCGAG GAAAGGGGAA
     6901 AAGAAAATAC ACAAGAAAAG CAAGGGAAAA GGAGATAACA AACACAATAA ACAGACTCGT
     6961 GATTACCACG ATCAAGAAAA CGCGCAGAGG AGAAAATCAA AGTCATAGCC ACATCGTCAA
     7021 CCAAATGCGC CGGCTCGTCC AGCTATCATC ATGAGACAGC CAAGGGGAGG GTATAAAACA
     7081 ATGAAGAAAC GGAAACCAGA AATGAAACAA AGTAAGGAGA AATGGGGCAA GGGAAGTGAG
     7141 AGAAAAAGAA AGAATAGATA TATGGACAAC GGAGAGCAAG GCAGGAGCCA TCAGGCATTC
     7201 GCAAAAACAG AGCTTCACGC AACGCCCGTA GTAGCAGCCT GTGGTGTAAA AGGCGCGATG
     7261 CGAGACATGG CTGAACCAGG AGTTGTCGGT GAGTTTTGCG CAGGGGCAAT TTCAGGATCT
     7321 GGGATTTGGA TATCGAGCTG TGAGATTAGA TGTTAGCATG CGCATGTCAA TTACTAGCAA
     7381 GAATTCTAGT GTAGCGAAAA GAGCCAAGAC TTACACTCAT ATAGCCCGAT AGTCGCAGAG
     7441 GGATAATCTT CGGCGCCATA CTTCGGCCCT CAGCACCCAT TGACCGCTCC ATTTCGCGAT
     7501 TCCAGTTCTC CAGCCATGCC TCGATGCTCT TGAGTCGTTG TTTGACATTC GTCATGCCAA
     7561 GATCCTCCCA TATCCACCCG GTAACTAAGC CCAGCACGCC GTCTACGACA TTACGTGCGC
     7621 TGTAGGGGTC AAACGTCTCT TGGAGATGCT TATTAACACG CTCCACGACA CGTCTGAACT
     7681 CTGCCTCGGG CATACCAGCG GGATCGAGGA TTTCGGGATA TAGGTCGGCA AAAGCAGGAG
     7741 TAACATCACC AGAAACGAGG AAATCGCGGC GCACACGGAT AATGCGTGTA CCTGAATACT
     7801 CGGGAGAGTC GACAGGCACA TACGGGTTAC GGTGCGGATA GCAAGGATGC TGGGGTCCCC
     7861 ATTCTTCACC ATCAATACCA TCGACATCTT CACCCATCAT AGAAGAGTCA GAAGATGAAA
     7921 GCCCTGAGCC AACACTACCA AGAGACACGC GGAAATTTGG TGGTGCGAGG CTGTCAGGAC
     7981 CTCTCTCAAG ATCCCGTGAG AACTGGGCCG GAGTTGAAGT AGTGGCAGCC TGTGACGGGT
     8041 GAGACATGGT GGCGGTGGTG GTGGCCATAG TGGGAGTGAC AGAGATTTTG GGTATTGTGG
     8101 CGTTTTGGCG TAGATGAGGC GATGGAGGTG TTACGACAGG CGGAGGTGGT TGTGGAAGGC
     8161 AAGTATCAGG CGAGGTTTGT GAGACTCCAG ATAGTGGCCG CGAAGAGGAT TCTTGGTGCG
     8221 ACGACAGGGA AACCGAGAAG AGTTCAGGAG AGCTTGGTGC GGCTACAGAG CTCGGCCGCT
     8281 GGTGTGCGGA TGCTACAGAG CTGCGTCTTT CCTCGTATGA TAGCCTAACA GACCGCGGCA
     8341 AAGACACTCG ACGGCCCGTA TCAAAATCAA GATTAAAAGC AGCGTGGTTT GCCGAGTTAG
     8401 AGTTTTTAGA CTGACGCTGC TCGGGAAGTG TCAACAGAGG CGGGTCGGCA AGAAGAGAGT
     8461 GATCAGGGGT ACCCGATGCG TTCTGTCTCT CAATTTCAGG GTGCGAAAAA GGGACAGAGG
     8521 GCGGAGACGG AGTGGAAGTG CGATGTTTGC GTGGAGATGC CGGGCCACGT GGGGAAGAAC
     8581 AAGGCGAGAG AGTTGAGGTA TTAGCGTGTT TAGGCAGACG CGGTGTGGAG TTTGTGGGAT
     8641 TCCACAGACG GGCAGCAAGG GGGCGAGAGC GACCTCCAAA CCGACTCGAT GGTGTAGTTG
     8701 GCGATAAGAC AGGAAAGGTG CGTGATGCAG ATGCAGACAC AGATTTCTGT TGCAGATTAG
     8761 GTTCAATAGA ACGGCCGTGA CAATGCAAAG CAGGAGGAGG AACAGTTGGT GTATCAATGC
     8821 TATTAACGGG CGACGATGAA TAGCCGGCTG GATAGCGGGA CTTGGAGTTT GAGGCAAATC
     8881 TTAGGGAGGT TGATGCGGGA TATGCGGAAC TAGATGTCGC GTGGGAATCC GTTGATGAAA
     8941 CTTGAGGAAG GCGACTGCCG ATGAAACGAC AGCAGGCGCC AGAGAAGAAA AGAGAGGAAG
     9001 AAGGGGAAGA AGGGGTGAGG AAGGCGAGCA ACGACGGTGA TTGGCCGACG ATAGAATCCA
     9061 ATAGCGAGTC AGCTGCTGGC AAAAACAGGA ACGCCAACTA AAAACAAGGA CGAAGCAGCA
     9121 AGCAAGAAAC AGAGACGGCC AGAAATCAAA TGCAAAGTCG GATTCAAATG AAGAAACAAC
     9181 GATGGCCGCA ACCAAGATGA CGACAACAAA AACAACAGAA CAAACAAAAT GCACAGGAAG
     9241 GGAGAAAAAC AGAAAAAGAG ATGAGCGCAG CGCCAAAAGC AAGGATGGCG ATGGTGGTCG
     9301 AGCCAGGGAT TTTGGTGGAG ATGAGGACCG TGCGGATTTT TTACCGGACT GGTGTGGATC
     9361 TTCTGCTGTT GAGCACAGGT TATGGCGCTT CCAGTGTGGC GCTTGCGAGT GTGGCGCTGG
     9421 AAGACGTGGC TGATATCGGT AGTGTGGCTG GTCTTTTTGT GCCTGTCCTT GTGCTTGTCT
     9481 TTGTTTTTGT TTTTGTACCT GCTCCTTGGC CGCCGTCGTC TGGTCCTTAC TGTCAGCTAT
     9541 CGTCGCCTTC GTACTTGTCG CCGTTGTTGT CGTTATCGTT GCCGTCGTCG CTATGAAATC
     9601 AGAGGCTTCT TCGTTATCCC AGGTGGTAGT CGTAAAATCA GAAACACATT CAAGCAT
//
LOCUS       Ce.fimbriata_114723_Areceptor      9648 bp    DNA     linear   UNA 
DEFINITION  Ceratocystis fimbriata CBS 114723 scaffold58, whole genome shotgun sequence
FEATURES             Location/Qualifiers
     Transcript      complement(1..623)
                     /score="0.9"
                     /source="AUGUSTUS"
                     /g2.t1
     CDS             complement(join(1..59,153..244,337..623))
                     /source="AUGUSTUS"
                     /transcript_id="g2.t1"
                     /gene_id="g2"
                     /score="0.93"
                     /score="0.97"
                     /score="1"
                     /frame="[complement(2820..2822): 0,
                     complement(2823..2878): 2, complement(2972..3063): 1,
                     complement(3156..3442): 0]"
                     /label="Single-stranded DNA-binding protein"
     gene            complement(1..623)
                     /score="0.9"
                     /source="AUGUSTUS"
                     /g2
                     /label="Single-stranded DNA-binding protein"
     Terminal        complement(1..59)
                     /score="0.93"
                     /frame="2"
                     /source="AUGUSTUS"
                     /transcript_id="g2.t1"
                     /gene_id="g2"
     intron          complement(60..152)
                     /score="0.97"
                     /source="AUGUSTUS"
                     /transcript_id="g2.t1"
                     /gene_id="g2"
     Internal        complement(153..244)
                     /score="0.97"
                     /frame="1"
                     /source="AUGUSTUS"
                     /transcript_id="g2.t1"
                     /gene_id="g2"
     intron          complement(245..336)
                     /score="1"
                     /source="AUGUSTUS"
                     /transcript_id="g2.t1"
                     /gene_id="g2"
     Initial         complement(337..623)
                     /score="1"
                     /frame="0"
                     /source="AUGUSTUS"
                     /transcript_id="g2.t1"
                     /gene_id="g2"
     CDS             join(4722..5355,5482..5971,6048..6474)
                     /label="a-pheromone receptor"
     gene            4722..6474
                     /gene_id="g3"
                     /label="a-pheromone receptor"
     Transcript      5094..6474
                     /score="0.17"
                     /source="AUGUSTUS"
                     /g3.t1
     Initial         5094..5355
                     /score="0.24"
                     /frame="0"
                     /source="AUGUSTUS"
                     /transcript_id="g3.t1"
                     /gene_id="g3"
     intron          5356..5481
                     /score="0.41"
                     /source="AUGUSTUS"
                     /transcript_id="g3.t1"
                     /gene_id="g3"
     Internal        5482..5971
                     /score="0.59"
                     /frame="2"
                     /source="AUGUSTUS"
                     /transcript_id="g3.t1"
                     /gene_id="g3"
     intron          5972..6047
                     /score="0.95"
                     /source="AUGUSTUS"
                     /transcript_id="g3.t1"
                     /gene_id="g3"
     Terminal        6048..6474
                     /score="0.88"
                     /frame="1"
                     /source="AUGUSTUS"
                     /transcript_id="g3.t1"
                     /gene_id="g3"
     Transcript      complement(7206..9648)
                     /score="0.68"
                     /source="AUGUSTUS"
                     /g4.t1
     CDS             complement(join(7206..7328,7406..9088,9336..9469,9522..9648))
                     /source="AUGUSTUS"
                     /transcript_id="g4.t1"
                     /gene_id="g4"
                     /score="1"
                     /score="0.88"
                     /score="0.79"
                     /score="0.75"
                     /frame="[complement(10025..10027): 0,
                     complement(10028..10147): 0, complement(10225..11907): 0,
                     complement(12155..12288): 2, complement(12341..12467): 0]"
                     /label="Ras modification protein ERF4"
     gene            complement(7206..9648)
                     /gene_id="g4"
                     /label="Ras modification protein ERF4"
     Terminal        complement(7206..7328)
                     /score="1"
                     /frame="0"
                     /source="AUGUSTUS"
                     /transcript_id="g4.t1"
                     /gene_id="g4"
     intron          complement(7329..7405)
                     /score="1"
                     /source="AUGUSTUS"
                     /transcript_id="g4.t1"
                     /gene_id="g4"
     Internal        complement(7406..9088)
                     /score="0.88"
                     /frame="0"
                     /source="AUGUSTUS"
                     /transcript_id="g4.t1"
                     /gene_id="g4"
     intron          complement(9089..9335)
                     /score="0.85"
                     /source="AUGUSTUS"
                     /transcript_id="g4.t1"
                     /gene_id="g4"
     Internal        complement(9336..9469)
                     /score="0.79"
                     /frame="2"
                     /source="AUGUSTUS"
                     /transcript_id="g4.t1"
                     /gene_id="g4"
     intron          complement(9470..9521)
                     /score="0.75"
                     /source="AUGUSTUS"
                     /transcript_id="g4.t1"
                     /gene_id="g4"
     Initial         complement(9522..9648)
                     /score="0.75"
                     /frame="0"
                     /source="AUGUSTUS"
                     /transcript_id="g4.t1"
                     /gene_id="g4"
ORIGIN
        1 TTACTGTTGG CTCTCGTCAG CACCCTCAGC CTTGGGGCGC TTGAGAATCT CAATGTTGCC
       61 TAAATGAAAG TCAGTAAAGG ATTCGCTTAT CTATATGCCA TGCCGACACG GCGTGCAAGA
      121 GGGACGAAAG GAAAATGGAG GGCTTGTCAT ACGCTGGACA ATATTCAGGC TGCTGATGGT
      181 CTTGCCAGAA GCCTCATCAT TGTAGCTGGA CATAGAGGCA TCGCCTTCAA CATAGACCAT
      241 GCAACTAGAA AATGAGCATA CAGTTAGCAA CGGAATCACA AAAATAAATG AAGCAAGGCT
      301 ACACATTAGA CGAAAAAGAA ATCACAGAGC ACTCACCCCT TAGGAAGGCC AAGCATAAAG
      361 TCCCTCTTCT TACTGCTGTA TTCGTCACCC TTCAGGAACG AGGTGATGCG AAAGAAACTA
      421 GCAGGCTTGT CCTTGCCGCT GCTGCAAGCC ACTGAGTAGC GCAGTACCTC CAGCTCAGGC
      481 TTGCTAGTAG GCAGAACCTC GGGGGTGGCA GTCAGGTGGC CGATGATTGA CATGCGGGCG
      541 ATTTTCATCG ACGAAGAGGT GCTGAACGCG CGGGCGGCAG AAGCCGACGA GACGACGGTA
      601 CGACGAGCAA TGAAGGAAGA CATTCTGTAA GAAAAAAAAC AGAGCGGGGT AATTCAATAG
      661 AAATCAAAAG TTGTCGACAA GGGAAAAAAG AGGGGATCGA TAGAAGCTGG TGTTTCCTAG
      721 CTGGTTTCAA TATGTAGCGT GACGTGAGAA AAGAATAGAG ATCGCGAAAT GAAAAATAAA
      781 ATAAAATAAA AAGGCAGAAT GTGTCCGCAC TGTTTGCAAA GACCACAAGG CTACCAATTT
      841 TTATGAATCA ACAAAGTTTT TGAAGTGGGG AAAGCATAGC ACGGCTTTGA CGTTGCACAG
      901 ACAAGCGGCA AAAAGAAAAT AAAAGATTAT TAGGCGTTCC CTGCTAGCTC ACCGCAACAG
      961 CGAGGAGAAT GAGAATAATT ACTGTATTTA CTACGCAGCT GTTTACCGCA TTTGTAAAGT
     1021 TGTTTACATT CTTGAGATGG CATGGCATGT TGGTGTGGCT TGCATTCCGT TCATCAGCCA
     1081 TAGTCTGTCG TCTCACGTGA CGCGACTATA AGAGCTCGGC ATATAATTTT TTGTTAATTA
     1141 ACCCTAGTTA GCCCTATTCT TCCCTAATTT CTATGCGATA CGCGTCCACA CCACTATCTA
     1201 GCCTCATAGC CACCATCATT TATATTTAAC ACACCTACAA AAACAGTATA CGAGAAAAAA
     1261 AGCCTTATAC TGGGGTTAAC CGTGTGATTT GAGGTACTCC CCCGTTTTAC TAGTCTCCAT
     1321 GCAAATTCCA AGCTTTGAGC ATAGGTGATA GCGACCTTTG TTGCTGCTTA CCATGTGATA
     1381 TCAGGTGCCC ATGGGACGCT TACTGTCAAA ATTTTCGCAA AAGTCCCTTT TAAAGCGCGC
     1441 CTTTATCACT ACACAAACAA GACCCGAAAA CAGCCCTCCA CATCTTAGTT AACAGACGCC
     1501 ATAGTATGGC TATTGCTTAC CCACATGCGC ACTACTCCAT TAACTCTCAT GTCCGGTCCA
     1561 AGCACAAGCA GCGGATCTCA CAAAACTAAC CATTCACCAA AAGCCATCCG TCGGCTGGCT
     1621 AACTCATAAA TATCCCATGT GGGCGACCAG GGATAACCAG GCCTAGCCCA AAGAAAAAGT
     1681 GCAGGGTGAG AAAATAATCT GTCATCACCC AATTCTTTCT CTTTATTGGA TCTGCCCTGC
     1741 CGTACAGGCT ATTTATTGGC TTCGCCTATT GTCCGACACA TAGCTATCTG CCCGCAGAGT
     1801 CCGGTCCTCA GGCCTGGTCA CCACATCCAT CCCCCATCTC TGCCGCAAGC CTCAACAGCC
     1861 AGTCAGTTTG CGCAACCCCC AGATGAAACT TGAAGTGGCA AGAGTAGCAG GTGTCCCTAA
     1921 CCCATCGAGC AAACGTCAAA ACCGTGGTGG TGAGTTCGCC GTCTCACACC AAGACATATG
     1981 CAGCTTGTGC TGCCTATTTG TTTGTGTATG CCAGTGTGTT TCTGTGCTCC CGGATTGATT
     2041 CCGCTGGCTG TATCTATCCG AACATGTTAT CAAGCAGCGC CTATGTAGCC AAATACTAAC
     2101 AAGAGGACGG GTTACAAACA TCGTATTAGA TCATACCCTG GCTTGTCCTA GGCTCTTTTG
     2161 TCAGCTAGTC GCTCTTTGTC ACGACTTTAA GCCCCATCCA TGTCCAGTCT TCTACAATTC
     2221 TCAAAAGCCC TGCATACCCG ACCAGTAAAA GGCGAACAAA AGCGAGCAGA GTATAGCAAA
     2281 CGGTCAAACA AAGGCAAATC TAATATGAGG CTAAGATGCT TGTAGCCAGA ATAACTGCAC
     2341 ATGCATCCCC CACCCGCGAC CATAAGCTTC CTCCCTGTGT CATGTGTAGG CTGTACTCGT
     2401 TAGTGGATAT AAAGCTGCAG ACAGCGGACA GAAAGAAACC AGACAAACGG GCAGGAAAGG
     2461 CCCCTTTATG GCGTTCTGGC ACCGCCGCCT GTGGAAAAAT ACGACTGTGC CTGTGTCACA
     2521 TTCTTTTTCG CGCTATAATA TATAACTAAA CCAAGCCATC AGTGTCATCT GTCTTGTCAC
     2581 TCTGATGTTC CAAGTCATCT TAGATGTGTC AGGTCAGAAG ATATGGTCGC CAGGCCCTAG
     2641 ACCCATGCCG TGCTTCGCAC GAAACAGCCA ATCAAGACGC TTAAAAAGAC AGGCCTCCAC
     2701 GTCTTTATTC TTTTGGCCTA GTCTGATCTG GGTGTCAACA AGGCTCCACT ATAGACTTCC
     2761 TCAAATCCAT TTTAGGCAAT TAGGACTTTT CAGCTCTAAA ACCAGCATGC ATGCGAAGAA
     2821 GAGCGAACAA CGGCTACAGG AAGAAAAAGA ACCAAGACGA AAGACGCGAG GAGTAGGGCA
     2881 GAGGATACAG GGCGATGGCA GAAAGCCAGA AATATGGTAA TATGAAATGC TAGATTTGTT
     2941 GGGGAAGGAA CAAATACAGA GGCGCGCTAA TCAGGAAAGA GAGGTAGCAC AGGACCACAG
     3001 CAAGACCATC TATAACTAGA AATTGCCGCG AAATATGCTG TTCCTTGCCG CAAACCACAG
     3061 GGCGTTTGCC ACTACTTATT AGGGTTTCCC AAATAGCCGT CATTGGCTCT TAGTGGGGGC
     3121 ATTACTATTG TCCTGTCCAA TAGAAGCGTG GGTATCTTTT CCCACTACTC GTCGCTTGGA
     3181 GTCCCGTTCA AGCCATATTG CAGCAAAGGC TGTCGCTCCT AGCCCCATGC TTGAAGAATC
     3241 GTGCCATTCT CACACCCCTC TTCTCTTCTA TCGCTACCCT GCTGATAGAG CCCCGACACT
     3301 TGACGCCCAA TAGAAGAATA CCAGAAGCAA ACCCCCTGGC TTACTTCGGT CACGCTGCCC
     3361 TTGGCTGTTC TAGACTCTTG ATCGGCGCCC TTCATAGCCT GGTTCGGCCA TTTCCGTATA
     3421 GTCCTGCTAC CATACTTGCT TCAATCTGTC ATGAAATCGC CAACCCTTAT CGTTGCTTCT
     3481 CGCTCCACTA TCCGTGTCAA TATCAGCTCC TAGTGCCTTA TCTCTGCTCC AGCTTACCTA
     3541 CTACTCTCAT ACTGCCTGCC CTGTCTCCTC ACACCCGCGG CTTCTTTCCC CTAGTTGCTC
     3601 TGCCTCTCTC CTGCACACAT TGGTTATTCT CTCAGCACAG ATATCCACTT CCAACCTAGC
     3661 AATTCAGCTA CTATGCCACA GACGCCGCTG CTCGAGCTAG TCTTGCCAAG ATCCAGTGTT
     3721 GTCAATGATA GGTCTTTTGC GCTTTTTCCA GCTAAATCCA ACTAACTACA CTCCACACAG
     3781 CTACTGTGTC TTTCTTGATA ATGGGTCTCT TTGCATCTTT GATCTAGCCC ACTGTATCTC
     3841 TTTCGCTCCT TTTACCACAA TTTCTCCATA GATGTGTAAT CTTCCTGTAT TTTGTTGCTT
     3901 TATACTTCTA CTTCATTTAC AGATACAGAA TCGTCTTTAA ACTATAAACT CTAACTTAAG
     3961 CCCGACTATC TTGCTTGTTC TAGCCCCATT ACAAAAACCC TTTTCATCGT ATCTTAGGTA
     4021 TTATAAAAGC TATGGCTTCT ATCTTTGCCC CTTCCTCTCA CCCCTTCCTC TCACCCCTTC
     4081 CTCCGTCCTC CGTCTCTCAC ATCTCCTTTT TCCTTTCTTT TACCATCCCC ACCCCCTATC
     4141 GTCTCTATAT CATTACGGAC AGCTAGGGGA ACCTCTAATC ACCAGCTGCC ATCACATCGA
     4201 GCGATACGCC GGCACTGCCT TCATATCAGC CACCTACAAC TGAAACTGTT ACTAAAAGCC
     4261 ACCAGGAAGT CCAGGATAAA GGGTCTACTC GGTGTTCTAT GACCTTCTAG TTGTTTTCTT
     4321 GCTTCGCGGC CAGTATTTAT TATCCCATAC GCCTCGTTAT CCTGTGCTTG ATGCTCTCTA
     4381 GCTTGTTAGT CTCTAGCCAC GCCTATCACC CTATCCGTTC GCCTATAGAG CTGTTTGCTT
     4441 GGCTTTGTTT CCCCCACGTT GTTTTGTGCT GGTACGATTG CTTAGCTACT GTTTCTTCCT
     4501 GTCGTGCTCT TGCGCTACGC TGCGTGGCGT GTCTCCTTTA TCTCCCTCGT CTACTTTCTC
     4561 TTGTGTTACC TCACCCTCTG AGGCAGAATC TGCATTGTCC CTTTCCTTGC AACATCCTGG
     4621 CCGCTGCACC TCACCCCGAG TTCCAGTTTC CTGTATTTCA TGAGCCTTCC ATCTTCATTT
     4681 CTCGTTATTG TATTTCATTC AGCCTCGATA CATAACACAG AATGCCGCCA CCAAATATCA
     4741 TCGATCTTTC CTACTTTTCA ATCGGGCCCG GAGGGGTCAT GGTCCCGATA TCCCCATCAA
     4801 CAGAGGCTTA TCCGCCGGGA CATATAGCCA ATCTCGTTTG CCGTGTCGTA TTTGGCATTA
     4861 TTGCCCTGTT GATGTGCCTT GTGCCGCTAA GGCTTTTGTA TCGGAACGGC GAGTTTGCCG
     4921 CTACAGTCCT CGTCATCAGC GTTCTCATTA CCATTGTGTT TTTCTTGGCT GACGCTCTGA
     4981 TATGGTCGAG CCTGGATACT TCGACCTGGT GGAACGGAGT TGGATATTGC GATATACACG
     5041 TCTACCTCTT GCTATGTGCA CAAACTACGG TCGTCGCCTC GATTTTCGCC ATCATGCGCA
     5101 ATCTTGCCGT CAACATTAAC ATGATGAGGG CTGGGCCAAT GACCAAGCGA GAGAGGAAGC
     5161 GAAAGAATAT GATACAGGCC CTCATTATAT TTCCCGTGCC ATTGCTTCAG CTAGCTTGGA
     5221 TCTACCCCAT ATCCTCACAA CGCTATGGGA TCGTTCCTCT GTCTGGCTGC GTAAATCGTG
     5281 TGTATTCTTC GTGGCCCGTC CTTTTTCTCA TCCTTCCTCA GGTCATCTTC CCCTGTCTCA
     5341 CGGCAGTGTA TGCTGGTAGG TTAATTATTA GCTATAGCTT TCCGCCCTCG CTCTTTTGCC
     5401 ATCTATCTCT GCGCTTACTC TTAGATATTC TCTCCTAGTA AGCAGGCCGT ATCTCTAACT
     5461 TTGAATTTGG TATATCTTTA GTCCTCATTT ACGTCCGCTT TAGAGACCTT CGCAGTAGTA
     5521 TGGGTAACGT GCTTTCGGCC TCTAGCAACC CGCTCGTGCG ATCGCGAAGC AACCGTGCTC
     5581 GCCAGCAACT CTACTTTATG AGCTTAACCA TCATCGTTCC ATACCTGCCG GTTATCATGT
     5641 ACTTTGTTTC ACGCAACATT AGAGTCTTTA CGCCATTTCT TGCCTTTGAC TTTCACAAGA
     5701 TCCACGCAGG CGTACCTGGA ATGCCGTGGA ACACCGTCGT CTACATTGCT GGCGAATGGA
     5761 ATACCTTTAT TTTAACCAAT AGTACATGGA TCTACCCCAT CTGTGCTATC CCCATATTCC
     5821 TTTTCTTTGG GCTGACGAGG GATGCAATCA ACAACTATCG GAGAATACTT GTCCGGTGTG
     5881 GCATGTCCCG GTTCTGGCCC TGGTTGTTGG AAGAGTATAC GCCTGGTCGT GTTCAACAAC
     5941 CCAGCTGGGC CAGGTCAATC CTCAGCTCTC GGTAAGCCAG CCTATCTGCT TTTTTGCCCA
     6001 AAAAAAAACA ACTTCGTCTC AAATGCTAAC TAATTGCTAC CCATCAGTGC GAACAAGAAA
     6061 GCCCAGACAG ACGAGCATGG ACGTCACAGC GGTCTCAGAG TCAATGTATT AATCGAGAGC
     6121 AAAAAAATCG AAAAGCAGCA TGCCCGCCAA CCGTCTGATT CTTCCAATGC TTCTGACCTA
     6181 ATTGGGTCCA ACGCCGACTC TTTGTCCAGT CACCTATTGC TTCCGCATTC TGGCGGCTCG
     6241 CTTCCCTTAC CTGCCCCCGC CATGACTACT CCAGTATCGA GCTCCCGAAT GTGGGATGGC
     6301 AATGGAGACA CCTACCATGA TTCATCGTAC GAAGCCGGCT CTTCTTCCCC GGATCTTGAC
     6361 GAGAAATTAG CAAGCATCCA GCAGGTGCAT AAATGGGCTG GCTCAGGATA CGGAGAGAAC
     6421 GTGAAAATCG AGACCGACAT CGCACAGTCA TTAGAAGTTG TGAAGAAAAG GTGAATCAGC
     6481 GGAAAGATTT GAACGAATCC AGAGGTTTTG ATGTTTTCCA TGTCGATACA CACACATCTT
     6541 GCACGCTGGA CGCTAACGCT GTCTTGTATA TAAAATTTTC TCTTCCAGCA GCGATATTCA
     6601 GCCCTACGCA CGTGTCATCT ACGTACTATA TATAGACAGG ATAAACTCAT ATTTACGTTG
     6661 GGACCAAGTC CGCTAATCAG CCATGAATGA CAAGTATGTA AACTAGATAT CAGACATTAT
     6721 GATACAGAGA TCGAGCGGGA AGTAAGTACA TAGAAAGAAC AATACCAATA ACAGCAACAT
     6781 AAAACGCCAC ATTGCGCCAC TCCATCCCAC CCCAATAAAT AGCGCAAATA AAAAGGAACT
     6841 GGTATCAAAG TCGGTCTTGT GGGAGTCTTT GCAGGAGGCG AGGAAAGGGG AAAAGAAAAT
     6901 ACACAAGAAA AGCAAGGGAA AAGGAGATAA CAAACACAAT AAACAGACTC GTGATTGCCA
     6961 CGATCAAGAA AACGCGCAGA GGAGAAAATC AAAGTCATAG CCACATCGTC AACCAAATGC
     7021 GCCGGCTCGT CCAGCTATCA TCATGAGACA GCCAAGGGGA GGGTATAAAA CAATGAAGAA
     7081 ACGGAAACCA GAAATGAAAC AAGGCAAGGA GAAATGGGGC AAAGGAAGTG AGAGAAAAGA
     7141 AAGAATAGAT ATATGGACAA CGGAGAGCAA GGCAGGAGCC ATCAGGCATT CGCAAAAACA
     7201 GAGCTTCACG CAACGCCCGT AGTAGCAGCC TGTGGTGTAA AAGGCGCGAT GCGAGACATG
     7261 GCTGAACCAG GAGTTGTCGG TGAGTTTTGC GCAGGGGCAA TTTCAGGATC TGGGATTTGG
     7321 ATATCGAGCT GTGAGATTAG ATGTTAGCAT GCGCATGTCA ATTACTAGCA AGAATTCTAG
     7381 TGTAGCGAAA AGAGCCAAGA CTTACACTCA TATAGCCCGA TAGTCGCAGA GGGATAATCC
     7441 TCGGCGCCAT ACTTCGGCCC TCAGCACCCA TTGACCGCTC CATTTCGCGA TTCCAGTTCT
     7501 CCAGCCATGC CTCGATGCTC TTGAGTCGTT GTTTGACATT CGTCATGCCA AGATCCTCCC
     7561 ATATCCACCC GGTAACTAAA CCCAGCACGC CGTCTACGAC ATTACGTGCG CTGTAGGGGT
     7621 CAAACGTCTC TTGGAGATGC TTATTAACAC GCTCCACGAC ACGTCTGAAC TCTGCCTCGG
     7681 GCATACCAGC GGGATCGAGG ATTTCGGGAT ATAGGTCGGC AAAAGCAGGA GTAACATCGC
     7741 CAGAAACGAG GAAATCGCGG CGCACACGGA TAATGCGTGT ACCTGAATAC TCGGGAGAGT
     7801 CGACAGGCAC ATACGGGTTA CGGTGCGGAT AGCAAGGATG CTGGGGTCCC CATTCTTCAC
     7861 CATCAATACC ATCGACATCT TCACCCATCA TAGAAGAGTC AGAAGATGAA AGCCCTGAGC
     7921 CAACACTACC AAGAGACACG CGGAAATTTG GTGGTGCGAG GCTGTCAGGA CCTCTCTCAA
     7981 GATCCCGTGA GAACTGGGCC GGAGTTGAAG TAGTGGCAGC CTGTGACGGG TGAGACATGG
     8041 TGGCGGTGGT GGTGGCCATA GTGGGAGTGA CAGAGATTTT GGGTATTGTG GCGTTTTGGC
     8101 GTAGATGAGG CGATGGAGGT GTTACGACAG GCGGAGGTGG TTGTGGAAGG CAAGTATCAG
     8161 GCGAGGTTTG TGAGACTCCA GATAGTGGCC GCGAAGAGGA TTCTTGGTGC GACGACAGGG
     8221 AAACCGAGAA GAGTTCAGGA GAGCTTGGTG CGGCTACAGG GCTCGGCCGC TGGTGTGCGG
     8281 ATGCTACAGA GCTGCGTCTT TCCTCGTATG ATAGCCTAAC AGACCGCGGC AAAGACACTC
     8341 GACGGCCCGT ATCAAAATCA AGATTAAAAG CAGCGTGGTT TGCCGAGTTA GAGTTTTTAG
     8401 ACTGACGCTG CTCGGGAAGT GTCAACAGAG GCGGGTCGGC AAGAAGAGAG TGATCAGGGG
     8461 TACCCGATGC GTTCTGTCTC TCAATTTCAG GGTGCGAAAA AGGGACAGAG GGCGGAGACG
     8521 GAGTGGAAGT GCGATGTTTG CGTGGAGATG CCGGGCCACG TGGGGAAGAA CAAGGCGAGA
     8581 GAGTTGAGGT ATTAGCGTGT TTAGGCAGAC GCGGTGTGGA GTTTGTGGGA TTCCACAGAC
     8641 GGGCAGCAAG GGGGCGAGAG CGACCTCCAA ACCGACTCGA TGGTGTAGTT GGCGATAAGA
     8701 CAGGAAAGGT GCGTGATGCA GATGCAGACA CAGATTTCTG TTGCAGATTA GGTTCAATAG
     8761 AGCGGCCGTG ACAATGCAAA GCAGGAGGAG GAACAGTTGG TGTATCAATG CTATTAACGG
     8821 GCGACGATGA ATAGCCGGCT GGATAGCGGG ACTTGGAGTT TGAGGCAAAT CTTAGGGAGG
     8881 TTGATGCGGG ATATGCGGAA CTAGATGTCG CGTGGGAATC CGTTGATGAA ACTTGAGGAA
     8941 GGCGACTGCC GATGAAACGA CAGCAGGCGC CAGAGAAGAA AAGAGAGGAA GAAGGGGAAG
     9001 AAGGGGTGAG GAAGGCGAGC AACGACGGTG ATTGGCCGAC GATAGAATCC AATAGCGAGT
     9061 CAGCTGCTGG CAAAAACAGG AACGCCAACT AAAAACAAGG ACGAAGCAGC AAGCAAGAAA
     9121 CAGAGACGGC CAGAAAGCAA ATGCAAAGTC GGATTCAAAT GAAGAAACAA CGATGGCCGC
     9181 AACCAAGATG ACGACAACAA AAACAACAGA ACAAACAAAA TGCACAGGAA GGGAGAAAAA
     9241 CAGAAAAAGA GATGAGCGCA GCGCCAAAAG CAAGGATGGC GATGGTGGTC GAGCCAGGGA
     9301 TTTTGGTGGA GATGAGGACC GTGCGGATTT TTTACCGGAC TGGTGTGGAT CTTCTGCTGT
     9361 TGAGCACAGG TTATGGCGCT TCCAGTGTGG CGCTTGCGAG TGTGGCGCTG GAAGACGTGG
     9421 CTGATATCGG TAGTGTGGCT GGTCTTTTTG TGCCTGTCCT TGTGCTTGTC TTTGTTTTTG
     9481 TTTTTGTACC TGCTCCTTGG CCGCCGTCGT CTGGTCCTTA CTGTCAGCTA TCGTCGCCTT
     9541 CGTACTTGTC GCCGTTGTTG TCGTTATCGT TGCCGTCGTC GCTATGAAAT CAGAGGCTTC
     9601 TTCGTTATCC CAGGTGGTAG TCGTAAAATC AGAAACACAT TCAAGCAT
//
LOCUS       Ce.fimbriata_AS236_Areceptor      9646 bp    DNA     linear   UNA 
DEFINITION  Ceratocystis fimbriata isolate AS236 Cfim_AS236_tig05, whole genome shotgun sequence
FEATURES             Location/Qualifiers
     Transcript      complement(1..623)
                     /score="0.91"
                     /source="AUGUSTUS"
                     /g5.t1
     CDS             complement(join(1..59,153..244,337..623))
                     /source="AUGUSTUS"
                     /transcript_id="g5.t1"
                     /gene_id="g5"
                     /score="0.92"
                     /score="1"
                     /score="0.99"
                     /frame="[complement(10355..10357): 0,
                     complement(10358..10413): 2, complement(10507..10598): 1,
                     complement(10691..10977): 0]"
                     /label="Single-stranded DNA-binding protein"
     gene            complement(1..623)
                     /score="0.91"
                     /source="AUGUSTUS"
                     /g5
                     /label="Single-stranded DNA-binding protein"
     Terminal        complement(1..59)
                     /score="0.92"
                     /frame="2"
                     /source="AUGUSTUS"
                     /transcript_id="g5.t1"
                     /gene_id="g5"
     intron          complement(60..152)
                     /score="1"
                     /source="AUGUSTUS"
                     /transcript_id="g5.t1"
                     /gene_id="g5"
     Internal        complement(153..244)
                     /score="1"
                     /frame="1"
                     /source="AUGUSTUS"
                     /transcript_id="g5.t1"
                     /gene_id="g5"
     intron          complement(245..336)
                     /score="1"
                     /source="AUGUSTUS"
                     /transcript_id="g5.t1"
                     /gene_id="g5"
     Initial         complement(337..623)
                     /score="0.99"
                     /frame="0"
                     /source="AUGUSTUS"
                     /transcript_id="g5.t1"
                     /gene_id="g5"
     CDS             join(4720..5353,5480..5969,6046..6472)
                     /score="0.25"
                     /score="0.65"
                     /score="0.87"
                     /source="AUGUSTUS"
                     /transcript_id="g6.t1"
                     /gene_id="g6"
                     /frame="[15446..15707: 0, 15834..16323: 2, 16400..16823:
                     1, 16824..16826: 0]"
                     /label="a-pheromone receptor"
     gene            4720..6472
                     /gene_id="g6"
                     /label="a-pheromone receptor"
     Transcript      5092..6472
                     /score="0.19"
                     /source="AUGUSTUS"
                     /g6.t1
     Initial         5092..5353
                     /score="0.25"
                     /frame="0"
                     /source="AUGUSTUS"
                     /transcript_id="g6.t1"
                     /gene_id="g6"
     intron          5354..5479
                     /score="0.43"
                     /source="AUGUSTUS"
                     /transcript_id="g6.t1"
                     /gene_id="g6"
     Internal        5480..5969
                     /score="0.65"
                     /frame="2"
                     /source="AUGUSTUS"
                     /transcript_id="g6.t1"
                     /gene_id="g6"
     intron          5970..6045
                     /score="0.89"
                     /source="AUGUSTUS"
                     /transcript_id="g6.t1"
                     /gene_id="g6"
     Terminal        6046..6472
                     /score="0.87"
                     /frame="1"
                     /source="AUGUSTUS"
                     /transcript_id="g6.t1"
                     /gene_id="g6"
     Transcript      complement(7204..9646)
                     /score="0.64"
                     /source="AUGUSTUS"
                     /g7.t1
     CDS             complement(join(7204..7326,7404..9086,9334..9467,9520..9646))
                     /source="AUGUSTUS"
                     /transcript_id="g7.t1"
                     /gene_id="g7"
                     /score="1"
                     /score="0.8"
                     /score="0.81"
                     /frame="[complement(17558..17560): 0,
                     complement(17561..17680): 0, complement(17758..19440): 0,
                     complement(19688..19821): 2, complement(19874..20000): 0]"
                     /label="Ras modification protein ERF4"
     gene            complement(7204..9646)
                     /score="0.64"
                     /source="AUGUSTUS"
                     /g7
                     /label="Ras modification protein ERF4"
     Terminal        complement(7204..7326)
                     /score="1"
                     /frame="0"
                     /source="AUGUSTUS"
                     /transcript_id="g7.t1"
                     /gene_id="g7"
     intron          complement(7327..7403)
                     /score="1"
                     /source="AUGUSTUS"
                     /transcript_id="g7.t1"
                     /gene_id="g7"
     Internal        complement(7404..9086)
                     /score="0.8"
                     /frame="0"
                     /source="AUGUSTUS"
                     /transcript_id="g7.t1"
                     /gene_id="g7"
     intron          complement(9087..9333)
                     /score="0.79"
                     /source="AUGUSTUS"
                     /transcript_id="g7.t1"
                     /gene_id="g7"
     Internal        complement(9334..9467)
                     /score="0.81"
                     /frame="2"
                     /source="AUGUSTUS"
                     /transcript_id="g7.t1"
                     /gene_id="g7"
     intron          complement(9468..9519)
                     /score="0.8"
                     /source="AUGUSTUS"
                     /transcript_id="g7.t1"
                     /gene_id="g7"
     Initial         complement(9520..9646)
                     /score="0.8"
                     /frame="0"
                     /source="AUGUSTUS"
                     /transcript_id="g7.t1"
                     /gene_id="g7"
ORIGIN
        1 TTACTGTTGG CTCTCGTCAG CACCCTCAGC CTTGGGGCGC TTGAGAATCT CAATGTTGCC
       61 TAAATGAAAG TCAGTAAAGG ATTCGCTTAT CTATATGCCA TGCCGACACG GCGTGCAAGA
      121 GGGACGAAAG GAAAATGGAG GGCTTGTCAT ACGCTGGACA ATATTCAGGC TGCTGATGGT
      181 CTTGCCAGAA GCCTCATCAT TGTAGCTGGA CATAGAGGCA TCGCCTTCAA CATAGACCAT
      241 GCAACTAGAA AATGAGCATA CAGTTAGCAA CGGAATCACA AAAATAAATG AAGCAAGGCT
      301 ACACATTAGA CGAAAAAGAA ATCACAGAGC ACTCACCCCT TAGGAAGGCC AAGCATAAAG
      361 TCCCTCTTCT TACTGCTGTA TTCGTCACCC TTCAGGAACG AGGTGATGCG AAAGAAACTA
      421 GCAGGCTTGT CCTTGCCGCT GCTGCAAGCC ACTGAGTAGC GCAGTACCTC CAGCTCAGGC
      481 TTGCTAGTAG GCAGAACCTC GGGGGTGGCA GTCAGGTGGC CGATGATTGA CATGCGGGCG
      541 ATTTTCATCG ACGAAGAGGT GCTGAACGCG CGGGCGGCAG AAGCCGACGA GACGACGGTA
      601 CGACGAGCAA TGAAGGAAGA CATTCTGTAA GAAAAAAAAC AGAGCGGGGT AATTCAATAG
      661 AAATCAAAAG TTGTCGACAA GGGAAAAAAG AGGGGATCGA TAGAAGCTGG TGTTTCCTAG
      721 CTGGTTTCAA TATGTAGCGT GACGTGAGAA AAGAATAGAG ATCGCGAAAT GAAAAATAAA
      781 ATAAAATAAA AAGGCAGAAT GTGTCCGCAC TGTTTGCAAA GACCACAAGG CTACCAATTT
      841 TTATGAATCA ACAAAGTTTT TGAAGTGGGG AAAGCATAGC ACGGCTTTGA CGTTGCACAG
      901 ACAAGCGGCA AAAAGAAAAT AAAAGATTAT TAGGCGTTCC CTGCTAGCTC ACCGCAACAG
      961 CGAGGAGAAT GAGAATAATT ACTGTATTTA CTACGCAGCT GTTTACCGCA TTTGTAAAGT
     1021 TGTTTACATT CTTGAGATGG CATGGCATGT TGGTGTGGCT TGCATTCCGT TCATCAGCCA
     1081 TAGTCTGTCG TCTCACGTGA CGCGACTATA AGAGCTCGGC ATATAATTTT TTGTTAATTA
     1141 ACCCTAGTTA GCCCTATTCT TCCCTAATTT CTATGCGATA CGCGTCCACA CCACTATCTA
     1201 GCCTCATAGC CACCATCATT TATATTTAAC ACACCTACAA AAACAGTATA CGAGAAAAAA
     1261 AGCCTTATAC TGGGGTTAAC CGTGTGATTT GAGGTACTCC CCCGTTTTAC TAGTCTCCAT
     1321 GCAAATTCCA AGCTTTGAGC ATAGGTGATA GCGACCTTTG TTGCTGCTTA CCATGTGATA
     1381 TCAGGTGCCC ATGGGACGCT TACTGTCAAA ATTTTCGCAA AAGTCCCTTT TAAAGCGCGC
     1441 CTTTATCACT ACACAAACAA GACCCGAAAA CAGCCCTCCA CATCTTAGTT AACAGACGCC
     1501 ATAGTATGGC TATTGCTTAC CCACATGCGC ACTACTCCAT TAACTCTCAT GTCCGGTCCA
     1561 AGCACAAGCA GCGGATCTCA CAAAACTAAC CATTCACCAA AAGCCATCCG TCGGCTGGCT
     1621 AACTCATAAA TATCCCATGT GGGCGACCAG GGATAACCAG GCCTAGCCCA AAGAAAAAGT
     1681 GCAGGGTGAG AAAATAATCT GTCATCACCC AATTCTTTCT CTTTATTGGA TCTGCCCTGC
     1741 CGTACAGGCT ATTTATTGGC TTCGCCTATT GTCCGACACA TAGCTATCTG CCCGCAGAGT
     1801 CCGGTCCTCA GGCCTGGTCA CCACATCCAT CCCCCATCTC TGCCGCAAGC CTCAACAGCC
     1861 AGTCAGTTTG CGCAACCCCC AGATGAAACT TGAAGTGGCA AGAGTAGCAG GTGTCCCTAA
     1921 CCCATCGAGC AAACGTCAAA ACCGTGGTGG TGAGTTCGCC GTCTCACACC AAGACATATG
     1981 CAGCTTGTGC TGCCTATTTG TTTGTGTATG CCAGTGTGTT TCTGTGCTCC CGGATTGATT
     2041 CCGCTGGCTG TATCTATCCG AACATGTTAT CAAGCAGCGC CTATGTAGCC AAATACTAAC
     2101 AAGAGGACGG GTTACAAACA TCGTATTAGA TCATACCCTG GCTTGTCCTA GGCTCTTTTG
     2161 TCAGCTAGTC GCTCTTTGTC ACGACTTTAA GCCCCATCCA TGTCCAGTCT TCTACAATTC
     2221 TCAAAAGCCC TGCATACCCG ACCAGTAAAA GGCGAACAAA AGCGAGCAGA GTATAGCAAA
     2281 CGGTCAAACA AAGGCAAATC TAATATGAGG CTAAGATGCT TGTAGCCAGA ATAACTGCAC
     2341 ATGCATCCCC CACCCGCGAC CATAAGCTTC CTCCCTGTGT CATGTGTAGG CTGTACTCGT
     2401 TAGTGGATAT AAAGCTGCAG ACAGCGGACA GAAAGAAACC AGACAAACGG GCAGGAAAGG
     2461 CCCCTTTATG GCGTTCTGGC ACCGCCGCCT GTGGAAAAAT ACGACTGTGC CTGTGTCACA
     2521 TTCTTTTTCG CGCTATAATA TATAACTAAA CCAAGCCATC AGTGTCATCT GTCTTGTCAC
     2581 TCTGATGTTC CAAGTCATCT TAGATGTGTC AGGTCAGAAG ATATGGTCGC CAGGCCCTAG
     2641 ACCCATGCCG TGCTTCGCAC GAAACAGCCA ATCAAGACGC TTAAAAAGAC AGGCCTCCAC
     2701 GTCTTTATTC TTTTGGCCTA GTCTGATCTG GGTGTCAACA AGGCTCCACT ATAGACTTCC
     2761 TCAAATCCAT TTTAGGCAAT TAGGACTTTT CAGCTCTAAA ACCAGCATGC ATGCGAAGAA
     2821 GAGCGAACAA CGGCTACAGG AAGAAAAAGA ACCAAGACGA AAGACGCGAG GAGTAGGGCA
     2881 GAGGATACAG GGCGATGGCA GAAAGCCAGA AATATGGTAA TATGAAATGC TAGATTTGTT
     2941 GGGGAAGGAA CAAATACAGA GGCGCGCTAA TCAGGAAAGA GAGGTAGCAC AGGACCACAG
     3001 CAAGACCATC TATAACTAGA AATTGCCGCG AAATATGCTG TTCCTTGCCG CAAACCACAG
     3061 GGCGTTTGCC ACTACTTATT AGGGTTTCCC AAATAGCCGT CATTGGCTCT TAGTGGGGGC
     3121 ATTACTATTG TCCTGTCCAA TAGAAGCGTG GGTATCTTTT CCCACTACTC GTCGCTTGGA
     3181 GTCCCGTTCA AGCCATATTG CAGCAAAGGC TGTCGCTCCT AGCCCCATGC TTGAAGAATC
     3241 GTGCCATTCT CACACCCCTC TTCTCTTCTA TCGCTACCCT GCTGATAGAG CCCCGACACT
     3301 TGACGCCCAA TAGAAGAATA CCAGAAGCAA ACCCCCTGGC TTACTTCGGT CACGCTGCCC
     3361 TTGGCTGTTC TAGACTCTTG ATCGGCGCCC TTCATAGCCT GGTTCGGCCA TTTCCGTATA
     3421 GTCCTGCTAC CATACTTGCT TCAATCTGTC ATGAAATCGC CAACCCTTAT CGTTGCTTCT
     3481 CGCTCCACTA TCCGTGTCAA TATCAGCTCC TAGTGCCTTA TCTCTGCTCC AGCTTACCTA
     3541 CTACTCTCAT ACTGCCTGCC CTGTCTCCTC ACACCCGCGG CTTCTTTCCC CTAGTTGCTC
     3601 TGCCTCTCTC CTGCACACAT TGGTTATTCT CTCAGCACAG ATATCCACTT CCAACCTAGC
     3661 AATTCAGCTA CTATGCCACA GACGCCGCTG CTCGAGCTAG TCTTGCCAAG ATCCAGTGTT
     3721 GTCAATGATA GGTCTTTTGC GCTTTTTCCA GCTAAATCCA ACTAACTACA CTCCACACAG
     3781 CTACTGTGTC TTTCTTGATA ATGGGTCTCT TTGCATCTTT GATCTAGCCC ACTGTATCTC
     3841 TTTCGCTCCT TTTACCACAA TTTCTCCATA GATGTGTAAT CTTCCTGTAT TTTGTTGCTT
     3901 TATACTTCTA CTTCATTTAC AGATACAGAA TCGTCTTTAA ACTATAAACT CTAACTTAAG
     3961 CCCGACTATC TTGCTTGTTC TAGCCCCATT ACAAAAACCC TTTTCATCGT ATCTTAGGTA
     4021 TTATAAAAGC TATGGCTTCT ATCTTTGCCC CTTCCTCTCA CCCCTTCCTC TCACCCCTTC
     4081 CTCCGTCCTC CGTCTCTCAC ATCTCCTTTT TCCTTTCTTT TACCATCCCC ACCCCCTATC
     4141 GTCTCTATAT CATTACGGAC AGCTAGGGGA ACCTCTAATC ACCAGCTGCC ATCACATCGA
     4201 GCGATACGCC GGCACTGCCT TCATATCAGC CACCTACAAC TGAAACTGTT ACTAAAAGCC
     4261 ACCAGGAAGT CCAGGATAAA GGGTCTACTC GGTGTTCTAT GACCTTCTAG TTGTTTTCTT
     4321 GCTTCGCGGC CAGTATTTAT TATCCCATAC GCCTCGTTAT CCTGTGCTTG ATGCTCTCTA
     4381 GCTTGTTAGT CTCTAGCCAC GCCTATCACC CTATCCGTTC GCCTATAGAG CTGTTTGCTT
     4441 GGCTTTGTTT CCCACGTTGT TTTGTGCTGG TACGATTGCT TAGCTACTGT TTCTTCCTGT
     4501 CGTGCTCTTG CGCTACGCTG CGTGGCGTGT CTCCTTTATC TCCCTCGTCT ACTTTCTCTT
     4561 GTGTTACCTC ACCCTCTGAG GCAGAATCTG CATTGTCCCT TTCCTTGCAA CATCCTGGCC
     4621 GCTGCACCTC ACCCCGAGTT CCAGTTTCCT GTATTTCATG AGCCTTCCAT CTTCATTTCT
     4681 CGTTATTGTA TTTCATTCAG CCTCGATACA TAACACAGAA TGCCGCCACC AAATATCATC
     4741 GATCTTTCCT ACTTTTCAAT CGGGCCCGGA GGGGTCATGG TCCCGATATC CCCATCAACA
     4801 GAGGCTTATC CGCCGGGACA TATAGCCAAT CTCGTTTGCC GTGTCGTATT TGGCATTATT
     4861 GCCCTGTTGA TGTGCCTTGT GCCGCTAAGG CTTTTGTATC GGAACGGCGA GTTTGCCGCT
     4921 ACAGTCCTCG TCATCAGCGT TCTCATTACC ATTGTGTTTT TCTTGGCTGA CGCTCTGATA
     4981 TGGTCGAGCC TGGATACTTC GACCTGGTGG AACGGAGTTG GATATTGCGA TATACACGTC
     5041 TACCTCTTGC TATGTGCACA AACTACGGTC GTCGCCTCGA TTTTCGCCAT CATGCGCAAT
     5101 CTTGCCGTCA ACATTAACAT GATGAGGGCT GGGCCAATGA CCAAGCGAGA GAGGAAGCGA
     5161 AAGAATATGA TACAGGCCCT CATTATATTT CCCGTGCCAT TGCTTCAGCT AGCTTGGATC
     5221 TACCCCATAT CCTCACAACG CTATGGGATC GTTCCTCTGT CTGGCTGCGT AAATCGTGTG
     5281 TATTCTTCGT GGCCCGTCCT TTTTCTCATC CTTCCTCAGG TCATCTTCCC CTGTCTCACG
     5341 GCAGTGTATG CTGGTAGGTT AATTATTAGC TATAGCTTTC CGCCCTCGCT CTTTTGCCAT
     5401 CTATCTCTGC GCTTACTCTT AGATATTCTC TCCTAGTAAG CAGGCCGTAT CTCTAACTTT
     5461 GAATTTGGTA TATCTTTAGT CCTCATTTAC GTCCGCTTTA GAGACCTTCG CAGTAGTATG
     5521 GGTAACGTGC TTTCGGCCTC TAGCAACCCG CTCGTGCGAT CGCGAAGCAA CCGTGCTCGC
     5581 CAGCAACTCT ACTTTATGAG CTTAACCATC ATCGTTCCAT ACCTGCCGGT TATCATGTAC
     5641 TTTGTTTCAC GCAACATTAG AGTCTTTACG CCATTTCTTG CCTTTGACTT TCACAAGATC
     5701 CACGCAGGCG TACCTGGAAT GCCGTGGAAC ACCGTCGTCT ACATTGCTGG CGAATGGAAT
     5761 ACCTTTATTT TAACCAATAG TACATGGATC TACCCCATCT GTGCTATCCC CATATTCCTT
     5821 TTCTTTGGGC TGACGAGGGA TGCAATCAAC AACTATCGGA GAATACTTGT CCGGTGTGGC
     5881 ATGTCCCGGT TCTGGCCCTG GTTGTTGGAA GAGTATACGC CTGGTCGTGT TCAACAACCC
     5941 AGCTGGGCCA GGTCAATCCT CAGCTCTCGG TAAGCCAGCC TATCTGCTTT TTTGCCCAAA
     6001 AAAAAACAAC TTCGTCTCAA ATGCTAACTA ATTGCTACCC ATCAGTGCGA ACAAGAAAGC
     6061 CCAGACAGAC GAGCATGGAC GTCACAGCGG TCTCAGAGTC AATGTATTAA TCGAGAGCAA
     6121 AAAAATCGAA AAGCAGCATG CCCGCCAACC GTCTGATTCT TCCAATGCTT CTGACCTAAT
     6181 TGGGTCCAAC GCCGACTCTT TGTCCAGTCA CCTATTGCTT CCGCATTCTG GCGGCTCGCT
     6241 TCCCTTACCT GCCCCCGCCA TGACTACTCC AGTATCGAGC TCCCGAATGT GGGATGGCAA
     6301 TGGAGACACC TACCATGATT CATCGTACGA AGCCGGCTCT TCTTCCCCGG ATCTTGACGA
     6361 GAAATTAGCA AGCATCCAGC AGGTGCATAA ATGGGCTGGC TCAGGATACG GAGAGAACGT
     6421 GAAAATCGAG ACCGACATCG CACAGTCATT AGAAGTTGTG AAGAAAAGGT GAATCAGCGG
     6481 AAAGATTTGA ACGAATCCAG AGGTTTTGAT GTTTTCCATG TCGATACACA CACATCTTGC
     6541 ACGCTGGACG CTAACGCTGT CTTGTATATA AAATTTTCTC TTCCAGCAGC GATATTCAGC
     6601 CCTACGCACG TGTCATCTAC GTACTATATA TAGACAGGAT AAACTCATAT TTACGTTGGG
     6661 ACCAAGTCCG CTAATCAGCC ATGAATGACA AGTATGTAAA CTAGATATCA GACATTATGA
     6721 TACAGAGATC GAGCGGGAAG TAAGTACATA GAAAGAACAA TACCAATAAC AGCAACATAA
     6781 AACGCCACAT TGCGCCACTC CATCCCACCC CAATAAATAG CGCAAATAAA AAGGAACTGG
     6841 TATCAAAGTC GGTCTTGTGG GAGTCTTTGC AGGAGGCGAG GAAAGGGGAA AAGAAAATAC
     6901 ACAAGAAAAG CAAGGGAAAA GGAGATAACA AACACAATAA ACAGACTCGT GATTGCCACG
     6961 ATCAAGAAAA CGCGCAGAGG AGAAAATCAA AGTCATAGCC ACATCGTCAA CCAAATGCGC
     7021 CGGCTCGTCC AGCTATCATC ATGAGACAGC CAAGGGGAGG GTATAAAACA ATGAAGAAAC
     7081 GGAAACCAGA AATGAAACAA GGCAAGGAGA AATGGGGCAA AGGAAGTGAG AGAAAAGAAA
     7141 GAATAGATAT ATGGACAACG GAGAGCAAGG CAGGAGCCAT CAGGCATTCG CAAAAACAGA
     7201 GCTTCACGCA ACGCCCGTAG TAGCAGCCTG TGGTGTAAAA GGCGCGATGC GAGACATGGC
     7261 TGAACCAGGA GTTGTCGGTG AGTTTTGCGC AGGGGCAATT TCAGGATCTG GGATTTGGAT
     7321 ATCGAGCTGT GAGATTAGAT GTTAGCATGC GCATGTCAAT TACTAGCAAG AATTCTAGTG
     7381 TAGCGAAAAG AGCCAAGACT TACACTCATA TAGCCCGATA GTCGCAGAGG GATAATCCTC
     7441 GGCGCCATAC TTCGGCCCTC AGCACCCATT GACCGCTCCA TTTCGCGATT CCAGTTCTCC
     7501 AGCCATGCCT CGATGCTCTT GAGTCGTTGT TTGACATTCG TCATGCCAAG ATCCTCCCAT
     7561 ATCCACCCGG TAACTAAACC CAGCACGCCG TCTACGACAT TACGTGCGCT GTAGGGGTCA
     7621 AACGTCTCTT GGAGATGCTT ATTAACACGC TCCACGACAC GTCTGAACTC TGCCTCGGGC
     7681 ATACCAGCGG GATCGAGGAT TTCGGGATAT AGGTCGGCAA AAGCAGGAGT AACATCGCCA
     7741 GAAACGAGGA AATCGCGGCG CACACGGATA ATGCGTGTAC CTGAATACTC GGGAGAGTCG
     7801 ACAGGCACAT ACGGGTTACG GTGCGGATAG CAAGGATGCT GGGGTCCCCA TTCTTCACCA
     7861 TCAATACCAT CGACATCTTC ACCCATCATA GAAGAGTCAG AAGATGAAAG CCCTGAGCCA
     7921 ACACTACCAA GAGACACGCG GAAATTTGGT GGTGCGAGGC TGTCAGGACC TCTCTCAAGA
     7981 TCCCGTGAGA ACTGGGCCGG AGTTGAAGTA GTGGCAGCCT GTGACGGGTG AGACATGGTG
     8041 GCGGTGGTGG TGGCCATAGT GGGAGTGACA GAGATTTTGG GTATTGTGGC GTTTTGGCGT
     8101 AGATGAGGCG ATGGAGGTGT TACGACAGGC GGAGGTGGTT GTGGAAGGCA AGTATCAGGC
     8161 GAGGTTTGTG AGACTCCAGA TAGTGGCCGC GAAGAGGATT CTTGGTGCGA CGACAGGGAA
     8221 ACCGAGAAGA GTTCAGGAGA GCTTGGTGCG GCTACAGGGC TCGGCCGCTG GTGTGCGGAT
     8281 GCTACAGAGC TGCGTCTTTC CTCGTATGAT AGCCTAACAG ACCGCGGCAA AGACACTCGA
     8341 CGGCCCGTAT CAAAATCAAG ATTAAAAGCA GCGTGGTTTG CCGAGTTAGA GTTTTTAGAC
     8401 TGACGCTGCT CGGGAAGTGT CAACAGAGGC GGGTCGGCAA GAAGAGAGTG ATCAGGGGTA
     8461 CCCGATGCGT TCTGTCTCTC AATTTCAGGG TGCGAAAAAG GGACAGAGGG CGGAGACGGA
     8521 GTGGAAGTGC GATGTTTGCG TGGAGATGCC GGGCCACGTG GGGAAGAACA AGGCGAGAGA
     8581 GTTGAGGTAT TAGCGTGTTT AGGCAGACGC GGTGTGGAGT TTGTGGGATT CCACAGACGG
     8641 GCAGCAAGGG GGCGAGAGCG ACCTCCAAAC CGACTCGATG GTGTAGTTGG CGATAAGACA
     8701 GGAAAGGTGC GTGATGCAGA TGCAGACACA GATTTCTGTT GCAGATTAGG TTCAATAGAG
     8761 CGGCCGTGAC AATGCAAAGC AGGAGGAGGA ACAGTTGGTG TATCAATGCT ATTAACGGGC
     8821 GACGATGAAT AGCCGGCTGG ATAGCGGGAC TTGGAGTTTG AGGCAAATCT TAGGGAGGTT
     8881 GATGCGGGAT ATGCGGAACT AGATGTCGCG TGGGAATCCG TTGATGAAAC TTGAGGAAGG
     8941 CGACTGCCGA TGAAACGACA GCAGGCGCCA GAGAAGAAAA GAGAGGAAGA AGGGGAAGAA
     9001 GGGGTGAGGA AGGCGAGCAA CGACGGTGAT TGGCCGACGA TAGAATCCAA TAGCGAGTCA
     9061 GCTGCTGGCA AAAACAGGAA CGCCAACTAA AAACAAGGAC GAAGCAGCAA GCAAGAAACA
     9121 GAGACGGCCA GAAAGCAAAT GCAAAGTCGG ATTCAAATGA AGAAACAACG ATGGCCGCAA
     9181 CCAAGATGAC GACAACAAAA ACAACAGAAC AAACAAAATG CACAGGAAGG GAGAAAAACA
     9241 GAAAAAGAGA TGAGCGCAGC GCCAAAAGCA AGGATGGCGA TGGTGGTCGA GCCAGGGATT
     9301 TTGGTGGAGA TGAGGACCGT GCGGATTTTT TACCGGACTG GTGTGGATCT TCTGCTGTTG
     9361 AGCACAGGTT ATGGCGCTTC CAGTGTGGCG CTTGCGAGTG TGGCGCTGGA AGACGTGGCT
     9421 GATATCGGTA GTGTGGCTGG TCTTTTTGTG CCTGTCCTTG TGCTTGTCTT TGTTTTTGTT
     9481 TTTGTACCTG CTCCTTGGCC GCCGTCGTCT GGTCCTTACT GTCAGCTATC GTCGCCTTCG
     9541 TACTTGTCGC CGTTGTTGTC GTTATCGTTG CCGTCGTCGC TATGAAATCA GAGGCTTCTT
     9601 CGTTATCCCA GGTGGTAGTC GTAAAATCAG AAACACATTC AAGCAT
//
LOCUS       Ce.fimbriata_CMW15049_Areceptor      9648 bp    DNA     linear   UNA 
DEFINITION  Ceratocystis fimbriata isolate CMW15049 15049_TAG_L008_R1_002_trimmed_contig_865, whole genome shotgun sequence
FEATURES             Location/Qualifiers
     Transcript      complement(1..623)
                     /score="0.94"
                     /source="AUGUSTUS"
                     /g3.t1
     CDS             complement(join(1..59,153..244,337..623))
                     /score="1"
                     /score="0.98"
                     /score="0.96"
                     /source="AUGUSTUS"
                     /transcript_id="g3.t1"
                     /gene_id="g3"
                     /frame="[10997..11283: 0, 11376..11467: 1, 11561..11616:
                     2, 11617..11619: 0]"
                     /label="Single-stranded DNA-binding protein"
     gene            complement(1..623)
                     /gene_id="g3"
                     /label="Single-stranded DNA-binding protein"
     Terminal        complement(1..59)
                     /score="0.96"
                     /frame="2"
                     /source="AUGUSTUS"
                     /transcript_id="g3.t1"
                     /gene_id="g3"
     intron          complement(60..152)
                     /score="0.98"
                     /source="AUGUSTUS"
                     /transcript_id="g3.t1"
                     /gene_id="g3"
     Internal        complement(153..244)
                     /score="0.98"
                     /frame="1"
                     /source="AUGUSTUS"
                     /transcript_id="g3.t1"
                     /gene_id="g3"
     intron          complement(245..336)
                     /score="1"
                     /source="AUGUSTUS"
                     /transcript_id="g3.t1"
                     /gene_id="g3"
     Initial         complement(337..623)
                     /score="1"
                     /frame="0"
                     /source="AUGUSTUS"
                     /transcript_id="g3.t1"
                     /gene_id="g3"
     Transcript      4722..6474
                     /score="0.13"
                     /source="AUGUSTUS"
                     /g2.t1
     CDS             join(4722..5355,5482..5971,6048..6474)
                     /source="AUGUSTUS"
                     /transcript_id="g2.t1"
                     /gene_id="g2"
                     /score="0.9"
                     /score="0.59"
                     /score="0.2"
                     /frame="[complement(5146..5148): 0,
                     complement(5149..5572): 1, complement(5649..6138): 2,
                     complement(6265..6898): 0]"
                     /label="a-pheromone receptor"
     gene            4722..6474
                     /gene_id="g2"
                     /label="a-pheromone receptor"
     Initial         4722..5355
                     /score="0.2"
                     /frame="0"
                     /source="AUGUSTUS"
                     /transcript_id="g2.t1"
                     /gene_id="g2"
     intron          5356..5481
                     /score="0.38"
                     /source="AUGUSTUS"
                     /transcript_id="g2.t1"
                     /gene_id="g2"
     Internal        5482..5971
                     /score="0.59"
                     /frame="2"
                     /source="AUGUSTUS"
                     /transcript_id="g2.t1"
                     /gene_id="g2"
     intron          5972..6047
                     /score="0.89"
                     /source="AUGUSTUS"
                     /transcript_id="g2.t1"
                     /gene_id="g2"
     Terminal        6048..6474
                     /score="0.9"
                     /frame="1"
                     /source="AUGUSTUS"
                     /transcript_id="g2.t1"
                     /gene_id="g2"
     Transcript      complement(7206..9648)
                     /score="0.53"
                     /source="AUGUSTUS"
                     /g1.t1
     CDS             complement(join(7206..7328,7406..9088,9336..9469,9522..9648))
                     /score="0.72"
                     /score="0.76"
                     /score="1"
                     /source="AUGUSTUS"
                     /transcript_id="g1.t1"
                     /gene_id="g1"
                     /frame="[1972..2098: 0, 2151..2284: 2, 2532..4214: 0,
                     4292..4411: 0, 4412..4414: 0]"
                     /label="Ras modification protein ERF4"
     gene            complement(7206..9648)
                     /gene_id="g1"
                     /label="Ras modification protein ERF4"
     Terminal        complement(7206..7328)
                     /score="1"
                     /frame="0"
                     /source="AUGUSTUS"
                     /transcript_id="g1.t1"
                     /gene_id="g1"
     intron          complement(7329..7405)
                     /score="1"
                     /source="AUGUSTUS"
                     /transcript_id="g1.t1"
                     /gene_id="g1"
     Internal        complement(7406..9088)
                     /score="0.72"
                     /frame="0"
                     /source="AUGUSTUS"
                     /transcript_id="g1.t1"
                     /gene_id="g1"
     intron          complement(9089..9335)
                     /score="0.7"
                     /source="AUGUSTUS"
                     /transcript_id="g1.t1"
                     /gene_id="g1"
     Internal        complement(9336..9469)
                     /score="0.76"
                     /frame="2"
                     /source="AUGUSTUS"
                     /transcript_id="g1.t1"
                     /gene_id="g1"
     intron          complement(9470..9521)
                     /score="0.72"
                     /source="AUGUSTUS"
                     /transcript_id="g1.t1"
                     /gene_id="g1"
     Initial         complement(9522..9648)
                     /score="0.72"
                     /frame="0"
                     /source="AUGUSTUS"
                     /transcript_id="g1.t1"
                     /gene_id="g1"
ORIGIN
        1 TTACTGTTGG CTCTCGTCAG CACCCTCAGC CTTGGGGCGC TTGAGAATCT CAATGTTGCC
       61 TAAATGAAAG TCAGTAAAGG ATTCGCTTAT CTATATGCCA TGCCGACACG GCGTGCAAGA
      121 GGGACGAAAG GAAAATGGAG GGCTTGTCAT ACGCTGGACA ATATTCAGGC TGCTGATGGT
      181 CTTGCCAGAA GCCTCATCAT TGTAGCTGGA CATAGAGGCA TCGCCTTCAA CATAGACCAT
      241 GCAACTAGAA AATGAGCATA CAGTTAGCAA CGGAATCACA AAAATAAATG AAGCAAGGCT
      301 ACACATTAGA CGAAAAAGAA ATCACAGAGC ACTCACCCCT TAGGAAGGCC AAGCATAAAG
      361 TCCCTCTTCT TACTGCTGTA TTCGTCACCC TTCAGGAACG AGGTGATGCG AAAGAAACTA
      421 GCAGGCTTGT CCTTGCCGCT GCTGCAAGCC ACTGAGTAGC GCAGTACCTC CAGCTCAGGC
      481 TTGCTAGTAG GCAGAACCTC GGGGGTGGCA GTCAGGTGGC CGATGATTGA CATGCGGGCG
      541 ATTTTCATCG ACGAAGAGGT GCTGAACGCG CGGGCGGCAG AAGCCGACGA GACGACGGTA
      601 CGACGAGCAA TGAAGGAAGA CATTCTGTAA GAAAAAAAAC AGAGCGGGGT AATTCAATAG
      661 AAATCAAAAG TTGTCGACAA GGGAAAAAAG AGGGGATCGA TAGAAGCTGG TGTTTCCTAG
      721 CTGGTTTCAA TATGTAGCGT GACGTGAGAA AAGAATAGAG ATCGCGAAAT GAAAAATAAA
      781 ATAAAATAAA AAGGCAGAAT GTGTCCGCAC TGTTTGCAAA GACCACAAGG CTACCAATTT
      841 TTATGAATCA ACAAAGTTTT TGAAGTGGGG AAAGCATAGC ACGGCTTTGA CGTTGCACAG
      901 ACAAGCGGCA AAAAGAAAAT AAAAGATTAT TAGGCGTTCC CTGCTAGCTC ACCGCAACAG
      961 CGAGGAGAAT GAGAATAATT ACTGTATTTA CTACGCAGCT GTTTACCGCA TTTGTAAAGT
     1021 TGTTTACATT CTTGAGATGG CATGGCATGT TGGTGTGGCT TGCATTCCGT TCATCAGCCA
     1081 TAGTCTGTCG TCTCACGTGA CGCGACTATA AGAGCTCGGC ATATAATTTT TTGTTAATTA
     1141 ACCCTAGTTA GCCCTATTCT TCCCTAATTT CTATGCGATA CGCGTCCACA CCACTATCTA
     1201 GCCTCATAGC CACCATCATT TATATTTAAC ACACCTACAA AAACAGTATA CGAGAAAAAA
     1261 AGCCTTATAC TGGGGTTAAC CGTGTGATTT GAGGTACTCC CCCGTTTTAC TAGTCTCCAT
     1321 GCAAATTCCA AGCTTTGAGC ATAGGTGATA GCGACCTTTG TTGCTGCTTA CCATGTGATA
     1381 TCAGGTGCCC ATGGGACGCT TACTGTCAAA ATTTTCGCAA AAGTCCCTTT TAAAGCGCGC
     1441 CTTTATCACT ACACAAACAA GACCCGAAAA CAGCCCTCCA CATCTTAGTT AACAGACGCC
     1501 ATAGTATGGC TATTGCTTAC CCACATGCGC ACTACTCCAT TAACTCTCAT GTCCGGTCCA
     1561 AGCACAAGCA GCGGATCTCA CAAAACTAAC CATTCACCAA AAGCCATCCG TCGGCTGGCT
     1621 AACTCATAAA TATCCCATGT GGGCGACCAG GGATAACCAG GCCTAGCCCA AAGAAAAAGT
     1681 GCAGGGTGAG AAAATAATCT GTCATCACCC AATTCTTTCT CTTTATTGGA TCTGCCCTGC
     1741 CGTACAGGCT ATTTATTGGC TTCGCCTATT GTCCGACACA TAGCTATCTG CCCGCAGAGT
     1801 CCGGTCCTCA GGCCTGGTCA CCACATCCAT CCCCCATCTC TGCCGCAAGC CTCAACAGCC
     1861 AGTCAGTTTG CGCAACCCCC AGATGAAACT TGAAGTGGCA AGAGTAGCAG GTGTCCCTAA
     1921 CCCATCGAGC AAACGTCAAA ACCGTGGTGG TGAGTTCGCC GTCTCACACC AAGACATATG
     1981 CAGCTTGTGC TGCCTATTTG TTTGTGTATG CCAGTGTGTT TCTGTGCTCC CGGATTGATT
     2041 CCGCTGGCTG TATCTATCCG AACATGTTAT CAAGCAGCGC CTATGTAGCC AAATACTAAC
     2101 AAGAGGACGG GTTACAAACA TCGTATTAGA TCATACCCTG GCTTGTCCTA GGCTCTTTTG
     2161 TCAGCTAGTC GCTCTTTGTC ACGACTTTAA GCCCCATCCA TGTCCAGTCT TCTACAATTC
     2221 TCAAAAGCCC TGCATACCCG ACCAGTAAAA GGCGAACAAA AGCGAGCAGA GTATAGCAAA
     2281 CGGTCAAACA AAGGCAAATC TAATATGAGG CTAAGATGCT TGTAGCCAGA ATAACTGCAC
     2341 ATGCATCCCC CACCCGCGAC CATAAGCTTC CTCCCTGTGT CATGTGTAGG CTGTACTCGT
     2401 TAGTGGATAT AAAGCTGCAG ACAGCGGACA GAAAGAAACC AGACAAACGG GCAGGAAAGG
     2461 CCCCTTTATG GCGTTCTGGC ACCGCCGCCT GTGGAAAAAT ACGACTGTGC CTGTGTCACA
     2521 TTCTTTTTCG CGCTATAATA TATAACTAAA CCAAGCCATC AGTGTCATCT GTCTTGTCAC
     2581 TCTGATGTTC CAAGTCATCT TAGATGTGTC AGGTCAGAAG ATATGGTCGC CAGGCCCTAG
     2641 ACCCATGCCG TGCTTCGCAC GAAACAGCCA ATCAAGACGC TTAAAAAGAC AGGCCTCCAC
     2701 GTCTTTATTC TTTTGGCCTA GTCTGATCTG GGTGTCAACA AGGCTCCACT ATAGACTTCC
     2761 TCAAATCCAT TTTAGGCAAT TAGGACTTTT CAGCTCTAAA ACCAGCATGC ATGCGAAGAA
     2821 GAGCGAACAA CGGCTACAGG AAGAAAAAGA ACCAAGACGA AAGACGCGAG GAGTAGGGCA
     2881 GAGGATACAG GGCGATGGCA GAAAGCCAGA AATATGGTAA TATGAAATGC TAGATTTGTT
     2941 GGGGAAGGAA CAAATACAGA GGCGCGCTAA TCAGGAAAGA GAGGTAGCAC AGGACCACAG
     3001 CAAGACCATC TATAACTAGA AATTGCCGCG AAATATGCTG TTCCTTGCCG CAAACCACAG
     3061 GGCGTTTGCC ACTACTTATT AGGGTTTCCC AAATAGCCGT CATTGGCTCT TAGTGGGGGC
     3121 ATTACTATTG TCCTGTCCAA TAGAAGCGTG GGTATCTTTT CCCACTACTC GTCGCTTGGA
     3181 GTCCCGTTCA AGCCATATTG CAGCAAAGGC TGTCGCTCCT AGCCCCATGC TTGAAGAATC
     3241 GTGCCATTCT CACACCCCTC TTCTCTTCTA TCGCTACCCT GCTGATAGAG CCCCGACACT
     3301 TGACGCCCAA TAGAAGAATA CCAGAAGCAA ACCCCCTGGC TTACTTCGGT CACGCTGCCC
     3361 TTGGCTGTTC TAGACTCTTG ATCGGCGCCC TTCATAGCCT GGTTCGGCCA TTTCCGTATA
     3421 GTCCTGCTAC CATACTTGCT TCAATCTGTC ATGAAATCGC CAACCCTTAT CGTTGCTTCT
     3481 CGCTCCACTA TCCGTGTCAA TATCAGCTCC TAGTGCCTTA TCTCTGCTCC AGCTTACCTA
     3541 CTACTCTCAT ACTGCCTGCC CTGTCTCCTC ACACCCGCGG CTTCTTTCCC CTAGTTGCTC
     3601 TGCCTCTCTC CTGCACACAT TGGTTATTCT CTCAGCACAG ATATCCACTT CCAACCTAGC
     3661 AATTCAGCTA CTATGCCACA GACGCCGCTG CTCGAGCTAG TCTTGCCAAG ATCCAGTGTT
     3721 GTCAATGATA GGTCTTTTGC GCTTTTTCCA GCTAAATCCA ACTAACTACA CTCCACACAG
     3781 CTACTGTGTC TTTCTTGATA ATGGGTCTCT TTGCATCTTT GATCTAGCCC ACTGTATCTC
     3841 TTTCGCTCCT TTTACCACAA TTTCTCCATA GATGTGTAAT CTTCCTGTAT TTTGTTGCTT
     3901 TATACTTCTA CTTCATTTAC AGATACAGAA TCGTCTTTAA ACTATAAACT CTAACTTAAG
     3961 CCCGACTATC TTGCTTGTTC TAGCCCCATT ACAAAAACCC TTTTCATCGT ATCTTAGGTA
     4021 TTATAAAAGC TATGGCTTCT ATCTTTGCCC CTTCCTCTCA CCCCTTCCTC TCACCCCTTC
     4081 CTCCGTCCTC CGTCTCTCAC ATCTCCTTTT TCCTTTCTTT TACCATCCCC ACCCCCTATC
     4141 GTCTCTATAT CATTACGGAC AGCTAGGGGA ACCTCTAATC ACCAGCTGCC ATCACATCGA
     4201 GCGATACGCC GGCACTGCCT TCATATCAGC CACCTACAAC TGAAACTGTT ACTAAAAGCC
     4261 ACCAGGAAGT CCAGGATAAA GGGTCTACTC GGTGTTCTAT GACCTTCTAG TTGTTTTCTT
     4321 GCTTCGCGGC CAGTATTTAT TATCCCATAC GCCTCGTTAT CCTGTGCTTG ATGCTCTCTA
     4381 GCTTGTTAGT CTCTAGCCAC GCCTATCACC CTATCCGTTC GCCTATAGAG CTGTTTGCTT
     4441 GGCTTTGTTT CCCCCACGTT GTTTTGTGCT GGTACGATTG CTTAGCTACT GTTTCTTCCT
     4501 GTCGTGCTCT TGCGCTACGC TGCGTGGCGT GTCTCCTTTA TCTCCCTCGT CTACTTTCTC
     4561 TTGTGTTACC TCACCCTCTG AGGCAGAATC TGCATTGTCC CTTTCCTTGC AACATCCTGG
     4621 CCGCTGCACC TCACCCCGAG TTCCAGTTTC CTGTATTTCA TGAGCCTTCC ATCTTCATTT
     4681 CTCGTTATTG TATTTCATTC AGCCTCGATA CATAACACAG AATGCCGCCA CCAAATATCA
     4741 TCGATCTTTC CTACTTTTCA ATCGGGCCCG GAGGGGTCAT GGTCCCGATA TCCCCATCAA
     4801 CAGAGGCTTA TCCGCCGGGA CATATAGCCA ATCTCGTTTG CCGTGTCGTA TTTGGCATTA
     4861 TTGCCCTGTT GATGTGCCTT GTGCCGCTAA GGCTTTTGTA TCGGAACGGC GAGTTTGCCG
     4921 CTACAGTCCT CGTCATCAGC GTTCTCATTA CCATTGTGTT TTTCTTGGCT GACGCTCTGA
     4981 TATGGTCGAG CCTGGATACT TCGACCTGGT GGAACGGAGT TGGATATTGC GATATACACG
     5041 TCTACCTCTT GCTATGTGCA CAAACTACGG TCGTCGCCTC GATTTTCGCC ATCATGCGCA
     5101 ATCTTGCCGT CAACATTAAC ATGATGAGGG CTGGGCCAAT GACCAAGCGA GAGAGGAAGC
     5161 GAAAGAATAT GATACAGGCC CTCATTATAT TTCCCGTGCC ATTGCTTCAG CTAGCTTGGA
     5221 TCTACCCCAT ATCCTCACAA CGCTATGGGA TCGTTCCTCT GTCTGGCTGC GTAAATCGTG
     5281 TGTATTCTTC GTGGCCCGTC CTTTTTCTCA TCCTTCCTCA GGTCATCTTC CCCTGTCTCA
     5341 CGGCAGTGTA TGCTGGTAGG TTAATTATTA GCTATAGCTT TCCGCCCTCG CTCTTTTGCC
     5401 ATCTATCTCT GCGCTTACTC TTAGATATTC TCTCCTAGTA AGCAGGCCGT ATCTCTAACT
     5461 TTGAATTTGG TATATCTTTA GTCCTCATTT ACGTCCGCTT TAGAGACCTT CGCAGTAGTA
     5521 TGGGTAACGT GCTTTCGGCC TCTAGCAACC CGCTCGTGCG ATCGCGAAGC AACCGTGCTC
     5581 GCCAGCAACT CTACTTTATG AGCTTAACCA TCATCGTTCC ATACCTGCCG GTTATCATGT
     5641 ACTTTGTTTC ACGCAACATT AGAGTCTTTA CGCCATTTCT TGCCTTTGAC TTTCACAAGA
     5701 TCCACGCAGG CGTACCTGGA ATGCCGTGGA ACACCGTCGT CTACATTGCT GGCGAATGGA
     5761 ATACCTTTAT TTTAACCAAT AGTACATGGA TCTACCCCAT CTGTGCTATC CCCATATTCC
     5821 TTTTCTTTGG GCTGACGAGG GATGCAATCA ACAACTATCG GAGAATACTT GTCCGGTGTG
     5881 GCATGTCCCG GTTCTGGCCC TGGTTGTTGG AAGAGTATAC GCCTGGTCGT GTTCAACAAC
     5941 CCAGCTGGGC CAGGTCAATC CTCAGCTCTC GGTAAGCCAG CCTATCTGCT TTTTTGCCCA
     6001 AAAAAAAACA ACTTCGTCTC AAATGCTAAC TAATTGCTAC CCATCAGTGC GAACAAGAAA
     6061 GCCCAGACAG ACGAGCATGG ACGTCACAGC GGTCTCAGAG TCAATGTATT AATCGAGAGC
     6121 AAAAAAATCG AAAAGCAGCA TGCCCGCCAA CCGTCTGATT CTTCCAATGC TTCTGACCTA
     6181 ATTGGGTCCA ACGCCGACTC TTTGTCCAGT CACCTATTGC TTCCGCATTC TGGCGGCTCG
     6241 CTTCCCTTAC CTGCCCCCGC CATGACTACT CCAGTATCGA GCTCCCGAAT GTGGGATGGC
     6301 AATGGAGACA CCTACCATGA TTCATCGTAC GAAGCCGGCT CTTCTTCCCC GGATCTTGAC
     6361 GAGAAATTAG CAAGCATCCA GCAGGTGCAT AAATGGGCTG GCTCAGGATA CGGAGAGAAC
     6421 GTGAAAATCG AGACCGACAT CGCACAGTCA TTAGAAGTTG TGAAGAAAAG GTGAATCAGC
     6481 GGAAAGATTT GAACGAATCC AGAGGTTTTG ATGTTTTCCA TGTCGATACA CACACATCTT
     6541 GCACGCTGGA CGCTAACGCT GTCTTGTATA TAAAATTTTC TCTTCCAGCA GCGATATTCA
     6601 GCCCTACGCA CGTGTCATCT ACGTACTATA TATAGACAGG ATAAACTCAT ATTTACGTTG
     6661 GGACCAAGTC CGCTAATCAG CCATGAATGA CAAGTATGTA AACTAGATAT CAGACATTAT
     6721 GATACAGAGA TCGAGCGGGA AGTAAGTACA TAGAAAGAAC AATACCAATA ACAGCAACAT
     6781 AAAACGCCAC ATTGCGCCAC TCCATCCCAC CCCAATAAAT AGCGCAAATA AAAAGGAACT
     6841 GGTATCAAAG TCGGTCTTGT GGGAGTCTTT GCAGGAGGCG AGGAAAGGGG AAAAGAAAAT
     6901 ACACAAGAAA AGCAAGGGAA AAGGAGATAA CAAACACAAT AAACAGACTC GTGATTGCCA
     6961 CGATCAAGAA AACGCGCAGA GGAGAAAATC AAAGTCATAG CCACATCGTC AACCAAATGC
     7021 GCCGGCTCGT CCAGCTATCA TCATGAGACA GCCAAGGGGA GGGTATAAAA CAATGAAGAA
     7081 ACGGAAACCA GAAATGAAAC AAGGCAAGGA GAAATGGGGC AAAGGAAGTG AGAGAAAAGA
     7141 AAGAATAGAT ATATGGACAA CGGAGAGCAA GGCAGGAGCC ATCAGGCATT CGCAAAAACA
     7201 GAGCTTCACG CAACGCCCGT AGTAGCAGCC TGTGGTGTAA AAGGCGCGAT GCGAGACATG
     7261 GCTGAACCAG GAGTTGTCGG TGAGTTTTGC GCAGGGGCAA TTTCAGGATC TGGGATTTGG
     7321 ATATCGAGCT GTGAGATTAG ATGTTAGCAT GCGCATGTCA ATTACTAGCA AGAATTCTAG
     7381 TGTAGCGAAA AGAGCCAAGA CTTACACTCA TATAGCCCGA TAGTCGCAGA GGGATAATCC
     7441 TCGGCGCCAT ACTTCGGCCC TCAGCACCCA TTGACCGCTC CATTTCGCGA TTCCAGTTCT
     7501 CCAGCCATGC CTCGATGCTC TTGAGTCGTT GTTTGACATT CGTCATGCCA AGATCCTCCC
     7561 ATATCCACCC GGTAACTAAA CCCAGCACGC CGTCTACGAC ATTACGTGCG CTGTAGGGGT
     7621 CAAACGTCTC TTGGAGATGC TTATTAACAC GCTCCACGAC ACGTCTGAAC TCTGCCTCGG
     7681 GCATACCAGC GGGATCGAGG ATTTCGGGAT ATAGGTCGGC AAAAGCAGGA GTAACATCGC
     7741 CAGAAACGAG GAAATCGCGG CGCACACGGA TAATGCGTGT ACCTGAATAC TCGGGAGAGT
     7801 CGACAGGCAC ATACGGGTTA CGGTGCGGAT AGCAAGGATG CTGGGGTCCC CATTCTTCAC
     7861 CATCAATACC ATCGACATCT TCACCCATCA TAGAAGAGTC AGAAGATGAA AGCCCTGAGC
     7921 CAACACTACC AAGAGACACG CGGAAATTTG GTGGTGCGAG GCTGTCAGGA CCTCTCTCAA
     7981 GATCCCGTGA GAACTGGGCC GGAGTTGAAG TAGTGGCAGC CTGTGACGGG TGAGACATGG
     8041 TGGCGGTGGT GGTGGCCATA GTGGGAGTGA CAGAGATTTT GGGTATTGTG GCGTTTTGGC
     8101 GTAGATGAGG CGATGGAGGT GTTACGACAG GCGGAGGTGG TTGTGGAAGG CAAGTATCAG
     8161 GCGAGGTTTG TGAGACTCCA GATAGTGGCC GCGAAGAGGA TTCTTGGTGC GACGACAGGG
     8221 AAACCGAGAA GAGTTCAGGA GAGCTTGGTG CGGCTACAGG GCTCGGCCGC TGGTGTGCGG
     8281 ATGCTACAGA GCTGCGTCTT TCCTCGTATG ATAGCCTAAC AGACCGCGGC AAAGACACTC
     8341 GACGGCCCGT ATCAAAATCA AGATTAAAAG CAGCGTGGTT TGCCGAGTTA GAGTTTTTAG
     8401 ACTGACGCTG CTCGGGAAGT GTCAACAGAG GCGGGTCGGC AAGAAGAGAG TGATCAGGGG
     8461 TACCCGATGC GTTCTGTCTC TCAATTTCAG GGTGCGAAAA AGGGACAGAG GGCGGAGACG
     8521 GAGTGGAAGT GCGATGTTTG CGTGGAGATG CCGGGCCACG TGGGGAAGAA CAAGGCGAGA
     8581 GAGTTGAGGT ATTAGCGTGT TTAGGCAGAC GCGGTGTGGA GTTTGTGGGA TTCCACAGAC
     8641 GGGCAGCAAG GGGGCGAGAG CGACCTCCAA ACCGACTCGA TGGTGTAGTT GGCGATAAGA
     8701 CAGGAAAGGT GCGTGATGCA GATGCAGACA CAGATTTCTG TTGCAGATTA GGTTCAATAG
     8761 AGCGGCCGTG ACAATGCAAA GCAGGAGGAG GAACAGTTGG TGTATCAATG CTATTAACGG
     8821 GCGACGATGA ATAGCCGGCT GGATAGCGGG ACTTGGAGTT TGAGGCAAAT CTTAGGGAGG
     8881 TTGATGCGGG ATATGCGGAA CTAGATGTCG CGTGGGAATC CGTTGATGAA ACTTGAGGAA
     8941 GGCGACTGCC GATGAAACGA CAGCAGGCGC CAGAGAAGAA AAGAGAGGAA GAAGGGGAAG
     9001 AAGGGGTGAG GAAGGCGAGC AACGACGGTG ATTGGCCGAC GATAGAATCC AATAGCGAGT
     9061 CAGCTGCTGG CAAAAACAGG AACGCCAACT AAAAACAAGG ACGAAGCAGC AAGCAAGAAA
     9121 CAGAGACGGC CAGAAAGCAA ATGCAAAGTC GGATTCAAAT GAAGAAACAA CGATGGCCGC
     9181 AACCAAGATG ACGACAACAA AAACAACAGA ACAAACAAAA TGCACAGGAA GGGAGAAAAA
     9241 CAGAAAAAGA GATGAGCGCA GCGCCAAAAG CAAGGATGGC GATGGTGGTC GAGCCAGGGA
     9301 TTTTGGTGGA GATGAGGACC GTGCGGATTT TTTACCGGAC TGGTGTGGAT CTTCTGCTGT
     9361 TGAGCACAGG TTATGGCGCT TCCAGTGTGG CGCTTGCGAG TGTGGCGCTG GAAGACGTGG
     9421 CTGATATCGG TAGTGTGGCT GGTCTTTTTG TGCCTGTCCT TGTGCTTGTC TTTGTTTTTG
     9481 TTTTTGTACC TGCTCCTTGG CCGCCGTCGT CTGGTCCTTA CTGTCAGCTA TCGTCGCCTT
     9541 CGTACTTGTC GCCGTTGTTG TCGTTATCGT TGCCGTCGTC GCTATGAAAT CAGAGGCTTC
     9601 TTCGTTATCC CAGGTGGTAG TCGTAAAATC AGAAACACAT TCAAGCAT
//
LOCUS       Ce.fimbriata_Cf-pan_Areceptor      7782 bp    DNA     linear   UNA 
DEFINITION  Ceratocystis fimbriata isolate Cf-pan Scaffold_1, whole genome shotgun sequence
FEATURES             Location/Qualifiers
     Transcript      complement(1..533)
                     /score="0.65"
                     /source="AUGUSTUS"
                     /g4.t1
     CDS             complement(join(1..50,108..196,268..533))
                     /score="0.65"
                     /score="1"
                     /score="0.99"
                     /source="AUGUSTUS"
                     /transcript_id="g4.t1"
                     /gene_id="g4"
                     /frame="[14776..15041: 0, 15113..15201: 1, 15259..15305:
                     2, 15306..15308: 0]"
                     /label="Single-stranded DNA-binding protein"
     gene            complement(1..533)
                     /gene_id="g4"
                     /label="Single-stranded DNA-binding protein"
     Terminal        complement(1..50)
                     /score="0.99"
                     /frame="2"
                     /source="AUGUSTUS"
                     /transcript_id="g4.t1"
                     /gene_id="g4"
     intron          complement(51..107)
                     /score="1"
                     /source="AUGUSTUS"
                     /transcript_id="g4.t1"
                     /gene_id="g4"
     Internal        complement(108..196)
                     /score="1"
                     /frame="1"
                     /source="AUGUSTUS"
                     /transcript_id="g4.t1"
                     /gene_id="g4"
     intron          complement(197..267)
                     /score="1"
                     /source="AUGUSTUS"
                     /transcript_id="g4.t1"
                     /gene_id="g4"
     Initial         complement(268..533)
                     /score="0.65"
                     /frame="0"
                     /source="AUGUSTUS"
                     /transcript_id="g4.t1"
                     /gene_id="g4"
     Transcript      1889..3665
                     /score="0.99"
                     /source="AUGUSTUS"
                     /g3.t1
     CDS             join(1889..2513,2575..3076,3137..3665)
                     /source="AUGUSTUS"
                     /transcript_id="g3.t1"
                     /gene_id="g3"
                     /score="1"
                     /score="0.99"
                     /frame="[complement(11644..11646): 0,
                     complement(11647..12172): 1, complement(12233..12734): 2,
                     complement(12796..13420): 0]"
                     /label="a-pheromone receptor"
     gene            1889..3665
                     /gene_id="g3"
                     /label="a-pheromone receptor"
     Initial         1889..2513
                     /score="0.99"
                     /frame="0"
                     /source="AUGUSTUS"
                     /transcript_id="g3.t1"
                     /gene_id="g3"
     intron          2514..2574
                     /score="1"
                     /source="AUGUSTUS"
                     /transcript_id="g3.t1"
                     /gene_id="g3"
     Internal        2575..3076
                     /score="1"
                     /frame="2"
                     /source="AUGUSTUS"
                     /transcript_id="g3.t1"
                     /gene_id="g3"
     intron          3077..3136
                     /score="1"
                     /source="AUGUSTUS"
                     /transcript_id="g3.t1"
                     /gene_id="g3"
     Terminal        3137..3665
                     /score="1"
                     /frame="1"
                     /source="AUGUSTUS"
                     /transcript_id="g3.t1"
                     /gene_id="g3"
     Transcript      complement(4362..7782)
                     /score="0.98"
                     /source="AUGUSTUS"
                     /g2.t1
     CDS             complement(join(4362..7393,7443..7782))
                     /score="0.98"
                     /score="1"
                     /source="AUGUSTUS"
                     /transcript_id="g2.t1"
                     /gene_id="g2"
                     /frame="[7527..7866: 0, 7916..10944: 2, 10945..10947: 0]"
                     /label="Sulfite exporter family"
     gene            complement(4362..7782)
                     /gene_id="g2"
                     /label="Sulfite exporter family"
     Terminal        complement(4362..7393)
                     /score="1"
                     /frame="2"
                     /source="AUGUSTUS"
                     /transcript_id="g2.t1"
                     /gene_id="g2"
     intron          complement(7394..7442)
                     /score="1"
                     /source="AUGUSTUS"
                     /transcript_id="g2.t1"
                     /gene_id="g2"
     Initial         complement(7443..7782)
                     /score="0.98"
                     /frame="0"
                     /source="AUGUSTUS"
                     /transcript_id="g2.t1"
                     /gene_id="g2"
ORIGIN
        1 TTACTCGGCC TGCTCTGGGA CCTGGGGACG CTTGACAACC TCAATGCTAC CTGTAATAGG
       61 GTCAGTTGGA TGTCGATAAT GATCTATATC GTGTTGAGGA AGCTTACGCT GAGTGACGTT
      121 CAGGCCGCTG CGAGTCTTGC CCTCGGCGTC TTGGTATGTG CTGATGGTAG CATTGCCCTC
      181 AACGAAGACG GTGGAGCTGT AGAAGAGGAG TTAGCAAATG CTTAGATTTA GTCGAGCGCA
      241 TGATCGACTG AGAAGACGTG AACATACCCC TTCGGCAGGC TGAGGAGGTA GTCCTTCTGG
      301 GGACCCTCGG AGAAGCTGGT AACACGGAAC CAGCTGACCT GACGGTTATC ACGGGGACCG
      361 GAGTTGCTGG CGACAGCGTA GCGGACGAGT TCGCGGCCAG TGCTGGTAGG GACGACCTCG
      421 GGAGTGTCAG CGAGGTTACC GATAATGGAG ATACGGGCGA TAGAGCGAGG GGTGGAGGTG
      481 CTGAAGGCGC GGGCACCGAA GGCGGCGCGG CGCATGAAGA GAGAGGAAGA CATGGTGCGG
      541 ATTGTTGGGT AAGGGTGGTG CGCGGTTAGG TGGCTGTTGG ATTTGGTGAG AGTGAATCTT
      601 GATGATGGTC GCTGGTCATT AACGAAGGGT AGGCGTCGCG TCGCAAAGGG TTGACGCGAT
      661 CCCTAGATTA GGGGTCGCGG TAGAGTGACG TGATTGGCTA CGACGACGGG CTGCAACCGG
      721 CTAGAGCAAT ACCCCGCCTG CCGTTCGAAA TGGCAGCTGG TGCTGTCTAA CGGGGTTGAT
      781 TCATCTAAGC GATTCTATTG ACTACTACCA CAATGGCGTC GACCTTGAGC ATCATGGACG
      841 CCTTGCAGCA GGAGAAGGCG AAGATTGACG ACCGTCATGA CGCGATCGCA GGCTCTGATA
      901 CTGGCGCAAT ATTGAGTTGG TCAGATCAGG ATGATCAATG ATGGCGACGA GCGTGTCTGG
      961 GCCAGTCGTG GCTTGGCTGG AACTTGTGCT TCACTCCAGC CTGAATGATG ACCCGGACCA
     1021 CGATGAACCA CTGCAATCTC ACAGAGGCAA CGTAAACTTT CCATCGCGGA TTTTGAGGAC
     1081 TCACCTTTCT GATATGTCAA GTCAGCTGTG CTTCTGGAGC TTGTCCTGGT CACGACGCCG
     1141 TCTCTCCGCC TCGGCCCATC TCTCAGACAC TTTCCTCTTT CGGGTTGTGA ATAGCATCCC
     1201 CTTCAATAGA GCTTCAACAG GGATTCTCAC CCACACGCTT CCGGCTTGAA CACGTCCTCA
     1261 CGAACGAGTG CCGCGGCATT ACTAGTGTCA TCTGGTGCAT GTGGCGTCTG CCGTTTCGGT
     1321 AGGCTGGCTA TGGCTGCTAT TTTCATCATC ACTTCTGCTC AATGCCCGAG TGGACGATGC
     1381 CGGCCACGGA CCGCTTATTG AGTGCAACCT CCGACGCAGA GGCTAACTTT TGTAGCATAC
     1441 TTTGTCACCG TCTGAATGGC GGCGATTCTG AGTTCTTATT GAGGGAGATG AGGGGTATTG
     1501 CTTCTTACTC CATTGACAGA TTGATCTCTT CCCACTCGTG TATTGCCACG GCCCTGCAGT
     1561 GGGTGGTATC TTGCAACATG GCATTGACAG CCGCAGATCT TCAGCGCACG GTGTCTCGCC
     1621 CATCTCGGGA GGCTTAAAAG ATCGCTCGCC GCACGGATAC TCTGCCCTGG CTCATGCTTG
     1681 CATATGTGTG TCACCACAAC GCTGCCTCGT TTACACAAGC CCTTTCCAAA TCCGTTGAAG
     1741 ATCTCAGCCC ACGTTGCAAC GCTGAATCAA TACTTCTACA GCTCAAAACC TGCTATTCCG
     1801 AGCATTTCCT CATTCTCGGA AACTTCCTCA ACACACTCTT TGAGAATCTA CGGCCTGTGC
     1861 GCAGCCTTAT GCCTCGCGAC AGCTCACCAT GAACAACACG GTGCAACCGA TCATCGTCAG
     1921 CACCGACCCT CTCATCTTCT ACTATGCTAG CGATGAGCCT TCCACCACAC CGTCGCTGAC
     1981 CGCGAACTTT GTGTGCCGCG TGCTCTTTGG GATCATCTCC ATCATCGTGT GCTTGGTGCC
     2041 CCTGCGCCTC CTCCACAGGC ACGGCGAGTT CTCGGCGGTG GTGCTCATAA CGACAACGGT
     2101 GGTTAAGAAC CTCTTGACGA TTGTGAACGC CCTCATCTGG CGCAACAACA ATGTAGAGGA
     2161 ATGGTGGCCT GGCTACGGTT TCTGCGATGT GGTTCCGTAC CTTCAGCACT TCATCGTCAT
     2221 GCTCTTCATC ACCTGCATGC TGGCCATCAT GCGGAATCTC GCCCATCAAG TTGGACTCAT
     2281 GCGCGCGAAC CCTCTGACGG CGAGGGAGAA GCGACGCCGT AACTGGATAC AGGCTCTCAT
     2341 CATGTTCCCA TTTCCTCTGC TGCAAGTTGC TCTGACCTGG TTCCTCACTT ATCAACGATA
     2401 CGTTATCGGA GCGCTCGTCG GATGCAGCTG GACCGGATCT CCTAACTGGA TATACGTCGT
     2461 CTTCTTCATC ATCCCTCCGT TCATTGCTGC TTTCATCACA ACTGGCTACG CAGGTAGGTC
     2521 CTTGACTTGG TCGAAGATGC CTTAGAATGA ATTTCACTGA CATTTTTCGT CAAGTTGTGA
     2581 CTTACTTCCG GTTCCGCCAA CTTGCCAAAA CCACTGGCGC GGCTCTTTCA TCCAACCGTC
     2641 AAGCTCATGA CCGCGCACGG CGAACCCGTC GCCGTCTCTA CTTCATGATC GTATCTATCC
     2701 TGGTCCCTTT CTTTCCGATT GTCACCACTC TCATGGTCCT CAACATTCTC GATCTCCGGA
     2761 AACTGCAGCC ATATAGCTAT GATGCCATCC ACAACCACAC CCAACCTTAC CCCTGGAACA
     2821 CCATCATCTA CCTTCGCTCC TCCCAACTGG GTTTTGCGTA CTTGAATATC GCATGGATTC
     2881 CCATCCTCTC GACCATCTCC GTCTTTGGGT TCTTCGGCAC GACCAAGGAT GCCATCAACG
     2941 ACTATAGACG GCTGCTGCTG TTCTTTGGCC TCGGCAAGAT CTTCCCTCGG CTGTACCAGG
     3001 AGTACGAACC GGATCGACGC GTCGGAGGCT CGAGCCAAGG ATCAAGCGGC TTTGGCTCTA
     3061 CTATATCAGC GACAGGGTAA GTCATCTCAG ACAATTGTTT AACCAAGACT GCGCGATAGC
     3121 TGACAGTGCA ATACAGGAAA CCGCCTCACA AGGTCATCAG TCTCACCTCG TCTTTCCGGA
     3181 TGCTGAGCAA GAACTCCTCA TATAATGGAA CCACGACCGG CCATGAGCTA CAGTCAATGG
     3241 ACAGGGTCGT CTCGAGTGAC GTGGAAAGCG GCCGCGCATC CCAAGCCCAA GCCTTCCAGC
     3301 CTGTCACCAA TCCGGCAGAC GACGTTATCC AGATCCCCCA TCGCAACCCC TGGCTCATGC
     3361 GCACCCACCT CAACTTCCCC GTCATTCCCT TCTCCTCCAT CTTCTCCCGC AAGTCCAGAA
     3421 CCGGCCACGC CGATGACCCG TCTCAAGTGT CGCTGAATAA CTTCACTTCT CATCAGCACG
     3481 GGCAGACGAG TCCACCGATC CGCACGCGCG TTTGGTCTGA CGAGGAGGGC ACTGCCACCA
     3541 AGAGCCACGC TCACCACAGC AGCGAGGATA CCGCAGACGA CGCTCGCTCC ATCAGTTCTG
     3601 CCCAGGGTGT CTTCGTTGAG ACTCATCTTG TCCACGAGTC GCAACCGTCT GATGGCCAGC
     3661 GATAGACTCG TCCTGGTCGC AGCGGTCGCA TCTGCCCACG GTGCGGTCGT CTCGTCATGC
     3721 CTCGCGGCTA ACAGACCTGC TGTTTCTCTT CCCATTTGCA CTTTTGCTCC TGTTCAAACG
     3781 CCTTCAACAC GTTCTTCTAC TCGTCATAGC ATCGGCGTTG AAAGCTCTTC CCTTTTCCCT
     3841 CGGATCAATC TTGTCCCTAA TAATCTTCTT CGGGTCGGGA CTTGACCCTG TACCTGGTCT
     3901 TCTCATCAAA CCTGACTTTC TTTGTTGCTA TATAGGTCTT TGATAGGCGC AGAACTCCTC
     3961 TCGAATGCTC AAAAGTGACT TTTTGCACTC GCAGCCTCAT CGTGACTTGT CAACGAGTCA
     4021 GACATCACCA CTTCTGTGAC AAGCAGTGAT CAGGCATGTT CGCGCGCACT CCTCATGTCA
     4081 ACAAGACAAT GAATGAAGCA TCTCACTTAT CAGATACGTC ATGTCTCCAG TTTTGAAGAT
     4141 CGTTCAAGTT GTAAAAACTG ATTCATCCAT AGAAACCATG GCCGTTAATC AAAATCATGA
     4201 GCTAAAGACA TGAGGTATCA CTGTTGTATA CACGACCCGC CATCCATCCA GAACCAAAGA
     4261 CCATGCCCGT CGTCAAGAAA CCGAGCCGGA CCAAGCCAGA TCACATCGCG TTCGTCATTA
     4321 CTGATTACTT CTCCACCACG AAGTAATCAT CCCTGATATC ATCACTGATT CTTCGCAGCC
     4381 CTCTGCATCT TCCTCATCGC CTCCCGATGC GCATCCAGGA GATCTCCACT CCTCATCTTC
     4441 TCATCAAACA CACGATCCGC CCACTCCTTC TGCCTCCTCG CCATCTCCTT CTGCTGGCCC
     4501 TCCGCCTCTC TTTGACCCAG CATGATGCTT CTCTGCATCT CAATGTTACG CTGCACCTCC
     4561 GCCTCCCGGC CTCCCGACCC GGCGAGGACG TTGTGTGTCG AGGCGAAGGG TGTCTCGCGT
     4621 CCGGAAGCCG TGAGGAGGGG TGTGCCAGAT CGCAGATCCT GGGCAACGGA GCTGCGGAAG
     4681 CTGGCGAGGC GGGCTTCGCG GTCAGACTGG TTGGGCAGAG TCGAGTCCCG TTTTGGCTGG
     4741 TGAGAGTCGA AGTTCTGGCT GCGCGTGTCG GAGCCGAAAC TCATCCGGCT GATGCTCTTT
     4801 GGAGATGGTG CCGTCAGAGA CATCATGCTG CTCTGACGCA TCATCTCCTT ACGCTGGCTG
     4861 AGCGGCATGT CGTCCACATC AACGGCCGCT GCGTACATGG GGTAGTTGTA TAGTGAGCCA
     4921 GACTCGCTGG GCGTCCTCGT CAGGGAACCG CCCTGGCTGA GGTCTGGGCT CGCGTGAAGG
     4981 TTGCCCTGCG ACCTACTGCG CAGGTACATC TCCCTCTGCC CTATCAAGGT CTGTGGGCTG
     5041 TCGTAGGAGA CAACACCAGG AATAGCGGCA CCTCGGAAAG GCTCCATCGG GTTGAGGGGC
     5101 GAGCTGCTCG TCGACACATC CGTGACATAT TCCTCTGGAA TAGTAGGTGA TCGCAGAGGT
     5161 GCAGACGCCT CCTCGGCAAT CGGCTGGAAG TTGGAAGCTC TGCGCAGAGT GTTATTCGAC
     5221 GCAGATCTCA GAACTCCTTG GCCGGCCGAG CTTCTTCTCT CCTCGACGGT GGTGTTCCCG
     5281 TCGACAGCAC CGCGAGAGCT CTGCTTGCTC AATCGCTTGA TGCCCAGCTG GTTCTGCGAG
     5341 CCTAACGAGG CCCGAGAATC TGACTGTGTG ACAGTGACTG CAGGCGGGAT GCCAGTCTCG
     5401 GCGGTTTGCT GGAGCTGCTC CACGTCCACA GGCTTGGCCT CCTCTTGAGC AGCATCCTGT
     5461 GCTGCCTTGT CTCCTGCTGC AGCGGTGACC GCCTCGAGTT GTTCTGGCTC TGGGGTATCA
     5521 GCATGGCTGA GGTGCTTTGC CCATTCGTTG GTTCGATATG AAAGGGCGAC TCGTGATAAT
     5581 GAGCGAGGGA GACGATCCTT TGTGAGGTTC ACTGGAGTCG ATACTGCAGA CGCTACTGAC
     5641 TTGGGCCTCT CAGAAGCAGG GGCAAGTGAC TCAGCAGCCT CTGCCCCTTC GCCCTCCTTG
     5701 TTAGGATCAG GTGAGTTGGT GATGGCCGGT GACCGAGGGG GAGCAAAGGC CCCTTCCTGC
     5761 ATCTCCGGCG TTGGCACGAT GGAGTTGGAG CTGTCAGCAA GTTGAGGGCT TCGATCCGAG
     5821 AGCTCGGCTG TTATCTCGAT GCTCCTCTTG TTGTCGCCCA CAACCTCACT CAGACGTCTC
     5881 TCATCATCGG TGACACTCTC ATCAAGCGTC GCAGCCACTG ATCCATCGTC GTCGCCTCTT
     5941 GCAGGAGGCA GACGCGGGCT GACCAGATCT TCCGAGCTGC CACCGTGGTC TGCTGGCACT
     6001 GCGACGTTGG AGAGACCTGA TCTCTGGGAG AAGCTTCGAA GCAGTTTTCC TGAGTTTTGT
     6061 GAGAAGCGCT TGGCCAGAGA ACGGCGATAT GGTGCAGCAA GAGTCTCGTT ACCGTCTTCG
     6121 TCGGCGAAGG TTGCGACTGA AGATCGATCT CCTCGTGATT GAGTATCATC GTCCAGGGGT
     6181 ACAGAGAAGG GGAGAGGGAT CACCTCTGGG GGTTCAGTGG TTGATGGCAC GGTCGACACG
     6241 CGCTTGTTAG CCAGAGACGC TGAACGAGAC ACTCTTCGTG ACTCAGTCTT CTCATTCAGC
     6301 ATCTCGTTGT CGTCGGCTGG TGCAGGAAGA GTGTCATCGT CAGCCACTCG GATAGTCACC
     6361 TTGCCCTCCT TGTCCTGTTC CTCCATGAGC GGTGCCGGCG CTCGATTCTG GTTCTGGCTC
     6421 TGATCTGGCT CAGACATGTC CGACAGCTCA ATCACCTCGA CACCTGAGTT CCTCATCTTT
     6481 GACGACTGTG CCACGCTGTT CCGTAACCGC TTCTCACTGC CACTGCCTGA GAAGCGAGAA
     6541 GAGGGTGGAC TGCTAGCATC GCCATCGCCG TGTACTCTCT CCCACCGGCG TCGCTCTCGC
     6601 GCATTCATCT CCTCCACCTG ACGCCCGAGA TCTGCCTCCT GTTGCTCGAG ATCCTGGCGC
     6661 TCAGCTGCGC GGTCTGCAGC TCGCTTCTCC TTTTGTTCGC GAACGATGCG CCACAGCTTG
     6721 ATCTGCGAGA TGATGCCGAA CAAGAAGATG ATGACAATAG CGGCAGTCTC GACTCGAATG
     6781 CCCTTGGTGA CTGGGTAAGT GTTGGCTCCG AGAGGGAAGA GATCGTTGTT GAGATCCCAG
     6841 ACATATGCCC AGAACTCCTT GAGTCCAGCT CTGCTGAAGC AGTCAATGCC GAGGACCGAC
     6901 ACTGTGGCGC CGGCAAACGA GATCATGAGG ATGAGTGCCC AGTCTCTGGT ATACCGGCTG
     6961 AAGTAGAAAG CAAAGCCGAC GAGCGTGAAG CAAGAGATGA AGATGGCCTT GGAGGCGACG
     7021 GGTTTGAGAA GCCCTCCAGG CACGAGACAG AGAAGCCACA TGCTCACGCA AAATCCTCCG
     7081 AGAGCGCATC CGAAACCCTC AGTCAGCTCC TTGAAGAAGA CGGATGCTCC TCCCAGTAAG
     7141 CAGGCTGGCA GGATGACGGC GACAACGTAG CCGCCCTGCA GTGCATCGCT GACCGGCACG
     7201 TTCATGATGT AGACGATCAA GACGCTAATG CCCAGCGCTG CGAGGTATGC CGAAGAGAAG
     7261 AAAGTGTGAA CGAATCGGTT CTTGATGCCG ATCAGAGTGT AAGCGATGCC GGTGGTGAGC
     7321 ATCACGGCAC CGGCGACACC GAATCCAGGT GTGAGCTCGG GCTTGAGGGG CAATTGGCCC
     7381 TCTGGGATGG TTGCTAGAGA CAGTCAGTAT TGTTGAGATG ATACATGAGC AATCTGCCTT
     7441 ACAATTGATG AAGTTGGCAT CATCTAGGGG TCCATTGGTC TCGATGGTTG TCGACGTCGG
     7501 CTTACTCGAC TCGGTAGTGG CGTCTGCTGA TTTTGAAGCC TTGGTAGAAG ACGGCTCTTC
     7561 AGTCTTGCTT GTGTTCTTCT TCTCATCTTC GTCCTCCTCA TCCTTCTCAT CTCTACTCGA
     7621 TCCCGTCGCA GTCGGTCTCG GTTCGTCGTC TGATCGCGTT ACTGAGATGG AAGTCGTATC
     7681 GGCATCTGCA CGAGCTGCAA CTCGGAAACT CTGTGCTGTG GCATGTTGAA GGAATAGGGC
     7741 CAGGCACAGC AGGGCCCAGA CTCTTGCCAA TCGGGGTATC AT
//
LOCUS       Ce.fimbriata_LPF1912_Areceptor      9644 bp    DNA     linear   PLN 22-JAN-2020
[truncated: 556,461 more chars]
