# Supplementary material for: Lineage-specific diversity of pheromone response pathway genes is independent of mating strategy in Ceratocystidaceae
Source: BMC Genomics. 2026 Feb 23;27:320. doi: 10.1186/s12864-026-12527-y (PMC13037118; doi:10.1186/s12864-026-12527-y)
Supplement: Supplementary file 2 — Supplementary Material 2. [file 12864_2026_12527_MOESM2_ESM.gbk]

LOCUS       A.beaveri_AlphaReceptor      9375 bp    DNA     linear   UNA 
DEFINITION  size898784
FEATURES             Location/Qualifiers
     Transcript      1..1380
                     /score="0.4"
                     /source="AUGUSTUS"
                     /g2.t1
     CDS             join(1..95,154..443,504..634,697..755,1091..1312,1374..1380)
                     /source="AUGUSTUS"
                     /transcript_id="g2.t1"
                     /gene_id="g2"
                     /score="0.77"
                     /score="0.5"
                     /score="0.57"
                     /score="0.97"
                     /score="0.98"
                     /score="1"
                     /frame="[complement(7996..7998): 0,
                     complement(7999..8002): 1, complement(8064..8285): 1,
                     complement(8621..8679): 0, complement(8742..8872): 2,
                     complement(8933..9222): 1, complement(9281..9375): 0]"
                     /label="Isochorismatase hydrolase"
     gene            1..1380
                     /score="0.4"
                     /source="AUGUSTUS"
                     /g2
     Initial         1..95
                     /score="1"
                     /frame="0"
                     /source="AUGUSTUS"
                     /transcript_id="g2.t1"
                     /gene_id="g2"
     intron          96..153
                     /score="1"
                     /source="AUGUSTUS"
                     /transcript_id="g2.t1"
                     /gene_id="g2"
     Internal        154..443
                     /score="0.98"
                     /frame="1"
                     /source="AUGUSTUS"
                     /transcript_id="g2.t1"
                     /gene_id="g2"
     intron          444..503
                     /score="1"
                     /source="AUGUSTUS"
                     /transcript_id="g2.t1"
                     /gene_id="g2"
     Internal        504..634
                     /score="0.97"
                     /frame="2"
                     /source="AUGUSTUS"
                     /transcript_id="g2.t1"
                     /gene_id="g2"
     intron          635..696
                     /score="0.97"
                     /source="AUGUSTUS"
                     /transcript_id="g2.t1"
                     /gene_id="g2"
     Internal        697..755
                     /score="0.57"
                     /frame="0"
                     /source="AUGUSTUS"
                     /transcript_id="g2.t1"
                     /gene_id="g2"
     intron          756..1090
                     /score="0.57"
                     /source="AUGUSTUS"
                     /transcript_id="g2.t1"
                     /gene_id="g2"
     Internal        1091..1312
                     /score="0.5"
                     /frame="1"
                     /source="AUGUSTUS"
                     /transcript_id="g2.t1"
                     /gene_id="g2"
     intron          1313..1373
                     /score="0.77"
                     /source="AUGUSTUS"
                     /transcript_id="g2.t1"
                     /gene_id="g2"
     Terminal        1374..1380
                     /score="0.77"
                     /frame="1"
                     /source="AUGUSTUS"
                     /transcript_id="g2.t1"
                     /gene_id="g2"
     CDS             join(3705..3730,3881..3932,4055..4532,4660..4919)
                     /label="Alpha pheromone receptor"
     gene            3705..4919
     Transcript      5953..9375
                     /score="0.14"
                     /source="AUGUSTUS"
                     /g1.t1
     CDS             join(5953..6181,6455..7316,7389..8474,8518..8731,9047..>9375)
                     /score="0.91"
                     /score="0.84"
                     /score="0.4"
                     /score="0.52"
                     /score="0.31"
                     /source="AUGUSTUS"
                     /transcript_id="g1.t1"
                     /gene_id="g1"
                     /frame="[complement(1..329): 0, complement(645..858): 1,
                     complement(902..1987): 1, complement(2060..2921): 2,
                     complement(3195..3423): 0]"
                     /label="Putative gene 2"
     gene            5953..>9375
                     /score="0.14"
                     /source="AUGUSTUS"
                     /g1
     Initial         5953..6181
                     /score="0.31"
                     /frame="0"
                     /source="AUGUSTUS"
                     /transcript_id="g1.t1"
                     /gene_id="g1"
     intron          6182..6454
                     /score="0.3"
                     /source="AUGUSTUS"
                     /transcript_id="g1.t1"
                     /gene_id="g1"
     Internal        6455..7316
                     /score="0.52"
                     /frame="2"
                     /source="AUGUSTUS"
                     /transcript_id="g1.t1"
                     /gene_id="g1"
     intron          7317..7388
                     /score="1"
                     /source="AUGUSTUS"
                     /transcript_id="g1.t1"
                     /gene_id="g1"
     Internal        7389..8474
                     /score="0.4"
                     /frame="1"
                     /source="AUGUSTUS"
                     /transcript_id="g1.t1"
                     /gene_id="g1"
     intron          8475..8517
                     /score="0.84"
                     /source="AUGUSTUS"
                     /transcript_id="g1.t1"
                     /gene_id="g1"
     Internal        8518..8731
                     /score="0.84"
                     /frame="1"
                     /source="AUGUSTUS"
                     /transcript_id="g1.t1"
                     /gene_id="g1"
     intron          8732..9046
                     /score="0.92"
                     /source="AUGUSTUS"
                     /transcript_id="g1.t1"
                     /gene_id="g1"
     Internal        9047..9375
                     /score="0.91"
                     /frame="0"
                     /source="AUGUSTUS"
                     /transcript_id="g1.t1"
                     /gene_id="g1"
ORIGIN
        1 ATGGCTGTTC AAACCGTCCG CAGTCTTCTT GGCATCCCGC CGTCTAACCC CACTACCAAG
       61 GACTCTGTCC TAGTCATCAT TGATGCCCAG GGAGAGTAAG AACCCCGCGC ATCCAACCAA
      121 CTTAGACACA TTTTAACTTC AACTTTTGGT CAGATATGTC AATGGCCATC TGAAGGTCAA
      181 AAACGTTGAA AGTTCCCGCG CTGTCATCAA GTCCCTTCTT GACGCCTACC GTGCTGTTGG
      241 TGGCAATATT GTCCACGTTG TCATTGACCT ACCTAACGGT ACCCCGATCT TCACTCCCGG
      301 TACTGAGTTA GCTGAAATAC TTTCGGAGTT AAAGCCGGTT AATGAGGAGC CAATTGTGAA
      361 GAAGGTGCAT GCTAGTGCCT TTACAGGGAC CAATTTCAAG GAAGTGCTTG ATGCCACTGG
      421 CAAGAAGTCA CTGGTGATTA CTGGTAAGTT GGTATTTCCC GATGGTAGAA AACGTGAAAT
      481 ATAGATGCTA ATGAATTTGA TAGGATATAT GGTTCACAAC TGTGTGTCTG CTACTGCGAG
      541 AACAGCGGCA GAATTGGGAT ATGATGTCTC GATTGTTCGT GATGCCGTTG GTGATCGTGA
      601 CATCCCTAAT GCCAATGCTG ACGACTTGGT CCGGGTAGGT ACACATCAAG TAAACATAAG
      661 ACACAGCAAT CAAAATTTAC TAATTATGCT ATATAGGTTG CGTTGGCTGA GGTTGCCGAT
      721 GCTGTCGCTA CCATCATTGA CTCCAATTCC TTGCTGTAAA TTTGCCATCG ACCACCACCC
      781 AGTCGACTGT TGCAATTGTC GCAACTATTG ATTTCGGGAA ATAAAGCTTT CAAAAGTAGA
      841 TCAAATATCA ATAAAACCAA ATACAAAAAT AAATTTTGAG ACAAATGCTT TGAATTTTGA
      901 CATTGAACTT GTTAAACGTT TTGACTGCAA CACCATGAAA TTATCAGTCA TCAATAGTGT
      961 TACAACGTGC TTAGTAACCC ACCCCACCAA ACGCACGGAC CAGCCAAAAT ATCCGCTCTT
     1021 TCAGTCTTTC CACACTATCG TCATTACCGC CCTGCTAAAC CGTGACATTG TCAACACCCG
     1081 ACAAATCCAG GCCACACCCT TTGCCCACCC TTTTCAATAT TACAAAATCA ACCATAATGG
     1141 CTCCTCGCGG TATCACTGGT CCCGGCTACA GAGTTGCCCC CCGCGGATTC TTCGGCCAGA
     1201 CCTACGACGT CCTTGCTGAC TCCGAGAACG CCGCTGTTGT TCGCAGCTTG GCTGTCTTTG
     1261 GGGTCGCCAT TGCCTTCTTT GCTACTGGTC TCGGCGAGCT TTTCGTACCT GCGTAAGTTG
     1321 GTGGTTTCAA AGAAGACTTA ATGAGGTATA CTTTGGACTA ACATATGGTA TAGCCAGTGA
     1381 ATGCGGTGAC CGAGAGCGAT AGGTGAGAGT GGATAGATTG ATGGCTTTGT GTTGGGTTGT
     1441 CCTGTACAAT ATCACGACAA AAAAATTCTG TTTTGGTTTT CCTCTGGATT TGATGCGGCG
     1501 CTATGGAGGT TGGTTTGCAT TGTACTATTA CTGATTGAGG TACTATAAGA CTGGGGAAGA
     1561 AGGGATAGCT ACGGAATCAC GATCGCAATA TACCCTTACA TCTAGACTCT AAATGCTGGA
     1621 GCTCTTAGTA TTTTGTCTCA TAGGTGATAA CTTCGAACAC GTTTGTCTCG TGATAAAGGT
     1681 CAGTCAGAGA CACCCGGTAC TTGCTGGGCT GGTGTCGTTG TATACGGCTT GATCTAGATT
     1741 CAAGGTTTGG CTGATCGACC TTTAATGTTG GTGAAACAAC GTACATGGCT TGGAAGATGG
     1801 CCATAGTGCC ACGCAGAAGA TCACTACCGT TGATTAAGAA ACTTGCAAGG TCGTTTGCAC
     1861 CCCAGATAGC ACATGATATG GTTCGCATAC AGATCCTTAT GGAACGTATA GACGAATGAG
     1921 ACGACTAGCC TCTAGATGTC ACCTCACTTC CCTGACTATC CTGTCGCCAT ATCGGCTCTT
     1981 CGGTTCGCTG CCGACCTGAC TCCCGTCGTC TCCAGGCAGT GACCATTTTC ATGCATGGCT
     2041 CATGACTCGA GTTACTATGA ATATCATGTG TGTCAATATT TAGCTCATCA CTCATGCGTG
     2101 GAATAACTGC TGTATGATCA AGCGTCATGA TAGGGCTGTT TGAAAGCCGT GGGATGTAGT
     2161 TCGCCGCTGA CTTGGGGCTT CCTGCAAGAG GAACACTACA GCCTGGGACT GGCAGAAGCT
     2221 GATGGGTAAG ATTTGAATTC AAAGGCATGG ATAATCCGGT GTTACAGAGA CTGGGAGGCT
     2281 AGGCCGGCTG TTTGCAATGA CCTGAGTGAT GATTTAGAAC CATTGATATA GAGACAATCC
     2341 AAAGATAATG ATACGGGTGA CAGACTGGAG ATCCCTGGTT CAGATATATT TCATGAATAC
     2401 TCACGTAAAA TCTGATATTT ATATAGAAAT TATCCCATGA TATCCTCCCG AACAGGTGTT
     2461 TCTCATACTC CTGTGAGGAA TATCTTGAAA ATATTGAAAA AATCCAGAAT TGAAGTCTAA
     2521 AGTACGCTGC TGTCAGACCA ATCAACATCC CTGGATCTGA AGAACAATAC TAAGCGAGTC
     2581 AACGTCTTTT CGCCGAATTG GGAAATTTCT CCAACAGCTC TCCCCGCTCA AACCGGCTTC
     2641 GCTATACGGA AACTGCTCCA TTTGGCCATC TAGTCATCGC AATCTAAATC TAAGTGTCAT
     2701 CCATCTCTTT GAATCTCTTT GAGCGCCACT CTCTCTCTAA TGCGATGTCC CTACTGATAT
     2761 TCTGTAGCAG TCTCATACAC CTCACACCCC TTCCTGGTAT TTCAGCGAGC TGAAGTTGTC
     2821 ATCCAACGCC CGATCTCACG CTCCCTTATA CGCTCCAATG TGGCAATTTG AGTTCTCAAA
     2881 GGACAGGATG AACACATAAG TCCTCGCAGA CGACTGTCCT GTGTAAAGAG CAGATGATCT
     2941 GACTGGCGTC TAACGCTGGT CACCGATAAC CCGATGGTCA TGTGATGTGT GGTGGTCTGG
     3001 GTTCAAACGG CCACGCACGG GATAGGCGTT CAGCTGCCGC AGAGTTGAGG GCATGGCGGC
     3061 ATATGGCCGT GTGATGTCTA GTGATGCTGT GAAAGGAGAG ACTTGTAGGC ATTGTATCGG
     3121 AGCGTGGTGG ATTCATAATG AAGATTGCTG ATTATTTGAT ATCGCTTTTC GTTTTTAGAT
     3181 CTTAATTTCT TCAAAGCTCT TTTCTTCTGG TCTTTAACAA CAGAAAACGC AATCACCGTC
     3241 ATTTTCACTT GACAATAACG TAACTGGGCG GTGGTTTATT GCTGGCTTGT GATTTCTCAT
     3301 CTGCCGTATA TTGATGTTTG TTTCAGTCCA CCCCCCGCAT CCACCATCTG CAATTCCCAA
     3361 ATTTTACCTG ATCGATATGC CCCGACCCTC TCCAGCTCCT TCCGCAGACT CAAGGCAGTA
     3421 ATCCGCATGC TTCGCATAGT TTGCGGATGT GATATCACAT TCTGAATAAT CAAGAACACC
     3481 ATCTCGCCCT TCTGATAGGT GGTACTCCTT TCATGCTCAG ACTGTTACCA GGCGGGAAGT
     3541 GAGATATCAG AAAACACCAT TTTTGTTTGG CATATCAAGG AGTTATATCC ACCAGACGCC
     3601 GTGGATACAA AAGAGCAAGC TTTCCGTGTG TCACTCCAAA CCAATCCAGT CTTCATTCTA
     3661 CTAGACCATC ATTCTTCATT ACTCTCATTC GTTCCCTTCT CAAAATGGCC CCTTTTGATA
     3721 CAGGCTTGGT GTTAGTACCA TGTGCAGAGG CTCTCACTGT CTCCCACTAT GGTATCCCTC
     3781 GACAATTTGC AGACATTAAA TTTACTCTGC CCCTCCCTGA TGGTGGAAAC ACCACTGCCA
     3841 ACTTTGACAC ACTGATGGAT ATCTACTATT AGAAACTTAG CTATACCGTC TCTAGAGGCA
     3901 TCCAACTCGG CCTATTGTTC ATGACTCTTA TGGTGTTGAT ATTCTGCAGT CAAAAAAACG
     3961 CATGATGAAG ACCAACATTC AGATTCAGGT CATGGCTTTG GTTCTGGCGA TCATTAAGAC
     4021 TGCGCTTCTC GTGTGGTACG AGTTTTCAAG ATAGAATAAT CCTTACGGTC TCATGGCCAA
     4081 CACATTCATC TATCTGACTG ACACGGACAT CCAGACTGAT GTCGTCATTG CTGTGTTTAA
     4141 CATACTACTG GTGACATCCA TTCAGGCCAT GTTGTTCAGT CATGCATGGA CGGTCATGAG
     4201 ACTGTGGAGG TCGGCAAACA AGAAGACAAT TCTAGGCTTG TCGATTCTGG TCAGCTTTGC
     4261 AGCCATTGCC ACTCGGGCTA CATTGAAAGT GATGCTTATC AAGATCTATA TCAACCTGCA
     4321 TGAGGATCCT CAGACTACGT CTAATACAGA GGATTCGGTG CTTCTTTCAA AAAATGTCAC
     4381 GCTTGCGCTT TCAGGAGTGT GGTGCGCACT CATATTTAAT ACGAAGTTGG TCAGTCATTT
     4441 ATGGATGAAC CGCATGTTCA AATTGCGGGC CTCGAAACTC TTGAAAACGG AGATTCTTAT
     4501 CATTGCTGAC GACCTTTTCA TGACAATTCC TAGTAAGTCT GCTAGCTGCT GTAACGTGTA
     4561 ATAGGCCAAC ACGACTGACA TCCCCAGTTA TTTGCATGAT TCTTAGCTTG ACCAGTGTCG
     4621 CCTACAATGT TGATGTTCCA ACCATCACCT AGAACTCAGT GGTCGTTGTA CTGGCGTTTG
     4681 GCTCTCTGAT CGCCCAGAAT ATGGTGGGTC AGCGGGCCAT CCAGTCTCTG GCTCACCTTT
     4741 CGACAATCAA CGCCGACGGC TCCTCTATAT CGGTTTACCA AGGGGCTTCG GCGATGGGCG
     4801 GATGCCATGG CAGTGACATG TCGAACAAAA TGGTGATGGA AGTTGGCTCT CCCGTCAAGT
     4861 ATGCTGGTTC GAGTGTGCAT GGAGGTGGGA CCGGATCCAT TGTGATGTTG ACCAAATGAG
     4921 TGAAAGGCGG TGCGAGTAGA GTTGGTAGTG GTGAATGGGC TGCGAGGCCT TGCGAATGTT
     4981 GTCTGAAACG CATGGGTTCT TGGATTCATA CTTTTATTTT TTATCCCTCT TTTCTTTTCA
     5041 TCCTTAATAC ATAATATTTT TCAGGATCAA CAATCTTCCT ATTCTCTACT CTCTTGATAT
     5101 CTGTCAGTCC TAAGGTTTGG TCTCAAGAAT CCCTGCACTT TGCGCTGCAA CCCCCCTTCC
     5161 TTGTCTGTAA CCGTTTATGA CTTCCCAAAT GGGACAACAA CACCATGCCC AGCGCCCCAC
     5221 TTTCGACATA CACTCAAGAC GAGGAACAGT CATCATATTT GAGAAAAAAA AGTCTGGCTA
     5281 ATCAAAATTA CAGTAACACC CAAAGTAGAT ATCCGCTGGC CCTTTGCCCT ATTGATGTTT
     5341 GCCAAATAGA ATGCATCGCG TCCTTATAGT TCATGCCGCC ATTGTCGCGC ATAGCCAAGT
     5401 CTCATGCCCC AAACCTCCAG GTTGTACGGC TCCTTCCTTT CCCGTTGCCG GGTCGTACCT
     5461 GCTGTTTCGT GTTGGATCTC ACCTTCTGTC ATCGTCGGTC GTCAGTAGCT GCCGTCCACA
     5521 AAAAGTTTCC TTTTCGGCTC CCCTTGGTTG TGATCGCAGC GGTCCCATCC ACGCTTTTTC
     5581 TTTTTTTTTC TTTTTGCTTT TCCATATACA TTTTTCGCCT TTGCATAGAT AAGGACGAAG
     5641 CCCCGCTAGG TTAGTTTGCT GGAGAGGAGG CTTCCTTTTT TTTTTCAAAC ACAAGACAAT
     5701 CCCAATCGCT TCAACAAGGG TGCCGGTGGC CGAGAAATCA CACCAAAGTC GCCACAATCG
     5761 ATGATTGACG CCACGATCAG TTTTATCACC ACCGGCACGA TTGACAGTTT GAGTTTCGAC
     5821 CGTCATCTTG CAGAAGGGAT CGCCGCCTTT CGCTGCATTC TCATCTTATC TTGCCTTGAC
     5881 ATTTGCACAA GTGTCTCGGT AGACCACATC GACCTTGCAT ATATACACTC GCCTGCATAT
     5941 TATCATCTGA CCATGGCCTT CAATCCGCTC TCTGAGAAAT TCCGGATCGA TACACCTTTG
     6001 CCCATTCTGA AAAACAAGAG AACCTCTCGC TTCAATATCG ACTTTGAACA TGATTCTGCA
     6061 ACACAGCCCT TGATACCGTG GGCGCCGCCA CCGCCGCCGC CGGCCCACTC TCTGACACTG
     6121 ACAACCAGCG AGGACGAAGT ACCCACACCC AGGACCCCGA TTATGCAACT ATCATGTTCG
     6181 CGTATGCGCT GCCGGATCAA TGCTAGAGTT AAGCCCGAAA GCTCTTCTGA CGACTCGGAC
     6241 GGTTTGCTGG ACTCAGAACT TGGCTCTAAG TTGTCCGGAG GGTCGAGGCA CGATGGCTGT
     6301 TATCCATCTT TTCCTCCAGT TCCTTTGATT CGGCGGTCGC ATAAGATTAG CCCACGACAG
     6361 AACAACCAGG AACACTGCAA AAATGTATCT TCACCTAGTG CATTAATTGG GGAAGACGTT
     6421 GACTCCGCAA TCAGACGTTA CAATTCCTGC GCAGCTACTC TACGACGGCC GTTGAAACAG
     6481 CCTTGTCGAC CGTCAGTGAA TGGACTGTTT TCGGAAGAGC TGCTGGATCG GGATCAGTCA
     6541 CTAGCATGGA AGCTAGAGAA CGGCACGATC CGGGCTAAGA AGGATAGCTT GGGGCGGCGA
     6601 ACGCTGAAAC GAGGTAATGA TTGGGCTGCG TCTGTTAGTA GAATCATACA AAATATTGGC
     6661 CATGCGAGCA GTGGTGACAG TCGTTACTCG ATACCAAAGG GCTTTCGACT GTCTAACAGT
     6721 TGTGACGCCC AGGGAAGCAG TTCACGATTC GACTCACGGT CAATGACTCT TCTACACCAG
     6781 GAATCGGTGG CTGGTCCGAA TTCAGTTAGC TCGGATCAGA ATAACGGAAC AAACAATAAC
     6841 AGCCAATCCC CCGACGTAAT TGAATATTTG TTTGTGGCAA AGACTGAGAT TCGCCGCCCC
     6901 GCTAAATTAT CTGCTAAACA TGGCACGAAT GTTCCTCGAA CAGAAAGTCC AGTACCGAAA
     6961 GATTCAAGTA CAAAAGCGCA CCCCATCCGC TCTCTCAGAA AGGTCACTGC TTCTTTACTC
     7021 ACTCGCCTGC GGGGTTCTTC GAGTTTCGAT ACGGACTGGT TCTCAAAATC TGACCGTTTG
     7081 CACGGAGAAT CTCTTCGCCT GGAAATATCC GGGCCAGATA ACATCGACAT TCTGCAGAGA
     7141 CCACGGTCTC GGCCACGGTC TCGCTCATCT TCCCATTGGA GCTTTGGTAC ACTTTTAAGA
     7201 AAGAGCAGAT CCTATGCCAA GATGACCAGC GAGATCAACA TGGCTGGGAA TACTGTGGCC
     7261 AAAACCCAAC TGGATGGGGT TGCAGGCATT ATTAACTACT CCAAGAATTC TGACAGGTTA
     7321 GTCGAATTTC TTTGTAGCTC TTGTTGTCTT GATAGTTCCG TGTGAATGTT AACTCTGATG
     7381 ATTGACAGTT CGTGTGATGG TCCCGATACT TTGCCGTTTT CAAATGAATA TGAGCATCCT
     7441 GACAGCGTCA TATCAGCGAA CGGTGCTCAA CGACCAAGTT CTCATTCTAG GGTTGAGTCG
     7501 AGTGCCCATG ACGGGAAAGA CTCTGTTGTT AGCTCTCGGG CTCAAACTCG AGCAACTGGA
     7561 AATTGTGGCG ACCGGCCGGG CTTCTCGACT CGTGGCCAGG TCAATCTCCC GAAATCTATG
     7621 ACTGACATTG TATCTCAACC GAGACAAGTC AATTTCCGAG AAGTTCAAAT AAAACAACAG
     7681 AATGGTGCCT CAAAAAGGAC CTCAACGTGT GCCACGGGAG GTGTAGTAAG GGCTCCGAAT
     7741 GGTAACAGTA CCAAGTCTAA GGTTTGTCCG GAGAAGCGTG CGGGTCCGCG AAAGACCCGC
     7801 AAATCTTGGA AAACTTTGAA CCCTTTCAAC AGTGACCATA GAGCATATGC GTGGACTTTA
     7861 GCAGTGGAAC AATCTCCGCC CACTAAACGC ATCTTGACGA TCAACTTGGA GACAGGACAA
     7921 CGTCCAGAGG TTATCGCAGT GGCGCGTACC CAAATCGTTG CTCCGAAACC CAAGTATATC
     7981 ACTCGGACAG CAAACATACC TCACCTTGAC AGAATGGCTG AGAGACTTTC AAGAAAGCAA
     8041 CTTGCAGACT GCCCACAGAT AACAGAGCGC CAAAATGCAG CAATAGCTGA GGCTGCTCAG
     8101 AGACAAGCAA CAGTGGAAGA TTATCTTCCC TATGTTAAAG CATCGTCGTT TGATCGATAT
     8161 GTTAGCGAAC AGTATGCTAG TGCACCTTCT AGCGGGCAAC ACGCTTACGG TGGTTGTGCC
     8221 CAACCCGGAT ACGAAGGACG GGAGGGCTAT CATATGCAGC CACAACCCGG TCCTCAGCCA
     8281 TTACCTCGCC ACTATTCGGG GTATAGATAT CAAACAATTC TTCAGCAGCC ACCCATGGGC
     8341 GCATACCTGA ATCAATACAG AGAAATGGTG CCGCAGCGGT TGTCGATGCA TTCATATCCA
     8401 TCACACTATG TAGACCCCAT GGTCTACCAG TCTACGCCGG GTATGGTAGA CTCGCGTCAC
     8461 GGCAGTGGCA TAGGGTACGG TATATACTCT TCAAAGGGTC CGGCTAGCCA TTCACAGGTC
     8521 TGGCCGAGTG TTTATGGGTA CATTCAGCCA CCACCGCCGT CTTTGGTTGG GAGTGATTCT
     8581 CGGTTCTCTC AGTGTTATCA TGTGTGCCAG CCTAGTTGTC TGGAGCACCA TGAGCCCGGA
     8641 TTTCCTCCGC CTAGAAGTTG TTGACGAGAT GGACGCAGAA GAGTTGGGCA CAGATGATCG
     8701 CAGTGATAAT AATGCTGTTA ATGGTGTGGC GGTGGGTGGT TATTAGAATG GGTTTTTAGA
     8761 ATGGGTTTGT GGAACATTTT GTCTAGTGTT ATTTTTGACT GGTCCTGACT AAAGGCATCA
     8821 TGATATGGGT TACGGGTTAC GGTACCGTAT AGGACCACAG CACCGGTTTA ATTTTTTGGC
     8881 CTTTTATACA TGGTTGAACT GCAGCAAATA CATTCATACT ATCGGTTATT CTCTCGTCAT
     8941 CTTCTGTATG CATGTTTGCC TCTCTTCGTC ACTATCTGCC GGGCCCTCCC ATACTCAAGC
     9001 CCATCCCCTG GGCAATCTTC TTAATCAGCA ACCTCTTCAA AAACAGATCT CTCCCCACAC
     9061 TCCTCATCGC CTTCACAAAC ACCGTACTAG AGATCCTCCC CTTCTCCAAC GCTCTACTCA
     9121 GAACCCCCAA CACCTCATTC AACGCCCTCT CTTCGCACAC TGTCGCATAC AACTGGTTCG
     9181 CCACCACGCT CGGCGCCACC AGCAACTCAT CAATATCAAC CCCCTCTTTC CCTTCGGTGT
     9241 CCCTGATGAC CCTCTCTTGC TCAGCGAGGG CGGCTTCCAG CGTGGAAATG TTCCCGGAGA
     9301 CGCTGTTGGC GAACTGGGCG AGCGTGGACA TCTCGGATTG CAGGGAGGCC ATTGCGTGTT
     9361 CGAGGGCGGC GGTTT
//
LOCUS       A.cleistominuta_AlphaReceptor      9357 bp    DNA     linear   PLN 02-MAR-2021
DEFINITION  Ambrosiella cleistominuta strain CBS 141682
            NODE_18_length_217374_cov_33.555676, whole genome shotgun sequence.
ACCESSION   JABFIG010000018 JABFIG010000000
VERSION     JABFIG010000018.1
KEYWORDS    WGS.
SOURCE      Ambrosiella cleistominuta (unknown)
  ORGANISM  Ambrosiella cleistominuta
            Eukaryota; Fungi; Dikarya; Ascomycota; Pezizomycotina;
            Sordariomycetes; Hypocreomycetidae; Microascales;
            Ceratocystidaceae; Ambrosiella.
REFERENCE   1  (bases 1 to 217374)
  AUTHORS   Wilken,P.M., Aylward,J., Chand,R., Grewe,F., Lane,F.A., Sinha,S.,
            Ametrano,C., Distefano,I., Divakar,P.K., Duong,T.A., Huhndorf,S.,
            Kharwar,R.N., Lumbsch,H.T., Navathe,S., Perez,C.A.,
            Ramirez-Berrutti,N., Sharma,R., Sun,Y., Wingfield,B.D. and
            Wingfield,M.J.
  TITLE     IMA Genome - F13: Draft genome sequences of Ambrosiella
            cleistominuta, Cercospora brassicicola, C. citrullina, Physcia
            stellaris, and Teratosphaeria pseudoeucalypti
  JOURNAL   IMA Fungus 11, 19 (2020)
   PUBMED   33014691
   REMARK   Publication Status: Online-Only
REFERENCE   2  (bases 1 to 217374)
  AUTHORS   Wilken,P.M.
  TITLE     Direct Submission
  JOURNAL   Submitted (12-MAY-2020) Department of Biochemistry, Genetics and
            Microbiology, Forestry and Agricultural Biotechnology Institute,
            University of Pretoria, Ring Road, Hillcrest, Pretoria, Gauteng
            0083, South Africa
COMMENT     ##Genome-Assembly-Data-START
            ##Assembly Method        :: SPAdes v. 3.14.0
            Genome Representation  :: Full
            Expected Final Version :: No
            Genome Coverage        :: 38.0x
            Sequencing Technology  :: IonTorrent; Illumina HiSeq
            ##Genome-Assembly-Data-END##
FEATURES             Location/Qualifiers
     Transcript      1..1406
                     /score="0.25"
                     /source="AUGUSTUS"
                     /g3.t1
     CDS             join(1..95,154..443,504..634,697..746,1177..1338,1400..1406)
                     /score="1"
                     /score="0.98"
                     /score="0.96"
                     /score="0.76"
                     /score="0.6"
                     /score="0.57"
                     /source="AUGUSTUS"
                     /transcript_id="g3.t1"
                     /gene_id="g3"
                     /frame="[4856..4950: 0, 5009..5298: 1, 5359..5489: 2,
                     5552..5601: 0, 6032..6193: 1, 6255..6258: 1, 6259..6261:
                     0]"
                     /label="Isochorismatase hydrolase"
     gene            1..1406
                     /score="0.25"
                     /source="AUGUSTUS"
                     /g3
     Initial         1..95
                     /score="1"
                     /frame="0"
                     /source="AUGUSTUS"
                     /transcript_id="g3.t1"
                     /gene_id="g3"
     source          <1..9357
                     /organism="Ambrosiella cleistominuta"
                     /mol_type="genomic DNA"
                     /submitter_seqid="NODE_18_length_217374_cov_33.555676"
                     /strain="CBS 141682"
                     /isolation_source="From an Anisandrus maiche female
                     caught in-flight"
                     /culture_collection="CBS:141682"
                     /db_xref="taxon:1906498"
                     /country="USA: Ohio, Wayne County, near Barnard Rd"
                     /collection_date="08-Jul-2015"
                     /collected_by="C. Ranger"
     intron          96..153
                     /score="1"
                     /source="AUGUSTUS"
                     /transcript_id="g3.t1"
                     /gene_id="g3"
     Internal        154..443
                     /score="0.98"
                     /frame="1"
                     /source="AUGUSTUS"
                     /transcript_id="g3.t1"
                     /gene_id="g3"
     intron          444..503
                     /score="1"
                     /source="AUGUSTUS"
                     /transcript_id="g3.t1"
                     /gene_id="g3"
     Internal        504..634
                     /score="0.96"
                     /frame="2"
                     /source="AUGUSTUS"
                     /transcript_id="g3.t1"
                     /gene_id="g3"
     intron          635..696
                     /score="0.98"
                     /source="AUGUSTUS"
                     /transcript_id="g3.t1"
                     /gene_id="g3"
     Internal        697..746
                     /score="0.76"
                     /frame="0"
                     /source="AUGUSTUS"
                     /transcript_id="g3.t1"
                     /gene_id="g3"
     intron          747..1176
                     /score="0.5"
                     /source="AUGUSTUS"
                     /transcript_id="g3.t1"
                     /gene_id="g3"
     Internal        1177..1338
                     /score="0.6"
                     /frame="1"
                     /source="AUGUSTUS"
                     /transcript_id="g3.t1"
                     /gene_id="g3"
     intron          1339..1399
                     /score="0.57"
                     /source="AUGUSTUS"
                     /transcript_id="g3.t1"
                     /gene_id="g3"
     Terminal        1400..1406
                     /score="0.57"
                     /frame="1"
                     /source="AUGUSTUS"
                     /transcript_id="g3.t1"
                     /gene_id="g3"
     CDS             join(3776..3801,3867..4246,4656..4775,4851..5008)
                     /label="Alpha pheromone receptor"
     gene            3776..5008
     Transcript      6021..9357
                     /score="0.06"
                     /source="AUGUSTUS"
                     /g4.t1
     CDS             join(6021..6309,6523..7384,7459..8610,8660..8730,9107..9357)
                     /score="0.67"
                     /score="0.64"
                     /score="0.18"
                     /score="0.17"
                     /score="0.34"
                     /source="AUGUSTUS"
                     /transcript_id="g4.t1"
                     /gene_id="g4"
                     /frame="[10876..11164: 0, 11378..12239: 2, 12314..13465:
                     1, 13515..13585: 1, 13962..14209: 2, 14210..14212: 0]"
                     /label="Putative gene 2"
     gene            6021..9357
                     /score="0.06"
                     /source="AUGUSTUS"
                     /g4
     Initial         6021..6309
                     /score="0.67"
                     /frame="0"
                     /source="AUGUSTUS"
                     /transcript_id="g4.t1"
                     /gene_id="g4"
     intron          6310..6522
                     /score="0.66"
                     /source="AUGUSTUS"
                     /transcript_id="g4.t1"
                     /gene_id="g4"
     Internal        6523..7384
                     /score="0.64"
                     /frame="2"
                     /source="AUGUSTUS"
                     /transcript_id="g4.t1"
                     /gene_id="g4"
     intron          7385..7458
                     /score="0.79"
                     /source="AUGUSTUS"
                     /transcript_id="g4.t1"
                     /gene_id="g4"
     Internal        7459..8610
                     /score="0.18"
                     /frame="1"
                     /source="AUGUSTUS"
                     /transcript_id="g4.t1"
                     /gene_id="g4"
     intron          8611..8659
                     /score="0.3"
                     /source="AUGUSTUS"
                     /transcript_id="g4.t1"
                     /gene_id="g4"
     Internal        8660..8730
                     /score="0.17"
                     /frame="1"
                     /source="AUGUSTUS"
                     /transcript_id="g4.t1"
                     /gene_id="g4"
     intron          8731..9106
                     /score="0.27"
                     /source="AUGUSTUS"
                     /transcript_id="g4.t1"
                     /gene_id="g4"
     Terminal        9107..9357
                     /score="0.34"
                     /frame="2"
                     /source="AUGUSTUS"
                     /transcript_id="g4.t1"
                     /gene_id="g4"
ORIGIN
        1 ATGGCTGTTC AAACTGTTCG CAGTCTTCTT GGCATCCCGC CGTCTAAGCC CACTACCAAG
       61 GACTCTGTCC TAGTCATCAT TGACGCCCAA GGCGAGTAAG AACCCCGTAC ATCCAATCAA
      121 CTTAGACACA TGTTAACTTC AACTTTTGGT CAGATATGTC AATGGCCATC TGAAGGTCAA
      181 GAATGTTGAA AGCTCCCGCG CTGTCATCAA GTCCCTTCTT GATGCCTACC GTACCGCTGG
      241 TGGCAGTATT GTTCACGTTA TCATTGACCT ACCCAACGGT ACCCCGATCT TCACTCCTGG
      301 TACTGAGTTA GCTGAAATCC TTCCGGAGTT AAAGCCGGTC AATGAGGAAC CAATTGTGAA
      361 GAAGGTGCAT GCTAGTGCCT TTACAGGGAC CAATTTTAAG GAAGTGCTTG ATGCCACTGG
      421 CAAGAAGTCA CTGGTGATTA CTGGTAAGTT GGTATTGTCT AATGGTAGAA AACGTGAAAT
      481 ATGGATGTTA ATGGATTTGA TAGGATATAT GGTTCACAAC TGTGTGTCTG CTACTGCGAG
      541 AGCAGCGGCA GAATTGGGGT ATGATGTCTC GATTATTAGT GATGCCGTTG GTGATCGTGA
      601 CATCCCTAAT GCCAGTGCTG ACGACTTGGT CCGGGTGGGT ACACATCAAA TAAACATAAG
      661 TCACAGTAAT CAAGATTTAC TAATTATACT ATATAGGTTG CGTTGGCTGA GGTTGCCGAT
      721 GCTGTTGCTA CCATCATTGA TTCTAGGTCC TTGCTGTAAA TTTGCCATTG ACCGCCACCC
      781 AGTCGACTGT TGCAATTGTC GCAACTATTT ATTTTGGGAA ATAAAGCTTT CGAAAGTAAA
      841 TCAAATATCA ATAAAGCTAA ATATAGAATA AATTTTGAGA CAAATGCTTT AAATTTTGAC
      901 ATGTGTAGTG TAGCTTGTCA GAAGAGCTCG AACTTGTTAA GCATTTTGAC TGCAACGCTA
      961 TGAAATTATT AGGAATTAAT AGGGTTACCG CGTGCTTATT AACCCACCCC ACCAAATGCA
     1021 CGAACCAATT TGAAATATCC GTTTCTTCAG CCTTTCCACA CCATCGTCAT TACCGCTCTG
     1081 CTCAACCGCG ACATCGTTAA TACTCGACCA ATATACGCCA TACCTTTTGT CCACTCTTTT
     1141 CGATCTTACG AAATCAACCA CAATGGTTCC TCGCAGTATT ACTGGTCCCG GCTACAGAGT
     1201 TGCCCCCCGC GGATTCTTTG GCCAGACCTA CGACGTCCTT ACTGACTCCG AGAATGCCGC
     1261 TGTTGTTCGC AGCTTAGCCG TCTTTGGGGT CGCTATTGCC TTCTTTGCTA CAGGTCTTGG
     1321 CGAGCTTTTC GTGCCTGCGT AAGTTGGTGG TTTCAGAGAA GATTTAACGA GGTATGTTTT
     1381 GGACTAACAG ATGTTATAGC CAGTGAATGC AGTGAGCGAG AGCGATAGGT GGGAGTAGAT
     1441 AGATTGATGA CTTAGCTTTG TGTTGGGTTG TCCTGTACAA TATCACGACA AAAATTCTGT
     1501 TTTGGTTTTT GGGTTTGATG CGGTGTTGTG GAGGTCGGTT TGTATTGTAC TATTACTGAT
     1561 TGAGGTAATA TAAGGCTGGG GAAGAAGGGA TAGCTACGGA ATCACGATCG CAATATACCC
     1621 TTACATCTAG ATTCTAAATG CCGGAGCTCT TAGTATTTTG CCCCATAGAT GATAACTTCA
     1681 AACGCGTTTG ACTTGTGATA AAGGTCAAAG ACACACCTGG CACTTGCTGG GCTGGTGGCG
     1741 TTGTGTGCGG TTTGATCTGG ATTCAAGGTT TGGCTGATCG ACCTTTAATG TTGGTGCAAC
     1801 AGTGTACACG GCTTGAAAGG TGGTCATAGC GCCATGCAGA AGATCACTAC CTTTGGTTAA
     1861 GAAACTTGCA AGGTCATTTG CACCCCAGAT AGCACATGAT ATGGTTCGCA TACAGATCCT
     1921 CATGGAATGT ATAAATGAAT GAAATGACTA GCCTTTAGAT GTCACCTCAC TTCCCTGACC
     1981 ATCCTGTCGC CGTATTGGCT CTTCGGCTCG TTGCCGATCT GATGCCCGTC GTCTTCAGTC
     2041 TCAGTGACCA TCTTCATGCA TGACTCATGA CTCGGGTTAC TATGAATATC ATGCATGTGT
     2101 CAACATTTAG TTCATTACTC ATGCGTGTAA TAACTGCTTT ATGATCAAGC GTCGTGATAG
     2161 GATTGTTTGA AAGCCGCGGG ATGTAGTTCG CTGCTGACTC GGGGGCTTCC TGAAAGAGGG
     2221 ATACTACAGC CTGGGACTGT AGCAGAAGCT GATGAGTAAG ATTTGAATTC AAAGGCATGG
     2281 ATAGTTCGGT GTTATGGAGA CTGAGAGGTT GGGCTGGCTG TTTGCAATGA CCTGAGTGAT
     2341 GATTTAGAAC CATTGATATA GAGACAGTCC AAAGATTATT GTACGGGTGA CAGACTGGAG
     2401 GTCCCTGGTT TAGATATATC ATGAATATTT ATGTAAAATC TGATATTCAC ATAGAAATTG
     2461 TTCCATGATA TCCTCTCTAA CAGGTGTTTC TCATATTTTT GTGAAGAATA TATTGAAAAT
     2521 ATTAAAAAAA ATCCAGAATT GAGGTCCAAA GTATGCTGCT GTTAGACCAA TTACTATCCC
     2581 TGGATCCGAA GAACAATATT AAGGTTTCCC CACTCTTTCG TAGAACAATA CTAAGCGAGT
     2641 CAACGTCCTT TCGTCGAATT GGGAAATTTC CCCAACAGCC CCCCCCGCTC AAACCGGCTT
     2701 CGCTATACGG AAACTGCCCT ATTTTGCCAC CCAGTCATCA CAATCTAAAT CTAACTGTAA
     2761 TCTATCTCTT TGAATCTCTT TGAGCGCCAC ACTCTTTCTA ATGCGATATC CCCACTGATA
     2821 TTCTGTAGCA GTTTCATCTA CCTCACACCC CCTCCTGATC TTTCAGCGAG CTGAAGTTGT
     2881 CGTCCAACAC CCGGTCTCAC GCTCCCTTAT ACGCTCCAAT GCGGCAATTT TGAGTTCTCA
     2941 AAGGACAGGA TGAACACATA AGTCATCACA GATGACTGTA CTGTGTAAGG AGCAGATGGT
     3001 CTGATTGGCG TCTAACACTG GTCACCGATA GCCCGATGGC CATGTGATGT GTAGTGGTCT
     3061 GAGTTCAAAC AGCCACGCGC GGGATAAGCG TTTAACTTCC GCAGAGTTGA GGGCATGGCG
     3121 GCATATGGCC GTGTGATGTC TAGTGATGCT GTGGAGGAAG AGACTTGTAG GCATTGTATC
     3181 TGAGTGTGGT GGTTTCATAA TGAAGATTGC TGGTTATTTG ATATCGCTTT TCGTTTTTAG
     3241 ATTCTTATTT TTTCAAAGCT CCTTTCTTCT GGTTTTTGAC AACCAAAAAT GAAAGCACCA
     3301 TCATTTGCAC TTGACAGTAA TGTAACTGGG CAGCAGTTCA TTGCTGGCTT ATGATTTCTC
     3361 ATTTGCTGTA TATTGATATT TGTTTCAGTC CACCTCGGCC TCCCGAATCC ACCATCTGCA
     3421 ATTCTTGAAC TTTACCTGAT TGATACGCCC CGACCCTTCT CTTCAGCTCC TTCTGCAGAT
     3481 TCACGGCAGT AATCTGCATG CTCTGCATGG TTTGCGGATG TGATATCACA TTCTGAATGA
     3541 TTAAGAACAT CATCTTACTC TTCTAATAGG TGGCACTCCT TTCATGCTCC GACTGCTGCC
     3601 AGGCGGTAAG TGAGATATTA GAAAATAACA CGTTGGTTTG GCATATCAAG GAGTTATATC
     3661 CACTAGACGT TGTGGATACA AAAGAGCAGG CTTTCCATGC GTCATTCCAA ACCAATTCAT
     3721 TCTTCATTCT ACCAGTCCAT CATTCTTTGT TATTCTCATT TGTTCCCCTC TCAAAATGGC
     3781 CCCTCTTGAT ACAGATTTGG TGTTGGTATT ACATGCAGAA GCTCTGTCTC CCACTATAGT
     3841 ATCCCTCAAC AATTTGCAAA CATTAGGTTT ACTCTGATCC TCCCTGATGG TAGAAACACC
     3901 ACTGCCGATT TTGGCACACT GATGGATATC CATTATTGGC AACTTAGCTA TACTGCCTCT
     3961 AGAGGTATTC AATTTGGCCT ATTATTCGTG ATCCTTATGG TGTTGATATT CTGCAGTCCG
     4021 AAAGAACGTA CCGTGAAGGC CAACATTCAG ATTCAGGTCG TAGCTTTAGT GCTGGCGATC
     4081 ATCAAGACTG CACTTCTCGT GTGGTACGAG TTTTCAGGAT GGAGTAGTCC TTACAGTCTC
     4141 ATGGCCAACA CATTCATCTA TTTGACTGAC ACGGATATCC AAACTGATGT CGTAATTGCT
     4201 GTGTTTAACA TACTACTGGC GACGTTCATT CAGGCCATAT TATTCAGTCA TGAATGAACG
     4261 GTCATGAGAC TATGGAGATT GGCAATCAAG AAGATAATTC TGGGCTTATC GGTTCTGGTC
     4321 ATCCTTGTAG CCATTGTCAC TCGGGCTACT TTGAAAGTGA TGCTTATCAT GATCTATATC
     4381 AACATGCACA AGGATCCTCA GACTACGTCT AATAAGGAGG ATTCGGTGCT TCTTTTAACA
     4441 AATGTCACGC TTGTGCTTTC AGGCGTGTGG TATGCACTCA TATTCAATAC GAAGTTGGTC
     4501 AGTCATTTAT AGAAGAACCG CATGTTCAAA TTGTGGGCCT CGAAACTCTA GGCAATGGAG
     4561 ATTCTCATCA TTGTTGACGG CCTTTTCATG TTAATTCTTA GTAAATACGC CAGCTGCTGT
     4621 AACGTATAAT AGACCAATAC GACTGAAATC CCTAGTTATT TGTATGATTC TTGACTTGAC
     4681 TAGTGTCGCC TACAACATTG ATGTTCCAAT CATCGCCCAG AACTCAGTGG TCGTTGTACT
     4741 GCCATTTGGC TCTCTGGTCG CCCAAAAGAT AGTGGGTCAA CGGGCCATCT AGTCTCTGGT
     4801 TTACCTTTCG ACAATCAACG CCGACGGCTC CTCTATACTG GTTTATCAAG GGGCTTTGGC
     4861 GATGGATGGA TGCCATGGCA GTGACGTGTC GAATAAGATG GTGGTAGAAG TTGGCTTTCC
     4921 CGTCAAGTAT GCTGGTTCAA GTGTGTATGA AGGTGGGGTC TGGGCCCATC GTGGTGTTGA
     4981 CCAAGTGAAT GAAAGGCGGT GTGAATAGAG TTGGTAGTGA TGGATGGGCT GCGAGGCCTT
     5041 GTGAATATTG TCTGAAACGC ATGGGTTCTT GGATGCATAC TTTTATTTTT TATTCATCTT
     5101 TTCTTTTCAT CCTTAATACA TCATCTTTCT CAGGATCAAC AGTCTTCCTA TTCTCTACTC
     5161 TTTTCTTGAT ATCTGTCAGT CCTAAGGTTT TGTCTTAAGC ATCCCTGCAC TTTGCGCTGC
     5221 AATCCCCCTT CCCTGTCTGT AACTGTTTGT GACTTCCCAA ATCGGACAAC AACACCATGC
     5281 TCAGCGCCCC ACTTTCGACA TATATTCAAG ATGAGGAACA CTCATCGTAT TTGAGAAAAA
     5341 AAAGTCTGGC TAATCAAAAT TACAGTAACA CCCAAAGCAG ATATCCGCTG GCCCTTTGTC
     5401 CTATTGATGC TTTCTAAACC AAATGTATCG CGTCTTTATA GTTCATGCCG CCATCGTTGC
     5461 GCATAGCCAA GTCTCATGCT CCAAACCTCC AGGTTGTACG GCTCCTTCCT TTCCCGTTGC
     5521 CGGGTCGCAC CTGCCGTTTC GTGTTGGACC TCACCTTCTG TCATCGTCGG TCGTCAGTAG
     5581 CTGACGCCCA CAAAAAGCTT CCTTTTTGGC TCTTGGTCGT GATCACAGCG GCTCTATCAA
     5641 CGCTTTTCTT TTTTTTTTTT TTTTTTGCTT TCCATATACA TTTTCGCCTT TGCATCGATA
     5701 AGGACGAAGC CCCGCTCGAT CGGTTTGCTG GAGAGGAGGC TTCCTTTTTT TCAAACACAA
     5761 GATAATCCCA ATCGCTTCAA CGAGGGCGCC GGTGGCCGAG AAAGCATACC AAAGCTGCCA
     5821 CGATCGATGA TTGACGCCAC CATCAGATTT ATCACCACCG GAACGATTAA TGGCTTGAGT
     5881 CTTGATCGTC ATCTTGCAGA AGGGACCGCC GCTTTTCGCT GTATTCTCTC ATCCTATCTT
     5941 ACCTTGACAT TTGCACAAGT GTTTCGGTAG ACCACATCGA CCTTGCATAT ATACACTCGC
     6001 CTGCATATTA TTATCCGACC ATGGCCTTCA ATCCGCTCTC TGAGAACTTC CGGATTGATA
     6061 CACCTTTGGT CATTTCGAAA AACAAGAGAA TCTCTCGCTT CAATATCGGC TTTGAACATG
     6121 ATTCTGCAAC ACAGCCCTTG ATACCGCCGC CACCGCCACC GCCGCCACTG GCCCACTCTC
     6181 TGACATTAAC GACTAGCGAG GACAAAGTAC TAATACCAAG GACCCCGATT ATGCAACGAT
     6241 CACGTTCGCG TATGCGCCGT CGGATCAATG CTAGAGTTAA GCCTGAAAGT TCTTCTGACG
     6301 ACTCGGACGG TTTGTTGAAC TCAGAACTTG GCTCTAAGTT GCCCGGAGGG TCGAGGCATG
     6361 ATGGCCGTTA TCCATATTTT CCTCCAGTTC CTCCGATTCG GTGGCCGCAT AAGATTAGCC
     6421 CACGACAGAA TAACCAAGAA CAATGCAAAA ATGTATCTTC ACCTAATGCA TTAATTGGAG
     6481 AAGATGTTGA CTCCGCAATC AGATGCTACA ATTCCTGCGC AGCTACTCCA CAATGGCCGT
     6541 TGAAAAAGCC TTGTCGACCG TCAGTGAATG GGCTGTTTTC GGAAGAGCTG CGGGATCGGG
     6601 ATCAGCCACT AGCATGGAAG CTAGAGAACG GCACAATCCG GGCTAAGACG GATAGCTTGA
     6661 GGTGGCGGAC GCTGAAACGA GGTAATGACT GGGTTGCGTC TGTTAGTAGA GCCATACAAA
     6721 ATATTGGCCA TGCGAACAGT GGTGACAGTC GTTACTCAAT ACCAAAGGGC TTTCGACTGT
     6781 CTAACAGTAG TGATGCCCAG GGAAGCAGTT CACGATTCGA TTCACGGTCA ATGACTCTTC
     6841 TGCACCAAGA ATCGGTGGCC GGTCTGAATT CGGTTAGCCC GGATCGGAAT GGCGGAACAA
     6901 ACAATAACGG CCAATCCCCC AATGAAATTG AATATTTGTT TGTGGCGAAG ACTGAAATTC
     6961 GCCGCCCCGC TAAATTATCT GCTAAACATG GCACAAATGT CCCTCGAATA GAAAGTCCAG
     7021 CACCGAAAGA TTCAAGTACA AAAGCGCACC CCATCCGCTC TCTCAGAAAG GTCACTGCTT
     7081 CTCTGTTCAC TCGCCTGTGG GGTTCTTCGA GTTTCGATAC GAACTCGTTC TCAAAATCTG
     7141 AACGTCTACA TGAAGAATTT CTTCGCCTGG AAATATCCGG GCCAGACAAC ATTGACATTC
     7201 TACAAAGACC ACGGTCTCGG CCACGGTCTC GTTCATTTTC CCATTGGAGC TTTGGTACAC
     7261 TTTTGAGAAA GAGCAGATCC TATGCCAAAA TGATCAGCGA GATCAACATG ACTGGGAACA
     7321 CTGTGGTCAA AACCCAACTG GATGGGGTTG CCGGCATTAT TAACTACTCC AAGAATTCTG
     7381 ACAGGTTAGT CGAATTCATC TGTAGCTCTT GTTGTCTTGA TAGTTCCGCG TAAATGCTAA
     7441 CTCTCTGGTG ATTGACAGTT CGTGTGATGG ACCCGAAACT TTGCCGTTTT CAAATGAATA
     7501 TGAGCATCCC GACAGCATCA CATTAGAAAA CAGTGCTCAA AGACCAAGTT CTCATTCTAG
     7561 GGTTGAGTCG AGTGCCCGTG ACGGGAAAGA CTCTGTTACT AGCCCTCAGG CTCAAATCCG
     7621 AGCAACTGGA AACTGTGGCG ACAGGCTGGG CTTCTCGACT TATAGTCGGG TCGATCCCCC
     7681 GAAATCTATG ATTGACACTG TATCCCAACA GAGACAAGTC AATATCCGAG AAGCTCAAAC
     7741 AAAACAACAG AATGGTGCCT CAAAAAGGAC CTCAACATGT GCTACGGGAG GTGTGGTAAG
     7801 GGCTCCGAAT AGTAATAATA CCAAGTCTAA GGTTTGTCCG GAGAAGCGAG TGGGTCCGCG
     7861 AAAGACCCGC AAATCTTGGA AAACTCTGAA TCCTTTCAAC AATGATCATA GAACAGATGC
     7921 GTGGATTTTA GAAGCAAAAC AATCTCCGCC TATTAAACGC ATCTTGACGA TCAACTTGGA
     7981 GACAGAACAG TATCCAGAAG TTATCGCAGT GGCGCGTACC CGAATCGTTG CGCCGAAACC
     8041 CAAGTATATC ACTCGGACAG CAAACATACC CCACCTTGAC AGAATAGCTG AGAGACTTTC
     8101 AAGACAGCAA CTTGCAGACC GCCCGCAGAT AACAGAGCGC CAAAATGCAG CGATAGCTGA
     8161 GGCCTTTCAG AGACAAGCAA CGGTAGAAGA TTATCTTCCC TATGTTAAAG CATCGTCGTT
     8221 CGATCTATGT GTTAGCGGAC AGTATGCCGG TGAATCTTAT AGAGGGCAAC ACGCTTACAG
     8281 TGGTTATGCC CAACCCGGTC CTCCGCCATT GCCTCGCCAC TATTCGGGGT ATGGATATCA
     8341 AACAGTTCCT CAGCAGTCAC CTATGAGCGC ATATCCGCAT CAATACGGAG AAATGGTGCC
     8401 ACAGTGGTTG TCGGTGCATT TGTATCCATC ACACTATGTA GACCCCGTAG TCTACCAGTC
     8461 TACGCTGGGA ATTGTAGACT CGCATCGTGG CAGTGGCATA GAATATGACA TACACTCTTC
     8521 AAAGGATCCA GTCAGCTATT CACAGGTCGG ACCGAGTGTT TATGGGTACA TTCAGCCACC
     8581 GCCGCCGCCT CTGGTTGGAA GTGATTCTCA GTTCTCGCAG TGTTATCATG TGAGCCAGCC
     8641 TAGTTGTCTG GACCACCAGG AGCCCGGATT TCCTCCGCCT AGAAGTTGCT GAGGAGATGG
     8701 ACGTAGGAGA ATTGGGCACA GATGATGACA GTAATAATAA TGGTGTTAAT GATGTGGCGG
     8761 TGAGTTACTA TTAGAATGGG TTTGTGGAAC ATTTTTTCTA GTGTTATTTA TGACTGGCCC
     8821 TGATTAAAGG CATCATGATA TGGGTTACGG GTTACGGTAC CGTAAGGGCC ACGGCACTAG
     8881 TTTAATGTTT TGGCTTTTTA TACGTGGTTG AACTGCAAAA AATACATTCA TACTATCGCT
     8941 TATTCTCTCG TCATCTTCTG TATGCATGTT TGCTTCTCTT CGTCACTATC TGCCGGGCCC
     9001 TCTCATACTC AAGCCCATCC CCTGGGCAAT CTTCTTAATC AGCAACCTCT TCAAAAACAA
     9061 ATCCCTCCCC ACGCTCCTTG TAGCCTTTAC AAACACCATA CTGGAGATCC TACCCTTCTC
     9121 CAACGCCCTA CTCAGAACCC CCAACACCTC ATTCAACGCC CTCTCCTCGC ACACTGCCGC
     9181 ATACAACTGG TTCGCCACCA CGCTCGGCGC CACCAGCAAC TCATCAATAT CAACCTCCTC
     9241 TTTCCCTTCG GCGTCCCTGA TGACCCTCTC TTGCTCGGCA AGGGCAGCTT CCAGCGTGGC
     9301 AATGTTCCCG GAGACGCTGT TGGCGAACTG GGCGAGCGTG GACATCTCGG ATTGTAG
//
LOCUS       A.xylebori_AlphaReceptor     10745 bp    DNA     linear   PLN 16-NOV-2017
DEFINITION  Ambrosiella xylebori strain CBS 110.61 scaffold_11, whole genome
            shotgun sequence.
ACCESSION   PCDO01000012 PCDO01000000
VERSION     PCDO01000012.1
KEYWORDS    WGS.
SOURCE      Ambrosiella xylebori (unknown)
  ORGANISM  Ambrosiella xylebori
            Eukaryota; Fungi; Dikarya; Ascomycota; Pezizomycotina;
            Sordariomycetes; Hypocreomycetidae; Microascales;
            Ceratocystidaceae; Ambrosiella.
REFERENCE   1  (bases 1 to 1051870)
  AUTHORS   Vanderpool,D., Bracewell,R.R. and McCutcheon,J.P.
  TITLE     Know Your Farmer: Ancient Origins and Multiple Independent
            Domestications of Ambrosia Beetle Fungal Cultivars
  JOURNAL   Mol. Ecol. (2017) In press
   PUBMED   29087025
   REMARK   Publication Status: Available-Online prior to print
REFERENCE   2  (bases 1 to 1051870)
  AUTHORS   Vanderpool,D., Bracewell,R. and Mccutcheon,J.
  TITLE     Direct Submission
  JOURNAL   Submitted (26-SEP-2017) Cell, Microbial, Molecular Biology,
            University of Montana, 32 Campus Dr, Missoula, MT 59801, USA
COMMENT     ##Genome-Assembly-Data-START
            ##Assembly Method        :: AllPaths v. 48777
            Genome Representation  :: Full
            Expected Final Version :: Yes
            Genome Coverage        :: 141x
            Sequencing Technology  :: Illumina HiSeq
            ##Genome-Assembly-Data-END##
FEATURES             Location/Qualifiers
     Transcript      1..759
                     /score="0.37"
                     /source="AUGUSTUS"
                     /g4.t1
     CDS             join(1..95,154..443,504..649,697..759)
                     /score="1"
                     /score="0.93"
                     /score="0.53"
                     /score="0.71"
                     /source="AUGUSTUS"
                     /transcript_id="g4.t1"
                     /gene_id="g4"
                     /frame="[5353..5447: 0, 5506..5795: 1, 5856..6001: 2,
                     6049..6108: 0, 6109..6111: 0]"
                     /label="Isochorismatase hydrolase"
     gene            1..759
                     /score="0.37"
                     /source="AUGUSTUS"
                     /g4
     Initial         1..95
                     /score="1"
                     /frame="0"
                     /source="AUGUSTUS"
                     /transcript_id="g4.t1"
                     /gene_id="g4"
     source          <1..>10745
                     /organism="Ambrosiella xylebori"
                     /mol_type="genomic DNA"
                     /submitter_seqid="scaffold_11"
                     /strain="CBS 110.61"
                     /isolation_source="wood"
                     /host="Coffea canephora"
                     /culture_collection="CBS:110.61"
                     /type_material="culture from isotype of
                     Ambrosiellaxylebori"
                     /db_xref="taxon:44383"
                     /country="Cote d'Ivoire"
                     /collection_date="Sep-1961"
     intron          96..153
                     /score="1"
                     /source="AUGUSTUS"
                     /transcript_id="g4.t1"
                     /gene_id="g4"
     Internal        154..443
                     /score="0.93"
                     /frame="1"
                     /source="AUGUSTUS"
                     /transcript_id="g4.t1"
                     /gene_id="g4"
     intron          444..503
                     /score="0.99"
                     /source="AUGUSTUS"
                     /transcript_id="g4.t1"
                     /gene_id="g4"
     Internal        504..649
                     /score="0.53"
                     /frame="2"
                     /source="AUGUSTUS"
                     /transcript_id="g4.t1"
                     /gene_id="g4"
     intron          650..696
                     /score="0.53"
                     /source="AUGUSTUS"
                     /transcript_id="g4.t1"
                     /gene_id="g4"
     Terminal        697..759
                     /score="0.71"
                     /frame="0"
                     /source="AUGUSTUS"
                     /transcript_id="g4.t1"
                     /gene_id="g4"
     CDS             join(3832..4128,4201..4411,4566..4685,4761..4876)
                     /label="Alpha-pheromone receptor"
     gene            3832..4876
                     /label="Alpha_receptor"
     Transcript      complement(8615..10745)
                     /score="0.35"
                     /source="AUGUSTUS"
                     /g5.t1
     CDS             complement(join(8615..8703,9060..10200,10257..10495,10548..10635,10695..10745))
                     /source="AUGUSTUS"
                     /transcript_id="g5.t1"
                     /gene_id="g5"
                     /score="0.73"
                     /score="0.39"
                     /score="1"
                     /frame="[complement(13967..13969): 0,
                     complement(13970..14055): 2, complement(14412..15552): 0,
                     complement(15609..15847): 2, complement(15900..15987): 0,
                     complement(16047..16097): 0]"
                     /label="UEV domain-containing protein"
     gene            complement(8615..10745)
                     /score="0.35"
                     /source="AUGUSTUS"
                     /g5
     Terminal        complement(8615..8703)
                     /score="0.73"
                     /frame="2"
                     /source="AUGUSTUS"
                     /transcript_id="g5.t1"
                     /gene_id="g5"
     intron          complement(8704..9059)
                     /score="0.4"
                     /source="AUGUSTUS"
                     /transcript_id="g5.t1"
                     /gene_id="g5"
     Internal        complement(9060..10200)
                     /score="0.39"
                     /frame="0"
                     /source="AUGUSTUS"
                     /transcript_id="g5.t1"
                     /gene_id="g5"
     intron          complement(10201..10256)
                     /score="1"
                     /source="AUGUSTUS"
                     /transcript_id="g5.t1"
                     /gene_id="g5"
     Internal        complement(10257..10495)
                     /score="1"
                     /frame="2"
                     /source="AUGUSTUS"
                     /transcript_id="g5.t1"
                     /gene_id="g5"
     intron          complement(10496..10547)
                     /score="1"
                     /source="AUGUSTUS"
                     /transcript_id="g5.t1"
                     /gene_id="g5"
     Internal        complement(10548..10635)
                     /score="1"
                     /frame="0"
                     /source="AUGUSTUS"
                     /transcript_id="g5.t1"
                     /gene_id="g5"
     intron          complement(10636..10694)
                     /score="1"
                     /source="AUGUSTUS"
                     /transcript_id="g5.t1"
                     /gene_id="g5"
     Initial         complement(10695..10745)
                     /score="1"
                     /frame="0"
                     /source="AUGUSTUS"
                     /transcript_id="g5.t1"
                     /gene_id="g5"
ORIGIN
        1 ATGGCTGTTC AAACTGTCCG CAGTCTTCTT GGCATCCCGC CGTCTAAACC CACTACCAAG
       61 GACTCTGTCC TAGTCATCAT TGACGCCCAA GGAGAGTAAG AATTCCGCAT ATCCAACTAA
      121 CTTATACATA TATTAACTTC AAATTTTGGT CAGATATGTC AATGGCCATC TGAAGGTCAA
      181 AAACGTTGAA AGCTCCCGTG TTGTCATCAA GTCCCTTCTT GATGCCTACC GTGCCGCTGG
      241 TGGCAGTATT GTCCACGTTA TCATTGACCT ACCCGATGGT ACCCCGATCT TCACTCCTGG
      301 TACTGAGTTA GCTGAAATCC TTCCAGAGTT AAAGCCGGTT AATGAGGAGC CGATTGTGAA
      361 GAAGGTGCAT GCTAGTGCCT TTACAGGGAC CAATTTTAAG GAAGTGCTTG ATGCTATTGG
      421 AAAGAAGTCA CTGGTGATTA CTGGTAAGTT GGTATTTCCC AATGGTAGAA AACGTGAGAC
      481 ATGGATGTTA ATGAATTTGA TAGGATACAT GGTTCACAAC TGTGTGTCTG CTACCGCGAG
      541 AACAGCGGCA GAATTGGGGT ATGATGTCTC GATTATTAGT GATGCTGTTG GTGATCGTGA
      601 CATCCCTAAT GCCAGTGCTG ACGACTTGGT TCGAGTGGGT ACACCTCAAG TAAACATAAG
      661 TCACAATAAT CAATATTTAC TAATTATGCT ATATAGGTTG CGTTGGCCGA GGTCGCCGAT
      721 GCTGTTGCTA CCATTATTGA TTCTAAGTCC TTGCTGTAAA TTTGCCGTTG ACCGCCACCC
      781 AGTCGACTGT TGCAATTGTC GCAACTATTT ATTTTGGGAA ATAAAGTTTT CAAAAGTAGA
      841 TCAAATATCA ATAAAGCCAA ATATGAAATA AATTTTGAGA CAAATGCTTT GCATTTTGAC
      901 ATGTGTAATG TAACTTGTTA AAAGAACTCG AACTTGTTAA GCATTGACTG CAATGCCATA
      961 AAATTATTAT GCATCAATAG GGTTATCACG TGCTGATTAA CCCATAACAT CAAATGCACG
     1021 GACCAATTTA AAATATCCGT TTCTTCAGCT TTTCCACACC ATCGTCATTA TCGTCCTGCT
     1081 CAACTGCGAC ATCATCAATA CCCGGCCAAT ACACGCCACA CCTTTTGTCC GCCCTTTTCG
     1141 ATATTACAAA ATCAACCACA ATGGCCCCTC GCAGTATCAC TGGTCCTGGC TACAGAGTTG
     1201 CCCCCCGCGG ATTCTTTAGC CAGACCTACG ACGTCCTTAC TGACTCCGAG AACGCCGCTG
     1261 TTGTTCGCAG CTTGGCTGTC TTTGGGGTCG CTATTACCTT CTTTGCTACA GGTCTCGGCG
     1321 AGATTTTCGT GCCTGCGTAA GTTTGTAATT TTAGAAAAGA TTTAACGAGG TATATTTTGG
     1381 ACTAACAGAT GATATAGCCA GTGAATGCGG TGACCGAGAG CGATAGGCGG GAGCAGATAG
     1441 ATTGACGGCT TAACTTTGTG TTGGGTTGTC CTGTACAATA TCACGACAAA AAATTCTGTT
     1501 GGGTTTTGGA TTTGATACGG CGCTGTAGAG GTTGGTTTGC ATTGTACTAT TATTGATTGA
     1561 GGTACTATAA GACTGGGGAA GAAGGGGAAG GGATAGCTAC GGAATCACGA TCGCAATATA
     1621 CCCTTACATC TAGACTCTAA ATGCTGGAGC TCTTAGTATT TTGCCTTATA GGTGATAACT
     1681 TCAAACACGT TTGACTCGTG ATAAAGGCCA GTCAGAGACA TACCTTGCTG GGCTGGTGGC
     1741 GTTGTGTGCA GTTTGATCTG GATTCAAGGT TTGGCTGATC GACCTTTAAT ATTGGCGCAA
     1801 CAGCGTACAT GGCTTAAAAG GTGGTCATAG CGCCATGCAG AAGATCACTA CTGTTGGTTA
     1861 AGAAACTTGC AAGGTCATTT GCACCCCAGA TAGCACATGA TATGGTTTGC ATACAGATCC
     1921 TTATGGAATG TATAGATGAA TGAGATGACT AGCTTTTAGA TGTCACCTCA CTTCCCTGGC
     1981 CATCCTGTCG CCGTATCGGC TCTTCGGTCC GCTGCTGATC TGATGCCCGT CGCTTTCAGT
     2041 CTTAGTGACC ATCTTCATGC ATGGCTCATG ACTCGGGTTA TTATGAATAT CATGCATGTG
     2101 TCAACATTTA GTTCATCACT TATGCCTGGA ATAACTGCTG TATGATCAAG CGTCGTGATA
     2161 GGGTTATTTG AAAGTCATGG GATGTACGCC GCTGACTCAG GGGCTTCCTG AAAGAGGGAC
     2221 ACTACAACCT GGGATTGTAG CAGAAACTGG TGAGTAAGAT TTGAATTCAA AGGCATGGAT
     2281 ATTTCGGTAT TACGGAGACT GAGAGACTGA GCTGGCTGTT TGCAATGACC TGAGTGATGA
     2341 TCTAGAACTA TTGATATAGA GACAGTCTAA AGATTATGAT ATGGGTGACA GACTGGAGGT
     2401 CCTTGGTTCA GATATATCTC ATGAATATTT ACGTAAAATC TGATATTCAC ATAGAAATTG
     2461 TTTCATGATA TCCTCTCTAA CAGGTGTTTC TCATATTTCT GCGAAGAATA TCTTGAAAAT
     2521 ATTAAAAAAA ATCCCGAATC AAAGTCCAAA GTACGCTGCT TTCAGACCAA TCACTATCCC
     2581 TAGATCCGAA GAACAATGTT AAGGTTGCCC CGCTCTTTTG TAGAACAATA TTAAGCGAGT
     2641 CAACGTCCTT TCGCCGAATT GGGAAATTTC TCCAACAGCC CCCTGCTTAA ACCGGCTTCG
     2701 CTATACGGAA GCTACCATAT TTTGCTACCT AGTCATCTAG TCATCACAAT CTAAATTTAG
     2761 CGAGCTGAAG TTGTCGTCCA ACGCCTGATC TCACGCTCCC TTATACGCTC TAATGTGGCA
     2821 ATTTTGAGTT CTCAAAGGAC AGGATAAATA CATAAATCCT CACAGATGAC TGTCCTGTGT
     2881 AAGGAGCAGA TGGTCTAATT GGCATCTAAC GCCAGTCACC GATAGCCCGA TGGCCATGTG
     2941 ATGTGTGGTG GTTTGGGTTC AAACAGCCAC GCGCGGGATA AGCGTTCAAC TGTCGCAGAG
     3001 TTGAGGGTAT GGCGGCATAT GGCCGTGTGA TGTCTAGTGA TGCTGTGGAG GGAGAGACTT
     3061 GTAGGCATTG TATTTGAGTG TGGTGGTTTC ATAATGAAGA TTGCTGATTA TTTGATATCG
     3121 CTTTTCGTTT TTAGATTCTT ATTTCTTCAA AGCTCCTTTC TCTTAGTCTT TGACAAACAA
     3181 AAACGCAAGC ATCGTCATTT GAACTTGACA ATAATGTAAC TGGGCGGTAG TCCATTGCTG
     3241 GTTTATGATT TCTCATTTGC CGTATATTGA CGTTTGTTTC AGTCCACCCT GACCTCCAAA
     3301 ATCCACCATC TGCAATTCCT GAACTTTACC TGATTAATAC GCCTCAACCC TTCTCTCCAG
     3361 CTCCTTCCCC AGATTCACGG CAGTAATCTT CATGCTCTGC ATGGTTTGCG GATGTGATAT
     3421 CACATTCTGA ATGATCAAGA GCATCATCCC ACCCTTTTAA TGGGTGTCTT TCTAATAAGT
     3481 GGCACTCCTT TCATGCTCCG ACTGCTGCTA GGCGGGAAGT GAGATATCAG AAAACATCAT
     3541 GTTGGTTCGG CATATTAAGA AGTTATATCC GCCAGATGCC GTGGATACAA AAGAGAAGGC
     3601 TTTCCATGCA TCATTCCAAC CCAATTTAGT CTTCATTCTA CCAGCCCATC ATTCTTCATC
     3661 ATTCTCATTC ATTCCCTTCT CAAAACGGCC CCTCTTAATA TAGGGTTGGT GTTGGTATTA
     3721 CGTGCAGAGA CTTTCACTAT CTCCCACTAT AGTATCCCTC GACAATTTGT AGACATTAAG
     3781 TTTACTCCGC TCCTCCCTGA TGATGGAAAC ACTGCCAATT TTGGCACACT GATGGATATC
     3841 CACTATTGGC AACTTAGTTA TATTGCTTCC AGAGGCATCC AACCTAGCCT ATTGTTCATG
     3901 ACCCTTATGG CGTTGATATT TTACAGTCCG AAAGAACGCA CGATGAAGGC CAACATTCAG
     3961 ATTCAGATCG TGGCTTTAGT GCTGGCGATC ATCAAGACTG CACTTCTTGT GTGGTACAAG
     4021 TTTTTAGGAT GGAGTAGTCC TTACAATCTC ATGGCCAACA CATTCATCTA TCTGACTGAC
     4081 ACGAATATTC AGACTGATGT CGTCATTGCT GTGTTTAACA TACTGCTGGT GGCGTTCATT
     4141 CAAGCCATGT TGTTCAGTCA TGAATAGACG GTCATGAGAC TGTGGAGATC GGCAATTAAG
     4201 AAGATAATTC TGGGCTTATC GGTTCTGGTC AACCTTGCGG CCATTGTCAC TCGGGCTACT
     4261 TTGAAAGTGA TGCTTATCAT GATCTATATC AACATGCACG AGGATCCTCA GACTACTTCT
     4321 AATAAGGAGG ATTTGGTGCT TCTTTCAACA AATGCCGCGC TTATGTTTTC AGGCGTGTGG
     4381 TACGCACTCA TATTTAATAC GAAGTTGGTC AGTTATTTAT GGAAGAACCG CATGTTCAAA
     4441 TTGTGGGCCT CAAAACTCTA GGCAATGGAG ATTTTTATTA TTGTTGATGG CCTTTTCATG
     4501 GCAATTCATA GTAAATACGC TAGCTGCTGT AACATGTAAT AGGCCAACAT GACTGGCATC
     4561 CCTAGTTATT TGCATGATTC TTGACTTGAC CAGTGTCGTC TACAACGTTG ATGTTCCAAC
     4621 CATCACTCAG GACTCAGTGA TCGTTGTACT GCTGTTTGGC TCTCCAGTTG TCCAGAAGAT
     4681 AGTGGGTCGA CGGGCCATCC AGTCTCTGGC TTAGCTTTCG ACAATCAACG CCGACGGTTT
     4741 CTCTATACCG GTTTACCAAG GGGCTTCGGC GATGGACGGA CGCCATGGCA ATGATGTATC
     4801 GAACAAGACG GTGGTAGAAG TCGGCTCTCT CATCAAGTAT GCTGGTTCAA GTGTGCATGA
     4861 AGGTGGTGAA AGGTGATGTG AATAGAGTTG GCAGTGGTAG ATGGGCTGCG AGGCCTTGTG
     4921 AATATTGTCT GAAACGCATG GGTTCTTCGA TTCATACTTT TATTTTTTAT TCATCTTTTC
     4981 TTTTCATCCT TAATACATAA TCTTTCTCAG GATCAACAGT CTTCCTATTC TCTGTTCTTC
     5041 TTTTGATATC TGTCAGTCCT AAGGTTTGGT CTCAAGCATC CCTGCACTTT GCGTTGCAAT
     5101 CCCGCCTTCC CTATCTGTAA CTGTTTGACT TCCCAAATGG GACAACAACA CCATGCTCAG
     5161 CGCCCCACTT TCGACATACA CTCAGGACGA GGAATAGTCA TCGTATTTGA GAAAAAAAAG
     5221 TCTGGCTAAT CAAAATTACA GCAAATGCCC AAAGCAAATA TCTGTCGGCC CTTTGCCCTA
     5281 TTGATGTTTT CCAAACCAAA TGCATCGCAT CCTTATAGTT TATGCCGCCA TCGTCGCGCA
     5341 TAGCCAAGTC TCACGCTCCA AACCTCCATG TTGTACGGCT CCTTCCTTTC CCGTTGCCGG
     5401 GTCGTACCTG CCGTTTCGTG TTGGACCTCG CTTTCTGTCG TCGTCGGCCG TCAGTAGCTG
     5461 CCGCCCACAA GAAGCTTCCT TCTTAGCTCC CCTTGGTCAT GATCACAGCG GTTCCATCCA
     5521 CGCTTTTCTT TTCTTTTTTT TTACTTTCCA TATATATTTT CGCCTTTGCA TCGATAAGGA
     5581 CAAAGCCCCC ACTCGATCAG TTTGCTGGAG AGGAGGCTTC CTTTTTTTTT TAAACACAAG
     5641 ACGATCCCAA TCGCTTCAAT GAGGGCGCCG GTGGCCGAGA AATCACACCA AAGCTGCCAC
     5701 GATCGATGAT TGACGCCACC ATCAGTTTTA TCACCATCGG AACGATTAAC AGCTTGAGTC
     5761 TCAACTGTCA TATTACAGAA AGGATCGTCG CTTTTCGCTA CATTCTCTCA TCCTATCTTA
     5821 CCTTGACATT TGCACCAGTG TCTCGGTAGA CCACATTGAC CTTGCATATA TACATTCGCC
     5881 TGCATATTAT CATCTGACCA TGGCCTTCAA TCCACTCTCT GAGAACTTCC GGATTGATAC
     5941 ACCTTTGGCC ATTTCGAAAA ACAAGAGAAT CTCTCGCTTC AATATCGACT TTGAACATGA
     6001 TTCTGCAACA CAGCCCTTGA TACCGCGGGC GCCGTCGCGC GAGCCGCCGC CACTGCCATC
     6061 GCTGCCGTTG GCCCACTCTT TAACACTGAC GACCGGCGAG GACGAAGTAC CCATACCAAG
     6121 GACCCCGATT ATGCAACGAT CACGTTCGCG TATGCACCGT CGGATCAATG CTAGAGTTAA
     6181 GCCTGAAAGT TCTTCTGACG ACTCGGACGG TTTGCTGGTC TCAGAATTTG GTTCTAAGTT
     6241 GCTCAGAGGG TCGAGGCACG ATGGCTATTA CCCATCTTTT CCAGTTCCTC CAATCCAGCG
     6301 GCCGCATAAG ATTAGCCAAC GACAGAACAA CCAAGAACAC TGCGAAAATG TATTTTCACC
     6361 TAATGCATTA ATTGGGGAAG ATGTTGACTC CGCAATCAGA CACTACAATT CCTGCGCAGC
     6421 TACTCCACTA CGGCCGTTAA AAAAGTCTTG TCGACCGTCA GTGAGTGGGT TGTTTTCGGA
     6481 AGAGCTGCGG GATCGGGATC AGTTACTAGC ATGGAAGCTA GAGAACGGCA CAATCCGGGC
     6541 TAAGACGGAT AGCTTGGGGC GGCGGACTCT GAAGCGAGGT AATGACTGGG TTGCGTCCGT
     6601 TAGTAGAGCC ATACAAAATA TTGGTCATGT GAACAGTAGT GACAGTCGTT ACTCAATACC
     6661 AAAGGGCTTT CGACTGTCTA ACAGTAGTGA CGCCCAGGGA AGCAGTTCAC AATTCGATTC
     6721 ACGGTCAATG GCTCTTCTGC ACCAGGAATC GGTGGCCGGT CTGAATTCAG TTAGCTCGGA
     6781 TCGGAATGGC GGAACAAACG ATAACAGTCA ATCTCCCAAT GGAATTGAAT ATTTGTTTGT
     6841 GGCGAAGACT AAAATTCGCC GCCCCGCTAA ATTATCTGTT AAACATGGCA CAAATGTCCC
     6901 TCTCTCAGAA AGTCCAGCAC CGAAAGATTC AAATACAAAA GCGCATCCCA TCCGCTCTCT
     6961 CAGAAAGGTC ACTGCTTCTC TGTTCACTCG CCTGCGGGGT TCTTCGAGTT TCGATACGAA
     7021 CTCGTTCTCA AAATCTGAAC GTTTACACGA AGAATTTCTT CGCCTGGAAA TATCCGGGCC
     7081 AGACAACATT GACATTCTAC AGAGACCACG GTCTCAGCTA CGGTCTCGTT CATCTTCCCA
     7141 TTGGAGCTTT GGTACACTTT TGAGAAAGAG TAGATCCTAT GCCAAAATAA TTAGCGAGAT
     7201 CAACATGGCT GGGAACACTG TGGCCAAAAC CCAACTGGAT GGGGTTGACG GCATTATTAA
     7261 CTACTCCAAG AATTCTGACA GGTTAGTCGA ATTTATTTGT AGCTCTTGTT GTCTTGATAG
     7321 TTCCGCGTGA ATGTTAACTC TCTGGTGATT GACAGTTCGT GTGATGGTCC CGACCCTTTG
     7381 CCGTTTTCAA ATGAACATGA GCATCCCGAC AGCATCACAT CAGCAAACGG TGCTCAACGA
     7441 CCAAGTTCTC ATTCTAGGAT TGAGTCGAGT GCTCATTACG GGAAAGACTC TGTTACTAGC
     7501 CCTCGGGCTC AAACTCGAGC AACTGGAAGT TTTGGTGACC GGCCGGGCTT CTCGACTCAT
     7561 AGCCGGGTCG ATCCCCCGAA ATCTATGATT GACACTGTAT CTCAACAGAA ACAAGTCAAT
     7621 GTCCGAGAAG CTCAAACAAA ACAACAGAAT GGTGCCTCAA AAAGGGCCTC AACGTGTGCC
     7681 ACGGGAGGTG TGGTAAGGGT TCCGAATGGT AATAATTCCA AGTCTAAGGT TTGTCCGGAG
     7741 AAGCGTGTAG GTCCGCGAAA GACCCGCAAA TCTTGGAAAA CTTTGAACCC TTTCAACAAT
     7801 GATCATAGAA CAGATGCGTG GATCTTAGCA GCGAAACAAT CTCCGCCTAC TAAACGCATC
     7861 TTGACGATCA AATTGGAGGC AGGACAGCAT CCAGAGGTTA TCGCAGTGGC ACGTACCCGA
     7921 ATCGTTGCGC CGAAACCCAA GTATATCACT CGGACAGCAA ACATACTTCA CCTTGACAGA
     7981 ATGGCTGAGA GACTTTCAAG ACAGCAACTT GCAGACCGCC CGCAGATAAC AGGGCGCCAA
     8041 AATTCAGCGA TATCTGAAGC TTCTCAGAGA CAAGCAACGG TGGAAGATTA TCTTCCCTGT
     8101 GTTAAAGCAT CGTCGTTCGA TCGATGTGCT AGCGGACAGT ATGCCGGTGC ATCTTCTAGA
     8161 GGGCAACACG CTTACGGCGG TTATGCCCAA CCCGAATACA GAAGGGAGAG CTATCATATG
     8221 CTGCCACAAC TCAGTCCTCC GCCATTGCTT CGCCACTATT CGGGGTATGG ATATCAAACA
     8281 GTTCCTCAGC AGTCACCTAT GAGCGCGTAT CCGCATCAAT ATAGAGAAAT AGTGCCGCAG
     8341 CGGTTGTCGA TGCATTCGTA TCTATCACAA TATGTAAACC CCGTGGTCTA CCAGTCTACG
     8401 CTAGACATAG TAGACTCGCA TCGTGGCAGT GGCATAGAGT ACGACATATA CTCTTCAAAG
     8461 GGTCCGGTCA GATATTCACA GGTCGGGCCG AGTATTTATG GGTGCATTCA ACCACCGCCG
     8521 CCGCCTCTGG TTGGGAGTGA TTCTCAGTTC TCGCAGTGTT ATCATATGTG CCAGCCTAGT
     8581 TGTCTAGACC ACCAGGAGCC CGGATTTCCT CCGCCTAGAA GTCGCTGAGG AGATGGACAC
     8641 AGAAGAGTTG AGCACAGATG ATAACAGTAA TAATAATGGT GTTAATGGCG TGGCGGTAGG
     8701 TTGCTATTAT AATGGGTTTG TAGAACATTT TGTCTAGTGT TATTTATGAC TGGTCCTGAC
     8761 AAAAGGTATC ATGGTATATG TTACGGTACC GTATAGGGCT ACAGCACTAG TTTAACGTTT
     8821 TGGCTTTTTA TACGTGGGTG AACTGCAGCA AATACATTCA TACTATCGCT TATTCTCGTC
     8881 ATCTTTTGTA TGCATGTTTG CCTCTCTTCG TCACTATCTG CTGGGCCCTC TCATACTCAA
     8941 GCCCATCCCC TGGGCAATCT TCTTAATCAG CAACCTCTTC AAAAACAAAT CCCTCCCCAC
     9001 ACTCCTTGTA GCCTTCACAA ACACCGTACT GGAGATCCTC CCCTTCTCCA ACGCCCTACT
     9061 CAGAACCCCC AACACCTCAT TCAACGCCCT CTCCTCGCAC ACTGCCGCAT ACAACTGGTT
     9121 TGCCACCACG CTCGGCGCCA CTAGCAACTC ATCAATATCA ACCCCCTCTT TCCCTTCAGC
     9181 GTCCCTGATG ACCCTCTCTT GCTCAGCGAG GGCGGCTTCC AGCGTGGAAA TGTTCCCGGA
     9241 GACGCTGTTG GCAAACTGAG CGAGCGTGGA CATCTCGGAT TGCAGGGAAG CCATCGCGTG
     9301 TTCGAGGGCG CCGGTTTGCT GGCGGGCGCC GGAGAGGGAG GTGGTGTAGA GGGTGGCGAG
     9361 TTGGCGGTGG TGGGTGGTGA GTTTGGCGGA GAGGGTGGTG AGGAGGGTGG CTTTTTCGGT
     9421 GAGGGTTGTT GTGGAGGTGG GGGTTGTTTT GGGGAGGGGG GTGGTAGAGA TGGGGGAGGG
     9481 TGTATCCATG AGGTCGGGTG GGGGGGATTT GGGGGTTGGG GTGGGGATTG GAACTGGGAC
     9541 TGGGACAGGT GTGGGCGCGG GGGGTTGGAT AGGGAACTGT TGAGGGGGTG GGAGGCCGTA
     9601 GGGGAGTTGC ATTGGGTGGT GTTGGGTTGG GAGGGGTGGT TGCATATGTT GCGCGTAGAC
     9661 GGGGTGTGGC CCGGGGTGGG GTTGTGGTAC CGGATGACCA TAATATACCG GGGTACCTGT
     9721 AGGCTTCGGT GGCAAAGCAG GTGCCGATTG ATACCTACTC GGAACAGACA ATCCACCTGT
     9781 TTGCTGCCCG GGAGTACCTC CTGTATGTGG CGCAAGCTGC TGCTGAGGAT ACCCACCTGT
     9841 TTGTGCCGGT GATGCAGAGC CAAGGCGACT TGATGATGGT GATACTGACG ATAGGTCATT
     9901 GAGAAGCTGC TTGGGCGGTA ATGCGGGGGC ACTGCTGATG GATTGTGGGA TTTGAGGTGG
     9961 GGCTGGGGCT GGTGATGGGG TGTGTAAAGG GGCTTTTTCT GGAGGTGGAG GGCCTTGGTG
    10021 GGGGTTTTGG GGTGGTGTGG CCGTTGTTGA GGGGGCGAGA TGAGGTGATG GGTTGTAGGT
    10081 GACTGAGGGT GGTGGTGGTG GTGGGGGGGC TGATGCTGGG GGGGCTGCGG GCCTGGCGGC
    10141 GACTGGTGGT TCACGGCTGA AGATGTCGAT AAGTATTTGT AGGAATTGAG ATAGGGTTAA
    10201 CTATAGACTC GTCAGTAGTA ATTCCTATAT TTCTGTTTCT GGGAATGTCG ACTTACACCT
    10261 GGTGTTTGGC TCCAGGCCGC TAGATGTGGA TGATATACTT GGCCCTGGGG GTCGACATAT
    10321 TGGCCTGGAC GGATAACCAT GTTTCCCTTG GGCGTCAAGT AGATTAACGG GGGGTTATTC
    10381 GGGTAGGCTT GGGGCACCCA GATGGCGACG GGAAAGTGGT AGGTGGTGCC GCGGAAGGAC
    10441 ACGGGGACAG TGCCGCTCAA GGTGACCATG AGGACGGTCT TGCCATCAGG ATAAGCTGCT
    10501 GAGTGTCAGA GACTATAGAA TGATAAGAGA GTCTTCTTTA AGCTTACTGT AGACATCGTT
    10561 TCGGGGGTTG AGACTGGCGT ATGTGTTTAG TACTTCAGTG ATGTCACGAT AACTGGTGGG
    10621 GACGTCGTGA TAGCTCTAGT ATGGTGTGTG TGTTAATAGA TAATAATGTA AATCATCATG
    10681 ACAGGGATAC TCACAGCCGA CAAAACATTA TAAATCCAGG CCAAAACTTG CTGATTTCGC
    10741 GCCAT
//
LOCUS       Be.basicola_AlphaReceptor     21953 bp    DNA     linear   PLN 22-OCT-2018
DEFINITION  Berkeleyomyces basicola strain CMW49352 Contig24, whole genome
            shotgun sequence.
ACCESSION   PJAC01000025 PJAC01000000
VERSION     PJAC01000025.1
KEYWORDS    WGS.
SOURCE      Berkeleyomyces basicola (unknown)
  ORGANISM  Berkeleyomyces basicola
            Eukaryota; Fungi; Dikarya; Ascomycota; Pezizomycotina;
            Sordariomycetes; Hypocreomycetidae; Microascales;
            Ceratocystidaceae; Berkeleyomyces.
REFERENCE   1  (bases 1 to 549697)
  AUTHORS   Wingfield,B.D., Bills,G.F., Dong,Y., Huang,W., Nel,W.J.,
            Swalarsk-Parry,B.S., Vaghefi,N., Wilken,P.M., An,Z., de Beer,Z.W.,
            De Vos,L., Chen,L., Duong,T.A., Gao,Y., Hammerbacher,A.,
            Kikkert,J.R., Li,Y., Li,H., Li,K., Li,Q., Liu,X., Ma,X., Naidoo,K.,
            Pethybridge,S.J., Sun,J., Steenkamp,E.T., van der Nest,M.A., van
            Wyk,S., Wingfield,M.J., Xiong,C., Yue,Q. and Zhang,X.
  TITLE     IMA Genome-F 9: Draft genome sequence of Annulohypoxylon stygium,
            Aspergillus mulundensis, Berkeleyomyces basicola (syn.
            Thielaviopsis basicola), Ceratocystis smalleyi, two Cercospora
            beticola strains, Coleophoma cylindrospora, Fusarium fracticaudum,
            Phialophora cf. hyalina, and Morchella septimelata
  JOURNAL   IMA Fungus 9 (1), 199-223 (2018)
   PUBMED   30018880
REFERENCE   2  (bases 1 to 549697)
  AUTHORS   Nel,W.
  TITLE     Direct Submission
  JOURNAL   Submitted (30-NOV-2017) Microbiology and Plant Pathology, Forestry
            and Agricultural Biotechnology Institute, cnr Lynnwood Road and
            Roper Street, Pretoria, Gauteng 0028, South Africa
COMMENT     ##Genome-Assembly-Data-START
            ##Assembly Date          :: 01-FEB-2017
            Assembly Method        :: SPAdes v. Feb 2017
            Expected Final Version :: yes
            Genome Coverage        :: 100.0x
            Sequencing Technology  :: Illumina HiSeq
            ##Genome-Assembly-Data-END##
FEATURES             Location/Qualifiers
     Transcript      complement(1..6232)
                     /score="0.02"
                     /source="AUGUSTUS"
                     /g3.t1
     CDS             complement(join(1..709,1216..3551,3662..6232))
                     /source="AUGUSTUS"
                     /transcript_id="g3.t1"
                     /gene_id="g3"
                     /score="0.15"
                     /score="0.34"
                     /score="0.18"
                     /frame="[complement(6046..6048): 0,
                     complement(6049..6754): 1, complement(7261..9596): 0,
                     complement(9707..12277): 0]"
                     /label="Retrovirus-related Pol poly from transposon TNT
                     1-94"
     gene            complement(1..6232)
                     /score="0.02"
                     /source="AUGUSTUS"
                     /g3
     Terminal        complement(1..709)
                     /score="0.15"
                     /frame="1"
                     /source="AUGUSTUS"
                     /transcript_id="g3.t1"
                     /gene_id="g3"
     source          <1..>21953
                     /organism="Berkeleyomyces basicola"
                     /mol_type="genomic DNA"
                     /submitter_seqid="Contig24"
                     /strain="CMW49352"
                     /isolation_source="plant root"
                     /host="Betula sp."
                     /culture_collection="CBS:142796"
                     /db_xref="taxon:124036"
                     /country="Netherlands"
                     /collection_date="1974-06-01"
     intron          complement(710..1215)
                     /score="0.39"
                     /source="AUGUSTUS"
                     /transcript_id="g3.t1"
                     /gene_id="g3"
     Internal        complement(1216..3551)
                     /score="0.34"
                     /frame="0"
                     /source="AUGUSTUS"
                     /transcript_id="g3.t1"
                     /gene_id="g3"
     intron          complement(3552..3661)
                     /score="0.24"
                     /source="AUGUSTUS"
                     /transcript_id="g3.t1"
                     /gene_id="g3"
     Initial         complement(3662..6232)
                     /score="0.18"
                     /frame="0"
                     /source="AUGUSTUS"
                     /transcript_id="g3.t1"
                     /gene_id="g3"
     gap             6280..6982
                     /estimated_length=703
                     /gap_type="within scaffold"
                     /linkage_evidence="paired-ends"
     Transcript      15726..19434
                     /score="0.36"
                     /source="AUGUSTUS"
                     /g4.t1
     CDS             join(15726..16506,16575..16969)
                     /label="Alpha-pheromone receptor"
     gene            15726..16969
                     /score="0.36"
                     /source="AUGUSTUS"
                     /g4
     Initial         15726..16506
                     /score="1"
                     /frame="0"
                     /source="AUGUSTUS"
                     /transcript_id="g4.t1"
                     /gene_id="g4"
     intron          16507..16574
                     /score="0.98"
                     /source="AUGUSTUS"
                     /transcript_id="g4.t1"
                     /gene_id="g4"
     Internal        16575..16965
                     /score="0.89"
                     /frame="2"
                     /source="AUGUSTUS"
                     /transcript_id="g4.t1"
                     /gene_id="g4"
     intron          16966..17384
                     /score="0.7"
                     /source="AUGUSTUS"
                     /transcript_id="g4.t1"
                     /gene_id="g4"
     Internal        17385..18887
                     /score="0.37"
                     /frame="1"
                     /source="AUGUSTUS"
                     /transcript_id="g4.t1"
                     /gene_id="g4"
     intron          18888..18959
                     /score="0.49"
                     /source="AUGUSTUS"
                     /transcript_id="g4.t1"
                     /gene_id="g4"
     Terminal        18960..19434
                     /score="0.49"
                     /frame="1"
                     /source="AUGUSTUS"
                     /transcript_id="g4.t1"
                     /gene_id="g4"
     Transcript      complement(20074..21953)
                     /score="0.98"
                     /source="AUGUSTUS"
                     /g5.t1
     CDS             complement(join(20074..21396,21462..21700,21760..21847,21903..21953))
                     /source="AUGUSTUS"
                     /transcript_id="g5.t1"
                     /gene_id="g5"
                     /score="1"
                     /score="0.98"
                     /frame="[complement(26119..26121): 0,
                     complement(26122..27441): 0, complement(27507..27745): 2,
                     complement(27805..27892): 0, complement(27948..27998): 0]"
                     /label="UEV domain-containing protein"
     gene            complement(20074..21953)
                     /score="0.98"
                     /source="AUGUSTUS"
                     /g5
     Terminal        complement(20074..21396)
                     /score="1"
                     /frame="0"
                     /source="AUGUSTUS"
                     /transcript_id="g5.t1"
                     /gene_id="g5"
     intron          complement(21397..21461)
                     /score="1"
                     /source="AUGUSTUS"
                     /transcript_id="g5.t1"
                     /gene_id="g5"
     Internal        complement(21462..21700)
                     /score="1"
                     /frame="2"
                     /source="AUGUSTUS"
                     /transcript_id="g5.t1"
                     /gene_id="g5"
     intron          complement(21701..21759)
                     /score="1"
                     /source="AUGUSTUS"
                     /transcript_id="g5.t1"
                     /gene_id="g5"
     Internal        complement(21760..21847)
                     /score="1"
                     /frame="0"
                     /source="AUGUSTUS"
                     /transcript_id="g5.t1"
                     /gene_id="g5"
     intron          complement(21848..21902)
                     /score="0.98"
                     /source="AUGUSTUS"
                     /transcript_id="g5.t1"
                     /gene_id="g5"
     Initial         complement(21903..21953)
                     /score="0.98"
                     /frame="0"
                     /source="AUGUSTUS"
                     /transcript_id="g5.t1"
                     /gene_id="g5"
ORIGIN
        1 CTACGGGCAT ATATCTACGA AGAATTTTGT TTCTTCGACA AACCTGCGGA AGTCGTGTGC
       61 ACCTTGTTTC GTGGTCAGGG TGTCGTCGAT TGTCATGTGT GTGGGCCTCC TGGTGAAGAC
      121 CTTCGACAGA CGTTTGCCTT TCCAACAGAA GAAGAAGTGG AGGGGGTCTT TTCGTTTCCC
      181 ACATGAGCAT GTGGCTTTGA AGTCGGCGTG GTTCATGCGC TCGTGGTATT CTTCAAAGTC
      241 CTCGTGGTGG GAACGAGCAG CGAGCAGCCA ACCAAGAGTC TTTCTAGGGA TTGTCAGTTC
      301 GAAGGGGGCC TTCAGGGCCG CCGTGAGCCC GAGGTCCTTG TATGACGTGG GGGCTGAGGT
      361 AGCCCACCAT TCTGCATACG CAACGCGTAG CCTTTCGCGT GCCACACGGT GAACGTGGAC
      421 GATGGAGGGG GTGAGGTCGG GTGGTGGAGT CAGAGACGCG CCTTCCTTTG CCAGAGTGTC
      481 AGCCATTTCG TTGCCGGGAA TGCCCTTGTG TCCAGGGACC CAGAACGGGA GGACTTGCCC
      541 CACTTGCACT CGAGGGTAGC GGTGTCGGTT GGGCCAAGTG CCAGCAAGTG AGTGGAACTC
      601 AAGGATGCGG TCTTGGCTGG TGTCTGTCGG TGTGGCCCCG GGGAGAAGGC AGTCATGAGC
      661 GGCCTTCCAA ACGTTCGAGT TCAAGTGACC GATTGTTTTG GGTATAGTGC TTTGGGGACA
      721 TTCGTCAGGT GCTCCATTCA GCTCATCCTT CAAGGGTCGC GAATCCTTTA GGGTTGGCTG
      781 GATGCACCAA CAGGATCTTC CCTCGAAGCT CGTATTACCC GTTCACTCCT ACTTTTTTAT
      841 TTATTTATTT ATTTTTAAAG TCTAGCGGGG GAGCACGTGA CTCCCGCCCA TCCCAGTGGG
      901 GACATGCAGA CTATGTGGAA ACCGGGTAGG GTGTGATATG TTCCAAGCAG TTATCAGGTA
      961 TAGCGAAGGG GGTGATTGAA ACAATAACGA TCTTAGTAAC TAAGTAGACT CTGGATGGTT
     1021 GCATGATTCC CCCATCTCTC TCCATTCTCC TATCCTCGGC CTCGCTGGCC GTTTTATCTT
     1081 TCCTCCTGGC TGTGGCTGAT AGTATGTGGG TCGGTGAGGC GTTAGCTGAC TCATCTGTGG
     1141 CTGCCCGTTT CATCCTGGAC ACCCCGGGGT GTGTCCATCG CTTGCCCGGT CAGGTGATGT
     1201 ATACCATTTT CACACTCCCC CTCATCGCCT GGCCTTTTCG TTGCGGTGCC ATCCTGTGCT
     1261 GCATCGTCTT TGGCTCCGTC GTGTATCTCT ATGCTTTCGT GCGGTGGCCG CTCCCCCTGT
     1321 TTTGCGCCTT GCAGTGCTTG CGCCAGTCTG TTGTGGGCTT GCTTGTCCAG CGCCTTCGTC
     1381 AGGATATCGG CCATTTGATA CTTCGTTGGT ATGAATGACA ACTGAATTGT TCCGTCTTCT
     1441 ACCCTCTCTC TCAGAAAGTG GTAGTGTACG GCCACGTGTC TCATGGCTTT GCTGAATTTC
     1501 ATGTTGCTTG CGAGGTTGAT GGCGCTTTTG TTGTCGCAAA ACATGTGCAG CTCCGGTTCG
     1561 TATCCCAACT CTGTCAGCAG GCTGTGTAAC CATATTCCTT GGGAAGCCGC GTCTGATGCT
     1621 GCCGCGTACT CTGATTCCGC GGTTGACTTC GCCACCGTCG GTTGTCTTCT CGATGCCCAA
     1681 CTCACTGGTC CTCCCGCGAT GAAGAATACG TATCCTGTGC GGGATCTTGT TGTTCTTCTG
     1741 TAATCTGCCC ATGTCGCGTC GCTGTACCCA AATATCTTAA CTTTCTTGTT GGGTTGCCCT
     1801 CTCGCTGCTG CGTATCGTAT TGCATATTGT GTGGTGTTTG CTATGTGCCG TACCAGTCGC
     1861 TCCAGCTGTT CCCTGTTTCT CTCTGTCGGT TCGCTCATGT TCGCCGCCAT TGTGCTGCAC
     1921 GCTGCCGCCA GATCGGGTCT GGTCATGGTT ACCATGTAGT TCACCTTTCC CAGTGTTGCC
     1981 CTATACTGTG TGGCTTGTTG CTTGTCCAAT GGTGGTGTGT CGTCGTCTGT TTCGTACTTG
     2041 TGCATCGGCG TTTGTGTGGT TGACGTTGTT TGTGTCCCGA GTTCTTCCGC TATGTCGCTG
     2101 GCGTACGTTT GTTGATCAAT GTTTGTGGTT GTTCGGCTTA TGCCTATGCG CACTCCCAGT
     2161 AGGAAGTTGG GGTTGGGGTT GAGCTCGACC GCTATCTGTC TCTGTAGTTC CCTCTCGAAC
     2221 TTGTCCGGTT CCGCATTGTT TGGTCCGGTG TATAGGAAAT CGTCGACGTG AGTGCATATG
     2281 CTTGTTTTGC CGTTCGTGTA AACCGCTGGG TCTGATCGGA TTGGGGTGTA GCCGATCTTA
     2341 GTCAGGATGG CTCGCAAGTG CCCTTGCCAG CATCTCCCTG CCTGTTTGAG TCCATATAGC
     2401 GATTTCTCAA GCTTGATGTA CTTGTCGTTT CCGTATCCTG ATTCCGCTGC TTCTTCTGGG
     2461 TGTCGGCTCA TGTACTCGTG GATCATCTTG TCTGGTTTCA TGTACACATC TTCTGGTAGT
     2521 ATCCCATATA GATATGCCGT GATCACGTCC ATTTGTCGTA CTGGTTTCCC GTCCCTTTGC
     2581 GCTAGCGCTA GCATCACTCG CCATGAGTCT GGTCTGCTTG TGGAGGCGAA TGTTTCGTCG
     2641 TAGTCGATCC CTTCAGTTTG TTGGTCTCCT CTCGCATTCA GTCTCGACTT CTTTCGTATT
     2701 TCGTTGCCGT CCTTGTCGAC CTTTATCTTG TATGCCCACT TGACTCCTAT GGCTCTCTTG
     2761 CCTTGTGGTA ACGTCGTCCA TTTGAAGACC TTTCTTTCAA TCATTGCCGC TATTTCCTTG
     2821 TCCATCGATT CTCTCCAACC GTTGCCCATT CTTAGTGCCT GTGCGGGGCT TGTTGGTGTT
     2881 GCCGCTTGTA CTGCTGCAAC TTGCGCGATT GTATCTCCGC TGGCATCGTT GCCTTCGGCG
     2941 TCGGTGATCA TTATCTTGTC CTCACGCCTT TGCTGCATCA CTCCATTGGC TCTCGTCGTG
     3001 TACTCTGGAC TGGTTGGTTT CGATATCTTC TCGTGGATCA ATAGGCTGTT TGTGGTCCGT
     3061 ACTTGTCCCA GGCTTGGGAC CCACACATTG TATAGTTTCG TGCCTTGATG TCCCAGGAGC
     3121 ATTCCCTTTA CTCCCGGTGT GTAGTACTTG CTGTGTCTCT TCCTATTTCT CTCCTCTGTC
     3181 GGGATTGTGA TCGTGACCCT TGATCCTATG ATCCTGAAGT GGCTGATATC TGGCTGTTCC
     3241 TTCTTGCCTC TGATTCTGTT CCACGTGATG ATTGGTGCTT GATCTTTATT GTTCGCCACG
     3301 TGGTTCAGGA CGTCGACCAT GGGTTCCAGA AAACTGCCCC AGTGGTCTCT GAGTTCTGGT
     3361 GTTCGTGTGA CCAGTACTCT TGCTGCCCCT ATCAGTTCTT TGACCGCTCT CTCTGCCACT
     3421 CCGTTGTGTG CCGGTCGGTA TGCTGGGCTA GTCTCGTATT TGATTCCTTG TTCCGTGCAG
     3481 AATCTTTTAA TTGCCGCTTT GCCCACATCC GTGCCGTTGT CCGTCATGAT CTTCTTGGGC
     3541 TTGATCCCGG TCTGGTTGAT CCACAGTTTG ATTTGACCGA TGATGTGCTG GCCTGCCGAT
     3601 TTTGTCATGT TGGGTATTGC CCCCCCGCTG CCTTCATTTC TGTGTGCTCG TCCACGATTA
     3661 CCCAGAACGA TTTGCTATTG TTGTGCGACG CCCATGCGAA TGTCGCCACG TCCGCATGTA
     3721 GTACTTCCAT TGGCGCTGTC GTGTTGGGTC TGGTACTTTG TGGTTTGCAC GTCACTGCTT
     3781 TTGACTGGTC GCAATCGTCG CATCTGATGT GTTTCTCATG TAGATCGACC GGCTTTTGTA
     3841 TGATGCTCCC TGTCATTTTC TTGAATGTGC GCGTCATGGC TTGATGTCCC CTGTGCAGTA
     3901 GGCGTTCGTG CATTATCATG GTCTTCTCCG CGTTCGTCCA TCCCACGAAT GCTGGCTTCC
     3961 TGCCTGGTGG TTTGACTTCT TCTCTTGTCG TTGTCCCCCC CTGCTCTTGC TCTTGGGGTT
     4021 GCTCTTTTGT CTCTGGTGCC GCTGACTGTG TTTCTCTGTG TTGTCGCTGT GGGTTGATAG
     4081 TTTCTTCTAG GATGAATTCT TCGTCGTGGG TTGCTACCAC CTGTCCCTCC TTGTCGATTA
     4141 TTCTTCCACA GCATAAGTCG TATCCTTCTT GTTTCAGCAC TCTTGCGCTC ACCAGGTTGT
     4201 CGTGTAGCTT TGGCATCACT AGTGCGTCCT TCAGCTTTAT GTTCGGGTTT GGCGTCATTG
     4261 CGTCTCCCAT TTCATGGACT TGTGTTCTGC CGGCTGCTGT GTCCACTGGA ATGCTCACTT
     4321 GCTTTATTGA ACTATCTACC AACAATCGCC TGTCCTTGAC GCAATGGTCT GACGCCGCCG
     4381 TGTCCACTGC GTACCTTTCA CCCTGAGGTC GTCGTGTCTC CGTGACGTTA CTCATCTGGT
     4441 TCGGGTTAGC TTGTGGTTTT GGTTTTGTCT GCTTTGTGTG GACCTGCGTA CCGTCCTGTT
     4501 CATTGGACTC TTGTTGGTAG TAGTTGCCCT CATCTTGCGC CTGCGCCGCG TTGGCCGTTG
     4561 CCCTGTTGTT GGTTCTTTTT TCGTTGTTGT TGCTTTGCCC GGGTCTGCCG TAGCCCGCTC
     4621 TTGTCATGTG CTGTGGTGTG TTCGGGCACT CTGCCACCCA GTGTCCCTTC TTTTTACAGT
     4681 ACTTGCATTG AGCGTCGCGA TGCTCCGGGT TGACGTATTC GATTTGATTC GCGCGGCCCG
     4741 GCTTGGTCAC TCCTTGCCTG CCCCGTCTGC TGCTCTCGCC GGCGTATGGT GGCTTGCTGT
     4801 ACGCTGCCGT CCCCGCTTCC ATCTGCAGGA AGTTCATCAG CCACTGTACT GGCTGCTCCT
     4861 CCCTGTAGCA TGCGTTCATC ATGCTTGTTA GGTACGGGTA GGCCCTGCCA ACCGTTGCCA
     4921 TGATTGGGCC CACTATGGCC GCTGGGGGTA TGGCTAGGTT TATTTCATTG GCCCGATTCA
     4981 TCATTTCGCT GTATCTCGTC AGCAGTGACT CCAGCGTTTC CTTCTCCTCA AATCTAATCC
     5041 CGTGGATCCT ATTGTTGAGC TCGATTTGTT CTTGCAGTGG CGTTCCTACA CAGTACTTCT
     5101 GTATGGCGTT GTACATTTCG GAGGGGTTTT GGTGAATCGA CACCATTCTC CTGATCTCTC
     5161 CTGCGCAATG GTCCTGGATA ATCGTTCTTA TCCTGTTCCT CACTCGCGTG TTGCATTGGT
     5221 CCATTGCTTC GGGGTTTGTG TGTAGCTTCT CCATTCTCGC CCAGAAGTTT CTGTGCCATT
     5281 CCGGCCATTG CTCCTTTCTC CCCAGTCTTG CGTCGTCCGA TGGTTTCATC GACATGCTCC
     5341 ATGATGTCAG ATCGGACAGT GTGAGTAGTC TGGCTCTTGA GTTCTTTTCC ATTTTCTCGG
     5401 GCGAGATTTG CGGCTGTGGC GGTGCCGTTT GCTGCTTGAC AGCCTCCATG ATGGCTGCCA
     5461 GGATCTTGGG GTCCAGGCTG TTTATGTCCG GCTCCGCCTG TTTCCCCGTC GTTGTATCAT
     5521 TGTTGTTGGC CATTTCTTCT TTTCTTTCCT TGGCCGTTTC TATCTTTATG GTTCTTGTAG
     5581 TCGTGTCAGG TTGTCCTTCG TCGGTTTCCC TGATCACTTT TCTTTGCCGA TTTTCCGTTG
     5641 GTTCGTTATC GGCTGTCTCT GGTATCACCC GTGTCTTTTC CGGGGGTTTG TTGGCTTTGG
     5701 AGGTCTTCGG CTCCTTTCGT TGTATTCTTT TGTGTGGTGT CACACCCTCT GTTGTTGTCC
     5761 GTTGTCCTTG GCTTGCTGGG TTCAACGGCA TGGTGTGGTA GAGGGGACAC AGGTCCTGAA
     5821 GGAACTGTGT CTTGCTGAGG AGAGTAGAGA GGCGGGCCGC TCCCGTAGGG GTTCCGAGCA
     5881 CGAAGGCTAG GGTCCCGAGG CTACGGGGGC GTCCAAGGGC CGCGAGCCGC TCCCTCACGG
     5941 TAGGGCACGC TGCGAGGTGG GTGGAGGCCT TTGGTCGGCC GCAGGCGCAG TAACGTGCCG
     6001 CGTTGGTGTG CTCAAACCGT TCGTGGTATG ACATGAAGTC ACCATGATCG GTCCGGCATT
     6061 GAATCAAGAA GCCGAGGTGG CGACTTGGGA GTCGGAGCTC CTTGGGGGGC CCTCGGGGCC
     6121 AGGGGATCTC CAATTCGCGG TAGGAGGCAG GTGCCGTCTT CTGCCACCAC TTCGAGGCCT
     6181 CTTCAAAGAA TTGGCGCCTA GTGGCTGCTT TGGCCCCCGC AACTGTTGCC ATAAGGCTGG
     6241 TGGGCGGTTC CCGGCAGGCC GCCTTGGCGA GCACGTCGGN NNNNNNNNNN NNNNNNNNNN
     6301 NNNNNNNNNN NNNNNNNNNN NNNNNNNNNN NNNNNNNNNN NNNNNNNNNN NNNNNNNNNN
     6361 NNNNNNNNNN NNNNNNNNNN NNNNNNNNNN NNNNNNNNNN NNNNNNNNNN NNNNNNNNNN
     6421 NNNNNNNNNN NNNNNNNNNN NNNNNNNNNN NNNNNNNNNN NNNNNNNNNN NNNNNNNNNN
     6481 NNNNNNNNNN NNNNNNNNNN NNNNNNNNNN NNNNNNNNNN NNNNNNNNNN NNNNNNNNNN
     6541 NNNNNNNNNN NNNNNNNNNN NNNNNNNNNN NNNNNNNNNN NNNNNNNNNN NNNNNNNNNN
     6601 NNNNNNNNNN NNNNNNNNNN NNNNNNNNNN NNNNNNNNNN NNNNNNNNNN NNNNNNNNNN
     6661 NNNNNNNNNN NNNNNNNNNN NNNNNNNNNN NNNNNNNNNN NNNNNNNNNN NNNNNNNNNN
     6721 NNNNNNNNNN NNNNNNNNNN NNNNNNNNNN NNNNNNNNNN NNNNNNNNNN NNNNNNNNNN
     6781 NNNNNNNNNN NNNNNNNNNN NNNNNNNNNN NNNNNNNNNN NNNNNNNNNN NNNNNNNNNN
     6841 NNNNNNNNNN NNNNNNNNNN NNNNNNNNNN NNNNNNNNNN NNNNNNNNNN NNNNNNNNNN
     6901 NNNNNNNNNN NNNNNNNNNN NNNNNNNNNN NNNNNNNNNN NNNNNNNNNN NNNNNNNNNN
     6961 NNNNNNNNNN NNNNNNNNNN NNCCAGCGTG GCATGGGAAA ACCCGAGTCG TTGAGCGGGT
     7021 GAAAAACCAT ACCAGGTGAG CCTCCGGGCT TATGGGCGTA TCCTTTCCGC TTTCGAAGTG
     7081 GCCGCCGCAC CGAACCATAG CTGAGGTCCG ATGCAGTCCC CGAGTGCCAC AGCAGGACAA
     7141 AGGAAAGGAC AAAGGAAAAA AAACGACGAA GGTGGACTGT CTAACCTTCA AAGGGACAGT
     7201 CCCGAGTTGC GAAGAATGGA TCCACGAGTT GTTGTGTGTG GCGGCGATGA AGGGCCGGCG
     7261 ATCGCGAGGA GGGTGTCGTG AAAAGGGGCG AGCGACGGCG AGGAAATCCC TCAAAGTTGG
     7321 GAAAAAGCGG ACTCGGCTTC GCAGCTCGTT GTCATGTTGA AAAAAACAAG GATGGCAGCA
     7381 GCATTGGATC GTGTTGCTGT CCTCGTGAGG CCCTCAGGCA TAGGCTCGAC GGAGGGGGGA
     7441 GGCCGACCTC AAAGGTACCC CCGAGGGTGT TAGAGGGAAG GTTGTCTAAC CCTCTATTTG
     7501 TTGTAATTAA TGGCCTTATT AGTCTATTGG CAGTTCAAAT TTACAACAAA TCAAGGCACT
     7561 ATGGCCGAGG TTAAGGCGCT TCCCCTGCTT ATCTTGGGCA ACTCTTCAGT TTCGCAGCTT
     7621 AGGAAGTCCG TTCGCCGGGC GCGTTCGAAT GGAGCGTGTC GACATTACTT TTTGCTACTC
     7681 GACCAAGTCG AGTCACTTTT TTTTAGTTTT TCATCTTTCT TTTTTTTTGT AGATCGTGTA
     7741 AAAAAAAAAG CCCCGCTTGT GCGTCGAGCG GCCGTGTGCG GACGGAGCCG AGCCGAACGA
     7801 GCACGCTCAA GAGCTACTCC CGCACACTTA CCGGAACGGA CCCGCAGGAA GGGACCCCAG
     7861 TTCGCCCTCC GCCCGACCCT CAACGCGCCT GGTCCGACCC TGCCCGGGCA GCTTAGCCTC
     7921 TGGCCCTAAT CTTTTTTGCG GCAACCCGCT GCCAACCCTC TGGCGTGAAC ACGCCGCCAA
     7981 CCCCCTTTTC TTATTTTGCA CCAAATACTT TTATCACTAC ATCGGCTGTG AGGCTAGGAC
     8041 TCTAGGTCTT GTTTGGTGCA CGCGGACGAA GGACAGCCTC TGCGCTTGGC AGTGGGAGAC
     8101 CTCCTGTCAT TATACTTTGG ATTGTGGGTT TCTGTATGCA TGGTTTTTAG GATTTTGGTT
     8161 TTCGCTGTTT GTTATGTATT TTTGCACTAG TAATAGTCCC CTGTCGTATG CCCGAGAATA
     8221 CCTTGCGAGT AGACAGGTAA ATAAAGAATC AATCAATCAA TCAAGCCGTT GGAGGTGGTC
     8281 GCGTGAAAAT GGACGTTTTT GACCCTTTTC TTTTTGCTGT TTTTGAAACC CTGTCGCATC
     8341 GAGAATCCCT CGGATAGACA GGTTAATAAA GACTTTCATC ATCAAGCCCT GTCGCATGGC
     8401 CAAGAAGATC GAATGTTGCA CGGAATCTTG GAGACTATGG CAGGGGTCAG TCGGATTAGT
     8461 AAAGATTAAT GTTCAAATTT CCTGTACTTC ACTTTGAAGC ACATGAATGC CATCATAGTC
     8521 CGGTTAGAAG TTTAGTACGG AGATGAAGTT CTATGTAATT GCATAGCGCA ACAATAGCGA
     8581 ATTCGAAACG ACAGATATTA ATTAAATTGA TGGGAGCAAT TATAAGTTTG TGTCTACCAT
     8641 AGCAGTCAAA GTTGTTCTAT GTGTATTGTC TGTATTAGAG TTTTGGAATC ATCGAACCGG
     8701 TGGTAAGCGG AGGAGCGCTG TACGGGCCAG GATGACAGCA TTAGAGGCAC GCCCTCATTT
     8761 GATAGATGGC AGGACGCATC ACCTACACAC TTGGCTGAGA GTAAGACAGC TATCTCCCAC
     8821 ATGATTATCT TAGTTAACGC TCATTGGCCG CGGCATAGTC CATCGCAAGA TCCGAGTACG
     8881 ACAATCGTGC GTCCAGCAAT AGTGGACCAA TCGTTGGATT CCATGCCTTT CTTCCCTTCC
     8941 CGCCAGCGCC GACTCACTCC GTCACAGAGT CCCGACACTC ACGCTTCGAA TTGGATGTGA
     9001 AGTCTGTCTC TTTTCTCTAC CGGCTGAGAA TACCCCCCGT ATCACAACCA ATTTGCCAGC
     9061 GCGCCGATAG ACCCAGTGCA AGCTTGAGTC AGAAGACAAC ACACTGCTGC CATCCCAGCT
     9121 CATACCCGAA ACGCGCCTGA TTGAGCTCTT TGGTGGGAAG TCACTTGCAG AATTAAAGAC
     9181 CTGCGCGGAC ATCGCCGAGC TTTTGGGGTG CCGGTCCGTG GGGGGGAAGT GTACGCGGGC
     9241 TGCGGCGCGC TTGCCAAAGT CACTTTGACT GCAGGTACAG GCCCATGAAG TTTTTCAAAG
     9301 TCTTGCATTG GTGTGCAGAG CCCCAAGAGC CTTTCAATGC GAAGGATGAT GGGCCTCCTT
     9361 GGGGTTCTGT CGAGGAAGTC GAAAAACAGT CTGTGAGGAT CATTCCAAAG TCGTATCCGG
     9421 TTTCAAAGCC GCCTCAATTT GGATAGCGTA CGTCTTCAGA CGGCCCAGTG GATATCAAAG
     9481 TACCTGATGC CACCCTTGAG CTGGTCCTTG ATCGTCCGTG TCTGCTGTTG CAAACATGTC
     9541 GTTTTTGTAT CTTTAGGTGC GGAATTATGG GTTTCCCGAG AATCGAGAGA GCCGGACAAA
     9601 CTCGATGTAG TCGTGTTATT TCGGACATCC AGCTGGAGTA TCCATTTCAG CAAGGTCAAA
     9661 AATAAAGCGA GACCAGATCC CGTTGTAAGT GCCCGCGTGC ACCCCACAGG CAGCCCAGGC
     9721 AAGAAGTCAT TGGAATAGAG GAGCTGCATC TTGTGAGATT TGCTTGGATT AAGCTCTGAG
     9781 CGAACGGTGA GAAACGGCGG GTAGCAACTG AGAGGAAAGA CCAAAGCGAC TGAAGATTGT
     9841 GGTGAGGACT CAAGAGACCG AAGTGTGGAA AAGGCTCGGC GGACTCCCCT ATTAATACTC
     9901 GATCCAACAA CCAAAACGCT TGGCCCGTCT GTAAGCCTTT TCTTGCAGCT TGAAGTGCCT
     9961 TAGAACATCA TTAGAGAGAT TCCATTCCCA CGATGCATTG ATAGGCATCA CCCCCGATTT
    10021 TTGTTTTCTT CGGCCCAAGT GACTTGCTGC TCCGTGCTGT TGAGCCACAT GCCTTTCTTC
    10081 ACCAACTAGT TGGGTTGCTG TTTAAAGTGA TTCTACGGCA ACTCCTTGCC ATCAGGACGC
    10141 TCACGGCATA CAAATAACCC AAGTTGGTAA TGAAGCAACG AGCGAGCTGT GTGAGTCTAA
    10201 ATGTCTTCAT GGCGAAGCTC TCAGCCAAGG GGCATCTTCA TGGCCCCAGT ACCTGAACGA
    10261 CCTCAGGACA CCCGTAGAAC CTTTTGTATA TGAAACTAAT TACTTTCTAG ATATGTCCGA
    10321 CCGGGCTATA ATCCGTTGAA AGCTTCCGTT ATGGAAGCAG TCCATGTACA CGTCTTCGTT
    10381 CCAAGTCGCC AATCGGATAC GAGGCTTTTC GGCACTCAAG GACAGCTCTA GAACTAAATT
    10441 TCTAGCACAA CAAACGATGA CCTGCCAGAC TAGGACAAGG TGTTACTGAA CAACCAAAGA
    10501 TAAGCTCTAA AACTAGATGT TCCTGTAGCT AAAGCATGCC GTATAGAAAA CCCATATTAC
    10561 ATTGTGGTCT AACCACATAT ACGGACGCCA TATTCATCCT CTCATCCGAC CTTATTGCAA
    10621 ATGCATCATA ACACATACTT TTTCAGTTAG ACTACCAGCG CATTCTGTTG GTGCCCCATG
    10681 TCTTCCCGAC GAACACAGCG TCGTTCGCGG CATCACCCAC ACCCCGGGAC ATCTGCGCAT
    10741 AGTCAGGCAT CTACCACTTG AGGCCTATGC AAGATGTGCT TTGTGATCAT GTGGAATATA
    10801 CAAAACACCA GAACCTCGTT GTCGACATGA CCGAATCGCC GTTTATAAGC TAGCACCGGC
    10861 GTTATCGCTG GATCGATCGG TCAGATCTAT GGGCGGCTTA TCGCTCAAGT GTCAGTTGTT
    10921 TTTCTATCCC TACCATATAT ATGCGGATGC ATGTACTTCA AACAGTGCGT AAGCTGTACC
    10981 AAATGTAAGA AATACGCGTA ACAACAAATA GATGGTTTAG AGCCTAACTC AAGAGTATCA
    11041 AAGCTTCTTG TTATTACAGC CACTCAAGCT TTTGTTTGTG GCTATACAAG ACTGCTTTTG
    11101 GTCGTCCACC CATATTCAGC CTTTTGATTT CCCCCCACCT AGATTCTTCA CCCATTGAGT
    11161 ATGATTCAGG CTCGGTCTTT TTGTAAATCG TGGGGAATAA AGATTTTTAG CCCGCGGTTA
    11221 GTTAGTGTTA ATATCATCAT CGACGGATGT TTCACGCTGA ATTTTGGAAA AATGCAGGCG
    11281 ACCTTGTTGT CGGTGGTGGT TGCGTCTGAG TTTACATAAA TAGTCATTCA GCATCATGCG
    11341 ACTGTACATA AGCTTCCACG GAATTGTTCC TCTTGCAATT CTTCCTATAT TCTCAAGTCC
    11401 AGACCTACAC CATTGACCCT GCCCGTCTCC GCTGTGGAGT CGGCGAATAA AGAAGTGTAT
    11461 TAGTTGCTCC CTCGTTGGTT TTGTTGCCAA GATCTATATT CTGTTGACGA AAGAATTACC
    11521 CTCAAGATGA TAAAGACGAC TCATCTGCTT TGATGGTCGA CTTTGTGTCT GGCCACGTTT
    11581 CTCGGTCGAA CGAATGTTGG TGGGGATGGT TAACTCCTTG TGGGGGTTAG GGTTTATCTG
    11641 GGGAAAATGT CTTTTTCTTT TTTTTTCTTT TGTACTTGTG TTTCTGGCTG CTCATAGCGG
    11701 AGTGTGGACC ACTGGTTCTT CGGGGCTTGG GGATGGTGCG CCATCCCGAA CACACAGAAA
    11761 CCATGCGGCG TGTCGAGCGG AGGACTTTAA ATTTCCGTCC GGTAACCAAT CCGGCGTCGT
    11821 GTGATCTTAG TGATTTTGGT AGACGTTAAA TATAGTCAAG TCAAGTCAAG TCAAATAGGG
    11881 TTAAAGGCCT AACCCTCAAC CCCACTATTT TCTCATGAAA AAAAAGTCGG CTTCAACGTC
    11941 ATTCAGCTGC GCAGGATAAG GCTTCGTGAA GAACAATCAT CTCGACTGCC TTTACCGAAT
    12001 TGACTCGAAC GAATACGAAA CCGACGGCGA ATCCTCAGAA CACTCCTTTT CCGATACAAA
    12061 ACTCTTTTTT ACAAAAAATG GCTCCTCGTG GTATCACCGG CCCCGGCTAC AGAGTGGCCC
    12121 CCCGCGGCTT CTTTGGTTCG ACCTACGACA TTCTCACGAG CTCTGAGAAC GCGTCTGTGG
    12181 TGCGCGGCGT TACTGTCTTT GGTGTATGTG CTACTGGATA CACCGAGCTA ACGCAAGAGG
    12241 CTGCTGTGTA GCTCATGTTA GACTGGATGC GGTTGTACTG ACAAGATGGT GTCTAGGTTG
    12301 CTGTTGCTTT CTTCGCGAGT GGCCTGGGTG ACTTGTTTGT TCCTAGGTGA GTTGCCCCTC
    12361 GGACTTGGAC ATTTAGGTTA GCATAGGGAG CTCATATATT GTGGGCTGGC TTGTGTTTGC
    12421 ATCTAATGGT CTTGAGTATG AGTGATTGAT TCGAAGCTAA TCGATGGACT TGTGGGAGTA
    12481 TAGCCAGTAA GAATCGACGA CATGAAAGAC GAGATGAAGG CGGAATAAGA ACCGTAATTG
    12541 ACAGGTTTAC GTTTAACGAG CCTTTGTTTC TAAACGTCAA GCCCGTTTTG ACAGAGCTAG
    12601 CATCATGGCA TTTGAGCGCT TGTGTGCTGG AACGTACGGC TGGCTAGTTC AGGTTGCGAG
    12661 CGGTGCGGTT ATACCCCCGC TGTGTATGAA TACACGCACC ACAAAGGGTG TAGAGGCTAG
    12721 AGGCAGCCAT AGTTGGGACA GCGATACGAA TATTTGCTTG TATTATTAAC TTGGGTCTTG
    12781 TGGTTTCCTG TCATTATGAG ACGGGCACTG TGAACCCTAT GCTTGAGTGT TTCTGCTTTG
    12841 GGGGATGAAT GGAATTTCTC TTTGTTTTCG GTGTTTGTTC AAACGACAAT GTGCATATTT
    12901 TTGCTTCCCT AGATTTGCCT TGGCCAATAT GACAGAAACC AGAATCACGC GCATCCCGAT
    12961 GTTCCAACCG CTCTCTGGAT GAAAAGACGG TCGACGACTC CGAGCTCCTG GAATTGAGTG
    13021 TTCACTGCAG AGTACCTTCA TGTAAACGAC CGCAGAGAAA CAGGTACAGA GACAAGGACC
    13081 TGGAGATAAT GGCGAAGCTA CGCAACACAG GGCCTGTATT GCTGACACGG GAAGTGGGTG
    13141 AGGTTTGATG TGATAGGGGA ACCAAGTGAA AGCTAAACTG AATATCATTG GGCGTCACCC
    13201 GAGCGTAGAG ATTGGATGAA GATGAGCTAC AGTTTGACTG TGAGCTGCAC TGTGACTGTG
    13261 TCGCGTAGTG TGATACGTGT GATGGTTGGT TAACGAACGT ATGGGAATAC AAGTGCTGTA
    13321 TAGGCTCAAC TGTGCACACA GACACACGAG CACACACATG GTTCATCTTT ATGCTTATAT
    13381 CCTGGTATGG CCGGTCAGCA AGACTTCAAG CGGCCTAGAT CAGGCCCGGA ACTACAGGGC
    13441 TAAGCTAGCG CAGATATGAA GACAACAAAG GCGGGGCACA ACTAAGTCTG GCCAAGGGGC
    13501 CAGGCCGGGA CTGAGTAAGG AGGGCGTTTC CGGGCTAAAG AACGCATAGC GCACATATAG
    13561 CCCGCGGCTA TCTTGCCCGC ACGTGTGTAA TCTTCACACT GGGAGGTTAA AGATTATGTA
    13621 GGAGCTTCAA GAAGCATGGA TGGAGGTTGT GTGAAGGTGG TGTACGCCAT TGGAGCTGGA
    13681 GTCAGAGCTG GACGGTAAGT TGCAGCCGGC CGCAGTTCTG GGGGCAGTCA AGGGTTGCAG
    13741 AAGTGGCCAG AGATGCGCGA TGCTGGGGCT TCCCTGCCAT GCAGCAAGAG TTGTAGTAGG
    13801 TCGCAGAGAA CCACGGGCAA CGAGCAAAGC AAAGGGAGGA TGGTGCCACC ACCCACAGCA
    13861 GCGATGCGGT ACAGGACAGC ACGGGAGGGG CGGCAGGTAG CAGGAGTCCG TGGGCGAGTA
    13921 CCGAGCCAGA GAAGGCTCCT GGAGGGCCGA CGAGCTGTCT GGAGCGATGT GACAGAGCAC
    13981 AGGAGCTTTG ATGTCTTCAC AGACGTCTTG ACGAACGCTG GCCGACTGCC GGGGCATGTC
    14041 TGCAAGCAAT ATCAGGAAGA GACTAGGCCT GGCGGCCAGC TTTAGACGAG CCATGCCAAG
    14101 CAGCTCAAGA AACAGGAGCG GATCCCTGGA TCATAGCAGA GCTCCTGGCA CATCCAAGAT
    14161 AGCATTATTC CGAATTTATC GCGAGGCTTT GCGTGTCTCC AGGCTCGGAT CGGCGAATAA
    14221 CAGTCAAGGC CCCCGACCCC ACATCGGAGA ACAATGTTAA GCGGGCCCCA CTTTTCGCCA
    14281 GAACAATAGC AAGCGAGAAC GACGTCTGGT GGCCCAAAAG GGAAAGACCC TGGCCAAAAG
    14341 CGACAGGGGC CGGCCAGCGA TATAAAAGCG GACTGATATT AGGTGAAAAA AAAGAAAGAA
    14401 AAGAAAAAAG CCGGAATAAA GCGAGCTGGC AGGCGGGACG CACTGGCGGC TTTGCTTCTC
    14461 GCTGGGCGGC TGCCCGCAAA CTGGCGCCAG TGAGCTGCGC GCTATATTCC GGCACTTCCT
    14521 TTTGCCTGCG TCCTTCAGTG TTGGCTGCTT GCTATTCCTG GCTTCCCGCC CGCGTCTCCT
    14581 CTGCCCATCC ATCCTCCGCC GCCCTAGTTG TCTCTCACCT CCACTCTTGT GCTTCCGCAG
    14641 ACTTACATGC CGCCGTCATT TTCAGGCCCA GCGGCTTGCT AAAGCCGGTT CGACAAGGGA
    14701 TCTGACAGCA CAGCACACCC ACACACAGCA GAAAACGACC CAGGCCGCAG ATAAACTAAG
    14761 CTGAGACTGC AAGTCACACT CCCTCCCCTC CCCAAGCACC AAGCACACGA ATGCGCTCAC
    14821 ACACAGCAAC CCGGCCATGA AGCGGCGGTA TTTCTTTCAA GCATCCCGTC TGTCTTTGAA
    14881 GCCGTTGCTT TGTTTGACTT GTCAGCACTT GCAAGTCGTC TAACGGACCT TGCCTTTTAA
    14941 TCTCCGGCCG TGCCTTTTTC TTCACCTCTA CCCTTTCCTA TTCACCTGAG ACTGCCGTTG
    15001 GCCACCTCAA CTGCTGAGAC ACCCTTAACT ACCCTCACCG TTTCAATACC GTCCTACTCG
    15061 TCATACTGTG GGTAATATCT TGCATCTCAC ATCGTCATTG CGATCTATCA GTGCGCCCAG
    15121 CTCTTCAGGA CGAAGCCTGA AGCTGTAGTC TTATTGTGAG ATCTAGACAA TCTGGTTCCT
    15181 ATTTCCCATT GATTGGGTAT ACTACGACAC GGACAAGTGG TGCTTCTGGG GTAGAGAAGC
    15241 TGGGGTCGTC TATCAAATTC CACCTGCTAC CAGACTTTCC TCCCTGAAGA TATCATCTTG
    15301 AGATATCAAC TCTACGACCA TCACGCTGTG CTCTTCTCAG TCTCCATTAT ACTGTCAGCT
    15361 CTATACGACG TCTCTTGATA GAGTCCAAAT CACATCCGAT ACTCTACCTT GTGCTTTCAT
    15421 CTACGTTTGA TTTGCGAGGT TTGAAGACGC TCAATCTTAT TTCCCATCGC TCCATCTCAT
    15481 TAGCCTGAAG GACATATAAT GGGCTGAGCT GCCTCCATTG GCATATCGAC TTCTTGTGTT
    15541 CATGCAGCAT CTTCTTTCTG ATAAAGAGCC TCCAAGACTG TCTTTCAAAC TATCCCGCTC
    15601 TTTAGCTCAA GTCGAGCCTC AGTTTCTTTC ACACAGGGTG AGACAATCTC CATTCTTTGG
    15661 TCTATTTCTA ATTGACAGCT CTACTAACAC CACTACCAGG CCTAAAGCTA CACTTTCTTC
    15721 GCACGATGTC CGCCAAAAGC GCTTCTCCAA GAAGCGCCGC TTTTGATCCA TATACACAGG
    15781 TATTTAATCT GACGGCCTCA GACGGAGTCA CTCAATTTCC AGTGGCACTC GACATACTCA
    15841 ACACCGCCAT CAAACGATAC TACGCCCAGT GCATATCCTA TGGCGTCCAG TTTGGCCTCT
    15901 GCTTTGGCCT TTTGCTGTCG ATTTTGATTC TCAGCCCAAC TGAGCGCATA CGCAAAATTG
    15961 GTGTGCGGCT GCAAATGGCC GGACTGCTGT GCAACATGCT CCGTGTGCTG TTGTTGGCTT
    16021 TGTACTACAC ATCCAACTGG ACCGAACTGT ACGACTTGGC CAGCGGAGAG TATCTTCAGG
    16081 TTGACGACAC CGACCTGTTC AAGACAGTCA GCTCTACAGT GATGCTGCTG GTGGTGTTGG
    16141 TGCTAATCGG GTGCATGTTG ACGGTCCATG CTTGGTCGCT CATGCGCATG TGGGTTCCGC
    16201 TGGTCAAATG GACCGCTCTC GCCATCTCGG TTGGCGTGAC CATGGCCCTC CTGAGCTTCA
    16261 AGATTGTCGT GGCTGTCATG TACACGCGCG CGACACTGCG CATGGAGGGG GCTTCACGCC
    16321 GAGCCCAATG GCTTAGCTTT GCTTCGAACA TCATGTATGC TGCAGTCATC TTTTGGTTTG
    16381 CTGTGCTCTT CAACGTGAAG CTGGTCACCC ACCTTATCAA GAACCGGCGC TTCCTCCCGT
    16441 TGCGCAATAG ACTGACGCCT ATCGAGACCC TGGTGATCAC AAACGGCATC ATGATGATTA
    16501 TTCCCGGTAA GGACAAGCCT TTTTTTGTTA AATCTGCCGC GTCCAACTCG GTAACTAACC
    16561 CTACTTGGAT CTAGTTACCT TTGCAAGCAT GTCATGGGCG GATATTTCGC ACTATCTAGA
    16621 TGTCATCCCG TGGATGTCAA CTTCGACCAT TTGTGTTGTG GCCTACGGCT CACTTGCCGC
    16681 CCAGCGCATC ACCAACAACA CCGTGAGCAG CCTTGGCCAC ATTGAGTCGG CAAACACCTC
    16741 GAACAACAGC AGAAGCAACT ACGTCAACAT TCGCAATTTG GGCTCCATGG AGACCCAGTC
    16801 GCAGTTGATA ACCTCTCGCA ATGCCAACAG CGTCTTGAGC AGCGGCCAAA AGACTCTCGT
    16861 GGGCCGGAGG GACACCTCGT TCAGCATGTC GCCCACCAAG ACAGATATCG AGGTTGGAGC
    16921 CGTGCTGGTG GAGCGGGATC TGGACCAGCA CAGCGAGAAG CACCGGTAGA CCGCCAGAGA
    16981 GAGAGCGTCG GCTGATTAGT TAGGCAAGAG AGCGTGGAAC GTGTGGAAAG CCCGGCAGAA
    17041 CCAGTCTGCT GGCTGAGGTG GTGGTACAAT GTTTGTGTTT GTAGAGGCAC TGCTTTTAAT
    17101 ATTCTTTATC TCGAGTCTTG TATTTTCTGT ATTTGGTCTT GGATTCTCCC AAATAGGCAG
    17161 CCTGTCTGTC GCCTACCAAG GCAATTGCCA CCGCCTTGTG TGTGTGTGGT ACCAACCTCG
    17221 TTGCTGGGCG TGCCTTCCAT TTCAGCATCG CCAGTTTGTG TGTTTTGATG CCGTTGCTCA
    17281 GACAAACTCT AAAAGTTATG CCTCTTTTCT TTTTCATCAG CCTATATTTT GTCCCGCCTT
    17341 GCTGGCAGCA CCTTTCTCGC ATACTTTTTC TTCCTTTGTC ACAGCACGGA AATCCAGTCA
    17401 CTCGCGCCGT TCAGTCTCTC AACGGTCCTG CCTCGAGCTC CTTGCTGGTC TTCTTCTGCC
    17461 TGGACAGGAC TCCAACGCCA GGCAATTCTC CTTCCCTTCA CCTTCTCGAC GCGCGCAGCG
    17521 CGGCTGGGGT TCGAGTACTG TGTTGTATTC TCTATCTCAT TATCGGCATC TTTACCAATG
    17581 GCGGCAGTAT TCTTTGACCC CGAATCTGGC CTCCCGGCCA GCGTCTCGCC CGAGTCCGAT
    17641 GCGCGGTCTG CCTTGGCCAA CGTCCCGGAC TCACACGAAG CCCATCCTGT CGTGGCCCGT
    17701 CCTGGTGTGA GCGCCGAGAC TTGGGCTTTC GGAGCTGCTG ATGGCGTCTA CGAGCAACAG
    17761 CCGGAGACGC CCATCATACA GCGATCTCGT CCGCGCCCCA GACGCGACCA TCGGTTCTCT
    17821 GGCTACAGCT GCAGCTCGGC CTCTGATTTT GGCTCTCTGT CGCTTCTTCC TGGGCAGGAA
    17881 GGCTTTGCCC CCAATGTTGA TGCCCAGAAT CATCGTCAAT GTGGGCCTTT CTACGGTGGC
    17941 CCAGCTCAAG GCTCCACTGT CCCCTCGGCT GCTCCGTCCT ACTCGACGGG GATATCGTTT
    18001 GCAGAGCCCG ACTCTGCGAC CGCCACACAG ATGCGGCAAA GCTCTTGTGC AACCGCACCC
    18061 TCCAGGAGAG TCCGCAATGT CTCTCCATAC CCTTTCATGA CTCCAGCTTC TCTCTCCCGG
    18121 GTCTCCGCCT TCGATCCGCC GACTGACTCT AGCGCGTCTG ATACTGCAGG TGCGGAGTCA
    18181 GACTGCGAGG ATGAGTCGGC CTCGCTCGCC ATGGAGAGTT CCAGCCGTGG TAAAGAGGTG
    18241 GCGCGCCAGC AGGGTCACAG GCGCGCAAAC ACGATGAGTG ACTCTGGTCG TCAACGGTCC
    18301 AATTCGTGGT ACTCGTCTGT GGTTTCGGCA ATCCGGAATG TCGGGGAGCC CAACGATGAT
    18361 TTTGCCAAGA TTGGCATCAC TGGCCAGCTG CGCCTTTCTT CCCCTTCTTC TGTTGAGCGT
    18421 CGCAGAAGCT CAGGACAAGC GTTGTCGAGA TTCAACACGC TTTACAGGCG CAACTCTCTG
    18481 ACAAACTACG CAGACATTTC GTCTCTCCTA GACGAGACTA AAAACACGCA GAATGTCTAC
    18541 AACGTCCGTA GGAACAGCGA AGAGGTGCCC AAACTTACCA ATCAGCGGCA AACATCGGAG
    18601 ACTCGCCCTC TCGTCATGGC CCCCATCTCT TCTAGCAAGG GCAATACTAA GTCTTCCAGA
    18661 AAGACACGCC GCACCTTAAA GAACTTATCG GAGAGCATCC TCACCAAGTT TCGCCACTCG
    18721 GACCAAGAAA ACGCTGACCC AGCTACTGTA CGCAACATGG GCCATAGACA ATCGCCAATA
    18781 AAGTCTGAGT ACCTGTCGCA GCCGCCCCCA AACACTGGAC AATTTACGCA GGCCAAGAAA
    18841 AGAGGCCACC AGAAGCGAGC GGATTCGGGA TGGGGCTTGA GTTTGGGGTC CTAGTTCTCA
    18901 CCCCGGGCCA AGCAAACCCG AAGCTCCACA TACGGCTTGA ATCGCGCAGC TGGTTCTAGT
    18961 TCCCCCAAGA TCTCGGTCGA TATGGGCGCT GCTACTGCAG CTTCTCAGAT GGTGAGATCT
    19021 TCCACGCCAG ACGAAACCTG GACTCAGGGC AGCCCGAGCC GCCGCAGCTC TTTTTTCAGC
    19081 CTCAGACTTG GCCACACCAC GAGCGGAAAC TCGGGCAACG CAGGCAAGAG AGCCAGCTTC
    19141 AGGAAGTCGC TACGTTTCAA GGGCTCTGAT CAAGTTGCGA GCAGCGAGCC CGATGTCGCA
    19201 GACTCTGTTC CTCAGTGGGT CCCTGAAGAC TGGAAGCCGC CGCCTCAGTT GTCGCTGCTG
    19261 GATACCCTCA GACTTCAGGC ACAGAAGGAG GGGCCCGATA ACTGGAAACC CTACGAGGCG
    19321 TCGGCGGATG GCTGCGTGCT GCAGCACCCT AGACCTTTTA GGCCCTGGGC GAAGTCGGAG
    19381 AGAGAAAAGT GGCAGCACAT GGGCGACATG GCTGAGTTTC CCGACATGAT CTGAATTTGA
    19441 ACATGAGATA GAGTACCTAT TTGTGCGATT TGGTTGGAAT CTGGCGGTTT GATGTTTGAC
    19501 GTGTTGGTGG GCTGTAGGCA CATAGTTGAT ACTCTCGGGC TAGTAACTAG TAGCAGAATA
    19561 AAACATGTTT GTTGACAATA TCCTTTGGAG GGGGGCATGC ATCTGGGTAT GAATAGTCCT
    19621 TTTTGTTTCT TTCAGGCTGG CGGTGGTTGG TGACGCCGTT ACGTGAAAGC TGAAGCCTAG
    19681 ATAAATGAAG ATGGAGGCTG AAGTCAATAG AGTCGTTCTT GGAGAGCGAT ATATGCATAG
    19741 TTGCATGTGT AACTTCTTAG GTCTTTCTCA GATACATGTA TACAACTACT CACAATTCAT
    19801 CACATGCATT GTTGGCGGCA TGTTGCCTCC CGGGATATCA TCTCAACGCA AAAAGGCAGC
    19861 AATTTGAAAC AACATTTCTT TTCTCGTAAA AAAAAAAAGA GAAAAGAAAA CAGGAACATC
    19921 AAACATGTCT TCATCTCGTC GTCATTTCAG GTCATGTTAC ACAATCAAAG TCTTAGCAAA
    19981 GTCAACACAG GTACATACTG CCTGTACTAC CTGTACTACC TCTGCCTCTA CTGCTACTGC
    20041 TACTACTGCT ACTACTGCTA CCGGCAACTA ATACTACATG TCCAGCCCCA TGCCCTTTCC
    20101 AATCTTGTGC ACCAGCGCGC GGCGCAGAAA CAAGTCGCGT GCTAGGCCTC TGGTCGTCTT
    20161 GGCAAAGACC GCCGGCGATA TGCGACCGCG CTCGAGCGCG CGGCCCAGGA CAAAGATGGC
    20221 GTCGTTGAGC GCGCGCTCCT CGGCGACGAC GGCATAGAGC TGGTTGGCGA CGACGGTGGG
    20281 GGCGACGAGC AGCTCGTCAA TGTCGACGTT GGGCAATGCG GCGCTGTCGG CAATGGCCTT
    20341 GTCTGCGCTC TTCAGCGTGT CGGTCAGAAT GCCCATGTTG GTGGCAGTCG TCTGCTGAAA
    20401 GTGCGAGAGG TCGGCTAGCT CGGCGTGCAT GCCCTGCATG GCTGAGGCCA TGGCGTCGCG
    20461 CTGGGCGTGC AGGCCTGCGA TGCTGCTGGT GTATCGCTCA ATGGCCTCTT GGCGCTTGGC
    20521 GTGCAGGCTG GCACCAATGT CCGTTGTGAT CTGGTCCTTG AGCGGGTTAG GAGGGATGGG
    20581 AGGTGCGGCA GCGGCGGAGG TCAAGGTGGG GGGCGGCGGG GAGGGAGTCA CGGGCTCGTC
    20641 CATGAGGTCG GGCATGGGCG GCTTAGGCTT TGCTTGCGCA GGAACAGGTT CGCGGTGTTG
    20701 CAGAGGTTGT GGAGGGCCGT AGTTTGGATG AGGTGGTTGT TGAAGGGGGT AGTTGGGCCG
    20761 CTGGGCAGGG GCGGGAGGAT TCTGGGGAGC CGCTACTGCT GGATCATAGC TTAGAGTTCT
    20821 TGGAGCATGG GTGGCACCTT GCTTCTGTGG TGTCATGTTT CGGGCATGTA CTTCTTGGGG
    20881 GGGTAGGGGC GGCGCAGAAT CATATCGTGA TAGTCTTGCA GTAGGGGGCG TCGCATTATT
    20941 TCCCTGTGCT GCTGACTGTG ACGTTTGTAG AGAAGCAGGC GAAGCATAAC GCGCGCTGAT
    21001 CGGATCCGTA AGACCAGCGG GGCCAGGAGA TGGTGTAGAG TTATAGCTGG AAGCGCCTGA
    21061 GTCTGCGTGG GGCTGCTTGG GTGGTGGCGG TGGAGGCCCA GATGCCGAGA CAACACGAGC
    21121 TACGGCAGGG TTTTGGATCG GAGGTCTCAC AGCAGGTTGC TGGTACTGCG AGTGCACAGA
    21181 AGCAGGAGAT TGGATTTGTT GAGGAGGCTG TGGAAGCTGC GGAGGCTGCG GAGATTGAGT
    21241 GGCAGTAGCG GGGGGTTGGT GGCTGGCGAT ATGTTGCGGT GGGATTGGAG TTGCGGCGGG
    21301 GGGAGGAGCC GGCGCAGTTG CAGGACGGGC GGTCAGAGGG GGTTCTTTGG CAAAAACATT
    21361 TATCAATATA GCCAGCATAT CGACGATAGT AGATTTCTGT AGTTGTTTTT AGTCAGTGAT
    21421 GAGCTATAGA GCAGCCTTGG TTCGCGCAAC CATCTGCTTA CATCCCAGAA TGTCGTCCAA
    21481 CCCGAAAGAT ATGGGTGGTA GACTTGGCCT TGGGGGTCGA CGTGTTGGCC GGGCCGGACA
    21541 ACCATCTTCG AAGTCGGAGT GACGTATACT ATCGGCGGTT CGCGGGGGTA GGCGTGGGGC
    21601 ACCCAGATAG ATATGGGGAA ATAGTACGTA TGGCCGCGGA ACACGACCGG GACGGTTCCA
    21661 TAGATGTTGA GCATCAGGGC CGAGGCACCG GTGGGAAAGG CTGCGAAAGG AGGACAGGTC
    21721 AGTCATCTGT TAGCCGATCG GACTGTCAAA GCAGCTTACT GTGAACCTCA TTCTGGAGAG
    21781 CGAGGTTGGG ATGGGTCGCA AGAACTTGCG AGATGTCATA ATAGCTGCGG TTGATGTCTT
    21841 GGTACTCCTG CAACGAGTGG TTAGAGAGCA GTAGACGACA TAAATTTGCG GGGGGTATTT
    21901 ACTCCAGTCA GAATGCTGTA CAGCCAATTA AGCACTCGTT GCGGCACCGG CAT
//
LOCUS       Be.rouxiae_LT1_AlphaReceptor      6821 bp    DNA     linear   UNA 
DEFINITION  Berkeleyomyces rouxiae LT1 DNA, scf7180000014462, whole genome shotgun sequence
FEATURES             Location/Qualifiers
     Transcript      1..368
                     /score="0.49"
                     /source="AUGUSTUS"
                     /g3.t1
     CDS             join(1..126,220..269,314..368)
                     /score="0.91"
                     /score="0.79"
                     /score="0.52"
                     /source="AUGUSTUS"
                     /transcript_id="g3.t1"
                     /gene_id="g3"
                     /frame="[10436..10561: 0, 10655..10704: 0, 10749..10800:
                     1, 10801..10803: 0]"
                     /label="TOM core complex subunit Tom6"
     gene            1..368
                     /score="0.49"
                     /source="AUGUSTUS"
                     /g3
     Initial         1..126
                     /score="0.91"
                     /frame="0"
                     /source="AUGUSTUS"
                     /transcript_id="g3.t1"
                     /gene_id="g3"
     intron          127..219
                     /score="0.84"
                     /source="AUGUSTUS"
                     /transcript_id="g3.t1"
                     /gene_id="g3"
     Internal        220..269
                     /score="0.79"
                     /frame="0"
                     /source="AUGUSTUS"
                     /transcript_id="g3.t1"
                     /gene_id="g3"
     intron          270..313
                     /score="0.52"
                     /source="AUGUSTUS"
                     /transcript_id="g3.t1"
                     /gene_id="g3"
     Terminal        314..368
                     /score="0.52"
                     /frame="1"
                     /source="AUGUSTUS"
                     /transcript_id="g3.t1"
                     /gene_id="g3"
     Transcript      3653..4896
                     /score="0.79"
                     /source="AUGUSTUS"
                     /g4.t1
     CDS             join(3653..4433,4502..4896)
                     /score="1"
                     /score="0.79"
                     /source="AUGUSTUS"
                     /transcript_id="g4.t1"
                     /gene_id="g4"
                     /frame="[14088..14868: 0, 14937..15328: 2, 15329..15331:
                     0]"
                     /label="Putative alpha pheromone receptor"
     gene            3653..4896
                     /score="0.79"
                     /source="AUGUSTUS"
                     /g4
     Initial         3653..4433
                     /score="1"
                     /frame="0"
                     /source="AUGUSTUS"
                     /transcript_id="g4.t1"
                     /gene_id="g4"
     intron          4434..4501
                     /score="1"
                     /source="AUGUSTUS"
                     /transcript_id="g4.t1"
                     /gene_id="g4"
     Terminal        4502..4896
                     /score="0.79"
                     /frame="2"
                     /source="AUGUSTUS"
                     /transcript_id="g4.t1"
                     /gene_id="g4"
     Transcript      5505..6821
                     /score="0.51"
                     /source="AUGUSTUS"
                     /g5.t1
     CDS             5505..6821
                     /score="0.51"
                     /source="AUGUSTUS"
                     /transcript_id="g5.t1"
                     /gene_id="g5"
                     /frame="[15940..17253: 0, 17254..17256: 0]"
                     /label="Hypothetical"
     gene            5505..6821
                     /score="0.51"
                     /source="AUGUSTUS"
                     /g5
     Single          5505..6821
                     /score="0.51"
                     /frame="0"
                     /source="AUGUSTUS"
                     /transcript_id="g5.t1"
                     /gene_id="g5"
ORIGIN
        1 ATGGCTCCTC GTGGTATCAC CGGCCCCGGC TACAGAGTGG CCCCCCGCGG CTTCTTTGGC
       61 TCGACCTACG ACATTCTCAC GAGCTCTGAG AACGCGTCTG TGGTGCGCGG CATTACTGTC
      121 TTTGGTGTAT GTGCTACTGG ATACACCGAG ATAACGCAAG AGGCTGCTGT GTAGCTCATG
      181 TTAGATTGGA TGCGGTTGTA CTGACAAGAT GATGTCTAGG TTGCTGTTGC TTTCTTCGCG
      241 AGTGGTCTAG GTGACTTGTT TGTTCCTAGG TGAGTTGTCC TTCAGACTTG GACATTTATA
      301 TTAGCATAGG CAGCTCATGT ATTGTGGGCT GGTTTGTGTC TACATCTAAT GGTCTTGGAT
      361 ATGAGTGATT GATTCGAAGC TAACCGATGG ACTTGTGGGA GTATAGCCAG TAAGAATCGA
      421 CGACATGAAA GACGAGATGA AAGCGGAATA AGGATCGTAA TCGACAGGTT CACGTTTAAC
      481 GAGTCTTTGT TTCTAAACGT CAAGCCCGTT TCGACAGAGC TAGCATCACG GCATTTGAGC
      541 GCTTGTGTGC TGGAACGTAC GGCTGGCTAG TTTAGGTTGC GAGCGGTGCG GTTATCCCCC
      601 GCTGTGTATG AATACACGCA CCGCAAAGGG TGTAGAGGTT AGAGGCTGTC ATAGTTGGGA
      661 CAGCGGTACG AAGATTTGCT TGTATTATTA ACTTGGGTCT TGTGGTTTCC TGTCATTATG
      721 AGACGGGCAC TGTGAACCCT ATGCTTGAGT GTTTCTGCTT TGGGAGATGA ATGGAATTTC
      781 TCTATGTTTT AGGTGCTTGT TCAAACGACA ATGTGTATAT TTTTGCTTCC TTAGATTTGC
      841 CTTGGCCAAT ATGACACAAG CCAGAATCAC GCGCATCCCA GTGTTCCAAC CGCTCTCTGG
      901 ATGAAAAGAC GGTCGGTGAC TCCGAGTTCT TGGAATCGAG TGTTCACTGC GGAGTACCTT
      961 CATGTAAATG ACCGCAGAGA AACTGGTACA GAGACAAGGA TCTGGAGATA ATGGCGAAGC
     1021 TACGCAACAC AGGGCCTGTA TTGCTGACCC GGGAAGTGGG TGAGGTTTGC TGTGATAGGG
     1081 GAACCAAGTG AAAGCTAAAC TGAATATCAT TGGGCGTCAC CCGAGCGTGG AGATTCGATG
     1141 AAGATGAGCT ACAGTTTGAC CGTGAGCTGC ACTGTGACTG TGCCGCGTAG TGTGATACGT
     1201 GTGATAGTTG GTTAACGAAC GTATGGGAAT ACAAGTGCTG TATAGGCTCA ACTGTGCACA
     1261 CAGACATAGT TCATCTTTAT GCTTATATCC TGGTATGGCC GGTCAGCAAG ACTTCAAGCG
     1321 GCCTAGATCA GGCCCGGAAC TACAGGGCTA AGCTAGCACA GATATGAAGA CAACAAAGGC
     1381 GGGGCGCAAC TAAGTCTGGC CAAGGGGCCA GGCCGGGACG AAGGAGGGTG TTTCCGGCCT
     1441 AAAAAACGCA TAGCGCACAA ATAGCCCGCG GCTATCTTGC CCGCACGTGT GTAATCTTCA
     1501 CACTGGGAGG TCAAAGATTA TGCAGGAGCT TCAAGAAACA TGGATAGAGG TTGTGTGAAG
     1561 GTGGTGTACG CCATTGGGGC TGGAGTCAGA GCTGGACAGT AAGTTGCAGC CGGCCGCAGT
     1621 CCTGGGGGCA GTCAAGGGTT GCAGAAGTGG CCAGAGGTGC GCGATGCTAG GCCTTCCCTG
     1681 TCATGCAGCA AGAGTTGTAG TAGGTCGCAG AGAACCACGG GTAAAGAGCC AAGCAAAGGG
     1741 AGGATGGTGC CACTACCCAC AGCAGCGATG CAGTGCAGGA CAGCACGGGA GGGGGCGGCG
     1801 GGAAGCACAA GTCCGTGGGC GAGTACCGAG CCAGAGAAGG CTCCTGGAGG GCCGACGAGC
     1861 TGTCTGGAGC GACGTGACAG AGCACAGGAG CTTCGGTGTC TTCATAGACA TCTTGACGAG
     1921 CGCTGGCCGA CTGCCGGGGC ATGTCTGCAA GCAATATCAG GAAGAGACTA GGCCTGGCGG
     1981 CCAGCTTTAG ACGAGCCATG CCAAGCAGCG CAAGAAACAG GAGTAGATCC CTGGATCACA
     2041 ACAGAGCTCC TGGCACATCC AAGACAGCAT TATTACGAAT TTATCGCGAG GCTTTGCGTG
     2101 TCTCCAGGCT CGGATCGGCG AATAGCAGTC AAGGTCCCCG ACCCCACATC GGAGAACAAT
     2161 GTTAAGCGGG CCCCACTTTT CGCCAGAACA ATAGCAAGCG AGAACGACGT CTGGTGGCCC
     2221 AAAAGGGAAA GACCCTGGCC AAAAGCGACA GGGGCCGGCC AGCGATATAA AAGCAGACTG
     2281 ATATTAGTTG ACGACGCAGG GAAAAAAACA AGAAAAAAAG AAAAATGTCG GAATAAAGCG
     2341 AGCTTGCAGG CGGGACGCAC TGGCGGCTTT GTTTCTCGTT GGGCGGCTGC CCGCAAACTG
     2401 GCGCCAGTGA GCTGCGCGCT ATATTCCGGC ATTTCCTTTT GCCTGCGTCC TTTAGTGGCA
     2461 CTGACTGTGT TGGCTGCTTG CTAGTCCTGG CTTCTCGCCC GCCTCTCCTC TGCCCATCCA
     2521 TCCTCCGCCG CCCTAGTTGC CTCTCACCTC CACTCTTGTG CTTCCGCAGA CTTACATGCC
     2581 GCCGTCATTT TCAGGCCCAG CCGCTTGCTA AAGCCGGTTC GACAAGGGAT CTGACAGCAC
     2641 AGCACACCCA CACAGCAGAA AATAACCCAG GCCGCAGATA AACTAAGCTG AGACTGCAAG
     2701 TCACGCTCCC TCCCCTCCTC AAGCATCAAG CACACGAATG CACCCACACA GAGCAACCCG
     2761 GCCATGAAGC GGTAGTATTT CTTTCAAGCA TCCCGTCTGT CTTTGAAGCC GTTGCTTTGT
     2821 TTGACTTGTC AGCACTTGCA AGTCGTCTAA CGGGCCTTGC CTTTTAATCT CCGGCCGTGC
     2881 CTTTTTCTTC CCCTCTACCC TTTCCTATTC ATCTGAGACT GCCGTTGGCC ATTTCAGCTG
     2941 CTGAGACACT CTTAACTACC CTCACCGTTT CAATACCGTC CTGCTCGTCA TACTGTGGGT
     3001 AACATCTTGC ATCTCACATC GTCATTGCGA TCTATCAGTG CGCCCAGCTC TTCAGGACGA
     3061 AGCCTGAAAC TGTAGTCTTA CTGTGAGATC CAGACAATCT GGTTCCTATT TCCCATTGAT
     3121 TGGGTATACT ACGACACGGA CAAGTGGTGC TTCTGGGGTA GAGAGGTCGG GGTCGTCTAT
     3181 CAAATACCAG CTGCTACCAG ACTTTCCTCC CTGAGGATAT CGTCTTGAGA TATCAACTCT
     3241 ACGACCATCA CGTTGTGCTC TTCTCATTTT CCATTTTACT GCCAGCTCTA TACGACGTCT
     3301 CTTGATAGAG TCCAAATCAC ATCCGATATT CTACCTTGTG CTCTCATCTA CGTTTGATTT
     3361 GTGAGGTTTG AAGACGCTCA ATCTTATTTC CCGTCGCTCC ATCTCATTAG CCTGAAGGAC
     3421 ATATAATGGG CTGAGTTGCC TCCACTGGCA TATCGACTTT TTGTGTTCAT GCAGTATCTT
     3481 CTTTCTGATC AAAAGCCTCC AAGACTGTCT TTTAAACTAT TCCACTTTTT AGCTCAAGTC
     3541 GAGCCTCAGT TTCTTTCACA CAGAGTGAGA CAATCTCCAT TCTTTGACCT GTTCCCGATT
     3601 GACATTCCTA CCAACACCAC TACTAGACCT AAAGCTACAC TTTCTTCGCA TAATGTCCGC
     3661 CGAAAGTGCC TCTCTGAGAA GCGTCGCCTT TGATCCATAT ACACAAGTGT TTAATTTGAC
     3721 GGCCTCAGAC GGAGTCACTC AGTTTCCCGT GGCACTCGAC ATACTCAACA CCGCCATCAA
     3781 ACGATACTAC GCCCAGTGCA TATCCTATGG TGTCCAGTTT GGCCTCTGCT TTGGCCTTTT
     3841 GCTGTCGCTT TTGATTCTCA GCCCAACTGA GCGCATACGC AAAATTGGCG TGCGGCTGCA
     3901 AATGGCCGGA CTGCTGTGCA ACATGCTTCG TGTGCTGTTG TTGGCTTTGT ACTACACATC
     3961 CAACTGGACT GAGCTGTACG ACATGGCCAG CGGAGAGTAT CTTCAAGTTG ACGACACCGA
     4021 CCTGTTCAAG ACAGTCAGCT CTACAGTGAT GCTGCTGGTT TTGTTGGCGC TAATCGGGTG
     4081 CATGTTGACG GTCCATGCTT GGTCGCTCAT GCGCATGTGG GCTCCGCTGG CCAAATGGAC
     4141 CGCTCTCGCC ATCTCGGTCG GCGTGACCAT GGCCCTCCTC AGCTTCAAGA TTGTCGTGGC
     4201 TGTCATGTAT ACGCGCGCGA CACTGCGCAT GGAGGGGGCT TCACGCCGAG CTCAATGGCT
     4261 TAGCTTTGCT TCGAACATCA TGTATGCTGC AGTCATCTTT TGGTTTGCTA TGCTCTTCAA
     4321 TGTGAAGCTG GTCACCCACC TTGTCAAGAA CCGGCGCTTC CTCCCGTTGC GCAATAGACT
     4381 GACGCCTATC GAGACCCTGG TGATCACAAA CGGCATCATG ATGATTATTC CCGGTAAGGA
     4441 CAAGCCTTTT TTTCTTAAAT CTGCCACGTC CAACTTGGCA ACTAACCCTA CTTGGATCTA
     4501 GTTTCCTTTG CAAGCATGTC ATGGGCGGAT ATTTCGCACT ATCTAGATGT CATCCCGTGG
     4561 ATGTCGACTT CGACCATTTG TGTTGTGGCC TACGGCTCAC TTGCCGCCCA GCGCATCACC
     4621 AATAGCACTG TGAGCAGCCT TGGCCACATT GAGTCGGCAA ACATCTCGAA CAACAGCAGA
     4681 AGCAACTACG TCAACATTCG CAATCTGGGC TCGATGGAGA CCCAGTCGCA GTTGATAACC
     4741 TCTCGCAACG CCAACAGCGT CTTGAGCAGC GGCCAAAAGA CTCTCGTGGG CCGGAGGGAC
     4801 ACCTCGTCCA GAATGTCGCC CACCAAGACA GATATCGAGG CTGGAGCCGT GCTGGTGGAG
     4861 CGGGATCTAG ACCAGCACAG CGAGAAGCAC CGGTAGACCG CCAGAGAGAG AGAGTCGGCT
     4921 GATTAGTTAA GCAAGAGAGC GTAGGACGTG TGGAAAGCCC GGCAGAACCA GTCTGCTGAC
     4981 TGAGGTGGTG GTACAATGTT TGTGTTTGTA GAGGCACTGC TTTTAATATT CTTTACCTTG
     5041 AGTCTTGTAT TTTCTATATT TGATTTTGGA TTCCCCCAAA TAGGCAGCCC GTCTGTCACC
     5101 TACCAAGGCA ATTGCCACCG CCGTGTGTGT GTGTGGTACC AACCTCGTTG CTGGCCGTGC
     5161 CTTCCATTTC AGCATCGCTA GTTTGTGTGT TTTGATGCCG TTGCTCAGGC AAACTCTAAA
     5221 GGTTCTGCCT CTTTTTTTTT CTTCAGCCTA TATTTTGTCC CGCCTTGCTG GCAGCACCTT
     5281 TCTCGCATAC TTTTTTTTTC CTTTGTCACA GCACGAAAAT CCAGTCACTC GCGCCGTTCA
     5341 GTCTCTCAAC GGTCCTGCCT CGAGCTCCTT GCTGGTCTTC TTCTGCCTGG ACAGGACTCT
     5401 AACGCCAGGC AATTCTCCTT CGCTTCACCT TCTCGACGCG CGCAGCGCGG CTGTGGTTCG
     5461 AGTACTGTGT TGTATTCTCT ATCTCATTAT CGACATCTTT ACCAATGGCG GCAGTATTCT
     5521 TTGACCCCGA ATCTGGCCTC CTGGCCAGCG TCTCGCCCGA GTCCGATGAG CGGTCTGCCT
     5581 TGGCCAACGT CCCGGACTCA CACGAAGCTC ATCCTGTCGT GGCCCGTCCT GGTGTGAGCG
     5641 CCGAGACTTG GGCTTTTGGA GCAGCTGATG GCGTCTATGA GCAACAGCCG GAGACGCCCA
     5701 TCATGCAGCG ATCTCGTCCG CGCCCCAGAC GCGACCATAG GTTCTCTTGC TACAGCTGCA
     5761 GCTCGGCCTC TGATTTTGGC TCTCTGTCGC TTCTTCCTAG GCAGGAAGGC TTTACCCCCG
     5821 ATGTTGATAC CCAGAATCAT CACCAATGCG GGCCTTTTTA CGGTGGCCCA GCTCAAGGCT
     5881 CCACTGTCCC CTCGGCTGCT CCGTCCTACT CGACGGGGGT ATCGTTTGCA GGGCCCGACT
     5941 CTGCGACCGC CGCACAGATG CGGCAAAGCT CTTGTGCAAC CGCACCCTCC AGGAGAGTCC
     6001 GCAATTTCTC TCCGTACCCT TTCATGACTC CAGCTTCTCT CTCCCGGGTC TCCGCCTTCG
     6061 ACCCGCCGAC TGACTCTAGC GCGTCTGATA CTGCAGGCGC GGAGTCAAAC TGCGGGGATG
     6121 AGTCGGCCTC GTTCGCCATG GAGAGTTCCA GCCGTGGTAA AGAGGTGGCG CGCCAGCAGG
     6181 GTCACAGGCG CGCAAACACG ATGAGTGACT CTGGTCGTCA ACGGTCCAAT TCGTGGTACT
     6241 CGTCTGTAGT TTCGGCAATC CGGAATGTCG GGGAGCCCAA CGACGATTTT GCCAGAATTG
     6301 GCATCACTGG CCAGCTGCGC CTTTCTTCCC CTTCTTCTGT TGAGCGTCGC AGAAGCTCAG
     6361 GACAAGCGTT GTCAAGATTC AACACGCTTT ACAGGCGCAA CTCTCTGACA AACTACGCAG
     6421 ACATTTCGTC TCTCCTAGAC GAGACTAAAA ACACACAGAA TATCTACGAT GTCCGTAGGA
     6481 ACAGCGAAGA GGTGCCCAAA CTTACCAATC AGCGGCAAAC ATCGGAAACT CGCCCTCTCG
     6541 TCATGGCGCC CATCTCTTCT AGCAAGGGCA ATACTAAGTC TTCCAGAAAG CCGCGCCGCA
     6601 CCTTGAAGAA CTTATCGGAG AGCATCCTCA CCAAACTTCG CCACTCGGAC CAAGAAAACG
     6661 CTGACCCAGC TACTGTACGC AACATGGGCC ATAGACAATC GCCAATGAAG TCTGAGTACC
     6721 TGTCGCAGCC GCCCCTAAAC GCTGCACAAT TTACGCAGGC CAAGAAAAGA GGCCACCAGA
     6781 AGCGAGCGGA TTCGGGATGG GGCTTGAGTT TGGGGTCCTA G
//
LOCUS       Be.rouxiae_PM34_AlphaReceptor      6820 bp    DNA     linear   PLN 14-NOV-2022
DEFINITION  Berkeleyomyces rouxiae strain PM34 tig00000395, whole genome
            shotgun sequence.
ACCESSION   JAOUZH010000016 JAOUZH010000000
VERSION     JAOUZH010000016.1
KEYWORDS    WGS.
SOURCE      Berkeleyomyces rouxiae (unknown)
  ORGANISM  Berkeleyomyces rouxiae
            Eukaryota; Fungi; Dikarya; Ascomycota; Pezizomycotina;
            Sordariomycetes; Hypocreomycetidae; Microascales;
            Ceratocystidaceae; Berkeleyomyces.
REFERENCE   1  (bases 1 to 452885)
  AUTHORS   Dumigan,C.R.
  TITLE     Direct Submission
  JOURNAL   Submitted (05-AUG-2022) Biology, University of British Columbia,
            1177 Research Road, Kelowna, British Columbia V1V 1V7, Canada
COMMENT     ##Genome-Assembly-Data-START
            ##Assembly Date          :: 29-JUL-2022
            Assembly Method        :: Canu v. 07/29/2022; MaSuRCA v. 07/29/2022
            Assembly Name          :: PM34_polca_canu
            Genome Representation  :: Full
            Expected Final Version :: No
            Genome Coverage        :: 22.51x
            Sequencing Technology  :: Oxford Nanopore; Illumina
            ##Genome-Assembly-Data-END##
FEATURES             Location/Qualifiers
     Transcript      1..368
                     /score="0.44"
                     /source="AUGUSTUS"
                     /g5.t1
     CDS             join(1..126,220..269,314..368)
                     /source="AUGUSTUS"
                     /transcript_id="g5.t1"
                     /gene_id="g5"
                     /score="0.46"
                     /score="0.75"
                     /score="0.9"
                     /frame="[complement(8902..8904): 0,
                     complement(8905..8956): 1, complement(9001..9050): 0,
                     complement(9144..9269): 0]"
                     /label="TOM core complex subunit Tom6"
     gene            1..368
                     /score="0.44"
                     /source="AUGUSTUS"
                     /g5
     Initial         1..126
                     /score="0.9"
                     /frame="0"
                     /source="AUGUSTUS"
                     /transcript_id="g5.t1"
                     /gene_id="g5"
     source          complement(<1..>6820)
                     /organism="Berkeleyomyces rouxiae"
                     /mol_type="genomic DNA"
                     /submitter_seqid="tig00000395"
                     /strain="PM34"
                     /isolation_source="carrot agar plate"
                     /host="Cannabis sativa"
                     /db_xref="taxon:2035830"
                     /country="Canada"
                     /lat_lon="49.9394 N 119.3948 W"
                     /collection_date="2022-02-08"
     intron          127..219
                     /score="0.83"
                     /source="AUGUSTUS"
                     /transcript_id="g5.t1"
                     /gene_id="g5"
     Internal        220..269
                     /score="0.75"
                     /frame="0"
                     /source="AUGUSTUS"
                     /transcript_id="g5.t1"
                     /gene_id="g5"
     intron          270..313
                     /score="0.47"
                     /source="AUGUSTUS"
                     /transcript_id="g5.t1"
                     /gene_id="g5"
     Terminal        314..368
                     /score="0.46"
                     /frame="1"
                     /source="AUGUSTUS"
                     /transcript_id="g5.t1"
                     /gene_id="g5"
     Transcript      3652..4895
                     /score="0.65"
                     /source="AUGUSTUS"
                     /g4.t1
     CDS             join(3652..4432,4501..4895)
                     /source="AUGUSTUS"
                     /transcript_id="g4.t1"
                     /gene_id="g4"
                     /score="0.65"
                     /score="1"
                     /frame="[complement(4375..4377): 0,
                     complement(4378..4769): 2, complement(4838..5618): 0]"
                     /label="Putative alpha pheromone receptor"
     gene            3652..4895
                     /score="0.65"
                     /source="AUGUSTUS"
                     /g4
     Initial         3652..4432
                     /score="1"
                     /frame="0"
                     /source="AUGUSTUS"
                     /transcript_id="g4.t1"
                     /gene_id="g4"
     intron          4433..4500
                     /score="0.99"
                     /source="AUGUSTUS"
                     /transcript_id="g4.t1"
                     /gene_id="g4"
     Terminal        4501..4895
                     /score="0.65"
                     /frame="2"
                     /source="AUGUSTUS"
                     /transcript_id="g4.t1"
                     /gene_id="g4"
     Transcript      5504..6820
                     /score="0.43"
                     /source="AUGUSTUS"
                     /g3.t1
     CDS             5504..6820
                     /source="AUGUSTUS"
                     /transcript_id="g3.t1"
                     /gene_id="g3"
                     /score="0.43"
                     /frame="[complement(2450..2452): 0,
                     complement(2453..3766): 0]"
                     /label="Hypothetical"
     gene            5504..6820
                     /score="0.43"
                     /source="AUGUSTUS"
                     /g3
     Single          5504..6820
                     /score="0.43"
                     /frame="0"
                     /source="AUGUSTUS"
                     /transcript_id="g3.t1"
                     /gene_id="g3"
ORIGIN
        1 ATGGCTCCTC GTGGTATCAC CGGCCCCGGC TACAGAGTGG CCCCCCGCGG CTTCTTTGGC
       61 TCGACCTACG ACATTCTCAC GAGCTCTGAG AACGCGTCTG TGGTGCGCGG CATTACTGTC
      121 TTTGGTGTAT GTGCTACTGG ATACACCGAG ATAACGCAAG AGGCTGCTGT GTAGCTCATG
      181 TTAGATTGGA TGCGGTTGTA CTGACAAGAT GATGTCTAGG TTGCTGTTGC TTTCTTCGCG
      241 AGTGGTCTAG GTGACTTGTT TGTTCCTAGG TGAGTTGTCC TTCAGACTTG GACATTTATA
      301 TTAGCATAGG CAGCTCATGT ATTGTGGGCT GGTTTGTGTC TACATCTAAT GGTCTTGGAT
      361 ATGAGTGATT GATTCGAAGC TAACCGATGG ACTTGTGGGA GTATAGCCAG TAAGAATCGA
      421 CGACATGAAA GACGAGATGA AAGCGGAATA AGGATCGTAA TCGACAGGTT CACGTTTAAC
      481 GAGTCTTTGT TTCTAAACGT CAAGCCCGTT TCGACAGAGC TAGCATCACG GCATTTGAGC
      541 GCTTGTGTGC TGGAACGTAC GGCTGGCTAG TTTAGGTTGC GAGCGGTGCG GTTATCCCCC
      601 GCTGTGTATG AATACACGCA CCGCAAAGGG TGTAGAGGTT AGAGGCTGTC ATAGTTGGGA
      661 CAGCGGTACG AAGATTTGCT TGTATTATTA ACTTGGGTCT TGTGGTTTCC TGTCATTATG
      721 AGACGGGCAC TGTGAACCCT ATGCTTGAGT GTTTCTGCTT TGGGAGATGA ATGGAATTTC
      781 TCTATGTTTT AGGTGCTTGT TCAAACGACA ATGTGTATAT TTTTGCTTCC TTAGATTTGC
      841 CTTGGCCAAT ATGACACAAG CCAGAATCAC GCGCATCCCA GTGTTCCAAC CGCTCTCTGG
      901 ATGAAAAGAC GGTCGGTGAC TCCGAGTTCT TGGAATCGAG TGTTCACTGC GGAGTACCTT
      961 CATGTAAATG ACCGCAGAGA AACTGGTACA GAGACAAGGA TCTGGAGATA ATGGCGAAGC
     1021 TACGCAACAC AGGGCCTGTA TTGCTGACCC GGGAAGTGGG TGAGGTTTGA TGTGATAGGG
     1081 GAACCAAGTG AAAGCTAAAC TGAATATCAT TGGGCGTCAC CCGAGCGTGG AGATTCGATG
     1141 AAGATGAGCT ACAGTTTAAC CGTGAGCTAC ACTATGACTG TGCCGCGTAG TGTGATACGT
     1201 GTAATAGTTG GTTAACGAAC GTATGGGAAT ACAAGTGCTG TATAGGCTCA ACTGTGCACA
     1261 CAACATAGTT CATCTTTATG CTTATATCCT GGTATGGCCG GTCAGCAAGA CTTCAAGCGG
     1321 CCTAGATCAG GCCCGGAACT ACAGGGCTAA GCTAGCACAG ATATGAAGAC AACAAAGGCG
     1381 GGGCGCAACT AAGTCTGGCC AAGGGGCCAG GCCGGGACGA AGGAGGGTGT TTCCGGCCTA
     1441 AAAAACGCAT AGCGCACAAA TAGCCCGCGG CTATCTTGCC CGCACGTGTG TAATCTTCAC
     1501 ACTGGGAGGT CAAAGATTAT GCAGGAGCTT CAAGAAACAT GGATAGAGGT TGTGTGAAGG
     1561 TGGTGTACGC CATTGGGGCT GGAGTCAGAG CTGGACAGTA AGTTGCAGCC GGCCGCAGTC
     1621 CTGGGGGCAG TCAAGGGTTG CAGAAGTGGC CAGAGGTGCG CGATGCTAGG CCTTCCCTGT
     1681 CATGCAGCAA GAGTTGTAGT AGGTCGCAGA GAACCACGGG TAAAGAGCCA AGCAAAGGGA
     1741 GGATGGTGCC ACTACCCACA GCAGCGATGC AGTGCAGGAC AGCACGGGAG GGGGCGGCGG
     1801 GAAGCACAAG TCCGTGGGCG AGTACCGAGC CAGAGAAGGC TCCTGGAGGG CCGACGAGCT
     1861 GTCTGGAGCG ACGTGACAGA GCACAGGAGC TTCGGTGTCT TCATAGACAT CTTGACGAGC
     1921 GCTGGCCGAC TGCCGGGGCA TGTCTGCAAG CAATATCAGG AAGAGACTAG GCCTGGCGGC
     1981 CAGCTTTAGA CGAGCCATGC CAAGCAGCGC AAGAAACAGG AGTAGATCCC TGGATCACAA
     2041 CAGAGCTCCT GGCACATCCA AGACAGCATT ATTACGAATT TATCGCGAGG CTTTGCGTGT
     2101 CTCCAGGCTC GGATCGGCGA ATAGCAGTCA AGGTCCCCGA CCCCACATCG GAGAACAATG
     2161 TTAAGCGGGC CCCACTTTTC GCCAGAACAA TAGCAAGCGA GAACGACGTC TGGTGGCCCA
     2221 AAAGGGAAAG ACCCTGGCCA AAAGCGACAG GGGCCGGCCA GCGATATAAA AGCAGACTGA
     2281 TATTAGTTGA CGACGCAGGG AAAAAAACAA GAAAAAAAGA AAAATGTCGG AATAAAGCGA
     2341 GCTTGCAGGC GGGACGCACT GGCGGCTTTG CTTCTCGCTG GGCGGCTGCC CGCAAACTGG
     2401 CGCCAGTGAG CTGCGCGCTA TATTCCGGCA TTTCCTTTTG CCTGCGTCCT TTAGTGGCAC
     2461 TGACTGTGTT GGCTGCTTGC TAGTCCTGGC TTCTCGCCCG CCTCTCCTCT GCCTATCCAT
     2521 CCTCCGCCGC CCTAGTTGCC TCTCACCTCC ACTCTTGTGC TTCCGCAGAC TTACATGCCG
     2581 CCGTCATTTT CAGGCCCAGC CGCTTGCTAA AGCCGGTTCG ACAAGGGATC TGACAGCACA
     2641 GCACACCCAC ACAGCAGAAA ATAACCCAGG CCGCAGATAA ACTAAGCTGA GACTGCAAGT
     2701 CACGCTCCCT CCCGTCCTCA AGCACCAAGC ACACGAATGC ACCCACACAG AGCAACCCGG
     2761 CCATGAAGCG GTAGTATTTC TTTCAAGCAT CCCGTCTGTC TTTGAAGCCG TTGCTTTGTT
     2821 TGACTTGTCA GCACTTGCAA GTCGTCTAAC GGGCCTTGCC TTTTAATCTC CGGCCGTGCC
     2881 TTTTTCTTCC CCTCTACCCT TTCCTATTCA TCTGAGACTG CCGTTGGCCA TCTCAGCTGC
     2941 TGAGACACTC TTAACTACCC TCACCGTTTC AATACCGTCC TGCTCGTCAT ACTGTGGGTA
     3001 ACATCTTGCA TCTCACATCG TCATTGCGAT CTATCAGTGC GCCCAGCTCT TCAGGACGAA
     3061 GCCTGAAACT GTAGTCTTAC TGTGAGATCC AGACAATCTG GTTCCTATTT CCCATTGATT
     3121 GGGTATACTA CGACACGGAC AAGTGGTGCT TCTGGGGTAG AGAGGTCAGG GTCGTCTATC
     3181 AAATACCAGC TGCTACCAGA CTTTCCTCCC TGAGGATATC GTCTTGAGAT ATCAACTCTA
     3241 CGACCATCAC GTTGTGCTCT TCTCATTTTC CATTTTACTG CCAGCTCTAT ACGACGTCTC
     3301 TTGATAGAGT CCAAATCACA TCCGATATTC TACCTTGTGC TCTCATCTAC GTTTGATTTG
     3361 TGAGGTTTGA AGACGCTCAA TCTTATTTCC CGTCGCTCCA TCTCATTAGC CTGAAGGACA
     3421 TATAATGGGC TGAGTTGCCT CCACTGGCAT ATCGACTTTT TGTGTTCATG CAGTATCTTC
     3481 TTTCTGATCA AAAGCCTCCA AGACTGTCTT TTAAACTATT CCACTTTTTA GCTCAAGTCG
     3541 AGCCTCAGTT TCTTTCACAC AGAGTGAGAC AATCTCCATT CTTTGACCTG TTCCCGATTG
     3601 ACATTCCTAC CAACACCACT ACTAGACCTA AAGCTACACT TTCTTCGCAT AATGTCCGCC
     3661 GAAAGTGCCT CTCTGAGAAG CGTCGCCTTT GATCCATATA CACAAGTGTT TAATTTGACG
     3721 GCCTCAGACG GAGTCACTCA GTTTCCCGTG GCACTCGACA TACTCAACAC CGCCATCAAA
     3781 CGATACTACG CCCAGTGCAT ATCCTATGGT GTCCAGTTTG GCCTCTGCTT TGGCCTTTTG
     3841 CTGTCGCTTT TGATTCTCAG CCCAACTGAG CGCATACGCA AAATTGGCGT GCGGCTGCAA
     3901 ATGGCCGGAC TGCTGTGCAA CATGCTTCGT GTGCTGTTGT TGGCTTTGTA CTACACATCC
     3961 AACTGGACTG AGCTGTACGA CATGGCCAGC GGAGAGTATC TTCAAGTTGA CGACACCGAC
     4021 CTGTTCAAGA CAGTCAGCTC TACAGTGATG CTGCTGGTTT TGTTGGCGCT AATCGGGTGC
     4081 ATGTTGACGG TCCATGCTTG GTCGCTCATG CGCATGTGGG CTCCGCTGGC CAAATGGACC
     4141 GCTCTCGCCA TCTCGGTCGG CGTGACCATG GCCCTCCTCA GCTTCAAGAT TGTCGTGGCT
     4201 GTCATGTATA CGCGCGCGAC ACTGCGCATG GAGGGGGCTT CACGCCGAGC TCAATGGCTT
     4261 AGCTTTGCTT CGAACATCAT GTATGCTGCA GTCATCTTTT GGTTTGCTAT GCTCTTCAAT
     4321 GTGAAGCTGG TCACCCACCT TGTCAAGAAC CGGCGCTTCC TCCCGTTGCG CAATAGACTG
     4381 ACGCCTATCG AGACCCTGGT GATCACAAAC GGCATCATGA TGATTATTCC CGGTAAGGAC
     4441 AAGCCTTTTT TTCTTAAATC TGCCACGTCC AACTTGGCAA CTAACCCTAC TTGGATCTAG
     4501 TTTCCTTTGC AAGCATGTCA TGGGCGGATA TTTCGCACTA TCTAGATGTC ATCCCGTGGA
     4561 TGTCGACTTC GACCATTTGT GTTGTGGCCT ACGGCTCACT TGCCGCCCAG CGCATCACCA
     4621 ATAGCACTGT GAGCAGCCTT GGCCACATTG AGTCGGCAAA CATCTCGAAC AACAGCAGAA
     4681 GCAACTACGT CAACATTCGC AATCTGGGCT CGATGGAGAC CCAGTCGCAG TTGATAACCT
     4741 CTCGCAACGC CAACAGCGTC TTGAGCAGCG GCCAAAAGAC TCTCGTGGGC CGGAGGAACA
     4801 CCTCGTCCAG AATGTCGCCC ACCAAGACAG ATATCGAGGC TGGAGCCGTG CTGGTGGAGC
     4861 GGGATCTAGA CCAGCACAGC GAGAAGCACC GGTAGACCGC CAGAGAGAGA GAGTCGGCTG
     4921 ATTAGTTAAG CAAGAGAGCG TAGGACGTGT GGAAAGCCCG GCAGAACCAG TCTGCTGACT
     4981 GAGGTGGTGG TACAATGTTT GTGTTTGTAG AGGCACTGCT TTTAATATTC TTTACCTTGA
     5041 GTCTTGTATT TTCTATATTT GATTTTGGAT TCCCCCAAAT AGGCAGCCCG TCTGTCGCCT
     5101 ACCAAGGCAA TTGCCACCGC CGTGTGTGTG TGTGGTACCA ACCTCGTTGC TGGCCGTGCC
     5161 TTCCATTTCA GCATCGCTAG TTTGTGTGTT TTGATGCCGT TGCTCAGGCA AACTCTAAAG
     5221 GTTCTGCCTC TTTTTTTTTC TTCAGCCTAT ATTTTGTCCC GCCTTGCTGG CAGCACCTTT
     5281 CTCGCATACT TTTTTTTTCC TTTGTCACAG CACGAAAATC CAGTCACTCG CGCCGTTCAG
     5341 TCTCTCAACG GTCCTGCCTC GAGCTCCTTG CTGGTCTTCT TCTGCCTGGA CAGGACTCTA
     5401 ACGCCAGGCA ATTCTCCTTC GCTTCACCTT CTCGACGCGC GCAGCGCGGC TGTGGTTCGA
     5461 GTACTGTGTT GTATTCTCTA TCTCATTATC GACATCTTTA CCAATGGCGG CAGTATTCTT
     5521 TGACCCCGAA TCTGGCCTCC TGGCCAGCGT CTCGCCCGAG TCCGATGAGC GGTCTGCCTT
     5581 GGCCAACGTC CCGGACTCAC ACGAAGCTCA TCCTGTCGTG GCCCGTCCTG GTGTGAGCGC
     5641 CGAGACTTGG GCTTTTGGAG CAGCTGATGG CGTCTATGAG CAACAGCCGG AGACGCCCAT
     5701 CATGCAGCGA TCTCGTCCGC GCCCCAGACG CGACCATAGG TTCTCTTGCT ACAGCTGCAG
     5761 CTCGGCCTCT GATTTTGGCT CTCTGTCGCT TCTTCCTAGG CAGGAAGGCT TTACCCCCGA
     5821 TGTTGATACC CAGAATCATC ACCAATGCGG GCCTTTTTAC GGTGGCCCAG CTCAAGGCTC
     5881 CACTGTCCCC TCGGCTGCTC CGTCCTACTC GACGGGGGTA TCGTTTGCAG GGCCCGACTC
     5941 TGCGACCGCC GCACAGATGC GGCAAAGCTC TTGTGCAACC GCACCCTCCA GGAGAGTCCG
     6001 CAATGTCTCT CCGTACCCTT TCATGACTCC AGCTTCTCTC TCCCGGGTCT CCGCCTTCGA
     6061 CCCGCCGACT GACTCTAGCG CGTCTGATAC TGCAGGCGCG GAGTCAAACT GCGGGGATGA
     6121 GTCGGCCTCG TTCGCCATGG AGAGTTCCAG CCGTGGTAAA GAGGTGGCGC GCCAGCAGGG
     6181 TCACAGGCGC GCAAACACGA TGAGTGACTC TGGTCGTCAA CGGTCCAATT CGTGGTACTC
     6241 GTCTGTAGTT TCGGCAATCC GGAATGTCGG GGAGCCCAAC GACGATTTTG CCAGAATTGG
     6301 CATCACTGGC CAGCTGCGCC TTTCTTCCCC TTCTTCTGTT GAGCGTCGCA GAAGCTCAGG
     6361 ACAAGCGTTG TCGAGATTCA ACACGCTTTA CAGGCGCAAC TCTCTGACAA ACTACGCAGA
     6421 CATTTCGTCT CTCCTAGACG AGACTAAAAA CACACAGAAT ATCTACGATG TCCGTAGGAA
     6481 CAGCGAAGAG GTGCCCAAAC TTACCAATCA GCGGCAAACA TCGGAAACTC GCCCTCTCGT
     6541 CATGGCGCCC ATCTCTTCTA GCAAGGGCAA TACTAAGTCT TCCAGAAAGC CGCGCCGCAC
     6601 CTTGAAGAAC TTATCGGAGA GCATCCTCAC CAAACTTCGC CACTCGGACC AAGAAAACGC
     6661 TGACCCAGCT ACTGTACGCA ACATGGGCCA TAGACAATCG CCAATGAAGT CTGAGTACCT
     6721 GTCGCAGCCG CCCCTAAACG CTGCACAATT TACGCAGGCC AAGAAAAGAG GCCACCAGAA
     6781 GCGAGCGGAT TCGGGATGGG GCTTGAGTTT GGGGTCCTAG
//
LOCUS       Br.fagacearum_AlphaReceptor      6286 bp    DNA     linear   PLN 03-MAR-2017
DEFINITION  Bretziella fagacearum strain CMW 2656 Cfaga_Contig0000315, whole
            genome shotgun sequence.
ACCESSION   MKGJ01000315 MKGJ01000000
VERSION     MKGJ01000315.1
KEYWORDS    WGS.
SOURCE      Bretziella fagacearum (unknown)
  ORGANISM  Bretziella fagacearum
            Eukaryota; Fungi; Dikarya; Ascomycota; Pezizomycotina;
            Sordariomycetes; Hypocreomycetidae; Microascales;
            Ceratocystidaceae; Bretziella.
REFERENCE   1  (bases 1 to 28888)
  AUTHORS   Wingfield,B.D., Duong,T.A., Hammerbacher,A., van der Nest,M.A.,
            Wilson,A., Chang,R., Wilhelm de Beer,Z., Steenkamp,E.T.,
            Wilken,P.M., Naidoo,K. and Wingfield,M.J.
  TITLE     IMA Genome-F 7: Draft genome sequences for Ceratocystis fagacearum,
            C. harringtonii, Grosmannia penicillata, and Huntiella bhutanensis
  JOURNAL   IMA Fungus 7 (2), 317-323 (2016)
   PUBMED   27990338
REFERENCE   2  (bases 1 to 28888)
  AUTHORS   Wilken,M.P. and Naidoo,K.
  TITLE     Direct Submission
  JOURNAL   Submitted (23-SEP-2016) Department of Genetics, Forestry and
            Agricultural Biotechnology Institute, Lunnon Road, Pretoria,
            Gauteng 0028, South Africa
COMMENT     ##Genome-Assembly-Data-START
            ##Assembly Date         :: 2016
            Assembly Method       :: CLC Genomics Workbench v. 2016; SSPACE v.
                                     2016; GapFiller v. 2016
            Genome Coverage       :: 123.24x
            Sequencing Technology :: Illumina GAIIx
            ##Genome-Assembly-Data-END##
FEATURES             Location/Qualifiers
     Transcript      1..442
                     /score="0.45"
                     /source="AUGUSTUS"
                     /g4.t1
     CDS             join(1..176,394..442)
                     /score="0.92"
                     /score="0.52"
                     /source="AUGUSTUS"
                     /transcript_id="g4.t1"
                     /gene_id="g4"
                     /frame="[6178..6353: 0, 6571..6616: 1, 6617..6619: 0]"
                     /label="TOM core complex subunit Tom6"
     gene            1..442
                     /score="0.45"
                     /source="AUGUSTUS"
                     /g4
     Initial         1..176
                     /score="0.92"
                     /frame="0"
                     /source="AUGUSTUS"
                     /transcript_id="g4.t1"
                     /gene_id="g4"
     source          <1..>6286
                     /organism="Bretziella fagacearum"
                     /mol_type="genomic DNA"
                     /submitter_seqid="Cfaga_Contig0000315"
                     /strain="CMW 2656"
                     /host="Quercus rubra"
                     /culture_collection="CMW:2656"
                     /db_xref="taxon:1836592"
                     /country="USA: West Des Moines, Iowa"
                     /collection_date="1991"
                     /collected_by="Stephan Seegmueller"
     intron          177..393
                     /score="0.45"
                     /source="AUGUSTUS"
                     /transcript_id="g4.t1"
                     /gene_id="g4"
     Terminal        394..442
                     /score="0.52"
                     /frame="1"
                     /source="AUGUSTUS"
                     /transcript_id="g4.t1"
                     /gene_id="g4"
     Transcript      1554..2804
                     /score="0.53"
                     /source="AUGUSTUS"
                     /g5.t1
     CDS             join(1554..2337,2440..2804)
                     /score="0.67"
                     /score="0.84"
                     /source="AUGUSTUS"
                     /transcript_id="g5.t1"
                     /gene_id="g5"
                     /frame="[7731..8514: 0, 8617..8978: 2, 8979..8981: 0]"
                     /label="Alpha pheromone receptor"
     gene            1554..2804
                     /score="0.53"
                     /source="AUGUSTUS"
                     /g5
     Initial         1554..2337
                     /score="0.67"
                     /frame="0"
                     /source="AUGUSTUS"
                     /transcript_id="g5.t1"
                     /gene_id="g5"
     intron          2338..2439
                     /score="0.57"
                     /source="AUGUSTUS"
                     /transcript_id="g5.t1"
                     /gene_id="g5"
     Terminal        2440..2804
                     /score="0.84"
                     /frame="2"
                     /source="AUGUSTUS"
                     /transcript_id="g5.t1"
                     /gene_id="g5"
     Transcript      4067..6286
                     /score="0.74"
                     /source="AUGUSTUS"
                     /g6.t1
     CDS             4067..6286
                     /score="0.74"
                     /source="AUGUSTUS"
                     /transcript_id="g6.t1"
                     /gene_id="g6"
                     /frame="[10244..12460: 0, 12461..12463: 0]"
                     /label="Putative gene 5"
     gene            4067..6286
                     /score="0.74"
                     /source="AUGUSTUS"
                     /g6
     Single          4067..6286
                     /score="0.74"
                     /frame="0"
                     /source="AUGUSTUS"
                     /transcript_id="g6.t1"
                     /gene_id="g6"
ORIGIN
        1 ATGTCTCCTC GTGGTATCAG CGGCCCCGGC TACAGAGTCG CTCCTCGCGG CTTCTTCGGC
       61 TCAACCTACG ATATTGTAAC TGACGCTGAG AACGCCTCGG TTGTCCGTTC AATGGCGGTC
      121 TTTGGCGTTG CTGTTGCTTT CTTTGCTACG GGTCTGGGTG AACTGCTTGT TCCTGCGTAA
      181 GTTGATGATG ATGGTGATGG TACATGGGAT ATAGTGCTAA TTCTTTTCTT TGGGGTCTAG
      241 GCAGTAGATG CGGACGACCG ATAAAACGAA TGACCTGCTG GTACCAAGGC CAGGGCGAGG
      301 GCGAGGGCAA GGGCAAGGGC AGGTGACTCC TTGAACTAGG ATGGGCAAGG CGGCACATAC
      361 AAATAGAGTT GATATACAGA CAGACTCATC TAGGGTCTCT CCTCTGCTAC AGGAGTCAGG
      421 AATCTGGACC CGTGAGCTTT AGGGGCATCT CGTAAATCAA GGAAGTCACA TCAGCTCAAC
      481 GACAGTCTGA GACTTTGTCA ACGAAAACAT ATTGCTTTTA ATTTCATGCG AAACCCAGTA
      541 AATTGGCTGT TGCGTTGTTG ACTGTCACCT TTCGGGCCAA TCAACGGCCC CACATCGGAG
      601 AACAATATTA ACGGCCCCAC ATCGGAGAAC AATGTTAAGA AAGGCCCCAC TTTTTCGTAG
      661 AACAATAGCA AGTGAGTTGA ACGTCCTTTT GGCCGAGATG GGCATCACAG GAAGAATAAC
      721 CGTTACTTTT AGCTGACTTG ATTGAATTTA TTTACAAGGT AGATCTGATA TCTTCCCCTC
      781 TCTCACCGTC CGGATGTGAT AGCTTTCTAC TTGCGTCCCG GGACAACAAT ATCAACCTGA
      841 GATCGACAAC CATCATTTAC CTTTACAAAG TGCCCTCTCC GGTGTTGTTT GATAAAGGAT
      901 AACGGAGGTA CGGTAAGAAA GAAGCCAGGG GGTGGAAGGA TACATCTCTT TTTATATGTC
      961 ATAGTTCACT GAATGGAGAG TCTATCTTCA TTGTTGTTAT CCTTGCCGTT CATTGTCTGT
     1021 AGATTCACTG GCCATCATCA CTTTTTTGAA AAGTCATATT GCATCTTCCA TCCTTGACTT
     1081 TACTTCTTCT TCTCTCCCAC TGAATCTTAA CATTCTCCTC CCTGTCTTAC TTCTACCTCT
     1141 TTGATATTCC CTTTACCTCT CCTATATCTA CCCCCCCCCT CCGGCTGTCA GACCCTCACA
     1201 ACTCCTTCCG CAACCTTGCG TCGGCAGTGC GTGGTTTTAA AAGGACGCCT ACCAACTACA
     1261 TGTCTGGCCG GTTGGGTGGT TGGTCTGACA AGGTTGGCTA TCATCACTAC TTACAACTAC
     1321 TTGGGGACAT TATAAATGAC GTTGATCGAA TTTTCCTAAT GCTATCTTCT AAAACCCGTG
     1381 TTATCAACCA ATATATAAAG CCGTCATGTC CTGCTGCTTT AGCATATTGT TACTCTTGTT
     1441 ACTCTTCATA TTCAGCACTT CTTCTCTTCT GTCTTGGACG CTCAATCTCT CTCTCTCTCT
     1501 CTCTCTCTGC CGAAACAAAA AGGGGTTCTT TTACTCCCTC ACTTCACGCC AAGATGAAAA
     1561 CCTACGATGC CATCTTCAAC AGCACCGACC CGGAAGCCAT CATCTTTACC CTCCCACTCC
     1621 GAGATGGCGG CTCATTTGAA ATGAACATGG ACATCATGAA CGATTACTAC CGTTACTTTG
     1681 TACGCTATGC CATCTCCCGC GGGATCCAAA CCGGCGTCAT CTTCATGACT CTTGTCACTC
     1741 TCATTGCCTG CAGCCCAACC GAACGCATCA TCAAAAAGAA CATCTTTGTC CAAATCATCT
     1801 CGCTCGGAAT CGGCTTGATC AAGACGTCTT TCTTGCTCCA ATACTCCATG TCGAACTGGA
     1861 CAAACATGTA CAACGTCATG TCCAATGACT TTTCCACTCT CCCTGACTCA GACTACCGCT
     1921 ATCAAGTTGT TCTGACCGTC TTCAACATCT TGCTGATTAT TGGCACTGAA GCCATGATGA
     1981 TCCTTCACGG CTGGACTGTC ATGCGTATGT GGAACCCGGT GCCGAGATGG TTTGGCATCG
     2041 TCGTATCAAC GTTTGTGGCA CTTGCGGCCA TTTGTCTGAG GTCAGTTGGC CAGGTCTTTA
     2101 TCCTGAGGGC ATCCTTGGCT AGTACTAGTA CCGGCATGAC AACTACAGAC TCGGAACAGT
     2161 ATGTCATCAT AGTCAGCATC ATCATGTTGG CGGTGTCGAC CTTTTGGTTT GCCGCTGTGT
     2221 TTAATGCAAA GCTGGTGGGC CACATTTGGA AGACGAGGCG GCTATTGCTA CGTACGAATG
     2281 GAATGTCGCC AATGGAGATT TTGATCATGA CGAATGGATT GTTGATGATT ATTCCAGGTG
     2341 AGTTTTGTGT GTCTCCCACC AACCAAGAGA CCCCTTTTTT TCTTTTTCTT TTTTTTTTTT
     2401 TTTTTTTTTG CTCCATTTCT AATGCTCCTG TTCTGTTAGT CATTATAATG GCTCTCTCCA
     2461 TTACCGATTA CGCTATAGCT GTAGACTTTA ATACATGGTC CACCACCAGT ATCATCGTCG
     2521 TCTTGCCGTT TGGCAGCTTG GTCGCCCAGC GTTTGGTTGG CAAGAACCAA GTGCAGTCAT
     2581 TGAACCACAT CAGCCCCTTG TCAGCCGGTC ATGGAAACAA CTCTTCAATC CCGGTGTATC
     2641 AGGGCGCCAG TGCCATGGGT GGTCGCCATG GAAGTGATGT CACCAACAAG ACGGTGGTCG
     2701 AGGCTGGGTC GGCGTCCAAG TATGGGCATG ACAATAGTCT GGATGGAAGC GGGGTTCGTG
     2761 TTGATCGCGA TGTGGAGCAG ATGAGTGAGC ATCGGCTTAT CTGATGGAGA GGAAGGCAGT
     2821 TGAAGTCTGT CCAGATGGTC GATCCAAATC TTGTAGAATG GCGGTGCTGT TGGGTTTCGT
     2881 TGCCGGGGGC GGCAAGAGTA ATGGCTTGTT GTAGCGCCCT ATTGTTTGAA TCGTCAGTAT
     2941 CAGTATCAGC AGAGTTTACA AATCGGTCAC GTGACTTTTT TGATTTCCCT AATTGTTGTC
     3001 ATGCTTTCCT AAATGGGACA ACAACACCAG ACCCACACTA CCAGGTCCAT CTGATATCAA
     3061 GACTGCGCCA CCAAAGCATT GCACGCTGCC GGCCTCTTGC TGTTGTTGTT TTTGTGTGGT
     3121 GCTCATCTTC CTAAAGAAAA AGAAGAACAG AAAACGTCTG CTACTTACCC TATACAATCG
     3181 CTCCCGTTCC TGTTCCCCGT CGCCCTCACG TACCGAAAGT CCACTCTCAA ACTCAATGTT
     3241 GTACCGTTCC TTCCTTTTTC CGTTGCCTGG TCGTACCTTC CGTTTTGTGA CGGATATCGC
     3301 CCTGTTTTGA TTCTATCGAC CATCACTCGC TGAAGAATTA AAAAAGAATT AAAAAAAGAA
     3361 TTAAAAAAAG AAAATTCTTC AAATCTTGCT CACATTGTCA TTCTCTCTTC TCTCATCCAT
     3421 CAATCAACCA TTGCAACCTC TCTCCGCATC GATACTTGTT TGCATTTCTA CTGACGATTG
     3481 AAAGAGGCTG TCGTCTTGGT TTTTCCATTG ACCAAAGCGA CCGACACACA CTCCAATTCC
     3541 ATAATTGCTA ATCGTCCTCT GCCCGCCCAA TCACTACTAC TACTACTACT ACTACTACTA
     3601 CTACTTGGCG CCTTCTTCCC CACGCCATCC ACCGTTCCTC GCCATCTCAA CAGCGTTAGC
     3661 ATTATCCCGT CGTGCGGCTA CCGGCGTTGC TTTCGTCACT TGCATTGGAC GGCCACAGCT
     3721 GCTGTTCGCT GGTCTCTGTA AACTCTTATT CAGTTCTGCT CGTGGCGTTC GCCTCATATT
     3781 GTCTCGGCCA CCGGCATCCC CAGCACTGCA TACAGATACC TATTATTCAA CCATGAGTTT
     3841 CCATCCGCTC CACCAATCTT TAGACCCCGA CTCGTCAAGG AATACTGTTA GCAATAGACT
     3901 TTCTCAAAGC ACTATTGTTC CCTACCATGA CAGCGCAACG GAGCCACTTA TACCCCGGGT
     3961 TCCGTCTCGT CAACCTCCTC CTCCTCCTCC GCCTCCTCCG CCCGGCCTTT ATAGTCAAAC
     4021 GAAAACCATT AGTGATGAAG TCCTTGGGTC ACCGCAAACA CCAATCATGC AGCGCCCCCG
     4081 TCCACGACTT CGCCGCCGCC TGGCTATCCC CAAACCCGAA AGTTCCACTT CCGACTCCGA
     4141 AGGACTGCTC TTTGACGACA TTGATCCAAA CTCATCAGCT GAATTCGGAC ATTTTGATCG
     4201 CTACCCAGCG TTCCCAAAGT CACTCTCCAA CACCGACAAC ACAACACTCT CATCAATTAG
     4261 TCCATCGCAT TCGAGACCAT ACGCATCCAA GCCTAGCTCC CAAAAGAGCC CCGAAAGAGG
     4321 CTTTCTCAGA CGATACAACT CTTACGCAAC TGCCCCTACA TGGAGACATG CTGCTCTTGG
     4381 TCTTGGTAGA CAGCCGCTGC CAGCAACTTA TGGAATACCC GGCTCTTCTT GCTCCTCTGA
     4441 CCCGGACAAG ATAGCCGATG ATCAGCAGGT AACCATTGGT GGACTTGCCA AGTCCCAGAC
     4501 ATTGGGACAA CGGACATTGA AGCGAGGTAA TGACTGGGCT TCATCCGTCA GCAAGGCTAT
     4561 CCACAATATA GGTCATGCTA GCAGTGGCGA TAGTCGATAC ACGATACCCA AAGGTTTCCG
     4621 TCTGTCAAGC AGTGGTGATA CTTGGAGTGT TGGTTTAGGG CAAGGATCGG GGTTTTCCAC
     4681 GACAAATCAG CTTTCATCCT CCTCAGGGAG ATCAACGGAC ATGGCTGGCC TCGGTGATGA
     4741 GGAAGATGAT GACACTAACG ATGTCGATTA TCTCTATGTT TCAAAACCCA CTATCCGTCG
     4801 GCCAGCTAAA ATTGGCAGAT CACGACCTGG AAGCCAGCCC AACGCGGAAG CAAAAGTTGC
     4861 CACCGCAAGG GGGGGGGCTG TCAAATCACC ACCAGGGCGG CAAGGTCGTT CCCTTCGAAA
     4921 GGTTACGGCT TCTTTTTTCA ATCGTATTCG TGGGTCGTCC AGCCAAGAAA CAGACTCGGA
     4981 CCTGCCGTCC ACTCCAACTC GCCTTTACGG TGAATCTCTT CGCAACGCCA TCTCGGGGCA
     5041 CAACGAGAAG AACCCACACT CGACAAAAAA GCGCTCCCGT TCATCATCAA ACTGGGGGGG
     5101 CTTTGGAACT CTTCTTCGCA GAAATACCAT CAAGCATTCC CACACCATGC CGGATATTTT
     5161 TCAGCTTGAG TGCTCTGAGA GCCTCCTTGA TGGATCTAAT GTCGATTCCA AGACAGAGGC
     5221 TCACTTCGCT ACCATGTCCC ATGAGGTTGT TGATGTTGAC CCTCTCCATT TAGCCGAGAA
     5281 GCCTAGATCG TCGACGTTTG GTAAAATCAA TGTTATGTCT TTGCTAAATA ATGTCAACCA
     5341 ACAGATGTCG GTTATGCCCT CGCCCCTGCC CATGAACGAC TACACGCACA CAACGCAAAA
     5401 CTCAACATTT CATCATGGAC AGTCTGCCCC CACTATACCT GTGGTCACCA CCACCTCTGA
     5461 TCATTATGAC AACATGGTAC CTCAGTATCA TGCAGCTCAG CCCCTCTATT ACGGCATGCC
     5521 AAACTATGCC CCGCTCTCTG GTGGTCACAT GGGAAACACC AACGTGGCAT CCAAGGGGGT
     5581 TGAGCCGGTC GTCTATGCGC CAGTCCAATC AAATACTCGA GCGATGTACC GTTCCCCTCA
     5641 GCATCATATA TACCCCAGCT ACACGTTTTC TCAGCCAAAT GGCTGTTATG ACTGGCGACC
     5701 GACTGCCAAC GACTACCAGC CGGGGCGGCA TAGCAAATTC TGGCTCCCTC ATTCCACTAG
     5761 TGGGCCTACC CAGTACCATC CCAACCATCC CAACCATCCC ATAGGCCCCG GAATCCAAGA
     5821 GACGGAACAG CCGCAGCAGC GCAGCCGCTC CATCAATTAC TCTTGGCTTC TGCACCCTGT
     5881 CTCCACCATC CGGGATCATA GCCGCAAACG CCACTCTGTC CAAGAGTGTA CCACGACCAC
     5941 CGTGATATCG TATCCTACGG GTAACGTACG GCAGGTTGAT GATGCTCGAA GAATACCACA
     6001 GTCGTTTGTG GACATTTTGA ACAGTGACCT TGAGCAGGTC AATGTCCTGG ACGAGCTCAG
     6061 GATTGCTTGT GATAATCTTG AGCCCGGTAT GAGTTGGACG CCCGAAATAC GGGTGAGCAC
     6121 AGTTGGGCTG GTTGCTCCGC GTCCCAAGTA CATTTCGCGG ACTGTCAATT TGGAGCACAT
     6181 GACAGTCCAA GCGGAATATG ATATCAAGCT ATTCAATACT AGTGAAGGAC GCCATGCTGT
     6241 GGAGAGGGAT ATCAAAAGAC GACGGGTGGA AGTGGCCAAT CATTAG
//
LOCUS       Ca.adiposa_AlphaReceptor      9162 bp    DNA     linear   PLN 09-MAY-2016
DEFINITION  Ceratocystis adiposa strain CBS136.34 Contig0000017, whole genome
            shotgun sequence.
ACCESSION   LXGU01000019 LXGU01000000
VERSION     LXGU01000019.1
KEYWORDS    WGS.
SOURCE      Ceratocystis adiposa (unknown)
  ORGANISM  Ceratocystis adiposa
            Eukaryota; Fungi; Dikarya; Ascomycota; Pezizomycotina;
            Sordariomycetes; Hypocreomycetidae; Microascales;
            Ceratocystidaceae; Ceratocystis.
REFERENCE   1  (bases 1 to 215674)
  AUTHORS   Wilken,M.P., Steenkamp,E.T., Naidoo,K., Trollip,C., Wingfield,M.J.,
            De Beer,W.Z. and Wingfield,B.D.
  TITLE     Draft nuclear genome sequence of Ceratocystis adiposa, the causal
            agent of root rot on sugarcane
  JOURNAL   Unpublished
REFERENCE   2  (bases 1 to 215674)
  AUTHORS   Naidoo,K.
  TITLE     Direct Submission
  JOURNAL   Submitted (03-MAY-2016) Department of Genetics, Forestry and
            Agricultural Biotechnology Institute, Lunnon Road, Pretoria,
            Gauteng 0028, South Africa
COMMENT     ##Genome-Assembly-Data-START
            ##Assembly Date         :: APR-2016
            Assembly Method       :: CLC NGS Cell v. 8.5.1; SSPACE v.
                                     APRIL-2016; GapFiller v. APRIL-2016
            Genome Coverage       :: 93.0x
            Sequencing Technology :: Illumina GAIIx
            ##Genome-Assembly-Data-END##
FEATURES             Location/Qualifiers
     Transcript      complement(1..1802)
                     /score="0.6"
                     /source="AUGUSTUS"
                     /g6.t1
     CDS             complement(join(<1..1485,1544..1648,1698..1802))
                     /score="0.98"
                     /score="1"
                     /score="0.65"
                     /source="AUGUSTUS"
                     /transcript_id="g6.t1"
                     /gene_id="g6"
                     /frame="[14342..14446: 0, 14496..14600: 0, 14659..15940:
                     0]"
                     /label="Cyclohexanone monooxygenase"
     gene            complement(<1..1802)
                     /score="0.6"
                     /source="AUGUSTUS"
                     /g6
     intron          complement(1..203)
                     /score="0.6"
                     /source="AUGUSTUS"
                     /transcript_id="g6.t1"
                     /gene_id="g6"
     source          complement(1..>9162)
                     /organism="Ceratocystis adiposa"
                     /mol_type="genomic DNA"
                     /submitter_seqid="Contig0000017"
                     /strain="CBS136.34"
                     /host="Saccharum officinarum"
                     /db_xref="taxon:72027"
                     /country="Japan"
                     /collection_date="1934"
                     /collected_by="T. Miyake"
     Internal        complement(204..1485)
                     /score="0.65"
                     /frame="0"
                     /source="AUGUSTUS"
                     /transcript_id="g6.t1"
                     /gene_id="g6"
     intron          complement(1486..1543)
                     /score="1"
                     /source="AUGUSTUS"
                     /transcript_id="g6.t1"
                     /gene_id="g6"
     Internal        complement(1544..1648)
                     /score="1"
                     /frame="0"
                     /source="AUGUSTUS"
                     /transcript_id="g6.t1"
                     /gene_id="g6"
     intron          complement(1649..1697)
                     /score="0.98"
                     /source="AUGUSTUS"
                     /transcript_id="g6.t1"
                     /gene_id="g6"
     Initial         complement(1698..1802)
                     /score="0.98"
                     /frame="0"
                     /source="AUGUSTUS"
                     /transcript_id="g6.t1"
                     /gene_id="g6"
     Transcript      5008..6216
                     /score="0.15"
                     /source="AUGUSTUS"
                     /g5.t1
     CDS             join(5008..5035,5113..5299,5369..5796,5858..6216)
                     /label="Alpha pheromone receptor"
     gene            5008..6216
                     /score="0.15"
                     /source="AUGUSTUS"
                     /g5
     Initial         5008..5042
                     /score="0.65"
                     /frame="0"
                     /source="AUGUSTUS"
                     /transcript_id="g5.t1"
                     /gene_id="g5"
     intron          5043..5080
                     /score="0.65"
                     /source="AUGUSTUS"
                     /transcript_id="g5.t1"
                     /gene_id="g5"
     Internal        5081..5299
                     /score="0.6"
                     /frame="1"
                     /source="AUGUSTUS"
                     /transcript_id="g5.t1"
                     /gene_id="g5"
     intron          5300..5487
                     /score="0.58"
                     /source="AUGUSTUS"
                     /transcript_id="g5.t1"
                     /gene_id="g5"
     Internal        5488..5580
                     /score="0.57"
                     /frame="1"
                     /source="AUGUSTUS"
                     /transcript_id="g5.t1"
                     /gene_id="g5"
     intron          5581..5716
                     /score="0.77"
                     /source="AUGUSTUS"
                     /transcript_id="g5.t1"
                     /gene_id="g5"
     Internal        5717..5796
                     /score="0.85"
                     /frame="1"
                     /source="AUGUSTUS"
                     /transcript_id="g5.t1"
                     /gene_id="g5"
     intron          5797..5857
                     /score="0.79"
                     /source="AUGUSTUS"
                     /transcript_id="g5.t1"
                     /gene_id="g5"
     Terminal        5858..6216
                     /score="0.44"
                     /frame="2"
                     /source="AUGUSTUS"
                     /transcript_id="g5.t1"
                     /gene_id="g5"
     Transcript      7288..9162
                     /score="0.92"
                     /source="AUGUSTUS"
                     /g4.t1
     CDS             7288..9162
                     /source="AUGUSTUS"
                     /transcript_id="g4.t1"
                     /gene_id="g4"
                     /score="0.92"
                     /frame="[complement(6982..6984): 0,
                     complement(6985..8856): 0]"
                     /label="Putative gene 4"
     gene            7288..9162
                     /score="0.92"
                     /source="AUGUSTUS"
                     /g4
     Single          7288..9162
                     /score="0.92"
                     /frame="0"
                     /source="AUGUSTUS"
                     /transcript_id="g4.t1"
                     /gene_id="g4"
ORIGIN
        1 ATATCTCGTT GATCCCAACA CGTCTCCCTC AATATCCTTC CTTGTTAACC CATTCCCAAA
       61 GTACCCAAAC CGATTTCCTC TCCTCCTCTC AAATTCAAAG TCCTCCCACC TCGGGTCTCG
      121 CGAGACATCC CACTTGTGAT GTGCAGACCC TGGCCACAAT ATCATCACCC GATTTTTCCC
      181 CGCCCTTTGC TTCCACCACC CACCGCAACC ATCCTGGGTA ACCTTCCCCT CAAAGAAGGC
      241 CTCAACAGCT TCGTCGAATT CATTGGTAGC CTCGAGCGAA GGGGAGAGTG ATAGGTAACC
      301 TTGCGATGCT ATCTTTCGAA TACACTTGGC AATGTACACA GCAGCATGTT CGTTGTGTAA
      361 GGGGACGGTA CCACCAAGAG CGGTCCCTTG AGGCCCAGCA ACGAAGAAAT AGTTGGGGAA
      421 TCCGGGAGCC ATGAGCCCAA AGTAGCTTTT AGGGTATGGG TATTCCCAGG ATTCCTGGAG
      481 GGTCCCAGAG ACTCCGATAA CCGGGAAACT GGGCGCAGGG CGCGCGGGAA AACCAGTGGC
      541 GGCCACAATT ATGTCGACTG GATAGTGAGT GCCGGAGGCT GTAGTGATGC CATCAGCGGT
      601 AATGGATGCA ATGGGTGATT GTTCATAGGA TGTTTTGTCG TCAAGGAGTG CTTCGATATA
      661 CCCGGGGCCT GGAGTGAGCC GTTTGCATCC CGGGGCATAA TCGGGGACAA TTTGTGGGAA
      721 GATCTTTTTA TTCCCTCCGC TCCGCTTTTC CATGTTCTCA CGCAAGTCCT TTCTGAATAC
      781 ATCGCTTGCG TCACTACCTA GATAAAACGT ATCAAACCCC TTATGGAATG CGGAATACAA
      841 CTGTCTTCGG TAGTCCAAGT ACTTCTTTGG ATCTTCTGTA AAGGCTTTAA TTTCCTCTTC
      901 TGTAAACCTA TGGGCTCCTG GAGTCTCTTT CGTCGCCGCC TGGTCTTGCA GCGTCCGGTT
      961 GAACGCCGTA GATACCCAGT TCGGCGTTCT TGCAAAATGC ACTAGTTTTT CCACATCTGG
     1021 GAGCAATGCG GGAAGAATCT GCATTCCACT GGCCCCGTTT CCAATTACCG CAATGCGTTT
     1081 ACCCTGAACA TCAAGCTGAT CATCCCAATC AGCGGTATGT ACAACCGGCC CATTGAACGT
     1141 ACTGATCCCG GGGATATCTG GGAGTTCCGC CCGATTCAGC TTCCCAGTTG CGGATATGAG
     1201 AAAGTTGGCA GAAAGGTGTC CGGTTTCTTG GGTTTCAAGG TCCCGGATTT CCACGGACCA
     1261 TTTCGAGGCA TGAGGGTCCC ATTTGGCCGT CGTGACCTCG GTTGAGAACT TTGTGAGCTT
     1321 GCGAAGATCA TGCTTTGCAA ATACAGTTTC ATAGTACTCT CGTATCTCTG CTCCTGTGGC
     1381 GAAGAACTCG GACCATGAAG GGTTTGGAGC AAACGATAGT TGGTAAGCGT GGGACGGAAT
     1441 ATCACAGCGA ACACCGGGAT AATGGTTTTC ATGCCAGGTG CCACCCTAAG AGAGTTAGTG
     1501 GAAGCTTGAT GGGGGGGCTT TGCTGAGTAA TAGGTATACA TACGACGCGA GGCAGACGCT
     1561 CAAGTATAGT TAAGGTCAGG TTAGGAACCT TGGCTTGAAG CAGGGCGGCA GTTGCAATAC
     1621 CTGCAATACC AGTGCCAACA AGAATGGCCT AGAGAAGTTA GTGCATGATT AATTGCCCGA
     1681 TGGGGTGATA ATTATACCGA GACTGGCTGT GCTGGGTCAT ATGGCTCGGT GCTTGTTTTG
     1741 AAGGTAGATA ATGGAGACTC AGGCTCAGAC TCGACCTGAG GGAGCGAGTA TGGGATTCCC
     1801 ATGTTGAATA TGATGTTTCA CAGAAAGCAT TATGTAGATG AAAGCACAAA CATGAGGATA
     1861 TCGTTTGTAT TAGTAGATAA ATATGGCACT CTATCACGCA ATATATTAGA TATTTTTCGA
     1921 TCGTAAGTAC CTTCTTGCTT CATTTAACAA GGTTCTTTCA TCACCTATTG ATATGAACAG
     1981 GATAAGACTC GACAAATCTT TCATCAGTCA ATGGGATGCA ATTTCACCCA ATGATATTGC
     2041 TGTTTTTTGA GTTATTTGTC CCGAAGTAGG GTGACATGTT ACCCTCGACA TATTCTTCCC
     2101 CGATCACACA ATCATTCATT TCGTTGTTGT ATTCATTTTT AACATTATAG ACTGATAGAT
     2161 AAGCGCCATC TCATCACTGT TTCGATATAT TTCGATATCT AGAACTTACA TATATTAGGG
     2221 TTCACACGTG CTACCAGACC CTTACCAGTG CCCCACCACG AAATGCACGG ACCATCCAAA
     2281 AATAATCATT CCGCCCTCAG CCTTCAAATC GTCATCGCGA AATCCGGCCC CGCTAACAAC
     2341 AACAAGTGAT TGAGGACCAC CTACATTGCC ATCCATCTCA ATCTACCGCC ACTATCTTTC
     2401 ATCTCTCATT TGAAGGATAT ATATTCATCG ATACTTCTCG ACACCCCTAC ATACACGCTC
     2461 CACCAACACG CATACTCACA TACCAACAAA ATGCCTGCTC GCGGTATTAC CGGCCCTGGC
     2521 TACAGAGTGG CTCCCCGTGG CTTCTTTGGC CAGACCTACG ATGTCCTGAC GGATTCCGAG
     2581 AACGCCTCAG TTGTTAGAGG ACTTGCTGTT TTCGGTGTGG CGGTCGCTTT CTTTGCCACT
     2641 GGGCTGGGTG AACTGTTTGT CCCTGCGTAA GTTTATGGTG ATTGTAGTGA TGATGGGGCA
     2701 CAGATAGATA GGGATAGAGG CTAACTATAC TACAGGCAGT AAATAAGACG ACTGGAGAGG
     2761 GAAGAGGGAT GACAGATGGG GGATGGCTGG AGAGGCGAGG CCATCGTGTA CAATATGATG
     2821 ATAAAACTTT GCTTGGGGAT TTGTAATATT ATGGGCTTGG ATTGGGATAG GAAGGGATAG
     2881 TTACGCAACT ACAATCGAAA TGTACCCTTT GATATCTGAC ATTTGGAGAT GTTGCCATGT
     2941 AGTGAATGCT GTTAAAAATG CGTTGGAGTT GGATATATGC TGAAGTGGAA CTTGTAGTCG
     3001 CAGCCTCAGG TGAGGCATAT TTAATGCAAA CATCTTGGTA CAGCGATGAT GGTTCATGTT
     3061 CACTTTACCT AAATCGAGAA ATTAACTATC TAGTGGCACT TGATGCTGTC TGCATTCCTG
     3121 GGAATGGTCT AGACAGTTAT CCATTTCTAT AACTTCTGTG TTATTTATTG TCGCCAAGGC
     3181 TATGCCTGAT ATTTAACTTG AGACAGTTGG CTAGCTACTA GTCTTCGACA TTACTAGTGG
     3241 TCAGATTCTA GCAATATATA ATATGGCTTC CTTGTCCATA CCAACATTCA CAGCCTGCTG
     3301 TATTATTGGA TCTACTCTGT TTATCTTCAC CTCACCCCCC ATGTTCACCA ATGAATCAAC
     3361 TACTACGGTG CCCCACCTAC CCCGGCATAT TGTATTTGCC ATGATTGATG CCGGCTAGCA
     3421 CAGCTGGAAC GTGATTCATG TAGTCTAGGC ACCGGAAAGT TCCATTGAGT GTAGAGCTCA
     3481 GGGCATGTCG TGTCGGTAGT AGGATATAGG ATATGAGAAG GGTGTGAGAG GGGTATGCGT
     3541 AGGGGATGAA GATGATAACT GATAAGTGAG AGGTAAAAAA GAGAGGTGTG GTTTTAATTC
     3601 ATATATATTG ATAGAGATTT GTTGATGGTA TTGGTTGCCA TGAATTTTAT GGGTTGTTGT
     3661 CCCTGACTTA GATATATCAT CTATTGCTGG CTCCTCTGTA ACATCAACCC TACTATAATG
     3721 CTTCCACTAT ATATTAGAAA ATACAAGTCA TCTTCGGCAA AGAATCACCA CTGATAGTTC
     3781 CAGCTGTTGT GAGCACTCAC TTGGCCACTT GAAGATAAAA GATCACATTT TTACCTCACA
     3841 ATATTTTCTC TCCCTTCAAC CAATCACGGC TTCCATACCG GAGAACAATA CTGAGATCGA
     3901 CCCCACTTTT CAGCAGAACA ATACTTAAGC AAGCCTAAGT ATTTTCGTCC TAAATAGGAA
     3961 ACATCCCCAC ATATTTCCCC AATGTAGTAG GTGTCGTCGT TAACTTCATG TCTCGATGCA
     4021 CATAATTAAA GGATTACAGA TATGAGGCTT TCTATGTATA TTATATTATA TTTGGACATG
     4081 CCCGAAGTGT TTCTGTATGT AGGCTTCCTG TCAACTACAG ACATAATTTA CTAAATTTAA
     4141 TCGGCTGGCG GTCATGGGGG CATGGTTCTT GGGCTGTGTA AGGGGCGACG ACTAATGGAG
     4201 AGGAAACTTT GGTGTCTATT GGTGACAATA GACGGAATAT GATGGATGTG ATGGAGCAAT
     4261 ACTGCAAAGT TGAGAAAAAG GCACTGGCTT AGTGGAGTGG GGTGAAAGGA TAGGGCGGGA
     4321 AGTCGACAGG GTGGGTTATG GGATGTGAAG ATAATTTTGA CATTTGGGTT TTTTTGATTA
     4381 TTTGATTGAG TAATCACGAT AATGTAAAGA AAGGTATACC GGTAACTAAT CTCCGTGCCA
     4441 GTCTGTTTGA AATTTTAGAA TAAACTTCAC AGCTGACAGC TTAGAGAATA CATATCAACT
     4501 TTACTGTCTC ACATCAATTT TATCATTAGG TATAATCATA TTCTTCCCAT TGCTTTCCTA
     4561 GTCCGATATC GTCATTTATG TATCATATTA CTCTGTATGC CTCAACTCTC TAGAAACTAC
     4621 CAATTTGAAC ACTCACACCT TATACTAACT TCTTCGAACC CAGTTATTGC TCGCATACAG
     4681 CTCCTTCCGC GTCTTTGTGG CGTTCTAAGA CTCTAACTGC GGATCTGCCA GACAATTGAC
     4741 CTATCTATCA CATATAGAGA GCGAACCTTG CGCAAAAGAC ACTCCGTCCT TAGTATTTTG
     4801 ACGTGCCATA TTTGGTTCTA TTGACTGATA GGTGAAGGAG CGATAAATAT CAGGAGTGTG
     4861 CCTGAGAAAG GCAATGGGAG GTACAAAAGC CTGCCAGATG TCGTTGATGA GAAGACAGAG
     4921 ATCTCATCGT CATCTATTCA TGGAACTTAG CTTGTTTTTC TATACTTTTG TATCCCCTTT
     4981 GTTCACTAGA TAGCATCATC ATAAACAATG CTTATGATAC TACAACACAA TATTGGTACC
     5041 CCGTCAACTA CGGCGATATA CCAATAATCC TCCCTATTAG CCGCGGCGGT AACGTGACTG
     5101 TCACCTTCCA AGACTTTATC GACTTCCATT ACTGGTCGCA GACAACTGCA GCATCTGGCG
     5161 GCTTCCAGCT CGGCGCCCTT ATTATTGTCT TTTTCCTTCT CGTCTTCTGC AGTTCTAGAG
     5221 AGCGCATGCT CAAGAAGAAC ATCATTGCCC AGCTCATCAC TATTATTATT GCTATCGTTA
     5281 AAGGGTCTCT TGGCCTGTGG TATGTATTCT CAGACTGGCA GCAGCCATAC CATGCCCTCA
     5341 CAAACGATTT CAGCAGCCTT TGACAAAGCT CCTACAGCAC AAGCGCTGTC AGCGGAGTGT
     5401 TTCATATATT CTTAGTTGTT GCAATCGAAT TGATGCTTTT TATGCACGCC TGGGCCGTAA
     5461 TTAAGATGTG GAATGTGTAT TGGAAAGTCT CCATGGTGGT GATTTCGATT GGCTTGGTGG
     5521 GTACAGTGTT AGTCTTGAGG GCCCTGACAC AGGCGATGTG GATCAAGGCG GCGTTGGATA
     5581 GTATGTCTGT GGGAGTGATT CCGGATGCCG GTATTTATAG GCTGGCGATG ATTCAAGGTG
     5641 GCTTCTTCTG TGCATCTTTG GTGTGGTTTA TGGTGATATT TAACACGAAG TTGATTTCAC
     5701 ATTTGTGGAG TACAAGGATG CTCCGAGTGA GAGTCAAGGA GCTATCTCCA ATGGAGATAC
     5761 TCATTATTAC TGATGGCATT GTCATGATGA CTCCTAGTAA GTATCCTTAC ACAAAACCTT
     5821 TATTGAGATC TATCCCGTCA TTAACATTAG TTCGCAGTTA TTTTCTATGC ATTCTCCCGA
     5881 AGCAAATACT CCTACTACCT AGACTTCAAC TCCCTCATCC TCTGGTCCAT CGCAGTTATC
     5941 CTTCCCACCG GAACCTTTGT TGCTCAACGC GCCATGGCCA AAAGTCGTGT TGCTACCGTG
     6001 TATTATCTTT CCTCTTTTTC TGGAAACGGT GCCAGCAGAG ATATGAATAA CAATAGTCCC
     6061 ATGTATCAGG GGGAGTTGGA TCTTGCTGGC CAGCATGGTA GTGACATCAC GAATACGACC
     6121 TATGTTAAAA TCAGGCCACC GATAAAGCTT AAACAGGATT GTTCTGATGA TGGCCGAGTG
     6181 AGGGTAGAGC GAGATATTGA GCAACTGTAT GAGTGAATGT TGACTTAAGT CCACTGGCAA
     6241 AGTTGGGTGG ACGAGCGCCG ATGTGCGAAG TTATGGTGCC GTTAAGAGAC GCATGTGCTC
     6301 TCATTTTCCT TGTTTTTCTG TCCGTAAGCT TTGTTTCTTG GTTACATTTG TGTGAGATGG
     6361 CCGTAGGCGA TACTCATTAT AATATAAAAT TTTAATCTAC ACAATCTCTT AACAGGATGC
     6421 AAGACAATGT TCGTTATAAT GTAGCGGCTG ATCGCATTAT GTAAACTGCT GTGTACAGCG
     6481 GGCCCCTGAT CGCAATTTCC CAAATTGGGC AACTACACCA ATGCGGGGCA GTGACCCCAC
     6541 CTAACTCCGG AATCCAAATC TACATCGACT TCTGCTCCAA CGAACAAATA ATGTAGAAAT
     6601 AGTGACATTG GCCTATCTGC AGCTTCCAGT GCCTGGTGTC TCCCTCACTC TTAAGCAAGC
     6661 ATCGCTATTT TTGAACTTGA GCCGCACCAT TAATCGTTAC TGCCTTCAGA TCGATCATGG
     6721 TAGCACAAAA CTGCCAAGTC TTACTTCTTC CCAAAATTGT AAAGGTGATA CGGTGCCTTC
     6781 CTTATCCGTT ACCGTGTCGT ACTTGCCATT TCGTGTCGGA TGTCGCCATT AAAGAGTAGT
     6841 TTCTGTTTCG GACGACTTCA AGGAAAGGTT TGCGTTCTTC CGGCTTTTAT TTTTTCGTGA
     6901 CCTACTTCGT CATTTGGTAC TCATCTATAG TTGATTTGGC ATTGACATTC CCTTGGAATT
     6961 CTGTCCAATG TTTCACTGCT ATCTTTTGCA TCAATAGAAA TGATATAGAT TGATCCAAAT
     7021 TTGTCCCTTT TTTTGTTGCT TCTACGGCTC CAGCAGCCAA AAGTACTAAG CGCCCATTAT
     7081 CGCCATCTGT CTGCCATCTG GACTTTGCAA GCAGCATTAT CTTATCAAGA AATCGAAAAA
     7141 CAGAGTTTCT TTTTTTGAAC CAAACACACA TTCTGACCAC GAATGACTAC AATCCGTCTG
     7201 TTCTTTCGCC ATCCGAACCG TTGTAGTATC TTGGTCTCCT ATCTAATGCT CGTATGTAGC
     7261 TCGTTACCGC CATACAGTCA TTCAAACATG AACTCTCAAC CGGCTCAAAG CCATGAAGTA
     7321 CCCCTGATTA CTCATCCCGA AAGTATTGTC GGCCTGAACT ATGGATCTCC AGCTCGACTA
     7381 CTCATTCCTC GGCCCCCGTC TAGGAGGCCG CCCTCTCCAC CGCTAGCCCA GAGTAGCCTG
     7441 CCACCTCTTA ATGCTAGTGA CGGAGAAGTT AGAAAAACCC CAACGCCGGT TATGCAGAGA
     7501 TCCCGGCCCC GAATCCCCAG GCGAAGATTA TATACTTTTA AGCCTGAGAG TTCATCATCG
     7561 AAATCAGATA GCCCGCTCAT CTACCAAGAC GATGCCAAGT CCTTCTCAAG TTTTAGCTAC
     7621 GATGGTCGCT ATCCTACCCT TTCGCCAACG TCAAAAACCA AAATAGATCC TGTCCCGTGC
     7681 CCCAATAGTG AGAATGCACA TCGTACTAGA AGCGACTACA ATCATAAGCT GTCGCCGCCA
     7741 CAGTCCTATA GAGATCTCAG AAGGTTCAAT TCCCTTGCCC TCGGGCCAAA AAGAAAACAT
     7801 CAGGCACTAG CTCGTCCATC TCTCGACAAT ATCACCAGTC GCTCCGGCCA TCCTCAACCG
     7861 CACAATTCCG ACCCAGAGAG GTATAGTCGA CAATATAACT GGAGTCCAGC TCCTGATATG
     7921 AAAAGCGAGA GTCTGGGCCA ACGGACTCTA CTCCGAGCTA ATGACTGGGC GACTTCAGTC
     7981 AGCAATATTA TTCAAACTAT TGGGCACCCG AGTAGCAAAG ACAGCCGATT CACAATACCA
     8041 AAGGGGTTCC GGTTAGACAT CAACCAAGGA ACGAATGGTG TATCAGCAAG AATGACAAGC
     8101 TCGGAGCTCA CGGGCTCTTG TCACTCTCAG AGTGGCGGAG AGAGTCAATG TGTACAAGAA
     8161 GATGGAGTCG ACTACCTCTA TGTGGCAAAG CAAGCTATGA GACGGCCGAC CAAGCTTCTA
     8221 CAGACTAGCC GAATCCCCAT AAAGTCTAGT CCGTCTTTAG GACTTCAGAC TCCGAACGTT
     8281 AAAACTCAAC CTCGAGCAGG ACGTTCTTTG AGGAAAGCCA CCACTTCATT TCTCACCAAA
     8341 CTTCTCGGTT CCAATCAAAA TAGTGACAAT TTGAACACTT CTGAGATGCG CCTTCGTGGA
     8401 GAACAGTTTC GTGAAGGAAT CAGTGAACAA TCAGACATCA CCGGTACGCT TCAAAAACAG
     8461 TCGAGGTCAC TTTCTTCTTG GGGCTTTTCC ACCTTTCTTC AAAAGGGAAA ACTTAAACAC
     8521 AAAAGAGTCG ACCGCTCATC TTCATCGGAA CATCTTTTCG ATATCCCGCG GCAACACAGA
     8581 CCTGTCAATA TGGAGGGCCA GAGTCACAAT CCAGATTTTC GGAGTCCTGG ACTGAACAAA
     8641 CCAGAGTTTT CTTCCAGAAT TCTCAATACA AGTCAAATTT CTATCGATGA ACTCCTTATA
     8701 CCTGATCTTC GCCAAGAGGA TTCTAATGAT AACAGATACT GGGATGTCAT AATGTCTAAT
     8761 GAGCTATGTC ATTCCGGCCC ATCCAATATC TGCAAGACCA AATCTCCCAG TCGTCTCAAG
     8821 ACTAAGCAGC ACTCCGGTGT GTTCCATTTG CAACGTTCCC CTTCCCACCT TGGTCCCATG
     8881 ACATTTTCCA AGCTTTTCCA GATGGAGTCC GTGTCTGACA TGGTATGGTA CATGGATTCC
     8941 TCCTTGTGGG AAGCCAAAGA TGGCACTCCA CGTCTGTTGC CACGAGGTTA TGACAAAAGT
     9001 CAGGCCAAAG AGATGGGTCT TGTCCCATAC TCTGGAGTGC TACCAGCTCA GCCGCCTTCG
     9061 GTCCACGTGA ACACGTCTTC TCTCAAGCAC ACTCGCCCTC GGCCACTATC TCGCCAAGTA
     9121 AACGTGGCTC TGCTGGAGCA TCAGGCAGAG ATGCACGACT AG
//
LOCUS       Ce.albifundus_CMW13980_AlphaReceptor     10783 bp    DNA     linear   PLN 02-NOV-2017
DEFINITION  Ceratocystis albifundus strain CMW13980 13980_scaffold256, whole
            genome shotgun sequence.
ACCESSION   MANW01000254 MANW01000000
VERSION     MANW01000254.1
KEYWORDS    WGS.
SOURCE      Ceratocystis albifundus (unknown)
  ORGANISM  Ceratocystis albifundus
            Eukaryota; Fungi; Dikarya; Ascomycota; Pezizomycotina;
            Sordariomycetes; Hypocreomycetidae; Microascales;
            Ceratocystidaceae; Ceratocystis.
REFERENCE   1  (bases 1 to 36695)
  AUTHORS   van der Nest,M.A., Steenkamp,E.T., Roodt,D., Soal,N.C., Palmer,M.,
            Chan,W.Y., Wilken,P.M., Duong,T.A., Naidoo,K., Santana,Q.C.,
            Trollip,C., De Vos,L., van Wyk,S., McTaggart,A.R., Wingfield,M.J.
            and Wingfield,B.D.
  TITLE     Genomic analysis of the aggressive tree pathogen Ceratocystis
            albifundus
  JOURNAL   Fungal Biol 123 (5), 351-363 (2019)
   PUBMED   31053324
REFERENCE   2  (bases 1 to 36695)
  AUTHORS   Roodt,D., Van Der Nest,M., Wilken,M., Wingfield,B.D. and Naidoo,K.
  TITLE     Direct Submission
  JOURNAL   Submitted (20-JUN-2016) Genetics, University of Pretoria, Corner of
            Lynnwood Road and Roper Street, Pretoria, Gauteng Province 0028,
            South Africa
COMMENT     ##Genome-Assembly-Data-START
            ##Assembly Date          :: 30-JUN-2014
            Assembly Method        :: Velvet v. 1.1
            Genome Representation  :: Full
            Expected Final Version :: Yes
            Genome Coverage        :: 24.0x
            Sequencing Technology  :: Illumina
            ##Genome-Assembly-Data-END##
FEATURES             Location/Qualifiers
     Transcript      complement(1..1299)
                     /score="0.45"
                     /source="AUGUSTUS"
                     /g1.t1
     CDS             complement(join(<1..536,620..1299))
                     /score="0.45"
                     /score="0.91"
                     /source="AUGUSTUS"
                     /transcript_id="g1.t1"
                     /gene_id="g1"
                     /frame="[complement(1..536): 1, complement(620..1299): 0]"
                     /label="Putative gene 1"
     gene            complement(<1..1299)
                     /score="0.45"
                     /source="AUGUSTUS"
                     /g1
     Internal        complement(1..536)
                     /score="0.45"
                     /frame="1"
                     /source="AUGUSTUS"
                     /transcript_id="g1.t1"
                     /gene_id="g1"
     source          1..>10783
                     /organism="Ceratocystis albifundus"
                     /mol_type="genomic DNA"
                     /submitter_seqid="13980_scaffold256"
                     /strain="CMW13980"
                     /host="Parinari curatellifolia"
                     /db_xref="taxon:357446"
                     /country="Zambia"
                     /collection_date="Mar-2005"
     intron          complement(537..619)
                     /score="0.92"
                     /source="AUGUSTUS"
                     /transcript_id="g1.t1"
                     /gene_id="g1"
     Initial         complement(620..1299)
                     /score="0.91"
                     /frame="0"
                     /source="AUGUSTUS"
                     /transcript_id="g1.t1"
                     /gene_id="g1"
     Transcript      6873..8135
                     /score="0.88"
                     /source="AUGUSTUS"
                     /g2.t1
     CDS             join(6873..7659,7714..8135)
                     /score="0.94"
                     /score="0.92"
                     /source="AUGUSTUS"
                     /transcript_id="g2.t1"
                     /gene_id="g2"
                     /frame="[6873..7659: 0, 7714..8132: 2, 8133..8135: 0]"
                     /label="Alpha pheromone receptor"
     gene            6873..8135
                     /score="0.88"
                     /source="AUGUSTUS"
                     /g2
     Initial         6873..7659
                     /score="0.94"
                     /frame="0"
                     /source="AUGUSTUS"
                     /transcript_id="g2.t1"
                     /gene_id="g2"
     intron          7660..7713
                     /score="1"
                     /source="AUGUSTUS"
                     /transcript_id="g2.t1"
                     /gene_id="g2"
     Terminal        7714..8135
                     /score="0.92"
                     /frame="2"
                     /source="AUGUSTUS"
                     /transcript_id="g2.t1"
                     /gene_id="g2"
     Transcript      9068..10783
                     /score="0.68"
                     /source="AUGUSTUS"
                     /g3.t1
     CDS             join(9068..10156,10238..10783)
                     /score="0.79"
                     /score="0.87"
                     /source="AUGUSTUS"
                     /transcript_id="g3.t1"
                     /gene_id="g3"
                     /frame="[9068..10156: 0, 10238..10780: 0, 10781..10783:
                     0]"
                     /label="Hypothetical"
     gene            9068..10783
                     /score="0.68"
                     /source="AUGUSTUS"
                     /g3
     Initial         9068..10156
                     /score="0.79"
                     /frame="0"
                     /source="AUGUSTUS"
                     /transcript_id="g3.t1"
                     /gene_id="g3"
     intron          10157..10237
                     /score="0.87"
                     /source="AUGUSTUS"
                     /transcript_id="g3.t1"
                     /gene_id="g3"
     Terminal        10238..10783
                     /score="0.87"
                     /frame="0"
                     /source="AUGUSTUS"
                     /transcript_id="g3.t1"
                     /gene_id="g3"
ORIGIN
        1 CCTCCAGTGT CGTGCGTCTG TGAACCAGCT TGTCGTCTTC CACCGTAGTG ATGGTGGTCG
       61 GGATGTTTGG TATCAAGAAC TTATCCCATA CCGCTTCCTT CTCAACTTCC ACGGCTTGCA
      121 GGAAGTTGCC CATCCGTTCC TTAGTGTCTC TGTCCAGGAT GGGTTCCTTG GTGGTGATGG
      181 CGAGTCCGGT CCTGGTCATG GTAACTTTCG TTACCATCTC GTTTCCCTTG AACACTGCCT
      241 GGTTCAGCTT TTGCTTCGTC ACGGCAGTGT TTACCTTCTT CCACTTTGAG TCGTCATAGA
      301 GTGGTGCCAG GTATCTTTTT CCTTCCCGTC TCTCCGGCTG GGACTGGGGC TTGGCCAGCG
      361 TTCTTGATGC CGCGGGAGGC TTCGCGGGGA GCGTGATGGT GGTCGGGATG TTTGGGATCA
      421 CGAACTTATC CCATACCGCT TCCTTCTCAA CTTCCACGGC TTGCAGGAAG TTGCCCATCC
      481 GTTCCTGAGT GTCTCTGTCC AGGATGGGTT CCTTGGTGGT GATGGCGAGT CCGGTCCTGG
      541 TCATGGTAAC TTTCGTTACC ATCTCGTTTC CCTTGAACAC TGCCTGGTTC AGCTTTTGCT
      601 TTGTCACGGC AGTGTTTACC TTCTTCCACT TTGAGTCGTC ATAGAGTGGT GCCAGGTATC
      661 TTTTTCCTTC CCGTCTCCCC GGCTGGGACT GGGGCTTGGC CAGCGTTCTT GATGCCGCGG
      721 GAGGCTTCGC GGGGAGCGTG ATGTGGCGGG TCTAGCACCC GCTGCCGCTT TCTGAGCCCA
      781 GGTCTTGGGC TTGTTGGTCT GTGGGATCTC GACGGGGCGC GCAGTCGTGC GCGGCATCTG
      841 GGGGATCGCG AGGGGGCGCG CAGGCGTGCG CGTCGGTTGA GGGGCTGGGG ACCCCGAGAG
      901 GTCCTGGCGC AGCTTGATCT TGGCTGCTTC CTTCACCATT TTCATGATGT CTTTGACAAA
      961 GTCTTTGGAA ATCTTGTCCA TCTTCGAGCG CGTCGCGTCT TCTTCCAGCT TGTCCAGGAC
     1021 AGAGAAGATC ATGGCCGCCC CGATGCGTTT GGATTCCCGC ACCGATCTGG TCTCTTTCCA
     1081 GATGTCGTCC AGTAATTCGA CGAAGCTGCC TTTTTGTGCT CTCGTAGGGG TGTTTCCAGC
     1141 GTGGATTGAC TGGTTCAGGG CGTTTTCGGT GGTCGCAGCG GCGGGTGCTG TGTCGCGTTG
     1201 GGGGTTTTCT GCAGTCGTGT TTGAGGTCGG TGAGGGGGGA GGGGGCTGCG CAACCTTGCG
     1261 AGGCTGACGC TCATGGTCCA CCATATCGGT GTCTTCCATG TTGTTGATGT GCTATGGGAT
     1321 GATGGGGTTT TGTTTTCTTA ATTGATTGTT CGTTTGAGCT GTGTGGTCGG CTATTCTGAT
     1381 GTTGTGCTCG TGGTAACTTG AGTAATCGTA TGTTGGGAGG ATCAGGAGAT ATCGGGTCTG
     1441 GTCTGATATG TATGTATGTA TTTTTAACGT CCACCTACTG ATTTTCCACA GCAATACGAC
     1501 AGCATGTTCC GGACAGGAGA ATCTCCCGGG CGGTTGGCAG TGACAGGAGC ACATAGACTT
     1561 TGATCATCTC CTATGGCTCT TTTGGGGTCC AGCAGTATAG CAAAGAGGAT CTCTGTCCAG
     1621 AGCGGCCCAA GGACAAAGCT GTCGGGTTCC AGGATTGGTT ACCTGGTGTT TTTTGGTAGG
     1681 TGGCAGCTGC GTGAAATTCT AGTCTAAAAA GCCGCCGACT GTCAGCGTGC GGGGGGGGAA
     1741 TAGGCCCCGG CTGAGTACGA TGGTTTTGGC CTTCTGTGTC CATGGCTGCT GCTGCACCTG
     1801 TGGTTTTCAC TTTTCCGCCC CACCGACAAA ACTCCAGACT AACCCTAAGG CTAGAAGTGG
     1861 AGACAACGGT CCTTCTGAAA ACCTGCAATG TGTCCTGAGG CCATGAAAAT CATGGAGACA
     1921 GGACAGCAGA TTCCAGCGCA GTCTGGGGAC TCTTCCCCTC GTCTTCAGGC GATGAGAGTA
     1981 ATCAAACCGG ACTGTGTGAG CATCCGAGGG CTCATGGTCT GTCCTTCCGC CACCCTGTTG
     2041 GCCGCTGCCT TGAACGGTGT GGATGTGACC CAAGGCAGTC CCCTTTCTGG TGACCTGCCA
     2101 CAGTCGCCAG TCTGTCCGAG GACAGAGGAA CGCAAGAAAA AAAAACAAAA AACAAAAGAA
     2161 AAAGATGTGG ACTGTGTGAA CTCTCAAAAT TCACTCCTGA ACGTGAAGGT GAGCTCCTTG
     2221 AGTTGGAGTG GTGTTGTGGC GATGAGGAGT TGGCGATCGC GAAAGTTGTC GTGAAAAAGG
     2281 GGGGGCGAGT CGACGACGAG GTTATCCTCA AAGTTGGGTA AGCGCGGCCT CAAGGCTTCA
     2341 CAGCTCATTG TCAAGATCCA TGACAGAGTC AGAGAAAAAG AAAAGAATGA AAGACGCCCA
     2401 TCAGTGTCAT AGGCGTCGTC CTCCGGCAGC CCGGGAGAGG GGGAGGCACC AGACCTCAAA
     2461 GGTACCCCGC CCGAGGGTTG TAAGAGGGAG AGTTTGATTG ATTTGACGGG ACCCCGTATT
     2521 TTTCATAGGC TATGTGGAGG CTTAGACAAG GCATCATAGT GAGGCAACCG CGACCCCAAA
     2581 AAGGAAGCGA GACGTACAAC ACTGGGTATT CGCACGTGGT CACCCACCGT ACTACTGATC
     2641 CAGCGCTCTA TGGCTTGACT AAGGGGGAGC AGACGGGACC CCGTATTTTC CATAGGCTAT
     2701 GGTCGTACGT GGTAAATTGG GGTTTAGCGG CTATTATAAA CTAAGAAAAA GTGAAGAAGG
     2761 TCACTTTCCA GTAGACGTTA AATATATTCA AATCAAATCA AATCAAAGCA GTGCCGAAAG
     2821 CCGTAGGCCT TTTGAACTAG TTTAAACGCG GTCATGGCAG ACCAACAACA CCAGGTATCC
     2881 AGTCCTGGAA CCTCACAGGC ACGCTAAACA CACAGCTGCA AGTAATTCGA GCTTATGATA
     2941 TCGTGAGAAG AATAGTGGCA GCCGGCGCCC ATACGAAATT CTCAAATCAG CTAAGATGGG
     3001 CCTATACTGA TGAAAGCTCT GTTAGTAATC GCTTCCTCAT GATTGGTTAG GAACTGTAGT
     3061 TATGAACTTC CTGGATAGTG CGTGGGGAGT AGTTTCCTGT ATTTCTTATC AAAATGATAT
     3121 AATGTGTTGT GATAACGACG TCAGTCGAAC ATGTTCGTTT CTGGTAGCAG GCAGCACTAG
     3181 GGTTAGTGCT CCGATATAAC CCCAACGTTG TAACCCCACA TTTTCGCAAG AAAAAAGCTG
     3241 GACGACCAAC GTCAAGGAAA TAGGCAAATT TCCAATATTT ACACGACATC AGATCTTGAC
     3301 AACTACAGGC TTCGATACAA ATCCACTTAC CGAATCCCTC ATCTTGAATT CAAATTTTTA
     3361 TTCTCCAAAA CAAGCAAGCG ATCGATATGG CTCCTCGCGG TATTACTGGC CCCGGCTACA
     3421 GAGTCGCTCC TCGCGGGTTC TTCGGCTCGA CTTACGATGC TCTTACCAGC TCCGAGAACG
     3481 CATCGATAGT GCGTGGAGTG GCTATCTTTG GTGTAAGTAC TTTTCTTGCT GCTTCTGCTG
     3541 CTGAGTATAT AGATTTGGAG TCACCGGAGG GATGGTGGGA GTGGACAACT GCTTTAAAGA
     3601 GGCGTCTGTT AACCATTGAG AATATAGGTC GCTGTTACTT TCTTCGCTAG TGGCTTGGGT
     3661 GATTTGTTCG TGCCTAGGTA AGTGGCCTAT TGGCTTTAAT AGGAAACACG GGCGGGCGAT
     3721 GGTTTACTCG CTCTGTGTCA GCCTGCCCCT CTGCCTGGAT GGGACTGAAG CTAACGTTTT
     3781 AACCTGGGAG TACAGCCAAT AGAAGTCGTA ACGGAATTAG ATATCGGGGC GGAAAGGTTG
     3841 AAGTTGGCTT TATTGGAGGT TCATACAAGA AATGGCACTG TTCATGACGC GCTATCTCTG
     3901 CTCTAGCGGT GTTGGAAGAT ACAACGGACT TCTGAGGGTG TGTATCGCCG CCTATATTAC
     3961 CACCGTGTAT GAATACCGGT ATTGGCGAGG GGGAGAAATG CGCTTTGGTG ACTGCCTGTA
     4021 AGATTAGCTT GGGTTATCTG GTATGTGCAC TGCTCATCAT GGGGCTGGCA CAACGGAGGG
     4081 GGCGGGATAG GCATTGGTGC TCTTTGGAGT AAAATGACAA GTTTTATTTC TTTACAACTT
     4141 GCTAATCATT GCAGTGTCAC CCAAGCACTG TTAATACGAG CATCAGAGTG TATAGAGACG
     4201 CAGCTACAGG GTGTTTGTGT CTTTCTTTGC GTTACAAGTT GGCCAGTGGT CCTGTTTTGA
     4261 AATATCAGAT GCGATTTCAG AGGCAGTATG GTATCGCTTG CTGCCCAAGA AACTAGCCCT
     4321 CAACCCGGCC TATTTAAGGA TGGGCGGTCA CGAAAAGGTG ATTATGAATG GCTTGAGGGC
     4381 TAGACAGAAG CGATATGTAC ATGGCAAGAT GGGATAAACG AGAAGGCAGT AGTGGAGCTC
     4441 TGTTACATCT TGAGTCGTCA GTTGTTCATG GTGGTTTGAT AAGGAAAGAC ATTGTAGGAA
     4501 GCGGAACAGA ATGGAATATG GCAGCAACGC GCAAGCACGA CAACAAGACC ACAGCTGCAC
     4561 ATAGATTCAA GTTCAAACAT TCGTGCGTCA AGGTAAAAAC ATGCACCGCT GTTGCTTACT
     4621 GCTGTGGATC TGATACTGAC ATTGCCGTTG ACGTTGACAG GTTGAGAAGA AGCGACAAGA
     4681 CCAACATGCA TTGGAAACAA GCCAATCACA AAGATCAAGG GCTGGGACCA GGCTGAGCCG
     4741 ACAGACCGCT GTTAGCCCGG GAGCAAGCCA AAGAAGGAGC ACAGACACTA TGTACACACT
     4801 TCGCAGTACA AGTGTGGGGC GGGCCAAACA AGTCACAAAA GGAAAGGGGG ATGAATGTGA
     4861 AAGACGCTGC ATGCTATGGA GCAGATGCGG ACTTTGGCCA ACGGTGGTGC AGGAGGCTAG
     4921 TCACAATTCC AGGGGCGTAA GCAACCTTTA CGTGCTGTAC ATGAATGGCA AGCTAGGACT
     4981 TTCCTTATTG AGACAGCTGC AGCTGAATAG AAATGTAATG GATAACCAGC TGAACTTGGA
     5041 CTTCTTTGAC GTCTGCCAGA ATCACTACGA TCAAACGAGT GAACAGATAA CCGGTGCTAG
     5101 AGCTAGCAAT TCTGAGCTGC AAGCACGGCA TATTGAGACC GGAAGCGCCT ACTAAGAGCA
     5161 CGAGAAAAGG ATCAAGCAAG AGGAAAGCGT ATCTTGCAAG TAGAGCCAGC TGACAAGCCT
     5221 CAGATGTTGA ATGGAACTGT GTGTGATAAG TCTCCTTTAC GCTTCATTGC GTAGTGGGCA
     5281 GACGGTAGGA ATGGGCCAAG ACCAAGCCTA GCCTGGCTTT GCTCCGCCTG ACTTCCGATA
     5341 GCTACAAAGA GGCCATCAGG AGACGTCTGG GCCCAGATTT GCTTGTTTAT TTATTTTAAT
     5401 TTATCGTTTC TTTTTCCATG TCGAGGTGCG GATCGGCGAA TAGCAGTGGC AATAGCAGCC
     5461 ACTGGCCCCG CTTTTCGGAG GATCAATGTT ACACCTGGCC CCACTGAACT AAAGAACAAT
     5521 AGCAAGCGAG AAAGACACCT TTTAACCCAA AAAGGCAGCA TCCTAGCCAA AACTGGCAGG
     5581 GGCGGTCCTC GATATAAGCC GCAATGCAAA ATTGGCAACA ACAAAAAATT CGGGTAATTT
     5641 AACGGGAGCA ATGGCGGCAA CAGGTAGCTT GTAGAGTAAC TGCCTGCGTA TGGTCTAATT
     5701 TTATTCCTAA TTTATCGTTT GATTTATCTC CCTTCCTATC CCTTCCTATC CCTTCAGTTC
     5761 TTCTCTCGGC TACTCTAGGC CGGTGGTTTG CGCTGCAATG TGATCATGGA GGGGATCTGG
     5821 CAAGCTTGCA GTTGGTATAG CGCCAGAAGT ACGAGTAGAA CAACCAAAAG AGAAAAGAGA
     5881 GCCGGGCACC TGATGGTATA CGAAGCGAGC TGGGGTCTGT AAGTCACGCC TCCTCAGAAC
     5941 AGCAACCAAC TCATCATGAC AAAAAGATAC GAATGAAAGA TGCTGCTAGA CAGGACATGA
     6001 CAGAATGACT CTAGACGCTG GCTCTAGTTT CTTTAATGCC TCTTTGATTC CTAATTCATT
     6061 ATTGTGAAGC TCAGTGCCAA GTGCTTTTGA AAGCGGTGTT TCTCTTCCTT TACTCTTTTT
     6121 GAAATATAGT CTCTCCATTT CCCAAGCCTA GTGTCACTAT TCCTTATTAG CGGCCTGCCG
     6181 TTGCCTACAT ATCTTTGATT GCTGCTTTGG TGTCTTGCCA CTGGCAAAGC TAGTGCTCGA
     6241 CATTTCGCAT TTCGACAAAT CAGATTGCGA TATATCTAGT TTCAGACCAT ACCCCTTCTC
     6301 ACCACATTCG TTGAAACCAT TCTCTTTCTC GCTGAGCTGC GCCTTTGCTG TGTGTGGTAC
     6361 AAACCACATG ACAGGCCCGG ACGGGAAACG CTAGGGCTGG CATGACACCC AACATCGACC
     6421 TCTGGCTTGC TGGTAGACTG CGGCCTTTTT TTCTCCACTG TGTATCTTTG GTTATCCTGC
     6481 TCTTTGTCTA AGACTCTTTC AGTTTTTGTA ATATCCTTCT TGCCCGGTCA TATCTTGCCT
     6541 TCTCCCCCTA TCCTCTTCTT TGGCATTCTG CGAGTATATC TGCCAGCTTT CAATACTTCT
     6601 CCTTGTTATT TAACCCCCAC GCCCCGGCTA GTCTGCCATG TATATAATGA GTAAGGGCTC
     6661 CGTATCGTCT TCATCTCCTC CCCAAGTTCT CATTCCATCA TCTTTCTCAG AGACAGACTC
     6721 CAAGGCTGTC TTTCTTTTTC GTCTGCTATA GAGCTTGCAC TCTCACATTG CTTTGGCTCT
     6781 GGCTTTCACC ATCCAAGATA GGGCACTCTT CTGCACCTTG ACTACCTTTG CTCCTACTAA
     6841 TAAGTCTACA ACTCTCTGCC CATCTGTTCA CCATGTCTAA TCAAGACAAT ACCACTTCGG
     6901 GCTCCAGCGG CGCCTTCAAC CCGTACACCC AAATCTTCAA TATCACGATG TCCGACGGGG
     6961 TTACTCAGAT TGGCGTACCT ATGGATGAAA TAAATTACGT TGTTGGAATC TTCTACTCCC
     7021 AGTCCATCTC CTACGGCGTC CAGTTTGGCC TTTGCGGTGG CATCTTCCTG GCTCTGGTGA
     7081 CGTTTAGCTT GCCTGAACGT TTGCGCAAGA CCAGTGTAAG GCTGCAGGCA GCCGCTCTCT
     7141 TGGTCAACAT GCTCCGTACA CTGCTGCTAG CGCTGTACTA CCCCTCCAAT TTCACCGAGC
     7201 TGTATGACCT AGCCAGCAAC GAGTTCCTGA AAGTCAATAA TTTGGACTTT TTCGTGAGCA
     7261 TTGGGTCCAA TGTTGCTGGA GGGATAACGT TCCTCTTGAT TCAGGCCATT TTGATTATGC
     7321 ATTTGTGGAC GATAATGCAA CTGTGGTCGC CAACGATCAA GTGGGTAACT CTTACCGTTT
     7381 CACTTCTTTC TAGCCTGGCA CTCTTGGCTC TAAAGTTGGT GGTTTATGTG CTATACAGTC
     7441 AGGCTGCACT GCGGATCGAG CGAGTTACTA CACATACCGG GTGGCTTTTC TTTGTGTCGA
     7501 ACGTCTTTTT CGCGGCCAAT ATTTTCTGGT ATGCGGGTCT GTTCAACGTG AAGCTCATCA
     7561 TGCATCTTTC CAAGAACAGG CGCTTCCTTC CCTCACGCAA CAAACTCACA CCGATCGAGG
     7621 TTTTAGTGAT CACCAACGGT CTCATGATGA TCGTGCCGAG TAGGTTCTAT CGTCGCTTTT
     7681 GTGGTCCGGG CACACACTAA CCCATGGTTC CAGCCATATT CGCTAGTCTC CAACTAACGC
     7741 GCATGGCGTT TCGCTTCGAA GTTGTCCCGT GGATGGTAAC GTCCATTATC TGCGTGCTTT
     7801 CCTATGGCTC TCTCGTGGCC CAACGTATCT CAAACAGCCC CATCCAGAGT TTCGGCAATA
     7861 TCGGATCACC CAGCGGCTCT AATGGCAACA GGAACAACCG CTTGCTCAGT CTCAACAATC
     7921 ACGGCTTAAT TTTGACGAAT GGGGAGCGTA CGGGAAGCGG CTCTCGTAAC CTTGAGAACC
     7981 AGTCGGACGT TGGCAGAGTC CACATGGTAC GCACAGGCAC ATCATGCAGC CTTTCACCCA
     8041 GAAAGATGGA CATTGAGGCT AGAGCTGTAC TTGTTGAGCG GGACTTGGAT CAACAGAGCG
     8101 AAAAGCTGAT GGCAACTGGC AGAGAAGAGG TTTGATTAGC TGTTGAGCTT GTAGGAGGCA
     8161 ATGGCTTCCC ATTTGCGGCT TGTCGCCCCT CATTTTCACT TTTCATTTCT CCTTTGAAAC
     8221 GTGAGAGTTT GCTACTATGG AAAGACAATG CATTAGCATC ATGTGATGTA CGTTGTTTAT
     8281 AAAAGCCGCG TATGACGTAG CAAGTACTTT GTATCCTTAT TGTCTATGAC TTTTATATAT
     8341 AGTGCATCAG TCTGTATCCT GTGTCACCTA AGCCCCCCTT CGCAATGGGC ACTTACTTGC
     8401 TTCTTCTCAA GTTTGGGTAG CTACCCTAGT TCCCATTCTG ACTCCACTCC CGTTGTTGCG
     8461 CGTCCCTTCC GTTTCATCAT CGCGAGTTTG TCGCGTGTTT TGATCTCTTT ATGCACACAA
     8521 ACTTGTGCTG AAATTTCTTC TCATGCTTTT TTTCCCTTCT TTTCTTCCCT TCTCCCTTCT
     8581 CCTCTCTTTC TCCCCTTTTT CTTTTTTTCT TTGCCGCAGA GGACAGCACA CCTTCTCATC
     8641 CGCCATTGCC TGCCCGCTCG CTCGTCCGCC CACACTCCTT CCCCCCCCCC AAAGAAACGG
     8701 AAATCCAGTC ACTTGTTCCG TCTCGTCTCT TATTCATATA ACAATCACGG CGCACATCTT
     8761 ATCTTGGCTG ACTTTTGTGC ATAGATGGAC TGGGTTTCTC TCCTCTTCTC TTATCAAGTC
     8821 TTTTCTTCTT GCTTGGTTTT GGCTCTCGAG TACTGACTGC TTTGTATTCA CTATTTAATT
     8881 ATCGGCATAT TTACAAATGG CGGCAGTATT CTTTCCTTCC ACATGTGCTC CCGGCTCTGG
     8941 ACCAGCCGGC TCCTCAATCC CAGACCAGAT ACCCCGAACT CCGCCGTCGC CTTGTCCGGT
     9001 CTCTAATTCC TCTTCCAATG CCGCTGCTAC TGACTCATCA TGCGATTGCA AACCAATGGT
     9061 GCCTATCATG CAGCGAGCTC GGCCCCGTCC TCGACGTCGC TGGAAGCTTC CTAGCTACGA
     9121 GAGTAGCTCT GCTTCGGCCT CTGATCCCGA AGCCCATGTC TCTTTCCTGG AAGATTCTGA
     9181 CTCTATTCCA GCGATCGAGT CTCATCATCG CGGACATTGC CCAACATTGA CTACAGCCAC
     9241 TTCGGCCCAA GGCCTTTCCA CTCCTTCATC GGACGCTCCG TCCTACTCGA CAGGCCTATC
     9301 ATCACTACAG CCCAACCCTT CGTACTCGTC TTTGATGCGG TACAATTCCT GTACAACTGC
     9361 CCCGATAAAA CGAACTCGAA ATATGTCTCC GTATCCGCTT CTGTCCTCTG CTACTACTAC
     9421 CACAACTATC GCCACAGCCG CTACCACAGA ATTTGCCCCC CCTCTTCCTA CTAGTGGCGC
     9481 ATATGCTGCT ACTACCTCCG ACATAGCCTC GGATGACGAT GATGGCTCAT CTTGGCTAGT
     9541 CATAAAAAGC CCAGCTAGAA GCAAAATTCC CATTCCTCTA CATAGCTATA GACGAGCAAA
     9601 CACAATGGGC GACTCTAAGC GCTTTCGCTC GAATAATAAT ACCTGGTATT CATCTGTTGT
     9661 CTCCGCAATC AGAAAGGTAG GAGAGCCCAG TGATGAGTAT GACAAGATTG AAATCACGGG
     9721 CCAGCTACGG CTATCCTCTC CTCGTCCCCA TGGCCTCCAT AGAAGCTCAA CCTCAGCCGC
     9781 ACTCTCTAGA CTGCATTCGC GCTATCGCTC AAACTCCACG ATGACCAACT CTGGCTTTTC
     9841 TTCCACGGCA GACGACGAAT ACAACACTGA TTCCTTCTAT GAACCCCAGA TGGAGTACCG
     9901 AAAGCCCCCA AAGCTCGCTG GGTATCGACC AAAGTCTGAT GCACACCCTT TGTCCATGGC
     9961 ACCCATGTCA GCCACCAAAA GCACTAGTGC CACCTTTACT GGAAAGCCGA AACGGGCTTT
    10021 GAAAAACATT TCGGAGACCC TTCTAACTAA GCTATGGCAC TCTGATCGCG AGAATTCTAA
    10081 CTCGCCCGTT GAAGATAGCC TCAACCTTGA GCTGTCGCTA CCAGAGCCCC ACCCTCAACC
    10141 ATTGGAACAA CCTAACGTTA GTCAATATCC GCGGGCCAGG CAAAGGGCAT ATAACAAGCG
    10201 AGCAGACTCT GGATGGAGCT TAAGTTTGGG GTCTTAGTTT GCACCCCGGG CCAAGCAAAG
    10261 TCGAAGTCCA CTCGGTGCAG CCAACAGCAC TGCCATGAAT TCCATGGCCC CTGCCGCTGC
    10321 TAATGGTGCT TCTGTGACTG CACCCACCAA GCCTCACCAA CTCCCCCCGG CTGAGCCGCA
    10381 ATGGCCCCAA AGCCGTCAAG CCCCGCGCCA TTCATTTTTT AGTCTCAAGC TCGGCCATGG
    10441 CACACATGGC AACCTGGAGA ATACGAAGAA GAAAGGCAAC TTCCGGAGAC AGTTGCGCTT
    10501 CCGAGGCTTT CACCACGAAA CTAGCAGTGA AACAGATGCT GCGGTACACG TACCTCAATG
    10561 GCTTCCCGAA GACTGGAAGC CATTTGCACA GTTGACTCTT CTAGAGAGTC TCCAGCGCCA
    10621 GGCTCTCACA GAAGACCCTG CCGAGTGGCA GCCGTACAAT GCCTCCGCTG CTAGCTGTGT
    10681 TTTGCAGCAT CCCCGACCCA ACAGACACTG GGGAAGAAAA GAGAGGGCTA AGTGGCAGTA
    10741 CATGGGCGAT ATGGCCCGTC ACTTTAACAT AACTGAAGCT TGA
//
LOCUS       Ce.albifundus_CMW17274_AlphaReceptor      8334 bp    DNA     linear   PLN 02-NOV-2017
DEFINITION  Ceratocystis albifundus strain CMW17274 17274_scaffold163, whole
            genome shotgun sequence.
ACCESSION   MANY01000163 MANY01000000
VERSION     MANY01000163.1
KEYWORDS    WGS.
SOURCE      Ceratocystis albifundus (unknown)
  ORGANISM  Ceratocystis albifundus
            Eukaryota; Fungi; Dikarya; Ascomycota; Pezizomycotina;
            Sordariomycetes; Hypocreomycetidae; Microascales;
            Ceratocystidaceae; Ceratocystis.
REFERENCE   1  (bases 1 to 34337)
  AUTHORS   van der Nest,M.A., Steenkamp,E.T., Roodt,D., Soal,N.C., Palmer,M.,
            Chan,W.Y., Wilken,P.M., Duong,T.A., Naidoo,K., Santana,Q.C.,
            Trollip,C., De Vos,L., van Wyk,S., McTaggart,A.R., Wingfield,M.J.
            and Wingfield,B.D.
  TITLE     Genomic analysis of the aggressive tree pathogen Ceratocystis
            albifundus
  JOURNAL   Fungal Biol 123 (5), 351-363 (2019)
   PUBMED   31053324
REFERENCE   2  (bases 1 to 34337)
  AUTHORS   Roodt,D., Van Der Nest,M., Wilken,M., Wingfield,B.D. and Naidoo,K.
  TITLE     Direct Submission
  JOURNAL   Submitted (26-JUN-2016) Genetics, University of Pretoria, Corner of
            Lynnwood Road and Roper Street, Pretoria, Gauteng Province 0028,
            South Africa
COMMENT     ##Genome-Assembly-Data-START
            ##Assembly Date          :: 30-JUN-2014
            Assembly Method        :: Velvet v. 1.1
            Genome Representation  :: Full
            Expected Final Version :: Yes
            Genome Coverage        :: 24.0x
            Sequencing Technology  :: Illumina
            ##Genome-Assembly-Data-END##
FEATURES             Location/Qualifiers
     source          complement(1..>8334)
                     /organism="Ceratocystis albifundus"
                     /mol_type="genomic DNA"
                     /submitter_seqid="17274_scaffold163"
                     /strain="CMW17274"
                     /host="Faurea saligna"
                     /db_xref="taxon:357446"
                     /country="South Africa"
                     /collection_date="Mar-2005"
     Transcript      4470..5732
                     /score="0.8"
                     /source="AUGUSTUS"
                     /g4.t1
     CDS             join(4470..5256,5311..5732)
                     /source="AUGUSTUS"
                     /transcript_id="g4.t1"
                     /gene_id="g4"
                     /score="0.95"
                     /score="0.85"
                     /frame="[complement(7566..7568): 0,
                     complement(7569..7987): 2, complement(8042..8828): 0]"
                     /label="Alpha pheromone receptor"
     gene            4470..5732
                     /score="0.8"
                     /source="AUGUSTUS"
                     /g4
     Initial         4470..5256
                     /score="0.85"
                     /frame="0"
                     /source="AUGUSTUS"
                     /transcript_id="g4.t1"
                     /gene_id="g4"
     intron          5257..5310
                     /score="1"
                     /source="AUGUSTUS"
                     /transcript_id="g4.t1"
                     /gene_id="g4"
     Terminal        5311..5732
                     /score="0.95"
                     /frame="2"
                     /source="AUGUSTUS"
                     /transcript_id="g4.t1"
                     /gene_id="g4"
     Transcript      6619..8334
                     /score="0.65"
                     /source="AUGUSTUS"
                     /g3.t1
     CDS             join(6619..7707,7789..8334)
                     /source="AUGUSTUS"
                     /transcript_id="g3.t1"
                     /gene_id="g3"
                     /score="0.92"
                     /score="0.69"
                     /frame="[complement(4964..4966): 0,
                     complement(4967..5509): 0, complement(5591..6679): 0]"
                     /label="Hypothetical"
     gene            6619..8334
                     /score="0.65"
                     /source="AUGUSTUS"
                     /g3
     Initial         6619..7707
                     /score="0.69"
                     /frame="0"
                     /source="AUGUSTUS"
                     /transcript_id="g3.t1"
                     /gene_id="g3"
     intron          7708..7788
                     /score="0.92"
                     /source="AUGUSTUS"
                     /transcript_id="g3.t1"
                     /gene_id="g3"
     Terminal        7789..8334
                     /score="0.92"
                     /frame="0"
                     /source="AUGUSTUS"
                     /transcript_id="g3.t1"
                     /gene_id="g3"
ORIGIN
        1 AGTGTCATAG GCGTCGTCCT CCGGCAGCCC GGGAGAGGGG GAGGCACCAG ACCTCAAAGG
       61 TACCGCCCGA GGGTTGTAAG AGGGAGAGTT TGATTGATTT GACGGGACCC CGTATTTTTC
      121 ATAGGCTATG TGGAGGCTTA GACAAGGCAT CATAGTGAGG CAACCGCGAC CCCAAAAAGG
      181 AAGCGAGACG TACAACACTG GGTATTCGCA CGTGGTCACC CACCGTACTA CTGATCCAGC
      241 GCTCTATGGC TTGACTAAGG GGGAGCAGAC GGGACCCCGT ATTTTCCATA GGCTATGGTC
      301 GTACGTGGTA AATTGGGGTT TAGCGGCTAT TATAAACTAA GAAAAAGTGA AGAAGGTCAC
      361 TTTCCAGTAG ACGTTAAATA TATTCTAATC AAATCAAATC AAAGCAGTGC CGAAAGCCGT
      421 AGGCCTTTTG AACTAGTTTA AACGCGGTCA TCGCAGACCA ACAACACCAG GTATCCAGTC
      481 CTGGAACCTC ACAGGCACGC TAAACACACA GCTGCAAGTA ATTCGAGCTT ATGATATCGT
      541 GGGAAGAATA GTGGCAGCCG GCGCCCATAC GAAATTCTCA AATCAGCTAA GATGGGCCTA
      601 TACTGATGAA AGCTCTGTTA GTAATCGCTT CCTCATGATT GGTTAGGAAC TGTAATTATG
      661 AACTTCCTGG ATAGTGCGTG GGGAGTAGTT TCCTGTATTT CTTATCAAAA TGATATAATG
      721 TGTTGTGATA ACGACGTCAG TCGAACATGT TCGTTTCTGG TAGCAGGCAG CACTAGGGTT
      781 AGTATTCCGA TATAACCCCA AACGTTGTAA CCCCACATTT TCTCAAGAAA AAAGCTGGAC
      841 GACCAACGTC AAGGAAATAG GCAAATTTCC AATATTTACA CGACATCAGA TCTTGACAAC
      901 TACAGGCTTC GATACAAATC CACTTACCGA ATCCCTCATC TTGAATTCAA ATTTTTATTC
      961 TCCAAAACAA GCAAGCGATC GATATGGCTC CTCGCGGTAT TACTGGCCCC GGCTACAGAG
     1021 TCGCTCCTCG CGGGTTCTTC GGCTCGACTT ACGATGCTCT TACCAGCTCC GAGAACGCAT
     1081 CGATAGTGCG TGGAGTGGCT ATCTTTGGTG TAAGTACTTT TCTTGCCGCT TCTGCTGCTG
     1141 AGTATATGGA TTTGGAGTCA CCGGAGGGAT GGCGGGAGTG GACAACTGCT TTAAAGAGGC
     1201 GTCTGTTAAC CATTGAGAAT ATAGGTCGCT GTTACTTTCT TCGCTAGTGG CTTGGGTGAT
     1261 TTGTTCGTGC CTAGGTAAGT GGCCTATTGG CTTTAATAGG AAACACGGGC GGGGGATGGT
     1321 TTACTCGCTC TGTGTCAGCC TGCCCCTCTG CCTGGATGGG ACTGAAGCTA ACGTTTTAAC
     1381 CTGGGAGTAC AGTCAATAGA AGTCGTAACG GAATTAGATA TCGGGGCGGA AAGGTTGAAG
     1441 TTGGCTTTAT TGGAGGTTCA TACAAGAAAT GGCACTGTTC ATGACGCGCT ATCTCTGCTC
     1501 TAGCGGTGTT GGAAGATACA ACGGACTTCT GAGGGTGTGT ATCGCCGCCT ATATTACCAC
     1561 CGTGTATGAA TACCGGTATT GGCGAGGGGG AGAAATGCGC TTTGGTGACT GCCTGTAAGA
     1621 TTAGCTTGGG TTATCTGGTA TGTGCACTGC TCATCATGGG GCTGCCACAA CGGAGGGGGC
     1681 GGGATAGGCA TTGGTGCTCT TTGGAGTAAA ATGACAAGTT TTATTTCTTT ACAACTTGCT
     1741 AATCATTGCA GTGTCACCCA AGCACTGTTA ATACGAGCAT CAGAGTGTAT AGAGACGCAG
     1801 CTACAGGGTG TTTGTGTCTT TCTTTGCGTT ACAAGTTGGC CAGTGGTCCT GTTTTGAAAT
     1861 ATCAGATGCG ATTTCAGAGG CAGTATGGTA TGGCTTGCTG CCCAAGAAAC TAGCCCTCAA
     1921 CCCGACCTAT TTAAGGATGG GCGGTCACGA AAAGGTGATT ATGAATGGCT TGAGGGCTAG
     1981 ACAGAAGCGA TATGTACATG GCAAGATGGG ATAAACGAGA AGGCAGTAGT GGAGCTCTGT
     2041 TACATCTTGA GTCGTCAGTT GTTCATGGTG GTTTGATAAG GAAAGACATT GTAGGAAGCG
     2101 GAACAGAATG GAATATGGCA GCAACGCGCA AGCACGACAA CAAGACTACA GCTGCACATA
     2161 GATTCAAGTT CAAACATTCG TGCGTCAAGT TAAAAACATG CACCGCTGTT GCTTACTGCT
     2221 GTGGATCTGA TACTGACATT GCCGTTGACG TTGACAAGTT GAGAAGAAGC GACAAGACCA
     2281 ACATGCATTG GAAACAAGCC AATCACAAAG ATCAAGGGCT GGGACCAGGC TGAGCCGACA
     2341 GACCGCTGTT AGCCCGGGAG CAAGCCAAAG AAGGAGCACA GACACTATGT ACACACTTCA
     2401 CAGTACAAGT GTGGGGCGGG CCAAACAAGT CACAAAAGGA AAGGGGGATG AATGTGAAAG
     2461 ACGCTGCATG CTATGGAGCA GATGCGGACT TTGGCCAACG GTGGTGCAGG AGGCTAGTCA
     2521 CAATTCCAGG GGCGTAAGCA ACCTTTACGT GCTGTACATG AATGGCAAGC TAGGACTTTC
     2581 CTTATTGAGA CAGCTGCAGC TGAATAGAAA TGTAATGGAT AACCAGCTGA ACTTGGACTT
     2641 CTTTGACGCC TGCCAGAATC ACTACGATCA AACGAGTGAA CAGATAACCG GTGCTAGAGC
     2701 TAGCAATTCT GAGCTGCAAG CACGGCATAT TGAGACCGGA AGCGCCTACT AAGAGCACGA
     2761 GAAAAGGATC AAGCAAGAGG AAAGCGTATC TTGCAAGTAG AGCCAGCTGA CAAGCCTCAG
     2821 ATGTTGAATG GAACTGTGTG TGATAAGTCT CCTTTACGCT TCATTGCGTA GTGGGCAGAC
     2881 GGTAGGAATG GGCCAAGACC AAGCCTAGCC TGGCTTTGCT CCGCCTGACT TCCGATAGCT
     2941 ACAAAGAGGC CATCAGGAGA CGTCTGGGCC CAGATCTGCT TGTTTATTTA TTCTAATTTA
     3001 TCGTTTCTTT TTCCATGTCG AGGTGCGGAT CGGCGAATAG CAGTGGCAAT AGCAGCCACT
     3061 GGCCCCGCTT TTCGGAGGAT CAATGTTACA CCTGGCCCCA CTGAACTAAA GAACAATAGC
     3121 AAGCGAGAAA GACACCTTTT AACCCAAAAA GGCAGCATCC TAGCCAAAAC TGGCAGGGGC
     3181 GGTCCTCGAT ATAAGCCGCA ATGCAAAATT GGCAACAACA AAAAATTCAG GTAATTTAAC
     3241 GGGAGCAATG GCGGCAACAG GTAGCTTGTA GAGTAACTGC CTGCGTATGG TCTAATTTTA
     3301 TTCCTAATTT ATCGTTTGAT TTATCTCCTT TCCTATCCCT TCCTATCCCT TCAGTTCTTC
     3361 TCTCGGCTAC TCTAGGCCGG TGGTTTGCGC TGCAATGTGA TCATGGAGGG GATCTGGCAA
     3421 GCTTGCAGTT GGTATAGCGC CAGAAGTACG AGTAGAACAA CCAAAAGAGA AAAGAGAGCC
     3481 GGGCACCTGA TGGCATACGA AGCGAACTGG GGTCTGTAAG TCACGCCTCC TCAGAACAGC
     3541 AACCAACTCA TCATGACAAA AAGATACGAA TGAAAGATGC TGCTAGACAG GACATGACAG
     3601 AATGACTCTA GACGCTGGCT CTAGTTTCTT TAATGCCTCT TTGATTCCTA ATTCATTATT
     3661 GTGAAGCTCA GTGCCAAGTG CTTTTGAAAG CGGTGTTTCT CTTCCTTTAC TCTTTTTGAA
     3721 ATATAGTCTC TCCATTTCCC AAGCCTAGTG TCACTATTCC TTATTAGCGG CCTGCCGTTG
     3781 CCTACATATC TTTGATTGCT GCTTTGGTGT CTTGCCACTG GCAAAGCTAG TGCTCGACAT
     3841 TTCGCATTTC GACAAATCAG ATTGCGATAT ATCTAGTTTC AGACCATACC CCTTCTCACC
     3901 ACATTCGTTG AAACCATTCT CTTTCTCGCT GAGCTGCGCC TTTGCTGTGT GTGGTACAAA
     3961 CCACATGACA GGCCCGGACG GGAAACGCTA GGGCTGGCAT GACACCCAAC ATCGACCTCT
     4021 GGCTTGCTGG TAGACTGCGG CCTTTTTTCT CCACTGTGTA TCTTTTGTTA TCCTGCTCTT
     4081 TGTCTAAGAC TCTTTCAGTT TTTGTAATAT CCTTCTTGCC CGGTCATATC TTGCCTTCTC
     4141 CCCCCTATCC TCTTCTTTGG CATTCTGCGA GTATATCTGC CAGCTTTCAA TACTTCTCCT
     4201 TGTTATTTAA CCCCCACGCC CCGGCTAGTC TGCCATGTAT ATAATGAGTA AGGGCTCCGT
     4261 ATCGTCTTCA TCTCCTCCCC AAGTTCTCAT TCCATCATCT TCCTCAGAGA CAGACTCCAA
     4321 GGCTGTTTTT CATTTTTGTC TGCTATAGAG CTTGCACTCT CACATTGCTT TGGCTCTGGC
     4381 TTTCACCATC CAAGATAGGG CACTCTTCTG CACCTTGACT ACCTTTGCTC CTACTAATAA
     4441 GTTTACAACT CTCTGCCCAT CTGTTCACCA TGTCTAATCA AGACAATACC ACTCCGGGCT
     4501 CCAGCGGCGC CTTCAACCCG TACACCCAAA TCTTCAATAT CACGATGTCC GACGGGGTTA
     4561 CTCAGATTGG CGTACCCATG GATGAAATAA ATTACGTTGT TGGAATCTTC TACTCCCAGT
     4621 CCATCTCCTA CGGCGTCCAG TTTGGCCTTT GCGGTGGCAT CTTCCTGGCT CTGGTGACGT
     4681 TTAGCTTGCC TGAACGTTTG CGCAAGACCA GTGTAAGGCT GCAGGCAGCC GCTCTCTTGG
     4741 TCAACATGCT CCGTACACTG CTGCTAGCGC TGTACTACCC CTCCAATTTC ACCGAGCTGT
     4801 ATGACCTAGC CAGCAACGAG TTCCTGAAAG TCAATAATTT GGACTTTTTC GTGAGCATTG
     4861 GGTCCAATGT TGCTGGAGGG ATAACGTTCC TCTTGATTCA GGCCATTTTG ATTATGCATT
     4921 TGTGGACGAT AATGCAACTG TGGTCGCCAA CGATCAAGTG GGTAACTCTT ACCGTTTCAC
     4981 TTCTTTCTAG CCTGGCACTC TTGGCTCTAA AGTTGGTGGT TTATGTGCTA TACAGTCAGG
     5041 CTGCACTGCG GATCGAGCGA GTTACTACAC ATACCGGGTG GCTTTTCTTT GTGTCGAACG
     5101 TCTTTTTCGC GGCCAATATT TTCTGGTATG CGGGTCTGTT CAACGTGAAG CTCATCATGC
     5161 ATCTTTCCAA GAACAGGCGC TTCCTTCCCT CACGCAACAA ACTCACACCG ATCGAGGTTT
     5221 TAGTGATCAC CAACGGTCTC ATGATGATCG TGCCGAGTAG GTTCTATCGT CGCTTTTGTG
     5281 GTCCGGGCAC ACACTAACCC ATGGTTCCAG CCATATTCGC TAGTCTCCAA CTAACGCGCA
     5341 TGGCGTTTCG CTTCGAAGTT GTCCCGTGGA TGGTAACGTC CATTATCTGC GTGCTTTCCT
     5401 ATGGCTCTCT CGTGGCCCAA CGTATCTCAA ACAGCCCCAT CCAGAGTTTC GGCAATATCG
     5461 GATCACCCAG CGGCTCTAAT GGCAACAGGA ACAACCGCTT GCTCAGTCTC AACAATCACG
     5521 GCTTAATTTT GACGAATGGG GAGCGTACGG GAAGCGGCTC TCGTAACCTT GAGAACCAGT
     5581 CGGACGTTGG CAGAGTCCAC ATGGTACGCA CAGGCACATC ATGCAGCCTT TCACCCAGAA
     5641 AGATGGACAT TGAGGCTAGA GCTGTACTTG TTGAGCGGGA CTTGGATCAA CAGAGCGAAA
     5701 AGCTGATGGC AACTGGCAGA GAAGAGGTTT GATTAGCTGT TGAGCTTGTA GGAGGCAATG
     5761 GCTTCCCATT TGCGGCTTGT CGCCCCTCAT TTTCACTTTT CATTTCTCCT TTGAAACGTG
     5821 AGAGTTTGCT ACTATGGAAA GACAATGCAT TAGCATCATG TGATGTACGT TGTTTACAAA
     5881 AGCCGCGTAT GACGTAGCAA GTACTTTGTA TCCTTATTGT CCATGACTTT TATATATAGT
     5941 GCATCAGTCT GTATCCTGTG TCACCTAAGC CCCCCTTCGC AATGGGCACT TACTTGCTTC
     6001 TTCTCAAGTT TGGGTAGCTA CCCTAGTTCC CATTCTGACT CCACTCCCGT TGTTGCGCGT
     6061 CCCTTCCGTT TCATCATCGC GAGTTTGTCG CGTGTTTTGA TCTCTTTATG CACACAAACT
     6121 TGTGCTGAAA TTTCTTCTCA TGCTTTTTTT TCTCTTCTTT TCTTCCCTTC TCCCTTCTCC
     6181 TCTCTTTCTC CCCTTTTTCT TTTTTTCTTT GCCGTAGAGG ACAGCACACC TTCTCACCCC
     6241 CAAAGAAACG GAAATCCAGT CACTTGTTCC GTCTCGTCTC TTATTCATAT AACAATCACG
     6301 GCGCACATCT TATCTTGGCT GACTCCTGTG CATAGATGGA CTGGGTTTCT CTCCTCTTCT
     6361 CTTATCAAGT CTTTTCTTCT TGCTTGGTTT TGGCTCTCGA GTACTGACTG CTTTGTATTC
     6421 ACTATTTAAT TATCGGCATA TTTACAAATG GCGGCAGTAT TCTTTCCTTC CACATGTGCT
     6481 CCCGGCTCTG GACCAGCCGG CTCCTCAATC CCAGACCAGA TACCCCGAAC TCCGCCGTCG
     6541 CCTTGTCCGG TCTCTAATTC CTCTTCCAAT GCCGCTGCTA CTGACTCATC ATGCGATTGC
     6601 AAACCAATGG TGCCTATCAT GCAGCGAGCT CGGCCCCGTC CTCGACGTCG CTGGAAGCTT
     6661 CCTAGCTACG AGAGTAGCTC TGCTTCGGCC TCTGATCCCG AAGCCCATGT CTCTTTCCTG
     6721 GAAGATTCTG ACTCTATTCC AGCGATCGAG TCTCATCATC GCGGACATTG CCCAACATTG
     6781 ACTACAGCCA CTTCGGCCCA AGGCCTTTCC ACTCCTTCAT CGGACGCTCC GTCCTACTCG
     6841 ACAGGCCTAT CATCACTACA GCCCAACCCT TCGTACTCGT CTTTGATGCG GTACAATTCC
     6901 TGTACAACTG CCCCGATAAA ACGAACTCGA AATATGTCTC CGTATCCGCT TCTGTCCTCT
     6961 GCTACTACTA CCACAACTAT CGCCACAGCC GCTACCACAG AATTTGCCCC CCCTCTTCCT
     7021 ACTAGTGGCG CACATGCTGC TACTACCTCC GACATAGCCT CGGATGACGA TGATGGCTCA
     7081 TCTTGGCTAG TCATAAAAAG CCCAGCTAGA AGCAAAATTC CCATTCCTCT ACATAGCTAT
     7141 AGACGAGCAA ACACAATGGG CGACTCTAAG CGCTTTCGCT CGAATAATAA TACCTGGTAT
     7201 TCATCTGTTG TCTCCGCAAT CAGAAAGGTA GGAGAGCCCA GTGATGAGTA TGACAAGATT
     7261 GAAATCACGG GCCAGCTACG GCTATCCTCT CCTCGTCCCC ATGGCCTCCA TAGAAGCTCA
     7321 ACCTCAGCCG CACTCTCTAG GCTGCATTCG CGCTATCGCT CAAACTCCAC GATGACCAAC
     7381 TCTGGCTTTT CTTCCACGGC AGACGACGAA TACAACACTG ATTCCTTCTA TGAACCCCAG
     7441 ATGGAGTACC GAAAGCCCCC AAAGCTCGCT GGGTATCGAC CAAAGTCTGA TGCACACCCT
     7501 TTGTCCATGG CACCCATGTC AGCCACCAAA AGCACTAGTG CCACCTTTAC TGGAAAGCCG
     7561 AAACGGGCTT TGAAAAACAT TTCGGAGACC CTTCTAACTA AGCTATGGCA CTCTGATCGC
     7621 GAGAATTCTA ACTCGCCCGT TGAAGATAGC CTCAACCTTG AGCTGTCGCT ACCAGAGCCC
     7681 CACCCTCAAC CATTGGAACA ACCTAACGTT AGTCAATATC CGCGGGCCAG GCAAAGGGCA
     7741 TATAACAAGC GAGCAGACTC TGGATGGAGC TTAAGTTTGG GGTCTTAGTT TGCACCCCGG
     7801 GCCAAGCAAA GTCGAAGTCC ACTCGGTGCA GCCAACAGCA CTGCCATGAA TTCCATGGCC
     7861 CCTGCCGCTG CTAATGGTGC TTCTGTGACT GCACCCACCA AGCCTCACCA ACTCCCCCCG
     7921 GCTGAGCCGC AATGGCCCCA AAGCCGTCAA GCCCCGCGCC ATTCATTTTT TAGTCTCAAG
     7981 CTCGGCCATG GCACACATGG CAACCTGGAG AATACGAAGA AGAAAGGCAA CTTCCGGAGA
     8041 CAGTTGCGCT TCCGAGGCTT TCACCACGAA ACTAGCAGTG AAACAGATGC TGCGGTACAC
     8101 GTACCTCAAT GGCTTCCCGA AGACTGGAAG CCATTTGCAC AGTTGACTCT TCTAGAGAGT
     8161 CTCCAGCGCC AGGCTCTCAC AGAAGACCCT GCCGAGTGGC AGCCGTACAA TGCCTCCGCT
     8221 GCTAGCTGTG TTTTGCAGCA TCCCCGACCC AACAGACACT GGGGAAGAAA AGAGAGGGCT
     8281 AAGTGGCAGT ACATGGGCGA TATGGCCCGT CACTTTAACA TAACTGAAGC TTGA
//
LOCUS       Ce.albifundus_CMW17620_AlphaReceptor      6296 bp    DNA     linear   PLN 02-JAN-2015
DEFINITION  Ceratocystis albifundus strain CMW17620 scaffold648, whole genome
            shotgun sequence.
ACCESSION   JSSU01000763 JSSU01000000
VERSION     JSSU01000763.1
KEYWORDS    WGS.
SOURCE      Ceratocystis albifundus (unknown)
  ORGANISM  Ceratocystis albifundus
            Eukaryota; Fungi; Dikarya; Ascomycota; Pezizomycotina;
            Sordariomycetes; Hypocreomycetidae; Microascales;
            Ceratocystidaceae; Ceratocystis.
REFERENCE   1  (bases 1 to 6296)
  AUTHORS   van der Nest,M.A., Beirn,L.A., Crouch,J.A., Demers,J.E., de
            Beer,Z.W., De Vos,L., Gordon,T.R., Moncalvo,J.M., Naidoo,K.,
            Sanchez-Ramirez,S., Roodt,D., Santana,Q.C., Slinski,S.L., Stata,M.,
            Taerum,S.J., Wilken,P.M., Wilson,A.M., Wingfield,M.J. and
            Wingfield,B.D.
  TITLE     IMA Genome-F 3: Draft genomes of Amanita jacksonii, Ceratocystis
            albifundus, Fusarium circinatum, Huntiella omanensis, Leptographium
            procerum, Rutstroemia sydowiana, and Sclerotinia echinophila
  JOURNAL   IMA Fungus 5 (2), 473-486 (2014)
   PUBMED   25734036
REFERENCE   2  (bases 1 to 6296)
  AUTHORS   Roodt,D., van der Nest,M.A., Wilken,M.P., Naidoo,K., Wingfield,M.J.
            and Wingfield,B.D.
  TITLE     Direct Submission
  JOURNAL   Submitted (27-OCT-2014) Genetics, University of Pretoria, Corner of
            Lynnwood Road and Roper Street, Pretoria, Gauteng 0002, South
            Africa
COMMENT     ##Genome-Assembly-Data-START
            ##Assembly Date          :: 17-JUN-2014
            Assembly Method        :: Velvet de novo assembler v. JUNE-2014
            Genome Representation  :: Full
            Expected Final Version :: Yes
            Genome Coverage        :: 24.0x
            Sequencing Technology  :: Illumina GAIIx
            ##Genome-Assembly-Data-END##
FEATURES             Location/Qualifiers
     source          complement(1..6296)
                     /organism="Ceratocystis albifundus"
                     /mol_type="genomic DNA"
                     /submitter_seqid="scaffold648"
                     /strain="CMW17620"
                     /isolation_source="Plant material"
                     /host="Terminalia sericea"
                     /db_xref="taxon:357446"
                     /country="South Africa"
                     /collection_date="2005"
     Transcript      4479..5741
                     /score="0.73"
                     /source="AUGUSTUS"
                     /g1.t1
     CDS             join(4479..5265,5320..5741)
                     /source="AUGUSTUS"
                     /transcript_id="g1.t1"
                     /gene_id="g1"
                     /score="0.88"
                     /score="0.83"
                     /frame="[complement(556..558): 0, complement(559..977):
                     2, complement(1032..1818): 0]"
                     /label="Alpha pheromone receptor"
     gene            4479..5741
                     /score="0.73"
                     /source="AUGUSTUS"
                     /g1
     Initial         4479..5265
                     /score="0.83"
                     /frame="0"
                     /source="AUGUSTUS"
                     /transcript_id="g1.t1"
                     /gene_id="g1"
     intron          5266..5319
                     /score="1"
                     /source="AUGUSTUS"
                     /transcript_id="g1.t1"
                     /gene_id="g1"
     Terminal        5320..5741
                     /score="0.88"
                     /frame="2"
                     /source="AUGUSTUS"
                     /transcript_id="g1.t1"
                     /gene_id="g1"
ORIGIN
        1 GACGCCCATC AGTGTCATAG GCGTCGTCCT CCGGCAGCCC GGGAGAGGGG GAGGCACCAG
       61 ACCTCAAAGG TACCGCCCGA GGGTTGTAAG AGGGAGAGTT TGATTGATTT GACGGGACCC
      121 CGTATTTTTC ATAGGCTATG TGGAGGCTTA GACAAGGCAT CATAGTGAGG CAACCGCGAC
      181 CCCAAAAAGG AAGCGAGACG TACAACACTG GGTATTCGCA CGTGGTCACC CACCGTACTA
      241 CTGATCCAGC GCTCTATGGC TTGACTAAGG GGGAGCAGAC GGGACCCCGT ATTTTCCATA
      301 GGCTATGGTC GTACGTGGTA AATTGGGGTT TAGCGGCTAT TATAAACTAA GAAAAAGTGA
      361 AGAAGGTCAC TTTCCAGTAG ACGTTAAATA TATTCAAATC AAATCAAATC AAAGCAGTGC
      421 CGAAAGCCGT AGGCCTTTTG AACTAGTTTA AACGCGGTCA TCGCAGACCA ACAACACCAG
      481 GTATCCAGTC CTGGAACCTC ACAGGCACGC TAAACACACA GCTGCAAGTA ATTCGAGCTT
      541 ATGATATCGT GGGAAGAATA GTGGCAGCCG GCGCCCATAC GAAATTCTCA AATCAGCTAA
      601 GATGGGCCTA TACTGATGAA AGCTCTGTTA GTAATCGCTT CCTCATGATT GGTTAGGAAC
      661 TGTAATTATG AACTTCCTGG ATAGTGCGTG GGGAGTAGTT TCCTGTATTT CTTATCAAAA
      721 TGATATAATG TGTTGTGATA ACGACGTCAG TCGAACATGT TCGTTTCTGG TAGCAGGCAG
      781 CACTAGGGTT AGTATTCCGA TATAACCCCA AACGTTGTAA CCCCACATTT TCTCAAGAAA
      841 AAAGCTGAAC GACCAACGTC AAGGAAATAG GCAAATTTCC AATATTTACA CGACATCAGA
      901 TCTTGACAAC TACAGGCTTC GATACAAATC CACTTACCGA ATCCCTCATC TTGAATTCAA
      961 ATTTTTATTC TCCAAAACAA GCAAGCGATC GATATGGCTC CTCGCGGTAT TACTGGCCCC
     1021 GGCTACAGAG TCGCTCCTCG CGGGTTCTTC GGCTCGACTT ACGATGCTCT TACCAGCTCC
     1081 GAGAACGCAT CGATAGTGCG TGGAGTGGCT ATCTTTGGTG TAAGTACTTT TCTTGCCGCT
     1141 TCTGCTGCTG AGTATATGGA TTTGGAGTCA CCGGAGGGAT GGCGGGAGTG GACAACTGCT
     1201 TTAAAGAGGC GTCTGTTAAC CATTGAGAAT ATAGGTCGCT GTTACTTTCT TCGCTAGTGG
     1261 CTTGGGTGAT TTGTTCGTGC CTAGGTAAGT GGCCTATTGG CTTTAATAGG AAACACGGGC
     1321 GGGGGATGGT TTACTCGCTC TGTGTCAGCC TGCCCCTCTG CCTGGATGGG ACTGAAGCTA
     1381 ACGTTTTAAC CTGGGAGTAC AGTCAATAGA AGTCGTAACG GAATTAGATA TCGGGGCGGA
     1441 AAGGTTGAAG TTGGCTTTAT TGGAGGTTCA TACAAGAAAT GGCACTGTTC ATGACGCGCT
     1501 ATCTCTGCTC TAGCGGTGTT GGAAGATACA ACGGACTTCT GAGGGTGTGT ATCGCCGCCT
     1561 ATATTACCAC CGTGTATGAA TACCGGTATT GGCGAGGGGG AGAAATGCGC TTTGGTGACT
     1621 GCCTGTAAGA TTAGCTTGGG TTATCTGGTA TGTGCACTGC TCATCATGGG GCTGCCACAA
     1681 CGGAGGGGGC GGGATAGGCA TTGGTGCTCT TTGGAGTAAA ATGACAAGTT TTATTTCTTT
     1741 ACAACTTGCT AATCATTGCA GTGTCACCCA AGCACTGTTA ATACGAGCAT CAGAGTGTAT
     1801 AGAGACGCAG CTACAGGGTG TTTGTGTCTT TCTTTGCGTT ACAAGTTGGC CAGTGGTCCT
     1861 GTTTTGAAAT ATCAGATGCG ATTTCAGAGG CAGTATGGTA TGGCTTGCTG CCCAAGAAAC
     1921 TAGCCCTCAA CCCGACCTAT TTAAGGATGG GCGGTCACGA AAAGGTGATT ATGAATGGCT
     1981 TGAGGGCTAG ACAGAAGCGA TATGTACATG GCAAGATGGG ATAAACGAGA AGGCAGTAGT
     2041 GGAGCTCTGT TACATCTTGA GTCGTCAGTT GTTCATGGTG GTTTGATAAG GAAAGACATT
     2101 GTAGGAAGCG GAACAGAATG GAATATGGCA GCAACGCGCA AGCACGACAA CAAGACTACA
     2161 GCTGCACATA GATTCAAGTT CAAACATTCG TGCGTCAAGT TAAAAACATG CACCGCTGTT
     2221 GCTTACTGCT GTGGATCTGA TACTGACATT GCCGTTGACG TTGACAAGTT GAGAAGAAGC
     2281 GACAAGACCA ACATGCATTG GAAACAAGCC AATCACAAAG ATCAAGGGCT GGGACCAGGC
     2341 TGAGCCGACA GACCGCTGTT AGCCCGGGAG CAAGCCAAAG AAGGAGCACA GACACTATGT
     2401 ACACACTTCA CAGTACAAGT GTGGGGCGGG CCAAACAAGT CACAAAAGGA AAGGGGGATG
     2461 AATGTGAAAG ACGCTGCATG CTATGGAGCA GATGCGGACT TTGGCCAACG GTGGTGCAGG
     2521 AGGCTAGTCA CAATTCCAGG GGCGTAAGCA ACCTTTACGT GCTGTACATG AATGGCAAGC
     2581 TAGGACTTTC CTTATTGAGA CAGCTGCAGC TGAATAGAAA TGTAATGGAT AACCAGCTGA
     2641 ACTTGGACTT CTTTGACGTC TGCCAGAATC ACTACGATCA AACGAGTGAA CAGATAACCG
     2701 GTGCTAGAGC TAGCAATTCT GAGCCGCAAG CACGGCATAT TGAGACCGGA AGCGCCTACT
     2761 AAGAGCACGA GAAAAGGATC AAGCAAGAGG AAAGCGTATC TTGCAAGTAG AGCCAGCTGA
     2821 CAAGCCTCAG ATGTTGAATG GAACTGTGTG TGATAAGTCT CCTTTACGCT TCATTGCGTA
     2881 GTGGGCAGAC GGTAGGAATG GGCCAAGACC AAGCCTAGCC TGGCTTTGCT CCGCCTGACT
     2941 TCCGATAGCT ACAAAGAGGC CATCAGGAGA CGTCTGGGCC CAGATCTGCT TGTTTATTTA
     3001 TTCTAATTTA TCGTTTCTTT TTCCATGTCG AGGTGCGGAT CGGCGAATAG CAGTGGCAAT
     3061 AGCAGCCACT GGCCCCGCTT TTCGGAGGAT CAATGTTACA CCTGGCCCCA CTGAACTAAA
     3121 GAACAATAGC AAGCGAGAAA GACACCTTTT AACCCAAAAA GGCAGCATCC TAGCCAAAAC
     3181 TGGCAGGGGC GGTCCTCGAT ATAAGCCGCA ATGCAAAATT GGCAACAACA AAAAATTCAG
     3241 GTAATTTAAC GGGAGCAATG GCGGCAACAG GTAGCTTGTA GAGTAACTGC CTGCGTATGG
     3301 TCTAATTTTA TTCCTAATTT ATCGTTTGAT TTATCTCCCT TCCTACCCCT TCCTATCCCT
     3361 TCAGTTCTTC TCTCGGCTAC TCTAGGCCGG TGGTTTGCGC TGCAATGTGA TCATGGAGGG
     3421 GATCTGGCAA GCTTGCAGTT GGTATAGCGC CAGAAGTACG AGTAGAACAA CCAAAAGAGA
     3481 AAAGAGAGCC GGGCACCTGA TGGTATACGA AGCGAGCTGG GGTCTGTAAG TCACGCCTCC
     3541 TCAGAACAGC AACCAACTCA TCATGACAAA AAGATACGAA TGAAAGATGC TGCTAGACAG
     3601 GACATGACAG AATGACTCTA GACGCTGGCT CTAGTTTCTT TAATGCCTCT TTGATTCCTA
     3661 ATTCATTATT GTGAAGCTCA GTGCCAAGTG CTTTTGAAAG CGGTGTTTCT CTTCCTTTAC
     3721 TCTTTTTGAA ATATAGTCTC TCCATTTCCC AAGCCTAGTG TCACTATTCC TTATTAGCGG
     3781 CCTGCCGTTG CCTACATATC TTTGATTGCT GCTTTGGTGT CTTGCCACTG GCAAAGCTAG
     3841 TGCTCGACAT TTCGCATTTC GACAAATCAG ATTGCGATAT ATCTAGTTTC AGACCATACC
     3901 CCTTCTCACC ACATTCGTTG AAACCATTCT CTTTCTCGCT GAGCTGCGCC TTTGCTGTGT
     3961 GTGGTACAAA CCACATGACA GGCCCGGACG GGAAACGCTA GGGCTGGCAT GACACCCAAC
     4021 ATCGACCTCT GGCTTGCTGG TAGACTGCGG CCTTTTTTCT CCACTGTGTA TCTTTGGTTA
     4081 TCCTGCTCTT TGTCTAAGAC TCTTTCAGTT TTTGTAATAT CCTTCTTGCC CGGTCATATC
     4141 TTACCTTCTC CCCCTATCCT CTTCTTTGGC ATTCTGCGAG TATATCTGCC AGCTTTCAAT
     4201 ACTTCTCCTT GTTATTTAAC CCCCACGCCC CGGCTAGTCT GCCATGTATA TAATGAGTAA
     4261 GGGCTCCGTA TCGTCTTCAT CTCCTCCCCA AGTTCTCATT CCATCATCTT CCTCAGAGAC
     4321 AGACTCCAAG GCTGTCTTTC TTTTTTGTCT GCTATAGAGC TTGCACTCTC ACATTGCTTT
     4381 GGCTCTGGCT TTCACCATCC AAGATAGGGC ACTCTTCTGC ACCTTGACTA CCTTTGCTCC
     4441 TACTAATAAG TTTACAACTC TCTGCCCATC TGTTCACCAT GTCTAATCAA GACAATACCA
     4501 CTTCGGGCTC CAGCGGCACC TTCAACCCGT ACACCCAAAT CTTCAATATC ACGATGTCCG
     4561 ACGGGGTTAC TCAGATTGGC GTACCCATGG ATGAAATAAA TTACGTTGTT GGAATCTTCT
     4621 ACTCCCAGTC CATCTCCTAC GGCGTCCAGT TTGGCCTTTG CGGTGGCATC TTCCTGGCTC
     4681 TGGTGACGTT TAGCTTGCCT GAACGTTTGC GCAAGACCAG TGTAAGGCTG CAGGCAGCCG
     4741 CTCTCTTGGT CAACATGCTC CGTACACTGC TGCTAGCGCT GTACTACCCC TCCAATTTCA
     4801 CCGAGCTGTA TGACCTAGCC AGCAACGAGT TCCTGAAAGT CAATAATTTG GACTTTTTCG
     4861 TGAGCATTGG GTCCAATGTT GCTGGAGGGA TAACGTTCCT CTTGATTCAG GCCATTTTGA
     4921 TTATGCATTT GTGGACGATA ATGCAACTGT GGTCGCCAAC GATCAAGTGG GTAACTCTTA
     4981 CCGTTTCACT TCTTTCTAGC CTGGCACTCT TGGCTCTAAA GTTGGTGGTT TATGTGCTAT
     5041 ACAGTCAGGC TGCACTGCGG ATCGAGCGAG TTACTACACA TACCGGGTGG CTTTTCTTTG
     5101 TGTCGAACGT CTTTTTCGCG GCCAATATTT TCTGGTATGC GGGTCTGTTC AACGTGAAGC
     5161 TCATCATGCA TCTTTCCAAG AACAGGCGCT TCCTTCCCTC ACGCAACAAA CTCACACCGA
     5221 TCGAGGTTTT GGTGATCACC AACGGTCTCA TGATGATCGT GCCGAGTAGG TTCTATCGTC
     5281 GCTTTTGTGG TCCGGGCACA CACTAACCCA TGGTTCCAGC CATATTCGCT AGTCTCCAAC
     5341 TAACGCGCAT GGCGTTTCGC TTCGAAGTTG TCCCGTGGAT GGTAACGTCC ATCATCTGCG
     5401 TGCTTTCCTA TGGCTCTCTC GTGGCCCAAC GTATCTCAAA CAGCCCCATC CAGAGTTTCG
     5461 GCAATATCGG ATCACCCAGC GGCTCTAATG GCAACAGGAA CAACCGCTTG CTCAGTCTCA
     5521 ACAATCACGG CTTAATTTTG ACGAATGGGG AGCGTACGGG AAGCGGCTCT CGTAACCTTG
     5581 AGAACCAGTC GGACGTTGGC AGAGTCCACA TGGTACGCAC AGGCACATCA TGCAGCCTTT
     5641 CACCCAGAAA GATGGACATT GAGGCTAGAG CTGTACTTGT TGAGCGGGAC TTGGATCAAC
     5701 AGAGCGAAAA GCTGATGGCA ACTGGCAGAG AAGAGGTTTG ATTAGCTGTT GAGCTTGTAG
     5761 GAGGCAATGG CTTCCCATTT GCGGCTTGTC GCCCCTCATT TTCACTTTTC ATTTCTCCTT
     5821 TGAAACGTGA GAGTTTGCTA CTATGGAAAG ACAATGCATT AGCATCATGT GATGTACGTT
     5881 GTTTACAAAA GCCGCGTATG ACGTAGCAAG TACTTTGTAT CCTTATTGTC CATGACTTTT
     5941 ATATATAGTG CATCAGTCTG TATCCTGTGT CACCTAAGCC CCCCTTCGCA ATGGGCACTT
     6001 ACTTGCTTCT TCTCAAGTTT GGGTAGCTAC CCTAGTTCCC ATTCTGACTC CACTCCCGTT
     6061 GTTGCGCGTC CCTTCCGTTT CATCATCGCG AGTTTGTCGC GTGTTTTGAT CTCTTTATGC
     6121 ACACAAACTT GTGCTGAAAT TTCTTCTCAT GCTTTTTTTT CTCTTCTTTT CTTCCCTTCT
     6181 CCCTTCTCCT CTCTTTCTCC CCTTTTTCTT TTTTTCTTTG CCGTAGAGGA CAGCACACCT
     6241 TCTCATCCGC CATTGCCTGC CCGCTCGCTC GTCCGCCCAC ACTCCTTCCC CCCCCC
//
LOCUS       Ce.albifundus_CMW24680_AlphaReceptor      8309 bp    DNA     linear   PLN 02-NOV-2017
DEFINITION  Ceratocystis albifundus strain CMW24680 24680_scaffold33, whole
            genome shotgun sequence.
ACCESSION   MANZ01001457 MANZ01000000
VERSION     MANZ01001457.1
KEYWORDS    WGS.
SOURCE      Ceratocystis albifundus (unknown)
  ORGANISM  Ceratocystis albifundus
            Eukaryota; Fungi; Dikarya; Ascomycota; Pezizomycotina;
            Sordariomycetes; Hypocreomycetidae; Microascales;
            Ceratocystidaceae; Ceratocystis.
REFERENCE   1  (bases 1 to 139995)
  AUTHORS   van der Nest,M.A., Steenkamp,E.T., Roodt,D., Soal,N.C., Palmer,M.,
            Chan,W.Y., Wilken,P.M., Duong,T.A., Naidoo,K., Santana,Q.C.,
            Trollip,C., De Vos,L., van Wyk,S., McTaggart,A.R., Wingfield,M.J.
            and Wingfield,B.D.
  TITLE     Genomic analysis of the aggressive tree pathogen Ceratocystis
            albifundus
  JOURNAL   Fungal Biol 123 (5), 351-363 (2019)
   PUBMED   31053324
REFERENCE   2  (bases 1 to 139995)
  AUTHORS   Roodt,D., Van Der Nest,M., Wilken,M., Wingfield,B.D. and Naidoo,K.
  TITLE     Direct Submission
  JOURNAL   Submitted (21-JUN-2016) Genetics, University of Pretoria, Corner of
            Lynnwood Road and Roper Street, Pretoria, Gauteng Province 0028,
            South Africa
COMMENT     ##Genome-Assembly-Data-START
            ##Assembly Date          :: 30-JUN-2014
            Assembly Method        :: Velvet v. 1.1
            Genome Representation  :: Full
            Expected Final Version :: Yes
            Genome Coverage        :: 24.0x
            Sequencing Technology  :: Illumina
            ##Genome-Assembly-Data-END##
FEATURES             Location/Qualifiers
     source          complement(1..>8309)
                     /organism="Ceratocystis albifundus"
                     /mol_type="genomic DNA"
                     /submitter_seqid="24680_scaffold33"
                     /strain="CMW24680"
                     /host="Acacia mearnsii"
                     /db_xref="taxon:357446"
                     /country="Tanzania"
                     /collection_date="Mar-2005"
     Transcript      4466..5728
                     /score="0.86"
                     /source="AUGUSTUS"
                     /g4.t1
     CDS             join(4466..5252,5307..5728)
                     /source="AUGUSTUS"
                     /transcript_id="g4.t1"
                     /gene_id="g4"
                     /score="0.99"
                     /score="0.87"
                     /frame="[complement(8391..8393): 0,
                     complement(8394..8812): 2, complement(8867..9653): 0]"
                     /label="Alpha pheromone receptor"
     gene            4466..5728
                     /score="0.86"
                     /source="AUGUSTUS"
                     /g4
     Initial         4466..5252
                     /score="0.87"
                     /frame="0"
                     /source="AUGUSTUS"
                     /transcript_id="g4.t1"
                     /gene_id="g4"
     intron          5253..5306
                     /score="1"
                     /source="AUGUSTUS"
                     /transcript_id="g4.t1"
                     /gene_id="g4"
     Terminal        5307..5728
                     /score="0.99"
                     /frame="2"
                     /source="AUGUSTUS"
                     /transcript_id="g4.t1"
                     /gene_id="g4"
     Transcript      6594..8309
                     /score="0.68"
                     /source="AUGUSTUS"
                     /g3.t1
     CDS             join(6594..7682,7764..8309)
                     /source="AUGUSTUS"
                     /transcript_id="g3.t1"
                     /gene_id="g3"
                     /score="0.89"
                     /score="0.75"
                     /frame="[complement(5810..5812): 0,
                     complement(5813..6355): 0, complement(6437..7525): 0]"
                     /label="Hypothetical"
     gene            6594..8309
                     /score="0.68"
                     /source="AUGUSTUS"
                     /g3
     Initial         6594..7682
                     /score="0.75"
                     /frame="0"
                     /source="AUGUSTUS"
                     /transcript_id="g3.t1"
                     /gene_id="g3"
     intron          7683..7763
                     /score="0.89"
                     /source="AUGUSTUS"
                     /transcript_id="g3.t1"
                     /gene_id="g3"
     Terminal        7764..8309
                     /score="0.89"
                     /frame="0"
                     /source="AUGUSTUS"
                     /transcript_id="g3.t1"
                     /gene_id="g3"
ORIGIN
        1 TCATAGGCGT CGTCCTCCGG CAGCCCGGGA GAGGGGGAGG CACCAGACCT CAAAGGTACC
       61 GCCCGAGGGT TGTAAGAGGG AGAGTTTGAT TGATTTGACG GGACCCCGTA TTTTTCATAG
      121 GCTATGTGGA GGCTTAGACA AGGCATCATA GTGAGGCAAC CGCGACCCCA AAAAGGAAGC
      181 GAGACGTACA ACACTGGGTA TTCGCACGTG GTCACCCACC GTACTACTGA TCCAGCGCTC
      241 TATGGCTTGA CTAAGGGGGA GCAGACGGGA CCCCGTATTT TCCATAGGCT ATGGTCGTAC
      301 GTGGTAAATT GGGGTTTAGC GGCTATTATA AACTAAGAAA AAGTGAAGAA GGTCACTTTC
      361 CAGTAGACGT TAAATATATT CAAATCAAAT CAAATCAAAG CAGTGCCGAA AGCCGTAGGC
      421 CTTTTGAACT AGTTTAAACG CGGTCATCGC AGACCAACAA CACCAGGTAT CCAGTCCTGG
      481 AACCTCACAG GCACGCTAAA CACACAGCTG CAAGTAATTC GAGCTTATGA TATCGTGGGA
      541 AGAATAGTGG CAGCCGGCGC CCATACGAAA TTCTCAAATC AGCTAAGATG GGCCTATACT
      601 GATGAAAGCT CTGTTAGTAA TCGCTTCCTC ATGATTGGTT AGGAACTGTA ATTATGAACT
      661 TCCTGGATAG TGCGTGGGGA GTAGTTTCCT GTATTTCTTA TCAAAATGAT ATAATGTGTT
      721 GTGATAACGA CGTCAGTCGA ACATGTTCGT TTCTGGTAGC AGGCAGCACT AGGGTTAGTA
      781 TTCCGATATA ACCCCAAACG TTGTAACCCC ACATTTTCTC AAGAAAAAAG CTGGACGACC
      841 AACGTCAAGG AAATAGGCAA ATTTCCAATA TTTACACGAC ATCAGATCTT GACAACTACA
      901 GGCTTCCATA CAAATCCACT TACCGAATCC CTCATCTTGA ATTCAAATTT TTATTCTCCA
      961 AAACAAGCAA GCGATCGATA TGGCTCCTCG CGGTATTACT GGCCCCGGCT ACAGAGTCGC
     1021 TCCTCGCGGG TTCTTCGGCT CGACTTACGA TGCTCTTACC AGCTCCGAGA ACGCATCGAT
     1081 AGTGCGTGGA GTGGCTATCT TTGGTGTAAG TACTTTTCTT GCCGCTTCTG CTGCTGAGTA
     1141 TATGGATTTG GAGTCACCGG AGGGATGGCG GGAGTGGACA ACTGCTTTAA AGAGGCGTCT
     1201 GTTAACCATT GAGAATATAG GTCGCTGTTA CTTTCTTCGC TAGTGGCTTG GGTGATTTGT
     1261 TCGTGCCTAG GTAAGTGGCC TATTGGCTTT AATAGGAAAC ACGGGCGGGG GATGGTTTAC
     1321 TCGCTCTGTG TCAGCCTGCC CCTCTGCCTG GATGGGACTG AAGCTAACGT TTTAACCTGG
     1381 GAGTACAGTC AATAGAAGTC GTAACGGAAT TAGATATCGG GGCGGAAAGG TTGAAGTTGG
     1441 CTTTATTGGA GGTTCATACA AGAAATGGCA CTGTTCATGA CGCGCTATCT CTGCTCTAGC
     1501 GGTGTTGGAA GATACAACGG ACTTCTGAGG GTGTGTATCG CCGCCTATAT TACCACCGTG
     1561 TATGAATACC GGTATTGGCG AGGGGGAGAA ATGCGCTTTG GTGACTGCCT GTAAGATTAG
     1621 CTTGGGTTAT CTGGTATGTG CACTGCTCAT CATGGGGCTG CCACAACGGA GGGGGCGGGA
     1681 TAGGCATTGG TGCTCTTTGG AGTAAAATGA CAAGTTTTAT TTCTTTACAA CTTGCTAATC
     1741 ATTGCAGTGT CACCCAAGCA CTGTTAATAC GAGCATCAGA GTGTATAGAG ACGCAGCTAC
     1801 AGGGTGTTTG TGTCTTTCTT TGCGTTACAA GTTGGCCAGT GGTCCTGTTT TGAAATATCA
     1861 GATGCGATTT CAGAGGCAGT ATGGTATGGC TTGCTGCCCA AGAAACTAGC CCTCAACCCG
     1921 ACCTATTTAA GGATGGGCGG TCACGAAAAG GTGATTATGA ATGGCTTGAG GGCTAGACAG
     1981 AAGCGATATG TACATGGCAA GATGGGATAA ACGAGAAGGC AGTAGTGGAG CTCTGTTACA
     2041 TCTTGAGTCG TCAGTTGTTC ATGGTGGTTT GATAAGGAAA GACATTGTAG GAAGCGGAAC
     2101 AGAATGGAAT ATGGCAGCAA CGCGCAAGCA CGACAACAAG ACTACAGCTG CACATAGATT
     2161 CAAGTTCAAA CATTCGTGCG TCAAGTTAAA AACATGCACC GCTGTTGCTT ACTGCTGTGG
     2221 ATCTGATACT GACATTGCCG TTGACGTTGA CAAGTTGAGA AGAAGCGACA AGACCAACAT
     2281 GCATTGGAAA CAAGCCAATC ACAAAGATCA AGGGCTGGGA CCAGGCTGAG CCGACAGACC
     2341 GCTGTTAGCC CGGGAGCAAG CCAAAGAAGG AGCACAGACA CTATGTACAC ACTTCACAGT
     2401 ACAAGTGTGG GGCGGGCCAA ACAAGTCACA AAAGGAAAGG GGGATGAATG TGAAAGACGC
     2461 TGCATGCTAT GGAGCAGATG CGGACTTTGG CCAACGGTGG TGCAGGAGGC TAGTCACAAT
     2521 TCCAGGGGCG TAAGCAACCT TTACGTGCTG TACATGAATG GCAAGCTAGG ACTTTCCTTA
     2581 TTGAGACAGC TGCAGCTGAA TAGAAATGTA ATGGATAACC AGCTGAACTT GGACTTCTTT
     2641 GACGCCTGCC AGAATCACTA CGATCAAACG AGTGAACAGA TAACCGGTGC TAGAGCTAGC
     2701 AATTCTGAGC TGCAAGCACG GCATATTGAG ACCGGAAGCG CCTACTAAGA GCACGAGAAA
     2761 AGGATCAAGC AAGAGGAAAG CGTATCTTGC AAGTAGAGCC AGCTGACAAG CCTCAGATGT
     2821 TGAATGGAAC TGTGTGTGAT AAGTCTCCTT TACGCTTCAT TGCGTAGTGG GCAGACGGTA
     2881 GGAATGGGCC AAGACCAAGC CTAGCCTGGC TTTGCTCCGC CTGACTTCCG ATAGCTACAA
     2941 AGAGGCCATC AGGAGACGTC TGGGCCCAGA TCTGCTTGTT TATTTATTCT AATTTATCGT
     3001 TTCTTTTTCC ATGTCGAGGT GCGGATCGGC GAATAGCAGT GGCAATAGCA GCCACTGGCC
     3061 CCGCTTTTCG GAGGATCAAT GTTACACCTG GCCCCACTGA ACTAAAGAAC AATAGCAAGC
     3121 GAGAAAGACA CCTTTTAACC CAAAAAGGCA GCATCCTAGC CAAAACTGGC AGGGGCGGTC
     3181 CTCGATATAA GCCGCAATGC AAAATTGGCA ACAACAAAAA ATTCAGGTAA TTTAACGGGA
     3241 GCAATGGCGG CAACAGGTAG CTTGTAGAGT AACTGCCTGC GTATGGTCTA ATTTTATTCC
     3301 TAATTTATCG TTTGATTTAT CTCCTTTCCT ATCCCTTCCT ATCCCTTCAG TTCTTCTCTC
     3361 GGCTACTCTA GGCCGGTGGT TTGCGCTGCA ATGTGATCAT GGAGGGGATC TGGCAAGCTT
     3421 GCAGTTGGTA TAGCGCCAGA AGTACGAGTA GAACAACCAA AAGAGAAAAG AGAGCCGGGC
     3481 ACCTGATGGC ATACGAAGCG AACTGGGGTC TGTAAGTCAC GCCTCCTCAG AACAGCAACC
     3541 AACTCATCAT GACAAAAAGA TACGAATGAA AGATGCTGCT AGACAGGACA TGACAGAATG
     3601 ACTCTAGACG CTGGCTCTAG TTTCTTTAAT GCCTCTTTGA TTCCTAATTC ATTATTGTGA
     3661 AGCTCAGTGC CAAGTGCTTT TGAAAGCGGT GTTTCTCTTC CTTTACTCTT TTTGAAATAT
     3721 AGTCTCTCCA TTTCCCAAGC CTAGTGTCAC TATTCCTTAT TAGCGGCCTG CCGTTGCCTA
     3781 CATATCTTTG ATTGCTGCTT TGGTGTCTTG CCACTGGCAA AGCTAGTGCT CGACATTTCG
     3841 CATTTCGACA AATCAGATTG CGATATATCT AGTTTCAGAC CATACCCCTT CTCACCACAT
     3901 TCGTTGAAAC CATTCTCTTT CTCGCTGAGC TGCGCCTTTG CTGTGTGTGG TACAAACCAC
     3961 ATGACAGGCC CGGACGGGAA ACGCTAGGGC TGGCATGACA CCCAACATCG ACCTCTGGCT
     4021 TGCTGGTAGA CTGCGGCCTT TTTTCTCCAC TGTGTATCTT TTGTTATCCT GCTCTTTGTC
     4081 TAAGACTCTT TCAGTTTTTG TAATATCCTT CTTGCCCGGT CATATCTTGC CTTCTCCCCC
     4141 CTATCCTCTT CTTTGGCATT CTGCGAGTAT ATCTGCCAGC TTTCAATACT TCTCCTTGTT
     4201 ATTTAACCCC CACGCCCCGG CTAGTCTGCC ATGTATATAA TGAGTAAGGG CTCCGTATCG
     4261 TCTTCATCTC CTCCCCAAGT TCTCATTCCA TCATCTTCCT CAGAGACAGA CTCCAAGGCT
     4321 GTCTTTCATT TTTGTCTGCT ATAGAGCTTG CACTCTCACA TTGCTTTGGC TCTGGCTTTC
     4381 ACCATCCAAG ATAGGGCACT CTTCTGCACC TTGACTACCT TTGCTCCTAC TAATAAGTTT
     4441 ACAACTCTCT GCCCATCTGT TCACCATGTC TAATCAAGAC AATACCACTC CGGGCTCCAG
     4501 CGGCGCCTTC AACCCGTACA CCCAAATCTT CAATATCACG ATGTCCGACG GGGTTACTCA
     4561 GATTGGCGTA CCCATGGATG AAATAAATTA CGTTGTTGGA ATCTTCTACT CCCAGTCCAT
     4621 CTCCTACGGC GTCCAGTTTG GCCTTTGCGG TGGCATCTTC CTGGCTCTGG TGACGTTTAG
     4681 CTTGCCTGAA CGTTTGCGCA AGACCAGTGT AAGGCTGCAG GCAGCCGCTC TCTTGGTCAA
     4741 CATGCTCCGT ACACTGCTGC TAGCGCTGTA CTACCCCTCC AATTTCACCG AGCTGTATGA
     4801 CCTAGCCAGC AACGAGTTCC TGAAAGTCAA TAATTTGGAC TTTTTCGTGA GCATTGGGTC
     4861 CAATGTTGCT GGAGGGATAA CGTTCCTCTT GATTCAGGCC ATTTTGATTA TGCATTTGTG
     4921 GACGATAATG CAACTGTGGT CGCCAACGAT CAAGTGGGTA ACTCTTACCG TTTCACTTCT
     4981 TTCTAGCCTG GCACTCTTGG CTCTAAAGTT GGTGGTTTAT GTGCTATACA GTCAGGCTGC
     5041 ACTGCGGATC GAGCGAGTTA CTACACATAC CGGGTGGCTT TTCTTTGTGT CGAACGTCTT
     5101 TTTCGCGGCC AATATTTTCT GGTATGCGGG TCTGTTCAAC GTGAAGCTCA TCATGCATCT
     5161 TTCCAAGAAC AGGCGCTTCC TTCCCTCACG CAACAAACTC ACACCGATCG AGGTTTTAGT
     5221 GATCACCAAC GGTCTCATGA TGATCGTGCC GAGTAGGTTC TATCGTCGCT TTTGTGGTCC
     5281 GGGCACACAC TAACCCATGG TTCCAGCCAT ATTCGCTAGT CTCCAACTAA CGCGCATGGC
     5341 GTTTCGCTTC GAAGTTGTCC CGTGGATGGT AACGTCCATT ATCTGCGTGC TTTCCTATGG
     5401 CTCTCTCGTG GCCCAACGTA TCTCAAACAG CCCCATCCAG AGTTTCGGCA ATATCGGATC
     5461 ACCCAGCGGC TCTAATGGCA ACAGGAACAA CCGCTTGCTC AGTCTCAACA ATCACGGCTT
     5521 AATTTTGACG AATGGGGAGC GTACGGGAAG CGGCTCTCGT AACCTTGAGA ACCAGTCGGA
     5581 CGTTGGCAGA GTCCACATGG TACGCACAGG CACATCATGC AGCCTTTCAC CCAGAAAGAT
     5641 GGACATTGAG GCTAGAGCTG TACTTGTTGA GCGGGACTTG GATCAACAGA GCGAAAAGCT
     5701 GATGGCAACT GGCAGAGAAG AGGTTTGATT AGCTGTTGAG CTTGTAGGAG GCAATGGCTT
     5761 CCCATTTGCG GCTTGTCGCC CCTCATTTTC ACTTTTCATT TCTCCTTTGA AACGTGAGAG
     5821 TTTGCTACTA TGGAAAGACA ATGCATTAGC ATCATGTGAT GTACGTTGTT TACAAAAGCC
     5881 GCGTATGACG TAGCAAGTAC TTTGTATCCT TATTGTCCAT GACTTTTATA TATAGTGCAT
     5941 CAGTCTGTAT CCTGTGTCAC CTAAGCCCCC CTTCGCAATG GGCACTTACT TGCTTCTTCT
     6001 CAAGTTTGGG TAGCTACCCT AGTTCCCATT CTGACTCCAC TCCCGTTGTT GCGCGTCCCT
     6061 TCCGTTTCAT CATCGCGAGT TTGTCGCGTG TTTTGATCTC TTTATGCACA CAAACTTGTG
     6121 CTGAAATTTC TTCTCATGCT TTTTTTTCTC TTCTTTTCTT CCCTTCTCCC TTCTCCTCTC
     6181 TTTCTCCCCT TTTTCTTTTT TTCTTTGCCG TAGAGGAAAG AAACGGAAAT CCAGTCACTT
     6241 GTTCCGTCTC GTCTCTTATT CATATAACAA TCACGGCGCA CATCTTATCT TGGCTGACTC
     6301 CTGTGCATAG ATGGACTGGG TTTCTCTCCT CTTCTCTTAT CAAGTCTTTT CTTCTTGCTT
     6361 GGTTTTGGCT CTCGAGTACT GACTGCTTTG TATTCACTAT TTAATTATCG GCATATTTAC
     6421 AAATGGCGGC AGTATTCTTT CCTTCCACAT GTGCTCCCGG CTCTGGACCA GCCGGCTCCT
     6481 CAATCCCAGA CCAGATACCC CGAACTCCGC CGTCGCCTTG TCCGGTCTCT AATTCCTCTT
     6541 CCAATGCCGC TGCTACTGAC TCATCATGCG ATTGCAAACC AATGGTGCCT ATCATGCAGC
     6601 GAGCTCGGCC CCGTCCTCGA CGTCGCTGGA AGCTTCCTAG CTACGAGAGT AGCTCTGCTT
     6661 CGGCCTCTGA TCCCGAAGCC CATGTCTCTT TCCTGGAAGA TTCTGACTCT ATTCCAGCGA
     6721 TCGAGTCTCA TCATCGCGGA CATTGCCCAA CATTGACTAC AGCCACTTCG GCCCAAGGCC
     6781 TTTCCACTCC TTCATCGGAC GCTCCGTCCT ACTCGACAGG CCTATCATCA CTACAGCCCA
     6841 ACCCTTCGTA CTCGTCTTTG ATGCGGTACA ATTCCTGTAC AACTGCCCCG ATAAAACGAA
     6901 CTCGAAATAT GTCTCCGTAT CCGCTTCTGT CCTCTGCTAC TACTACCACA ACTATCGCCA
     6961 CAGCCGCTAC CACAGAATTT GCCCCCCCTC TTCCTACTAG TGGCGCACAT GCTGCTACTA
     7021 CCTCCGACAT AGCCTCGGAT GACGATGATG GCTCATCTTG GCTAGTCATA AAAAGCCCAG
     7081 CTAGAAGCAA AATTCCCATT CCTCTACATA GCTATAGACG AGCAAACACA ATGGGCGACT
     7141 CTAAGCGCTT TCGCTCGAAT AATAATACCT GGTATTCATC TGTTGTCTCC GCAATCAGAA
     7201 AGGTAGGAGA GCCCAGTGAT GAGTATGACA AGATTGAAAT CACGGGCCAG CTACGGCTAT
     7261 CCTCTCCTCG TCCCCATGGC CTCCATAGAA GCTCAACCTC AGCCGCACTC TCTAGGCTGC
     7321 ATTCGCGCTA TCGCTCAAAC TCCACGATGA CCAACTCTGG CTTTTCTTCC ACGGCAGACG
     7381 ACGAATACAA CACTGATTCC TTCTATGAAC CCCAGATGGA GTACCGAAAG CCCCCAAAGC
     7441 TCGCTGGGTA TCGACCAAAG TCTGATGCAC ACCCTTTGTC CATGGCACCC ATGTCAGCCA
     7501 CCAAAAGCAC TAGTGCCACC TTTACTGGAA AGCCGAAACG GGCTTTGAAA AACATTTCGG
     7561 AGACCCTTCT AACTAAGCTA TGGCACTCTG ATCGCGAGAA TTCTAACTCG CCCGTTGAAG
     7621 ATAGCCTCAA CCTTGAGCTG TCGCTACCAG AGCCCCACCC TCAACCATTG GAACAACCTA
     7681 ACGTTAGTCA ATATCCGCGG GCCAGGCAAA GGGCATATAA CAAGCGAGCA GACTCTGGAT
     7741 GGAGCTTAAG TTTGGGGTCT TAGTTTGCAC CCCGGGCCAA GCAAAGTCGA AGTCCACTCG
     7801 GTGCAGCCAA CAGCACTGCC ATGAATTCCA TGGCCCCTGC CGCTGCTAAT GGTGCTTCTG
     7861 TGACTGCACC CACCAAGCCT CACCAACTCC CCCCGGCTGA GCCGCAATGG CCCCAAAGCC
     7921 GTCAAGCCCC GCGCCATTCA TTTTTTAGTC TCAAGCTCGG CCATGGCACA CATGGCAACC
     7981 TGGAGAATAC GAAGAAGAAA GGCAACTTCC GGAGACAGTT GCGCTTCCGA GGCTTTCACC
     8041 ACGAAACTAG CAGTGAAACA GATGCTGCGG TACACGTACC TCAATGGCTT CCCGAAGACT
     8101 GGAAGCCATT TGCACAGTTG ACTCTTCTAG AGAGTCTCCA GCGCCAGGCT CTCACAGAAG
     8161 ACCCTGCCGA GTGGCAGCCG TACAATGCCT CCGCTGGTAG CTGTGTTTTG CAGCATCCCC
     8221 GACCCAACAG ACACTGGGGA AGAAAAGAGA GGGCTAAGTG GCAGTACATG GGCGATATGG
     8281 CCCGTCACTT TAACATAACT GAAGCTTGA
//
LOCUS       Ce.albifundus_CMW24685_AlphaReceptor     10721 bp    DNA     linear   PLN 02-NOV-2017
DEFINITION  Ceratocystis albifundus strain CMW24685 24685_scaffold242, whole
            genome shotgun sequence.
ACCESSION   MANX01000242 MANX01000000
VERSION     MANX01000242.1
KEYWORDS    WGS.
SOURCE      Ceratocystis albifundus (unknown)
  ORGANISM  Ceratocystis albifundus
            Eukaryota; Fungi; Dikarya; Ascomycota; Pezizomycotina;
            Sordariomycetes; Hypocreomycetidae; Microascales;
            Ceratocystidaceae; Ceratocystis.
REFERENCE   1  (bases 1 to 36717)
  AUTHORS   van der Nest,M.A., Steenkamp,E.T., Roodt,D., Soal,N.C., Palmer,M.,
            Chan,W.Y., Wilken,P.M., Duong,T.A., Naidoo,K., Santana,Q.C.,
            Trollip,C., De Vos,L., van Wyk,S., McTaggart,A.R., Wingfield,M.J.
            and Wingfield,B.D.
  TITLE     Genomic analysis of the aggressive tree pathogen Ceratocystis
            albifundus
  JOURNAL   Fungal Biol 123 (5), 351-363 (2019)
   PUBMED   31053324
REFERENCE   2  (bases 1 to 36717)
  AUTHORS   Roodt,D., Van Der Nest,M., Wilken,M., Wingfield,B.D. and Naidoo,K.
  TITLE     Direct Submission
  JOURNAL   Submitted (20-JUN-2016) Genetics, University of Pretoria, Corner of
            Lynnwood Road and Roper Street, Pretoria, Gauteng Province 0028,
            South Africa
COMMENT     ##Genome-Assembly-Data-START
            ##Assembly Date          :: 30-JUN-2014
            Assembly Method        :: Velvet v. 1.1
            Genome Representation  :: Full
            Expected Final Version :: Yes
            Genome Coverage        :: 24.0x
            Sequencing Technology  :: Illumina
            ##Genome-Assembly-Data-END##
FEATURES             Location/Qualifiers
     Transcript      complement(1..1306)
                     /score="0.81"
                     /source="AUGUSTUS"
                     /g1.t1
     CDS             complement(join(<1..884,944..1306))
                     /score="0.86"
                     /score="0.95"
                     /source="AUGUSTUS"
                     /transcript_id="g1.t1"
                     /gene_id="g1"
                     /frame="[complement(1..884): 0, complement(944..1306): 0]"
                     /label="Putative gene 1"
     gene            complement(<1..1306)
                     /score="0.81"
                     /source="AUGUSTUS"
                     /g1
     Internal        complement(1..884)
                     /score="0.86"
                     /frame="0"
                     /source="AUGUSTUS"
                     /transcript_id="g1.t1"
                     /gene_id="g1"
     source          1..>10721
                     /organism="Ceratocystis albifundus"
                     /mol_type="genomic DNA"
                     /submitter_seqid="24685_scaffold242"
                     /strain="CMW24685"
                     /host="Acacia mearnsii"
                     /db_xref="taxon:357446"
                     /country="Kenya"
                     /collection_date="Mar-2005"
     intron          complement(885..943)
                     /score="0.97"
                     /source="AUGUSTUS"
                     /transcript_id="g1.t1"
                     /gene_id="g1"
     Initial         complement(944..1306)
                     /score="0.95"
                     /frame="0"
                     /source="AUGUSTUS"
                     /transcript_id="g1.t1"
                     /gene_id="g1"
     Transcript      6819..8081
                     /score="0.89"
                     /source="AUGUSTUS"
                     /g2.t1
     CDS             join(6819..7605,7660..8081)
                     /score="0.9"
                     /score="0.99"
                     /source="AUGUSTUS"
                     /transcript_id="g2.t1"
                     /gene_id="g2"
                     /frame="[6819..7605: 0, 7660..8078: 2, 8079..8081: 0]"
                     /label="Alpha pheromone receptor"
     gene            6819..8081
                     /score="0.89"
                     /source="AUGUSTUS"
                     /g2
     Initial         6819..7605
                     /score="0.9"
                     /frame="0"
                     /source="AUGUSTUS"
                     /transcript_id="g2.t1"
                     /gene_id="g2"
     intron          7606..7659
                     /score="1"
                     /source="AUGUSTUS"
                     /transcript_id="g2.t1"
                     /gene_id="g2"
     Terminal        7660..8081
                     /score="0.99"
                     /frame="2"
                     /source="AUGUSTUS"
                     /transcript_id="g2.t1"
                     /gene_id="g2"
     Transcript      9006..10721
                     /score="0.68"
                     /source="AUGUSTUS"
                     /g3.t1
     CDS             join(9006..10094,10176..10721)
                     /score="0.72"
                     /score="0.94"
                     /source="AUGUSTUS"
                     /transcript_id="g3.t1"
                     /gene_id="g3"
                     /frame="[9006..10094: 0, 10176..10718: 0, 10719..10721:
                     0]"
                     /label="Hypothetical"
     gene            9006..10721
                     /score="0.68"
                     /source="AUGUSTUS"
                     /g3
     Initial         9006..10094
                     /score="0.72"
                     /frame="0"
                     /source="AUGUSTUS"
                     /transcript_id="g3.t1"
                     /gene_id="g3"
     intron          10095..10175
                     /score="0.94"
                     /source="AUGUSTUS"
                     /transcript_id="g3.t1"
                     /gene_id="g3"
     Terminal        10176..10721
                     /score="0.94"
                     /frame="0"
                     /source="AUGUSTUS"
                     /transcript_id="g3.t1"
                     /gene_id="g3"
ORIGIN
        1 CTCTTAATCG AGCCGCCGAA AGCTGCCTGG ACTTCACTTC TGACGTCCTC CAGTGTCGTG
       61 CGTCTGTGAA CCAGCTTGTC GTCTTCCACC GTAGTGATGG TGGTTGGGAT GTTTGGGATC
      121 ACGAACTTAT CCCATATCGC TTTCTTTTCA ACTTCCACGG CTTGTAGGAA GTTGCCCATT
      181 CGTTCCTTGG TGTCCCTGTC AAGGATGGGT TCCTTGGTAG TGATGGCAAG TCCGGTCCTG
      241 GTCATGGTAA CTTTCGTTAC CATCTCGTTT CCCTTGAACA CTGCCTGGTT CAGCTTTTGC
      301 TTTGTCACGG CAGTGTTTAC CTTCTTCCAC TTTGAGTCGT CATAGAGTGG TGCCAGGTAT
      361 CTTTTTCCTT CCCGTCTCCC CGGCTGGGAC TGGGGCTTGG CCAGCGTTCT TGATGTCGCG
      421 GGAGGCTTCG CGGGGAGCGT GATGATGGTC GGGATGTTTG GGATCAAGAA CTTATCCCAT
      481 ACCGCTTCCT TCTCAACTTC CACGGCTTGC AGGAAGTTGC CCATCCGTTC CTTAGTGTCT
      541 CTGTCCAGGA TGGGTTCCTT GGTGGTGATG GCGAGTCCGG TCCTGGTCAT GGTAACTTTC
      601 GTTACCATCT CGTTTCCCTT GAACACTGCC TGGTTCAGCT TTTGCTTTGT CACGGCAGTG
      661 TTTACCTTCT TCCACTTTGA GTCGTCATAG AGTGGTGCCA GGTATCTTTT TCCTTCCCGT
      721 CTCCCCGGCT GGGACTGGGG CTTGGCCAGC GTTCTTGATG CCGCGGGAGG CTTCGCGGGG
      781 AGCGTGATCG TGGCGGGTCT AGCACCCGCT GCCGCTTTCT GAGCCCAGGT CTTGGGCTTG
      841 TTGGTCTGTG GGATCTCGAC GGGGCGCGCA GTCGTGCGCG GCATCTAGGG GCTGGGGTCC
      901 CTGAGAGGTC CTGTCGCAGC TTGATCTTGG CTGCTTCCTT CACCATTTTC ATGATGTCGG
      961 TGACAAAATC TTTGGAAATC TTGTCCATCT TCGAGCGCGT CGCGTCTTCT TCCAGCTTGT
     1021 CCAGGACAGA GAAGATCATG GCCGCCCCGA TGCGTTTGGA TTCACGCACC GAGCTGGTCT
     1081 CTTTCCAGAT GTCGTCTAGT AGCTCGACGA AGCTACCTTT TGGTGCTTCC GTCTCGGCGT
     1141 TTCCAGCGTG GATGGACTGG TTTAGGGCGT GTCTGGTGTT TGCAGCAGCG GGTGCTGTGT
     1201 CGCGTTGGGG GTTTCCTGCA GTCGTGTTTG AGGTCGGTGA GGGGGGAGGG GGCTGCGCAG
     1261 CCTTGCGAGG CTGACGCTCA TGGTCCACCA TATCGGTGTC TTCCATGTTG TTGATGTGCT
     1321 ATGGGATGAT GGGGTTTTGT TTTCTTAATT GATTGTTCGT TTGAGCTGTG TGGTCGGCTA
     1381 TTCTGATGTT GTGCTCGTGG TATCTTGAGT AATCGTATGT TGGGAGGATC AGGAGATATC
     1441 GGGTCTGGTC TGATATGTAT GTATGTATTT TTAACGTCCA CCTACTGATT TTCCACAGCA
     1501 ATACGACAGC ATGTTCCGGA CAGGAGCATC TCCCGGGCGG TTGGCAGTGA CAGGAGCACA
     1561 TAGACTTTGA TCATCTCCTA TGGCTCTTTT GGGGTCCAGC AGTATAGCAA AGAGGATCTC
     1621 TGTCCAGAGC GGCCCAAGGA CAAAGCTGTC GGGTTCCAGG ATTGGTTACC TGGTGTTTTT
     1681 TGGTAGGTGG CAGCTGCGTG AAATTCTAGT CTAAAAAGCC ACCGACTGTC AGCGTGCGGG
     1741 GGGGGAATAG GCCCCGGCTG AGTACGATGG TTTTGGCCTT CTGTGTCCAT GGCTGCTGCT
     1801 GCACCTGTGG TTTTCACTTT TCCGCCCCAC CGACAAAACT CCAGACTAAC CCTAAGGCTA
     1861 GAAGTGGAGA CAACGGTCCT TCTGAAAACC TGCAATGTGT CCTGAGGCCA TGAAAATCAT
     1921 GGAGACAGGA CAGCAGATTC CAGCGCAGTC TGGGGACTCT TCCCCTAGTC CTCAGGCGAT
     1981 GAGAGTAATC AAACCGGACT GTGTGAGCAT CCGAGGGCTC ATGGTCTGTC CTTCCGCCAC
     2041 CCTGTTGGCC GCTGCCTTGA AAGGTGTGGA TGTGACCCAA GGCAGTCCCC TTTCTGGTGA
     2101 CCTGCCACAG TCGCCAGTCT GTCCGAGGAC AGAGGAACGC AAGAAAAGAA CAAAAAACAA
     2161 AAGAAAAAGA TGTGGACTGT GTGAACTCTC AAAATTCAGT CCTGAACGTG AAGATGAACT
     2221 CCTTGAGGTG GAGTGGTGTT GTGGCGATGA GGAGTTGGCG ATCGCGAAGC GCGGCCTCAA
     2281 GGCTTCACAG CTCATTGTCA AGATCCATGA CAGAGTCAGA GAAAAAGAAA AGAATGAAAG
     2341 ACGCCCATCA GTGTCATAGG CGTCGTCCTC CGGCAGCCCG GGAGAGGGGG AGGCACCAGA
     2401 CCTCAAAGGT ACCGCCCGAG GGTTGTAAGA GGGAGAGTTT GATTGATTTG ACGGGACCCC
     2461 GTATTTTTCA TAGGCTATGT GGAGGCTTAG ACAAGGCATC ATAGTGAGGC AACCGCGACC
     2521 CCAAAAAGGA AGCGAGACGT ACAACACTGG GTATTCGCAC GTGGTCACCC ACCGTACTAC
     2581 TGATCCAGCG CTCTATGGCT TGACTAAGGG GGAGCAGACG GGACCCCGTA TTTTCCATAG
     2641 GCTATGGTCG TACGTGGTAA ATTGGGGTTT AGCGGCTATT ATAAACTAAG AAAAAGTGAA
     2701 GAAGGTCACT TTCCAGTAGA CGTTAAATAT ATTCTAATCA AATCAAATCA AAGCAGTGCC
     2761 GAAAGCCGTA GGCCTTTTGA ACTAGTTTAA ACGCGGTCAT CGCAGACCAA CAACACCAGG
     2821 TATCCAGTCC TGGAACCTCA CAGGCACGCT AAACACACAG CTGCAAGTAA TTCGAGCTTA
     2881 TGATATCGTG GGAAGAATAG TGGCAGCCGG CGCCCATACG AAATTCTCAA ATCAGCTAAG
     2941 ATGGGCCTAT ACTGATGAAA GCTCTGTTAG TAATCGCTTC CTCATGATTG GTTAGGAACT
     3001 GTAATTATGA ACTTCCTGGA TAGTGCGTGG GGAGTAGTTT CCTGTATTTC TTATCAAAAT
     3061 GATATAATGT GTTGTGATAA CGACGTCAGT CGAACATGTT CGTTTCTGGT AGCAGGCAGC
     3121 ACTAGGGTTA GTATTCCGAT ATAACCCCAA ACGTTGTAAC CCCACATTTT CTCAAGAAAA
     3181 AAGCTGGACG ACCAACGTCA AGGAAATAGG CAAATTTCCA ATATTTACAC GACATCAGAT
     3241 CTTGACAACT ACAGGCTTCG ATACAAATCC ACTTACCGAA TCCCTCATCT TGAATTCAAA
     3301 TTTTTATTCT CCAAAACAAG CAAGCGATCG ATATGGCTCC TCGCGGTATT ACTGGCCCCG
     3361 GCTACAGAGT CGCTCCTCGC GGGTTCTTCG GCTCGACTTA CGATGCTCTT ACCAGCTCCG
     3421 AGAACGCATC GATAGTGCGT GGAGTGGCTA TCTTTGGTGT AAGTACTTTT CTTGCCGCTT
     3481 CTGCTGCTGA GTATATGGAT TTGGAGTCAC CGGAGGGATG GCGGGAGTGG ACAACTGCTT
     3541 TAAAGAGGCG TCTGTTAACC ATTGAGAATA TAGGTCGCTG TTACTTTCTT CGCTAGTGGC
     3601 TTGGGTGATT TGTTCGTGCC TAGGTAAGTG GCCTATTGGC TTTAATAGGA AACACGGGCG
     3661 GGGGATGGTT TACTCGCTCT GTGTCAGCCT GCCCCTCTGC CTGGATGGGA CTGAAGCTAA
     3721 CGTTTTAACC TGGGAGTACA GTCAATAGAA GTCGTAACGG AATTAGATAT CGGGGCGGAA
     3781 AGGTTGAAGT TGGCTTTATT GGAGGTTCAT ACAAGAAATG GCACTGTTCA TGACGCGCTA
     3841 TCTCTGCTCT AGCGGTGTTG GAAGATACAA CGGACTTCTG AGGGTGTGTA TCGCCGCCTA
     3901 TATTACCACC GTGTATGAAT ACCGGTATTG GCGAGGGGGA GAAATGCGCT TTGGTGACTG
     3961 CCTGTAAGAT TAGCTTGGGT TATCTGGTAT GTGCACTGCT CATCATGGGG CTGCCACAAC
     4021 GGAGGGGGCG GGATAGGCAT TGGTGCTCTT TGGAGTAAAA TGACAAGTTT TATTTCTTTA
     4081 CAACTTGCTA ATCATTGCAG TGTCACCCAA GCACTGTTAA TACGAGCATC AGAGTGTATA
     4141 GAGACGCAGC TACAGGGTGT TTGTGTCTTT CTTTGCGTTA CAAGTTGGCC AGTGGTCCTG
     4201 TTTTGAAATA TCAGATGCGA TTTCAGAGGC AGTATGGTAT GGCTTGCTGC CCAAGAAACT
     4261 AGCCCTCAAC CCGACCTATT TAAGGATGGG CGGTCACGAA AAGGTGATTA TGAATGGCTT
     4321 GAGGGCTAGA CAGAAGCGAT ATGTACATGG CAAGATGGGA TAAACGAGAA GGCAGTAGTG
     4381 GAGCTCTGTT ACATCTTGAG TCGTCAGTTG TTCATGGTGG TTTGATAAGG AAAGACATTG
     4441 TAGGAAGCGG AACAGAATGG AATATGGCAG CAACGCGCAA GCACGACAAC AAGACTACAG
     4501 CTGCACATAG ATTCAAGTTC AAACATTCGT GCGTCAAGTT AAAAACATGC ACCGCTGTTG
     4561 CTTACTGCTG TGGATCTGAT ACTGACATTG CCGTTGACGT TGACAAGTTG AGAAGAAGCG
     4621 ACAAGACCAA CATGCATTGG AAACAAGCCA ATCACAAAGA TCAAGGGCTG GGACCAGGCT
     4681 GAGCCGACAG ACCGCTGTTA GCCCGGGAGC AAGCCAAAGA AGGAGCACAG ACACTATGTA
     4741 CACACTTCAC AGTACAAGTG TGGGGCGGGC CAAACAAGTC ACAAAAGGAA AGGGGGATGA
     4801 ATGTGAAAGA CGCTGCATGC TATGGAGCAG ATGCGGACTT TGGCCAACGG TGGTGCAGGA
     4861 GGCTAGTCAC AATTCCAGGG GCGTAAGCAA CCTTTACGTG CTGTACATGA ATGGCAAGCT
     4921 AGGACTTTCC TTATTGAGAC AGCTGCAGCT GAATAGAAAT GTAATGGATA ACCAGCTGAA
     4981 CTTGGACTTC TTTGACGCCT GCCAGAATCA CTACGATCAA ACGAGTGAAC AGATAACCGG
     5041 TGCTAGAGCT AGCAATTCTG AGCTGCAAGC ACGGCATATT GAGACCGGAA GCGCCTACTA
     5101 AGAGCACGAG AAAAGGATCA AGCAAGAGGA AAGCGTATCT TGCAAGTAGA GCCAGCTGAC
     5161 AAGCCTCAGA TGTTGAATGG AACTGTGTGT GATAAGTCTC CTTTACGCTT CATTGCGTAG
     5221 TGGGCAGACG GTAGGAATGG GCCAAGACCA AGCCTAGCCT GGCTTTGCTC CGCCTGACTT
     5281 CCGATAGCTA CAAAGAGGCC ATCAGGAGAC GTCTGGGCCC AGATCTGCTT GTTTATTTAT
     5341 TCTAATTTAT CGTTTCTTTT TCCATGTCGA GGTGCGGATC GGCGAATAGC AGTGGCAATA
     5401 GCAGCCACTG GCCCCGCTTT TCGGAGGATC AATGTTACAC CTGGCCCCAC TGAACTAAAG
     5461 AACAATAGCA AGCGAGAAAG ACACCTTTTA ACCCAAAAAG GCAGCATCCT AGCCAAAACT
     5521 GGCAGGGGCG GTCCTCGATA TAAGCCGCAA TGCAAAATTG GCAACAACAA AAAATTCAGG
     5581 TAATTTAACG GGAGCAATGG CGGCAACAGG TAGCTTGTAG AGTAACTGCC TGCGTATGGT
     5641 CTAATTTTAT TCCTAATTTA TCGTTTGATT TATCTCCTTT CCTATCCCTT CCTATCCCTT
     5701 CAGTTCTTCT CTCGGCTACT CTAGGCCGGT GGTTTGCGCT GCAATGTGAT CATGGAGGGG
     5761 ATCTGGCAAG CTTGCAGTTG GTATAGCGCC AGAAGTACGA GTAGAACAAC CAAAAGAGAA
     5821 AAGAGAGCCG GGCACCTGAT GGCATACGAA GCGAACTGGG GTCTGTAAGT CACGCCTCCT
     5881 CAGAACAGCA ACCAACTCAT CATGACAAAA AGATACGAAT GAAAGATGCT GCTAGACAGG
     5941 ACATGACAGA ATGACTCTAG ACGCTGGCTC TAGTTTCTTT AATGCCTCTT TGATTCCTAA
     6001 TTCATTATTG TGAAGCTCAG TGCCAAGTGC TTTTGAAAGC GGTGTTTCTC TTCCTTTACT
     6061 CTTTTTGAAA TATAGTCTCT CCATTTCCCA AGCCTAGTGT CACTATTCCT TATTAGCGGC
     6121 CTGCCGTTGC CTACATATCT TTGATTGCTG CTTTGGTGTC TTGCCACTGG CAAAGCTAGT
     6181 GCTCGACATT TCGCATTTCG ACAAATCAGA TTGCGATATA TCTAGTTTCA GACCATACCC
     6241 CTTCTCACCA CATTCGTTGA AACCATTCTC TTTCTCGCTG AGCTGCGCCT TTGCTGTGTG
     6301 TGGTACAAAC CACATGACAG GCCCGGACGG GAAACGCTAG GGCTGGCATG ACACCCAACA
     6361 TCGACCTCTG GCTTGCTGGT AGACTGCGGC CTTTTTTCTC CACTGTGTAT CTTTTGTTAT
     6421 CCTGCTCTTT GTCTAAGACT CTTTCAGTTT TTGTAATATC CTTCTTGCCC GGTCATATCT
     6481 TGCCTTCTCC CCCCTATCCT CTTCTTTGGC ATTCTGCGAG TATATCTGCC AGCTTTCAAT
     6541 ACTTCTCCTT GTTATTTAAC CCCCACGCCC CGGCTAGTCT GCCATGTATA TAATGAGTAA
     6601 GGGCTCCGTA TCGTCTTCAT CTCCTCCCCA AGTTCTCATT CCATCATCTT CCTCAGAGAC
     6661 AGACTCCAAG GCTGTTTTTC ATTTTTGTCT GCTATAGAGC TTGCACTCTC ACATTGCTTT
     6721 GGCTCTGGCT TTCACCATCC AAGATAGGGC ACTCTTCTGC ACCTTGACTA CCTTTGCTCC
     6781 TACTAATAAG TTTACAACTC TCTGCCCATC TGTTCACCAT GTCTAATCAA GACAATACCA
     6841 CTCCGGGCTC CAGCGGCGCC TTCAACCCGT ACACCCAAAT CTTCAATATC ACGATGTCCG
     6901 ACGGGGTTAC TCAGATTGGC GTACCCATGG ATGAAATAAA TTACGTTGTT GGAATCTTCT
     6961 ACTCCCAGTC CATCTCCTAC GGCGTCCAGT TTGGCCTTTG CGGTGGCATC TTCCTGGCTC
     7021 TGGTGACGTT TAGCTTGCCT GAACGTTTGC GCAAGACCAG TGTAAGGCTG CAGGCAGCCG
     7081 CTCTCTTGGT CAACATGCTC CGTACACTGC TGCTAGCGCT GTACTACCCC TCCAATTTCA
     7141 CCGAGCTGTA TGACCTAGCC AGCAACGAGT TCCTGAAAGT CAATAATTTG GACTTTTTCG
     7201 TGAGCATTGG GTCCAATGTT GCTGGAGGGA TAACGTTCCT CTTGATTCAG GCCATTTTGA
     7261 TTATGCATTT GTGGACGATA ATGCAACTGT GGTCGCCAAC GATCAAGTGG GTAACTCTTA
     7321 CCGTTTCACT TCTTTCTAGC CTGGCACTCT TGGCTCTAAA GTTGGTGGTT TATGTGCTAT
     7381 ACAGTCAGGC TGCACTGCGG ATCGAGCGAG TTACTACACA TACCGGGTGG CTTTTCTTTG
     7441 TGTCGAACGT CTTTTTCGCG GCCAATATTT TCTGGTATGC GGGTCTGTTC AACGTGAAGC
     7501 TCATCATGCA TCTTTCCAAG AACAGGCGCT TCCTTCCCTC ACGCAACAAA CTCACACCGA
     7561 TCGAGGTTTT AGTGATCACC AACGGTCTCA TGATGATCGT GCCGAGTAGG TTCTATCGTC
     7621 GCTTTTGTGG TCCGGGCACA CACTAACCCA TGGTTCCAGC CATATTCGCT AGTCTCCAAC
     7681 TAACGCGCAT GGCGTTTCGC TTCGAAGTTG TCCCGTGGAT GGTAACGTCC ATTATCTGCG
     7741 TGCTTTCCTA TGGCTCTCTC GTGGCCCAAC GTATCTCAAA CAGCCCCATC CAGAGTTTCG
     7801 GCAATATCGG ATCACCCAGC GGCTCTAATG GCAACAGGAA CAACCGCTTG CTCAGTCTCA
     7861 ACAATCACGG CTTAATTTTG ACGAATGGGG AGCGTACGGG AAGCGGCTCT CGTAACCTTG
     7921 AGAACCAGTC GGACGTTGGC AGAGTCCACA TGGTACGCAC AGGCACATCA TGCAGCCTTT
     7981 CACCCAGAAA GATGGACATT GAGGCTAGAG CTGTACTTGT TGAGCGGGAC TTGGATCAAC
     8041 AGAGCGAAAA GCTGATGGCA ACTGGCAGAG AAGAGGTTTG ATTAGCTGTT GAGCTTGTAG
     8101 GAGGCAATGG CTTCCCATTT GCGGCTTGTC GCCCCTCATT TTCACTTTTC ATTTCTCCTT
     8161 TGAAACGTGA GAGTTTGCTA CTATGGAAAG ACAATGCATT AGCATCATGT GATGTACGTT
     8221 GTTTACAAAA GCCGCGTATG ACGTAGCAAG TACTTTGTAT CCTTATTGTC CATGACTTTT
     8281 ATATATAGTG CATCAGTCTG TATCCTGTGT CACCTAAGCC CCCCTTCGCA ATGGGCACTT
     8341 ACTTGCTTCT TCTCAAGTTT GGGTAGCTAC CCTAGTTCCC ATTCTGACTC CACTCCCGTT
     8401 GTTGCGCGTC CCTTCCGTTT CATCATCGCG AGTTTGTCGC GTGTTTTGAT CTCTTTATGC
     8461 ACACAAACTT GTGCTGAAAT TTCTTCTCAT GCTTTTTTTT CTCTTCTTTT CTTCCCTTCT
     8521 CCCTTCTCCT CTCTTTCTCC CCTTTTTCTT TTTTTCTTTG CCGTAGAGGA CAGCACACCT
     8581 TCTCATCCGC CATTGCCTGC CCGCTCGCTC GTCCGCCCAC ACTCCTTCAA AGAAACGGAA
     8641 ATCCAGTCAC TTGTTCCGTC TCGTCTCTTA TTCATATAAC AATCACGGCG CACATCTTAT
     8701 CTTGGCTGAC TCCTGTGCAT AGATGGACTG GGTTTCTCTC CTCTTCTCTT ATCAAGTCTT
     8761 TTCTTCTTGC TTGGTTTTGG CTCTCGAGTA CTGACTGCTT TGTATTCACT ATTTAATTAT
     8821 CGGCATATTT ACAAATGGCG GCAGTATTCT TTCCTTCCAC ATGTGCTCCC GGCTCTGGAC
     8881 CAGCCGGCTC CTCAATCCCA GACCAGATAC CCCGAACTCC GCCGTCGCCT TGTCCGGTCT
     8941 CTAATTCCTC TTCCAATGCC GCTGCTACTG ACTCATCATG CGATTGCAAA CCAATGGTGC
     9001 CTATCATGCA GCGAGCTCGG CCCCGTCCTC GACGTCGCTG GAAGCTTCCT AGCTACGAGA
     9061 GTAGCTCTGC TTCGGCCTCT GATCCCGAAG CCCATGTCTC TTTCCTGGAA GATTCTGACT
     9121 CTATTCCAGC GATCGAGTCT CATCATCGCG GACATTGCCC AACATTGACT ACAGCCACTT
     9181 CGGCCCAAGG CCTTTCCACT CCTTCATCGG ACGCTCCGTC CTACTCGACA GGCCTATCAT
     9241 CACTACAGCC CAACCCTTCG TACTCGTCTT TGATGCGGTA CAATTCCTGT ACAACTGCCC
     9301 CGATAAAACG AACTCGAAAT ATGTCTCCGT ATCCGCTTCT GTCCTCTGCT ACTACTACCA
     9361 CAACTATCGC CACAGCCGCT ACCACAGAAT TTGCCCCCCC TCTTCCTACT AGTGGCGCAC
     9421 ATGCTGCTAC TACCTCCGAC ATAGCCTCGG ATGACGATGA TGGCTCATCT TGGCTAGTCA
     9481 TAAAAAGCCC AGCTAGAAGC AAAATTCCCA TTCCTCTACA TAGCTATAGA CGAGCAAACA
     9541 CAATGGGCGA CTCTAAGCGC TTTCGCTCGA ATAATAATAC CTGGTATTCA TCTGTTGTCT
     9601 CCGCAATCAG AAAGGTAGGA GAGCCCAGTG ATGAGTATGA CAAGATTGAA ATCACGGGCC
     9661 AGCTACGGCT ATCCTCTCCT CGTCCCCATG GCCTCCATAG AAGCTCAACC TCAGCCGCAC
     9721 TCTCTAGGCT GCATTCGCGC TATCGCTCAA ACTCCACGAT GACCAACTCT GGCTTTTCTT
     9781 CCACGGCAGA CGACGAATAC AACACTGATT CCTTCTATGA ACCCCAGATG GAGTACCGAA
     9841 AGCCCCCAAA GCTCGCTGGG TATCGACCAA AGTCTGATGC ACACCCTTTG TCCATGGCAC
     9901 CCATGTCAGC CACCAAAAGC ACTAGTGCCA CCTTTACTGG AAAGCCGAAA CGGGCTTTGA
     9961 AAAACATTTC GGAGACCCTT CTAACTAAGC TATGGCACTC TGATCGCGAG AATTCTAACT
    10021 CGCCCGTTGA AGATAGCCTC AACCTTGAGC TGTCGCTACC AGAGCCCCAC CCTCAACCAT
    10081 TGGAACAACC TAACGTTAGT CAATATCCGC GGGCCAGGCA AAGGGCATAT AACAAGCGAG
    10141 CAGACTCTGG ATGGAGCTTA AGTTTGGGGT CTTAGTTTGC ACCCCGGGCC AAGCAAAGTC
    10201 GAAGTCCACT CGGTGCAGCC AACAGCACTG CCATGAATTC CATGGCCCCT GCCGCTGCTA
    10261 ATGGTGCTTC TGTGACTGCA CCCACCAAGC CTCACCAACT CCCCCCGGCT GAGCCGCAAT
    10321 GGCCCCAAAG CCGTCAAGCC CCGCGCCATT CATTTTTTAG TCTCAAGCTC GGCCATGGCA
    10381 CACATGGCAA CCTGGAGAAT ACGAAGAAGA AAGGCAACTT CCGGAGACAG TTGCGCTTCC
    10441 GAGGCTTTCA CCACGAAACT AGCAGTGAAA CAGATGCTGC GGTACACGTA CCTCAATGGC
    10501 TTCCCGAAGA CTGGAAGCCA TTTGCACAGT TGACTCTTCT AGAGAGTCTC CAGCGCCAGG
    10561 CTCTCACAGA AGACCCTGCC GAGTGGCAGC CGTACAATGC CTCCGCTGCT AGCTGTGTTT
    10621 TGCAGCATCC CCGACCCAAC AGACACTGGG GAAGAAAAGA GAGGGCTAAG TGGCAGTACA
    10681 TGGGCGATAT GGCCCGTCAC TTTAACATAA CTGAAGCTTG A
//
LOCUS       Ce.albifundus_CMW24860_AlphaReceptor      8122 bp    DNA     linear   PLN 22-APR-2020
DEFINITION  Ceratocystis albifundus strain CMW24860
            NODE_263_length_38160_cov_45.062643, whole genome shotgun sequence.
ACCESSION   JAAUVK010000262 JAAUVK010000000
VERSION     JAAUVK010000262.1
KEYWORDS    WGS.
SOURCE      Ceratocystis albifundus (unknown)
  ORGANISM  Ceratocystis albifundus
            Eukaryota; Fungi; Dikarya; Ascomycota; Pezizomycotina;
            Sordariomycetes; Hypocreomycetidae; Microascales;
            Ceratocystidaceae; Ceratocystis.
REFERENCE   1  (bases 1 to 38160)
  AUTHORS   Wilken,M., Kanzi,A.M., Wingfield,M.J., Trollip,C., Van Der
            Nest,M.A., Barnes,I. and Wingfield,B.D.
  TITLE     Ceratocystis albifundus CMW24860 genome sequencing and assembly
  JOURNAL   Unpublished
REFERENCE   2  (bases 1 to 38160)
  AUTHORS   Wilken,M., Kanzi,A.M., Wingfield,M.J., Trollip,C., Van Der
            Nest,M.A., Barnes,I. and Wingfield,B.D.
  TITLE     Direct Submission
  JOURNAL   Submitted (29-MAR-2020) Biochemistry, Genetics and Microbiology,
            University of Pretoria, Lunnon Street, Pretoria 0002, South Africa
COMMENT     ##Genome-Assembly-Data-START
            ##Assembly Date          :: 2015
            Assembly Method        :: SPAdes v. 3.5.0
            Genome Representation  :: Full
            Expected Final Version :: No
            Genome Coverage        :: 30.0x
            Sequencing Technology  :: Illumina MiSeq
            ##Genome-Assembly-Data-END##
FEATURES             Location/Qualifiers
     source          1..>8122
                     /organism="Ceratocystis albifundus"
                     /mol_type="genomic DNA"
                     /submitter_seqid="NODE_263_length_38160_cov_45.062643"
                     /strain="CMW24860"
                     /isolation_source="Acacia mearnsii trees in forest"
                     /host="Acacia mearnsii"
                     /db_xref="taxon:357446"
                     /country="Tanzania: Njombe"
                     /lat_lon="9.3732 S 34.8005 E"
                     /collection_date="2009"
     Transcript      4203..5465
                     /score="0.84"
                     /source="AUGUSTUS"
                     /g1.t1
     CDS             join(4203..4989,5044..5465)
                     /score="0.86"
                     /score="0.97"
                     /source="AUGUSTUS"
                     /transcript_id="g1.t1"
                     /gene_id="g1"
                     /frame="[4203..4989: 0, 5044..5462: 2, 5463..5465: 0]"
                     /label="Alpha pheromone receptor"
     gene            4203..5465
                     /score="0.84"
                     /source="AUGUSTUS"
                     /g1
     Initial         4203..4989
                     /score="0.86"
                     /frame="0"
                     /source="AUGUSTUS"
                     /transcript_id="g1.t1"
                     /gene_id="g1"
     intron          4990..5043
                     /score="1"
                     /source="AUGUSTUS"
                     /transcript_id="g1.t1"
                     /gene_id="g1"
     Terminal        5044..5465
                     /score="0.97"
                     /frame="2"
                     /source="AUGUSTUS"
                     /transcript_id="g1.t1"
                     /gene_id="g1"
     Transcript      6407..8122
                     /score="0.69"
                     /source="AUGUSTUS"
                     /g2.t1
     CDS             join(6407..7495,7577..8122)
                     /score="0.77"
                     /score="0.89"
                     /source="AUGUSTUS"
                     /transcript_id="g2.t1"
                     /gene_id="g2"
                     /frame="[6407..7495: 0, 7577..8119: 0, 8120..8122: 0]"
                     /label="Hypothetical"
     gene            6407..8122
                     /score="0.69"
                     /source="AUGUSTUS"
                     /g2
     Initial         6407..7495
                     /score="0.77"
                     /frame="0"
                     /source="AUGUSTUS"
                     /transcript_id="g2.t1"
                     /gene_id="g2"
     intron          7496..7576
                     /score="0.89"
                     /source="AUGUSTUS"
                     /transcript_id="g2.t1"
                     /gene_id="g2"
     Terminal        7577..8122
                     /score="0.89"
                     /frame="0"
                     /source="AUGUSTUS"
                     /transcript_id="g2.t1"
                     /gene_id="g2"
ORIGIN
        1 GACGGGACCC CGTATTTTCC ATAGGCTATG GTCGTACGTG GTAAATTGGG GTTTAGCGGC
       61 TATTATAAAC TAAGAAAAAG TGAAGAAGGT CACTTTCCAG TAGACGTTAA ATATATTCAA
      121 ATCAAATCAA ATCAAAGCAG TGCCGAAAGC CGTAGGCCTT TTGAACTAGT TTAAACGCGG
      181 TCATCGCAGA CCAACAACAC CAGGTATCCA GTCCTGGAAC CTCACAGGCA CGCTAAACAC
      241 ACAGCTGCAA GTAATTCGAG CTTATGATAT CGTGGGAAGA ATAGTGGCAG CCGGCGCCCA
      301 TACGAAATTC TCAAATCAGC TAAGATGGGC CTATACTGAT GAAAGCTCTG TTAGTAATCG
      361 CTTCCTCATG ATTGGTTAGG AACTGTAATT ATGAACTTCC TGGATAGTGC GTGGGGAGTA
      421 GTTTCCTGTA TTTCTTATCA AAATGATATA ATGTGTTGTG ATAACGACGT CAGTCGAACA
      481 TGTTCGTTTC TGGTAGCAGG CAGCACTAGG GTTAGTATTC CGATATAACC CCAAACGTTG
      541 TAACCCCACA TTTTCTCAAG AAAAAAGCTG GACGACCAAC GTCAAGGAAA TAGGCAAATT
      601 TCCAATATTT ACACGACATC AGATCTTGAC AACTACAGGC TTCCATACAA ATCCACTTAC
      661 CGAATCCCTC ATCTTGAATT CAAATTTTTA TTCTCCAAAA CAAGCAAGCG ATCGATATGG
      721 CTCCTCGCGG TATTACTGGC CCCGGCTACA GAGTCGCTCC TCGCGGGTTC TTCGGCTCGA
      781 CTTACGATGC TCTTACCAGC TCCGAGAACG CATCGATAGT GCGTGGAGTG GCTATCTTTG
      841 GTGTAAGTAC TTTTCTTGCC GCTTCTGCTG CTGAGTATAT GGATTTGGAG TCACCGGAGG
      901 GATGGCGGGA GTGGACAACT GCTTTAAAGA GGCGTCTGTT AACCATTGAG AATATAGGTC
      961 GCTGTTACTT TCTTCGCTAG TGGCTTGGGT GATTTGTTCG TGCCTAGGTA AGTGGCCTAT
     1021 TGGCTTTAAT AGGAAACACG GGCGGGGGAT GGTTTACTCG CTCTGTGTCA GCCTGCCCCT
     1081 CTGCCTGGAT GGGACTGAAG CTAACGTTTT AACCTGGGAG TACAGTCAAT AGAAGTCGTA
     1141 ACGGAATTAG ATATCGGGGC GGAAAGGTTG AAGTTGGCTT TATTGGAGGT TCATACAAGA
     1201 AATGGCACTG TTCATGACGC GCTATCTCTG CTCTAGCGGT GTTGGAAGAT ACAACGGACT
     1261 TCTGAGGGTG TGTATCGCCG CCTATATTAC CACCGTGTAT GAATACCGGT ATTGGCGAGG
     1321 GGGAGAAATG CGCTTTGGTG ACTGCCTGTA AGATTAGCTT GGGTTATCTG GTATGTGCAC
     1381 TGCTCATCAT GGGGCTGCCA CAACGGAGGG GGCGGGATAG GCATTGGTGC TCTTTGGAGT
     1441 AAAATGACAA GTTTTATTTC TTTACAACTT GCTAATCATT GCAGTGTCAC CCAAGCACTG
     1501 TTAATACGAG CATCAGAGTG TATAGAGACG CAGCTACAGG GTGTTTGTGT CTTTCTTTGC
     1561 GTTACAAGTT GGCCAGTGGT CCTGTTTTGA AATATCAGAT GCGATTTCAG AGGCAGTATG
     1621 GTATGGCTTG CTGCCCAAGA AACTAGCCCT CAACCCGACC TATTTAAGGA TGGGCGGTCA
     1681 CGAAAAGGTG ATTATGAATG GCTTGAGGGC TAGACAGAAG CGATATGTAC ATGGCAAGAT
     1741 GGGATAAACG AGAAGGCAGT AGTGGAGCTC TGTTACATCT TGAGTCGTCA GTTGTTCATG
     1801 GTGGTTTGAT AAGGAAAGAC ATTGTAGGAA GCGGAACAGA ATGGAATATG GCAGCAACGC
     1861 GCAAGCACGA CAACAAGACT ACAGCTGCAC ATAGATTCAA GTTCAAACAT TCGTGCGTCA
     1921 AGTTAAAAAC ATGCACCGCT GTTGCTTACT GCTGTGGATC TGATACTGAC ATTGCCGTTG
     1981 ACGTTGACAA GTTGAGAAGA AGCGACAAGA CCAACATGCA TTGGAAACAA GCCAATCACA
     2041 AAGATCAAGG GCTGGGACCA GGCTGAGCCG ACAGACCGCT GTTAGCCCGG GAGCAAGCCA
     2101 AAGAAGGAGC ACAGACACTA TGTACACACT TCACAGTACA AGTGTGGGGC GGGCCAAACA
     2161 AGTCACAAAA GGAAAGGGGG ATGAATGTGA AAGACGCTGC ATGCTATGGA GCAGATGCGG
     2221 ACTTTGGCCA ACGGTGGTGC AGGAGGCTAG TCACAATTCC AGGGGCGTAA GCAACCTTTA
     2281 CGTGCTGTAC ATGAATGGCA AGCTAGGACT TTCCTTATTG AGACAGCTGC AGCTGAATAG
     2341 AAATGTAATG GATAACCAGC TGAACTTGGA CTTCTTTGAC GCCTGCCAGA ATCACTACGA
     2401 TCAAACGAGT GAACAGATAA CCGGTGCTAG AGCTAGCAAT TCTGAGCTGC AAGCACGGCA
     2461 TATTGAGACC GGAAGCGCCT ACTAAGAGCA CGAGAAAAGG ATCAAGCAAG AGGAAAGCGT
     2521 ATCTTGCAAG TAGAGCCAGC TGACAAGCCT CAGATGTTGA ATGGAACTGT GTGTGATAAG
     2581 TCTCCTTTAC GCTTCATTGC GTAGTGGGCA GACGGTAGGA ATGGGCCAAG ACCAAGCCTA
     2641 GCCTGGCTTT GCTCCGCCTG ACTTCCGATA GCTACAAAGA GGCCATCAGG AGACGTCTGG
     2701 GCCCAGATCT GCTTGTTTAT TTATTCTAAT TTATCGTTTC TTTTTCCATG TCGAGGTGCG
     2761 GATCGGCGAA TAGCAGTGGC AATAGCAGCC ACTGGCCCCG CTTTTCGGAG GATCAATGTT
     2821 ACACCTGGCC CCACTGAACT AAAGAACAAT AGCAAGCGAG AAAGACACCT TTTAACCCAA
     2881 AAAGGCAGCA TCCTAGCCAA AACTGGCAGG GGCGGTCCTC GATATAAGCC GCAATGCAAA
     2941 ATTGGCAACA ACAAAAAATT CAGGTAATTT AACGGGAGCA ATGGCGGCAA CAGGTAGCTT
     3001 GTAGAGTAAC TGCCTGCGTA TGGTCTAATT TTATTCCTAA TTTATCGTTT GATTTATCTC
     3061 CTTTCCTATC CCTTCCTATC CCTTCAGTTC TTCTCTCGGC TACTCTAGGC CGGTGGTTTG
     3121 CGCTGCAATG TGATCATGGA GGGGATCTGG CAAGCTTGCA GTTGGTATAG CGCCAGAAGT
     3181 ACGAGTAGAA CAACCAAAAG AGAAAAGAGA GCCGGGCACC TGATGGCATA CGAAGCGAAC
     3241 TGGGGTCTGT AAGTCACGCC TCCTCAGAAC AGCAACCAAC TCATCATGAC AAAAAGATAC
     3301 GAATGAAAGA TGCTGCTAGA CAGGACATGA CAGAATGACT CTAGACGCTG GCTCTAGTTT
     3361 CTTTAATGCC TCTTTGATTC CTAATTCATT ATTGTGAAGC TCAGTGCCAA GTGCTTTTGA
     3421 AAGCGGTGTT TCTCTTCCTT TACTCTTTTT GAAATATAGT CTCTCCATTT CCCAAGCCTA
     3481 GTGTCACTAT TCCTTATTAG CGGCCTGCCG TTGCCTACAT ATCTTTGATT GCTGCTTTGG
     3541 TGTCTTGCCA CTGGCAAAGC TAGTGCTCGA CATTTCGCAT TTCGACAAAT CAGATTGCGA
     3601 TATATCTAGT TTCAGACCAT ACCCCTTCTC ACCACATTCG TTGAAACCAT TCTCTTTCTC
     3661 GCTGAGCTGC GCCTTTGCTG TGTGTGGTAC AAACCACATG ACAGGCCCGG ACGGGAAACG
     3721 CTAGGGCTGG CATGACACCC AACATCGACC TCTGGCTTGC TGGTAGACTG CGGCCTTTTT
     3781 TCTCCACTGT GTATCTTTTG TTATCCTGCT CTTTGTCTAA GACTCTTTCA GTTTTTGTAA
     3841 TATCCTTCTT GCCCGGTCAT ATCTTGCCTT CTCCCCCCTA TCCTCTTCTT TGGCATTCTG
     3901 CGAGTATATC TGCCAGCTTT CAATACTTCT CCTTGTTATT TAACCCCCAC GCCCCGGCTA
     3961 GTCTGCCATG TATATAATGA GTAAGGGCTC CGTATCGTCT TCATCTCCTC CCCAAGTTCT
     4021 CATTCCATCA TCTTCCTCAG AGACAGACTC CAAGGCTGTC TTTCATTTTT GTCTGCTATA
     4081 GAGCTTGCAC TCTCACATTG CTTTGGCTCT GGCTTTCACC ATCCAAGATA GGGCACTCTT
     4141 CTGCACCTTG ACTACCTTTG CTCCTACTAA TAAGTTTACA ACTCTCTGCC CATCTGTTCA
     4201 CCATGTCTAA TCAAGACAAT ACCACTCCGG GCTCCAGCGG CGCCTTCAAC CCGTACACCC
     4261 AAATCTTCAA TATCACGATG TCCGACGGGG TTACTCAGAT TGGCGTACCC ATGGATGAAA
     4321 TAAATTACGT TGTTGGAATC TTCTACTCCC AGTCCATCTC CTACGGCGTC CAGTTTGGCC
     4381 TTTGCGGTGG CATCTTCCTG GCTCTGGTGA CGTTTAGCTT GCCTGAACGT TTGCGCAAGA
     4441 CCAGTGTAAG GCTGCAGGCA GCCGCTCTCT TGGTCAACAT GCTCCGTACA CTGCTGCTAG
     4501 CGCTGTACTA CCCCTCCAAT TTCACCGAGC TGTATGACCT AGCCAGCAAC GAGTTCCTGA
     4561 AAGTCAATAA TTTGGACTTT TTCGTGAGCA TTGGGTCCAA TGTTGCTGGA GGGATAACGT
     4621 TCCTCTTGAT TCAGGCCATT TTGATTATGC ATTTGTGGAC GATAATGCAA CTGTGGTCGC
     4681 CAACGATCAA GTGGGTAACT CTTACCGTTT CACTTCTTTC TAGCCTGGCA CTCTTGGCTC
     4741 TAAAGTTGGT GGTTTATGTG CTATACAGTC AGGCTGCACT GCGGATCGAG CGAGTTACTA
     4801 CACATACCGG GTGGCTTTTC TTTGTGTCGA ACGTCTTTTT CGCGGCCAAT ATTTTCTGGT
     4861 ATGCGGGTCT GTTCAACGTG AAGCTCATCA TGCATCTTTC CAAGAACAGG CGCTTCCTTC
     4921 CCTCACGCAA CAAACTCACA CCGATCGAGG TTTTAGTGAT CACCAACGGT CTCATGATGA
     4981 TCGTGCCGAG TAGGTTCTAT CGTCGCTTTT GTGGTCCGGG CACACACTAA CCCATGGTTC
     5041 CAGCCATATT CGCTAGTCTC CAACTAACGC GCATGGCGTT TCGCTTCGAA GTTGTCCCGT
     5101 GGATGGTAAC GTCCATTATC TGCGTGCTTT CCTATGGCTC TCTCGTGGCC CAACGTATCT
     5161 CAAACAGCCC CATCCAGAGT TTCGGCAATA TCGGATCACC CAGCGGCTCT AATGGCAACA
     5221 GGAACAACCG CTTGCTCAGT CTCAACAATC ACGGCTTAAT TTTGACGAAT GGGGAGCGTA
     5281 CGGGAAGCGG CTCTCGTAAC CTTGAGAACC AGTCGGACGT TGGCAGAGTC CACATGGTAC
     5341 GCACAGGCAC ATCATGCAGC CTTTCACCCA GAAAGATGGA CATTGAGGCT AGAGCTGTAC
     5401 TTGTTGAGCG GGACTTGGAT CAACAGAGCG AAAAGCTGAT GGCAACTGGC AGAGAAGAGG
     5461 TTTGATTAGC TGTTGAGCTT GTAGGAGGCA ATGGCTTCCC ATTTGCGGCT TGTCGCCCCT
     5521 CATTTTCACT TTTCATTTCT CCTTTGAAAC GTGAGAGTTT GCTACTATGG AAAGACAATG
     5581 CATTAGCATC ATGTGATGTA CGTTGTTTAC AAAAGCCGCG TATGACGTAG CAAGTACTTT
     5641 GTATCCTTAT TGTCCATGAC TTTTATATAT AGTGCATCAG TCTGTATCCT GTGTCACCTA
     5701 AGCCCCCCTT CGCAATGGGC ACTTACTTGC TTCTTCTCAA GTTTGGGTAG CTACCCTAGT
     5761 TCCCATTCTG ACTCCACTCC CGTTGTTGCG CGTCCCTTCC GTTTCATCAT CGCGAGTTTG
     5821 TCGCGTGTTT TGATCTCTTT ATGCACACAA ACTTGTGCTG AAATTTCTTC TCATGCTTTT
     5881 TTTTCTCTTC TTTTCTTCCC TTCTCCCTTC TCCTCTCTTT CTCCCCTTTT TCTTTTTTTC
     5941 TTTGCCGTAG AGGACAGCAC ACCTTCTCAT CCGCCATTGC CTGCCCGCTC GCTCGTCCGC
     6001 CCACACTCCC TCCCACCCCC CCCCCCCCCA AAGAAACGGA AATCCAGTCA CTTGTTCCGT
     6061 CTCGTCTCTT ATTCATATAA CAATCACGGC GCACATCTTA TCTTGGCTGA CTCCTGTGCA
     6121 TAGATGGACT GGGTTTCTCT CCTCTTCTCT TATCAAGTCT TTTCTTCTTG CTTGGTTTTG
     6181 GCTCTCGAGT ACTGACTGCT TTGTATTCAC TATTTAATTA TCGGCATATT TACAAATGGC
     6241 GGCAGTATTC TTTCCTTCCA CATGTGCTCC CGGCTCTGGA CCAGCCGGCT CCTCAATCCC
     6301 AGACCAGATA CCCCGAACTC CGCCGTCGCC TTGTCCGGTC TCTAATTCCT CTTCCAATGC
     6361 CGCTGCTACT GACTCATCAT GCGATTGCAA ACCAATGGTG CCTATCATGC AGCGAGCTCG
     6421 GCCCCGTCCT CGACGTCGCT GGAAGCTTCC TAGCTACGAG AGTAGCTCTG CTTCGGCCTC
     6481 TGATCCCGAA GCCCATGTCT CTTTCCTGGA AGATTCTGAC TCTATTCCAG CGATCGAGTC
     6541 TCATCATCGC GGACATTGCC CAACATTGAC TACAGCCACT TCGGCCCAAG GCCTTTCCAC
     6601 TCCTTCATCG GACGCTCCGT CCTACTCGAC AGGCCTATCA TCACTACAGC CCAACCCTTC
     6661 GTACTCGTCT TTGATGCGGT ACAATTCCTG TACAACTGCC CCGATAAAAC GAACTCGAAA
     6721 TATGTCTCCG TATCCGCTTC TGTCCTCTGC TACTACTACC ACAACTATCG CCACAGCCGC
     6781 TACCACAGAA TTTGCCCCCC CTCTTCCTAC TAGTGGCGCA CATGCTGCTA CTACCTCCGA
     6841 CATAGCCTCG GATGACGATG ATGGCTCATC TTGGCTAGTC ATAAAAAGCC CAGCTAGAAG
     6901 CAAAATTCCC ATTCCTCTAC ATAGCTATAG ACGAGCAAAC ACAATGGGCG ACTCTAAGCG
     6961 CTTTCGCTCG AATAATAATA CCTGGTATTC ATCTGTTGTC TCCGCAATCA GAAAGGTAGG
     7021 AGAGCCCAGT GATGAGTATG ACAAGATTGA AATCACGGGC CAGCTACGGC TATCCTCTCC
     7081 TCGTCCCCAT GGCCTCCATA GAAGCTCAAC CTCAGCCGCA CTCTCTAGGC TGCATTCGCG
     7141 CTATCGCTCA AACTCCACGA TGACCAACTC TGGCTTTTCT TCCACGGCAG ACGACGAATA
     7201 CAACACTGAT TCCTTCTATG AACCCCAGAT GGAGTACCGA AAGCCCCCAA AGCTCGCTGG
     7261 GTATCGACCA AAGTCTGATG CACACCCTTT GTCCATGGCA CCCATGTCAG CCACCAAAAG
     7321 CACTAGTGCC ACCTTTACTG GAAAGCCGAA ACGGGCTTTG AAAAACATTT CGGAGACCCT
     7381 TCTAACTAAG CTATGGCACT CTGATCGCGA GAATTCTAAC TCGCCCGTTG AAGATAGCCT
     7441 CAACCTTGAG CTGTCGCTAC CAGAGCCCCA CCCTCAACCA TTGGAACAAC CTAACGTTAG
     7501 TCAATATCCG CGGGCCAGGC AAAGGGCATA TAACAAGCGA GCAGACTCTG GATGGAGCTT
     7561 AAGTTTGGGG TCTTAGTTTG CACCCCGGGC CAAGCAAAGT CGAAGTCCAC TCGGTGCAGC
     7621 CAACAGCACT GCCATGAATT CCATGGCCCC TGCCGCTGCT AATGGTGCTT CTGTGACTGC
     7681 ACCCACCAAG CCTCACCAAC TCCCCCCGGC TGAGCCGCAA TGGCCCCAAA GCCGTCAAGC
     7741 CCCGCGCCAT TCATTTTTTA GTCTCAAGCT CGGCCATGGC ACACATGGCA ACCTGGAGAA
     7801 TACGAAGAAG AAAGGCAACT TCCGGAGACA GTTGCGCTTC CGAGGCTTTC ACCACGAAAC
     7861 TAGCAGTGAA ACAGATGCTG CGGTACACGT ACCTCAATGG CTTCCCGAAG ACTGGAAGCC
     7921 ATTTGCACAG TTGACTCTTC TAGAGAGTCT CCAGCGCCAG GCTCTCACAG AAGACCCTGC
     7981 CGAGTGGCAG CCGTACAATG CCTCCGCTGG TAGCTGTGTT TTGCAGCATC CCCGACCCAA
     8041 CAGACACTGG GGAAGAAAAG AGAGGGCTAA GTGGCAGTAC ATGGGCGATA TGGCCCGTCA
     8101 CTTTAACATA ACTGAAGCTT GA
//
LOCUS       Ce.albifundus_CMW4068_AlphaReceptor      9972 bp    DNA     linear   UNA 
FEATURES             Location/Qualifiers
     Transcript      1..1443
                     /score="0.16"
                     /source="AUGUSTUS"
                     /g8.t1
     CDS             join(1..404,683..771,959..1443)
                     /source="AUGUSTUS"
                     /transcript_id="g8.t1"
                     /gene_id="g8"
                     /score="0.52"
                     /score="0.73"
                     /score="0.35"
                     /frame="[complement(21420..21422): 0,
                     complement(21423..21904): 2, complement(22092..22180): 1,
                     complement(22459..22862): 0]"
                     /label="Putative gene 1"
     gene            1..1443
                     /score="0.16"
                     /source="AUGUSTUS"
                     /g8
     Initial         1..404
                     /score="0.35"
                     /frame="0"
                     /source="AUGUSTUS"
                     /transcript_id="g8.t1"
                     /gene_id="g8"
     intron          405..682
                     /score="0.63"
                     /source="AUGUSTUS"
                     /transcript_id="g8.t1"
                     /gene_id="g8"
     Internal        683..771
                     /score="0.73"
                     /frame="1"
                     /source="AUGUSTUS"
                     /transcript_id="g8.t1"
                     /gene_id="g8"
     intron          772..958
                     /score="0.66"
                     /source="AUGUSTUS"
                     /transcript_id="g8.t1"
                     /gene_id="g8"
     Terminal        959..1443
                     /score="0.52"
                     /frame="2"
                     /source="AUGUSTUS"
                     /transcript_id="g8.t1"
                     /gene_id="g8"
     Transcript      6055..7317
                     /score="0.89"
                     /source="AUGUSTUS"
                     /g7.t1
     CDS             join(6055..6841,6896..7317)
                     /source="AUGUSTUS"
                     /transcript_id="g7.t1"
                     /gene_id="g7"
                     /score="0.99"
                     /score="0.9"
                     /frame="[complement(15546..15548): 0,
                     complement(15549..15967): 2, complement(16022..16808): 0]"
                     /label="Alpha pheromone receptor"
     gene            6055..7317
                     /score="0.89"
                     /source="AUGUSTUS"
                     /g7
     Initial         6055..6841
                     /score="0.9"
                     /frame="0"
                     /source="AUGUSTUS"
                     /transcript_id="g7.t1"
                     /gene_id="g7"
     intron          6842..6895
                     /score="1"
                     /source="AUGUSTUS"
                     /transcript_id="g7.t1"
                     /gene_id="g7"
     Terminal        6896..7317
                     /score="0.99"
                     /frame="2"
                     /source="AUGUSTUS"
                     /transcript_id="g7.t1"
                     /gene_id="g7"
     Transcript      8257..9972
                     /score="0.61"
                     /source="AUGUSTUS"
                     /g6.t1
     CDS             join(8257..9345,9427..9972)
                     /source="AUGUSTUS"
                     /transcript_id="g6.t1"
                     /gene_id="g6"
                     /score="0.87"
                     /score="0.72"
                     /frame="[complement(12891..12893): 0,
                     complement(12894..13436): 0, complement(13518..14606): 0]"
                     /label="Hypothetical"
     gene            8257..9972
                     /score="0.61"
                     /source="AUGUSTUS"
                     /g6
     Initial         8257..9345
                     /score="0.72"
                     /frame="0"
                     /source="AUGUSTUS"
                     /transcript_id="g6.t1"
                     /gene_id="g6"
     intron          9346..9426
                     /score="0.87"
                     /source="AUGUSTUS"
                     /transcript_id="g6.t1"
                     /gene_id="g6"
     Terminal        9427..9972
                     /score="0.87"
                     /frame="0"
                     /source="AUGUSTUS"
                     /transcript_id="g6.t1"
                     /gene_id="g6"
ORIGIN
        1 ATGGAGACAG GACAGCAGAT TCCAGCGCAG TCTGGGGACT CTTCCCCTAG TCCTCAGGCG
       61 ATGAGAGTAA TCAAACCGGA CTGTGTGAGC ATCCGAGGGC TCATGGTCTG TCCTTCCGCC
      121 ACCATGTTGG CCGCTGCCTT GAACGGTGTG GATGTGACCC AAGGCAGTCC CCTTTCTGGT
      181 GACCTGCCAC AGTCGCCAGT CTGTCCGAGG ACAGAGGAAC GCAAGAAAAA AACAAAAAAC
      241 AAAAGAAAAA GATGTGGACT GTGTGAACTC TCAAAATTCA GTCCTGAACG TGAAGATGAA
      301 CTCCTTGAGG TGGAGTGGTG TTGTGGCGAT GAGGAGTTGG CGATCGCTGA AGTTGTCGTG
      361 AAAAAAGGGG GGCGAGTCGA CGACGAGGTT ATCCTCAAAG TTGGGTAAGC GCGGCCTCAA
      421 GGCTTCACAG CTCATTGTCA AGATCCATGA CAGAGTCAGA GAAAAAGAAA AGAATGAAAG
      481 ACGCCCATCA GTGTCATAGG CGTCGTCCTC CGGCAGCCCG GGAGAGGGGG AGGTTTGATT
      541 GATTTGATTT GATTTTGCTA TTTAACGTCT ACCTACTGGT TTTTCACAGC AATACGACGG
      601 CATGTTCCGG ACGGGAGCAC CTCCCGGGCG GTCAGCAGTG ACAGGAGCGC ATAAACTTCG
      661 ACCGTCTCCT ATGACTTTTT AGGGTCCAGC GTTATCGCAA GGAGGGTCTC CGTCCAGCGC
      721 GGCCCGAGGA CGTACCTGTC GGGTTCCAGG ATTGGTTACC TGGTGTTTTT GGTAGGTGGC
      781 AGCAGCGTGA AGTTCTTGTC TAAAGGCCAC GGGCTGTCGG CACGAGGTAT TGGCCCCGGC
      841 GGAGTACAAT GGTTTTGTCC TTTCGTTTGC ATGGCTGCTG CAGCACCTCT GGTTTTCCTA
      901 TTTATCCATC CTCCCCCTTG CCCCCACTAT CATAACCCCA GACAAACCCT AAACCCAGAA
      961 GTGGAGTCGA CCTCCCGCTT CCCCACAAAC ATTCGTTCTC CTGAAAAATC TGCTATGTGT
     1021 CCTGAGGCCA TGAAGATCAT GGGGACAGGA CAGCAGATTC CAGCGCAGTC TGGGGACTCT
     1081 TCCCTTCGCC CTCAGGCGAT GAGAGTAGTC AAACCGGACT CTGTGAGCAT CCGAGGGCTC
     1141 ATGGTCTGTC CTTCCGCCAC CCTGTTGGCC GCTGCCTTGA ACGGTGTGGA TGTGACCCAA
     1201 GGCAGTCCCC TTTCTGGTGA CCTGCCACAG TCACCAGTCT GTCCGAGGAC AGAGGAACGC
     1261 AAGAAAAGCA AAAACAAAAG AAAAAGATGT GGACTGTGTG AACTCTCAAA ATTCAGTCCT
     1321 GAACGTGAAG ATGAACTCCT TGAGGTGGAG TGGTGTTGTG GCGATGAGGA GTTGGCGATC
     1381 GCGGAAGTTG TCGTGAAAAA AGGGGGGCGA GTCGACGACG AGGTTATCCT CAAAGTTGGG
     1441 TAAGCGCGGC CTCAAGGCTT CACAGCTCAT TGTCCAGATC CATGACAGAG TCAGGGAAAA
     1501 AGAAAAGAAT GAAAGACGCC CATCAGTGTC ATAGGCGTCG TCCTCCGGTA GCCCGGGGAG
     1561 GGGGAGGCAC CAGACCTCAA AGGTACCCCC CCGAGGGTTG TAAGAGGGAG AGTTGAGGAG
     1621 AGGGGGAGGC ACCAGACCTC AAAGGTACCG CCCGAGGGTT GTAAGAGGGA GAGTTTGATT
     1681 GATTTGACGG GACCCCGTAT TTTTCATAGG CTATGTGGAG GCTTAGACAA GGCATCATAG
     1741 TGAGGCAACC GCGACCCCAA AAAGGAAGCG AGACGTACAA CACTGGGTAT TCGCACGTGG
     1801 TCACCCACCG TACTACTGAT CCAGCGCTCT ATGGCTTGAC TAAGGGGGAG CAGACGGGAC
     1861 CCCGTATTTT CCATAGGCTA TGGTCGTACG TGGTAAATTG GGGTTTAGCG GCTATTATAA
     1921 ACTAAGAAAA AGTGAAGAAG GTCACTTTCC AGTAGACGTT AAATATATTC AAATCAAATC
     1981 AAATCAAAGC AGTGCCGAAA GCCGTAGGCC TTTTGAACTA GTTTAAACGC GGTCATCGCA
     2041 GACCAACAAC ACCAGGTATC CAGTCCTGGA ACCTCACAGG CACGCTAAAC ACACAGCTGC
     2101 AAGTAATTCG AGCTTATGAT ATCGTGGGAA GAATAGTGGC AGCCGGCGCC CATACGAAAT
     2161 TCTCAAATCA GCTAAGATGG GCCTATACTG ATGAAAGCTC TGTTAGTAAT CGCTTCCTCA
     2221 TGATTGGTTA GGAACTGTAA TTATGAACTT CCTGGATAGT GCGTGGGGAG TAGTTTCCTG
     2281 TATTTCTTAT CAAAATGATA TAATGTGTTG TGATAACGAC GTCAGTCGAA CATGTTCGTT
     2341 TCTGGTAGCA GGCAGCACTA GGGTTAGTAT TCCGATATAA CCCCAAACGT TGTAACCCCA
     2401 CATTTTCTCA AGAAAAAAGC TGGACGACCA ACGTCAAGGA AATAGGCAAA TTTCCAATAT
     2461 TTACACGACA TCAGATCTTG ACAACTACAG GCTTCCATAC AAATCCACTT ACCGAATCCC
     2521 TCATCTTGAA TTCAAATTTT TATTCTCCAA AACAAGCAAG CGATCGATAT GGCTCCTCGC
     2581 GGTATTACTG GCCCCGGCTA CAGAGTCGCT CCTCGCGGGT TCTTCGGCTC GACTTACGAT
     2641 GCTCTTACCA GCTCCGAGAA CGCATCGATA GTGCGTGGAG TGGCTATCTT TGGTGTAAGT
     2701 ACTTTTCTTG CCGCTTCTGC TGCTGAGTAT ATGGATTTGG AGTCACCGGA GGGATGGCGG
     2761 GAGTGGACAA CTGCTTTAAA GAGGCGTCTG TTAACCATTG AGAATATAGG TCGCTGTTAC
     2821 TTTCTTCGCT AGTGGCTTGG GTGATTTGTT CGTGCCTAGG TAAGTGGCCT ATTGGCTTTA
     2881 ATAGGAAACA CGGGCGGGGG ATGGTTTACT CGCTCTGTGT CAGCCTGCCC CTCTGCCTGG
     2941 ATGGGACTGA AGCTAACGTT TTAACCTGGG AGTACAGTCA ATAGAAGTCG TAACGGAATT
     3001 AGATATCGGG GCGGAAAGGT TGAAGTTGGC TTTATTGGAG GTTCATACAA GAAATGGCAC
     3061 TGTTCATGAC GCGCTATCTC TGCTCTAGCG GTGTTGGAAG ATACAACGGA CTTCTGAGGG
     3121 TGTGTATCGC CGCCTATATT ACCACCGTGT ATGAATACCG GTATTGGCGA GGGGGAGAAA
     3181 TGCGCTTTGG TGACTGCCTG TAAGATTAGC TTGGGTTATC TGGTATGTGC ACTGCTCATC
     3241 ATGGGGCTGC CACAACGGAG GGGGCGGGAT AGGCATTGGT GCTCTTTGGA GTAAAATGAC
     3301 AAGTTTTATT TCTTTACAAC TTGCTAATCA TTGCAGTGTC ACCCAAGCAC TGTTAATACG
     3361 AGCATCAGAG TGTATAGAGA CGCAGCTACA GGGTGTTTGT GTCTTTCTTT GCGTTACAAG
     3421 TTGGCCAGTG GTCCTGTTTT GAAATATCAG ATGCGATTTC AGAGGCAGTA TGGTATGGCT
     3481 TGCTGCCCAA GAAACTAGCC CTCAACCCGA CCTATTTAAG GATGGGCGGT CACGAAAAGG
     3541 TGATTATGAA TGGCTTGAGG GCTAGACAGA AGCGATATGT ACATGGCAAG ATGGGATAAA
     3601 CGAGAAGGCA GTAGTGGAGC TCTGTTACAT CTTGAGTCGT CAGTTGTTCA TGGTGGTTTG
     3661 ATAAGGAAAG ACATTGTAGG AAGCGGAACA GAATGGAATA TGGCAGCAAC GCGCAAGCAC
     3721 GACAACAAGA CTACAGCTGC ACATAGATTC AAGTTCAAAC ATTCGTGCGT CAAGTTAAAA
     3781 ACATGCACCG CTGTTGCTTA CTGCTGTGGA TCTGATACTG ACATTGCCGT TGACGTTGAC
     3841 AAGTTGAGAA GAAGCGACAA GACCAACATG CATTGGAAAC AAGCCAATCA CAAAGATCAA
     3901 GGGCTGGGAC CAGGCTGAGC CGACAGACCG CTGTTAGCCC GGGAGCAAGC CAAAGAAGGA
     3961 GCACAGACAC TATGTACACA CTTCACAGTA CAAGTGTGGG GCGGGCCAAA CAAGTCACAA
     4021 AAGGAAAGGG GGATGAATGT GAAAGACGCT GCATGCTATG GAGCAGATGC GGACTTTGGC
     4081 CAACGGTGGT GCAGGAGGCT AGTCACAATT CCAGGGGCGT AAGCAACCTT TACGTGCTGT
     4141 ACATGAATGG CAAGCTAGGA CTTTCCTTAT TGAGACAGCT GCAGCTGAAT AGAAATGTAA
     4201 TGGATAACCA GCTGAACTTG GACTTCTTTG ACGCCTGCCA GAATCACTAC GATCAAACGA
     4261 GTGAACAGAT AACCGGTGCT AGAGCTAGCA ATTCTGAGCT GCAAGCACGG CATATTGAGA
     4321 CCGGAAGCGC CTACTAAGAG CACGAGAAAA GGATCAAGCA AGAGGAAAGC GTATCTTGCA
     4381 AGTAGAGCCA GCTGACAAGC CTCAGATGTT GAATGGAACT GTGTGTGATA AGTCTCCTTT
     4441 ACGCTTCATT GCGTAGTGGG CAGACGGTAG GAATGGGCCA AGACCAAGCC TAGCCTGGCT
     4501 TTGCTCCGCC TGACTTCCGA TAGCTACAAA GAGGCCATCA GGAGACGTCT GGGCCCAGAT
     4561 CTGCTTGTTT ATTTATTCTA ATTTATCGTT TCTTTTTCCA TGTCGAGGTG CGGATCGGCG
     4621 AATAGCAGTG GCAATAGCAG CCACTGGCCC CGCTTTTCGG AGGATCAATG TTACACCTGG
     4681 CCCCACTGAA CTAAAGAACA ATAGCAAGCG AGAAAGACAC CTTTTAACCC AAAAAGGCAG
     4741 CATCCTAGCC AAAACTGGCA GGGGCGGTCC TCGATATAAG CCGCAATGCA AAATTGGCAA
     4801 CAACAAAAAA TTCAGGTAAT TTAACGGGAG CAATGGCGGC AACAGGTAGC TTGTAGAGTA
     4861 ACTGCCTGCG TATGGTCTAA TTTTATTCCT AATTTATCGT TTGATTTATC TCCTTTCCTA
     4921 TCCCTTCCTA TCCCTTCAGT TCTTCTCTCG GCTACTCTAG GCCGGTGGTT TGCGCTGCAA
     4981 TGTGATCATG GAGGGGATCT GGCAAGCTTG CAGTTGGTAT AGCGCCAGAA GTACGAGTAG
     5041 AACAACCAAA AGAGAAAAGA GAGCCGGGCA CCTGATGGCA TACGAAGCGA ACTGGGGTCT
     5101 GTAAGTCACG CCTCCTCAGA ACAGCAACCA ACTCATCATG ACAAAAAGAT ACGAATGAAA
     5161 GATGCTGCTA GACAGGACAT GACAGAATGA CTCTAGACGC TGGCTCTAGT TTCTTTAATG
     5221 CCTCTTTGAT TCCTAATTCA TTATTGTGAA GCTCAGTGCC AAGTGCTTTT GAAAGCGGTG
     5281 TTTCTCTTCC TTTACTCTTT TTGAAATATA GTCTCTCCAT TTCCCAAGCC TAGTGTCACT
     5341 ATTCCTTATT AGCGGCCTGC CGTTGCCTAC ATATCTTTGA TTGCTGCTTT GGTGTCTTGC
     5401 CACTGGCAAA GCTAGTGCTC GACATTTCGC ATTTCGACAA ATCAGATTGC GATATATCTA
     5461 GTTTCAGACC ATACCCCTTC TCACCACATT CGTTGAAACC ATTCTCTTTC TCGCTGAGCT
     5521 GCGCCTTTGC TGTGTGTGGT ACAAACCACA TGACAGGCCC GGACGGGAAA CGCTAGGGCT
     5581 GGCATGACAC CCAACATCGA CCTCTGGCTT GCTGGTAGAC TGCGGCCTTT TTTCTCCACT
     5641 GTGTATCTTT TGTTATCCTG CTCTTTGTCT AAGACTCTTT CAGTTTTTGT AATATCCTTC
     5701 TTGCCCGGTC ATATCTTGCC TTCTCCCCCC TATCCTCTTC TTTGGCATTC TGCGAGTATA
     5761 TCTGCCAGCT TTCAATACTT CTCCTTGTTA TTTAACCCCC ACGCCCCGGC TAGTCTGCCA
     5821 TGTATATAAT GAGTAAGGGC TCCGTATCGT CTTCATCTCC TCCCCAAGTT CTCATTCCAT
     5881 CATCTTCCTC AGAGACAGAC TCCAAGGCTG TCTTTCATTT TTGTCTGCTA TAGAGCTTGC
     5941 ACTCTCACAT TGCTTTGGCT CTGGCTTTCA CCATCCAAGA TAGGGCACTC TTCTGCACCT
     6001 TGACTACCTT TGCTCCTACT AATAAGTTTA CAACTCTCTG CCCATCTGTT CACCATGTCT
     6061 AATCAAGACA ATACCACTCC GGGCTCCAGC GGCGCCTTCA ACCCGTACAC CCAAATCTTC
     6121 AATATCACGA TGTCCGACGG GGTTACTCAG ATTGGCGTAC CCATGGATGA AATAAATTAC
     6181 GTTGTTGGAA TCTTCTACTC CCAGTCCATC TCCTACGGCG TCCAGTTTGG CCTTTGCGGT
     6241 GGCATCTTCC TGGCTCTGGT GACGTTTAGC TTGCCTGAAC GTTTGCGCAA GACCAGTGTA
     6301 AGGCTGCAGG CAGCCGCTCT CTTGGTCAAC ATGCTCCGTA CACTGCTGCT AGCGCTGTAC
     6361 TACCCCTCCA ATTTCACCGA GCTGTATGAC CTAGCCAGCA ACGAGTTCCT GAAAGTCAAT
     6421 AATTTGGACT TTTTCGTGAG CATTGGGTCC AATGTTGCTG GAGGGATAAC GTTCCTCTTG
     6481 ATTCAGGCCA TTTTGATTAT GCATTTGTGG ACGATAATGC AACTGTGGTC GCCAACGATC
     6541 AAGTGGGTAA CTCTTACCGT TTCACTTCTT TCTAGCCTGG CACTCTTGGC TCTAAAGTTG
     6601 GTGGTTTATG TGCTATACAG TCAGGCTGCA CTGCGGATCG AGCGAGTTAC TACACATACC
     6661 GGGTGGCTTT TCTTTGTGTC GAACGTCTTT TTCGCGGCCA ATATTTTCTG GTATGCGGGT
     6721 CTGTTCAACG TGAAGCTCAT CATGCATCTT TCCAAGAACA GGCGCTTCCT TCCCTCACGC
     6781 AACAAACTCA CACCGATCGA GGTTTTAGTG ATCACCAACG GTCTCATGAT GATCGTGCCG
     6841 AGTAGGTTCT ATCGTCGCTT TTGTGGTCCG GGCACACACT AACCCATGGT TCCAGCCATA
     6901 TTCGCTAGTC TCCAACTAAC GCGCATGGCG TTTCGCTTCG AAGTTGTCCC GTGGATGGTA
     6961 ACGTCCATTA TCTGCGTGCT TTCCTATGGC TCTCTCGTGG CCCAACGTAT CTCAAACAGC
     7021 CCCATCCAGA GTTTCGGCAA TATCGGATCA CCCAGCGGCT CTAATGGCAA CAGGAACAAC
     7081 CGCTTGCTCA GTCTCAACAA TCACGGCTTA ATTTTGACGA ATGGGGAGCG TACGGGAAGC
     7141 GGCTCTCGTA ACCTTGAGAA CCAGTCGGAC GTTGGCAGAG TCCACATGGT ACGCACAGGC
     7201 ACATCATGCA GCCTTTCACC CAGAAAGATG GACATTGAGG CTAGAGCTGT ACTTGTTGAG
     7261 CGGGACTTGG ATCAACAGAG CGAAAAGCTG ATGGCAACTG GCAGAGAAGA GGTTTGATTA
     7321 GCTGTTGAGC TTGTAGGAGG CAATGGCTTC CCATTTGCGG CTTGTCGCCC CTCATTTTCA
     7381 CTTTTCATTT CTCCTTTGAA ACGTGAGAGT TTGCTACTAT GGAAAGACAA TGCATTAGCA
     7441 TCATGTGATG TACGTTGTTT ACAAAAGCCG CGTATGACGT AGCAAGTACT TTGTATCCTT
     7501 ATTGTCCATG ACTTTTATAT ATAGTGCATC AGTCTGTATC CTGTGTCACC TAAGCCCCCC
     7561 TTCGCAATGG GCACTTACTT GCTTCTTCTC AAGTTTGGGT AGCTACCCTA GTTCCCATTC
     7621 TGACTCCACT CCCGTTGTTG CGCGTCCCTT CCGTTTCATC ATCGCGAGTT TGTCGCGTGT
     7681 TTTGATCTCT TTATGCACAC AAACTTGTGC TGAAATTTCT TCTCATGCTT TTTTTTCTCT
     7741 TCTTTTCTTC CCTTCTCCCT TCTCCTCTCT TTCTCCCCTT TTTCTTTTTT TCTTTGCCGT
     7801 AGAGGACAGC ACACCTTCTC ATCCGCCATT GCCTGCCCGC TCGCTCGTCC GCCCACACTC
     7861 CTTCCCCCCC CCCCCCCCCA AAGAAACGGA AATCCAGTCA CTTGTTCCGT CTCGTCTCTT
     7921 ATTCATATAA CAATCACGGC GCACATCTTA TCTTGGCTGA CTCCTGTGCA TAGATGGACT
     7981 GGGTTTCTCT CCTCTTCTCT TATCAAGTCT TTTCTTCTTG CTTGGTTTTG GCTCTCGAGT
     8041 ACTGACTGCT TTGTATTCAC TATTTAATTA TCGGCATATT TACAAATGGC GGCAGTATTC
     8101 TTTCCTTCCA CATGTGCTCC CGGCTCTGGA CCAGCCGGCT CCTCAATCCC AGACCAGATA
     8161 CCCCGAACTC CGCCGTCGCC TTGTCCGGTC TCTAATTCCT CTTCCAATGC CGCTGCTACT
     8221 GACTCATCAT GCGATTGCAA ACCAATGGTG CCTATCATGC AGCGAGCTCG GCCCCGTCCT
     8281 CGACGTCGCT GGAAGCTTCC TAGCTACGAG AGTAGCTCTG CTTCGGCCTC TGATCCCGAA
     8341 GCCCATGTCT CTTTCCTGGA AGATTCTGAC TCTATTCCAG CGATCGAGTC TCATCATCGC
     8401 GGACATTGCC CAACATTGAC TACAGCCACT TCGGCCCAAG GCCTTTCCAC TCCTTCATCG
     8461 GACGCTCCGT CCTACTCGAC AGGCCTATCA TCACTACAGC CCAACCCTTC GTACTCGTCT
     8521 TTGATGCGGT ACAATTCCTG TACAACTGCC CCGATAAAAC GAACTCGAAA TATGTCTCCG
     8581 TATCCGCTTC TGTCCTCTGC TACTACTACC ACAACTATCG CCACAGCCGC TACCACAGAA
     8641 TTTGCCCCCC CTCTTCCTAC TAGTGGCGCA CATGCTGCTA CTACCTCCGA CATAGCCTCG
     8701 GATGACGATG ATGGCTCATC TTGGCTAGTC ATAAAAAGCC CAGCTAGAAG CAAAATTCCC
     8761 ATTCCTCTAC ATAGCTATAG ACGAGCAAAC ACAATGGGCG ACTCTAAGCG CTTTCGCTCG
     8821 AATAATAATA CCTGGTATTC ATCTGTTGTC TCCGCAATCA GAAAGGTAGG AGAGCCCAGT
     8881 GATGAGTATG ACAAGATTGA AATCACGGGC CAGCTACGGC TATCCTCTCC TCGTCCCCAT
     8941 GGCCTCCATA GAAGCTCAAC CTCAGCCGCA CTCTCTAGGC TGCATTCGCG CTATCGCTCA
     9001 AACTCCACGA TGACCAACTC TGGCTTTTCT TCCACGGCAG ACGACGAATA CAACACTGAT
     9061 TCCTTCTATG AACCCCAGAT GGAGTACCGA AAGCCCCCAA AGCTCGCTGG GTATCGACCA
     9121 AAGTCTGATG CACACCCTTT GTCCATGGCA CCCATGTCAG CCACCAAAAG CACTAGTGCC
     9181 ACCTTTACTG GAAAGCCGAA ACGGGCTTTG AAAAACATTT CGGAGACCCT TCTAACTAAG
     9241 CTATGGCACT CTGATCGCGA GAATTCTAAC TCGCCCGTTG AAGATAGCCT CAACCTTGAG
     9301 CTGTCGCTAC CAGAGCCCCA CCCTCAACCA TTGGAACAAC CTAACGTTAG TCAATATCCG
     9361 CGGGCCAGGC AAAGGGCATA TAACAAGCGA GCAGACTCTG GATGGAGCTT AAGTTTGGGG
     9421 TCTTAGTTTG CACCCCGGGC CAAGCAAAGT CGAAGTCCAC TCGGTGCAGC CAACAGCACT
     9481 GCCATGAATT CCATGGCCCC TGCCGCTGCT AATGGTGCTT CTGTGACTGC ACCCACCAAG
     9541 CCTCACCAAC TCCCCCCGGC TGAGCCGCAA TGGCCCCAAA GCCGTCAAGC CCCGCGCCAT
     9601 TCATTTTTTA GTCTCAAGCT CGGCCATGGC ACACATGGCA ACCTGGAGAA TACGAAGAAG
     9661 AAAGGCAACT TCCGGAGACA GTTGCGCTTC CGAGGCTTTC ACCACGAAAC TAGCAGTGAA
     9721 ACAGATGCTG CGGTACACGT ACCTCAATGG CTTCCCGAAG ACTGGAAGCC ATTTGCACAG
     9781 TTGACTCTTC TAGAGAGTCT CCAGCGCCAG GCTCTCACAG AAGACCCTGC CGAGTGGCAG
     9841 CCGTACAATG CCTCCGCTGG TAGCTGTGTT TTGCAGCATC CCCGACCCAA CAGACACTGG
     9901 GGAAGAAAAG AGAGGGCTAA GTGGCAGTAC ATGGGCGATA TGGCCCGTCA CTTTAACATA
     9961 ACTGAAGCTT GA
//
LOCUS       Ce.cacaofunesta_AlphaReceptor     13435 bp    DNA     linear   PLN 16-NOV-2017
DEFINITION  Ceratocystis cacaofunesta strain C1593 scaffold6, whole genome
            shotgun sequence.
ACCESSION   PEJQ01000055 PEJQ01000000
VERSION     PEJQ01000055.1
KEYWORDS    WGS.
SOURCE      Ceratocystis cacaofunesta (unknown)
  ORGANISM  Ceratocystis cacaofunesta
            Eukaryota; Fungi; Dikarya; Ascomycota; Pezizomycotina;
            Sordariomycetes; Hypocreomycetidae; Microascales;
            Ceratocystidaceae; Ceratocystis.
REFERENCE   1  (bases 1 to 1226537)
  AUTHORS   Molano,E.P., Cabrera,O.G., Jose,J., do Nascimento,L.C.,
            Carazzolle,M.F., Teixeira,P.J., Alvarez,J.C., Tiburcio,R.A.,
            Tokimatu Filho,P.M., de Lima,G.M., Guido,R.V., Correa,T.L.,
            Leme,A.F., Mieczkowski,P. and Pereira,G.A.
  TITLE     Ceratocystis cacaofunesta genome analysis reveals a large expansion
            of extracellular phosphatidylinositol-specific phospholipase-C
            genes (PI-PLC)
  JOURNAL   BMC Genomics 19 (1), 58 (2018)
   PUBMED   29343217
   REMARK   Publication Status: Online-Only
REFERENCE   2  (bases 1 to 1226537)
  AUTHORS   Molano,E.P.L., Cabrera,O.G., Jose,J., Nascimento,L.C.,
            Carazzolle,M.F., Alvarez,J.C., Tiburcio,R.A., Tokimatu,P.M.,
            Lima,G.M.A., Guido,R.V.C., Teixeira,P.J.P.L., Correa,T.L.R.,
            Leme,A.F.P., Mieczkowski,P. and Pereira,G.A.G.
  TITLE     Direct Submission
  JOURNAL   Submitted (28-OCT-2017) Department of Genetics, Evolution and
            Bioagents, Institute of Biology, University of Campinas, Campinas,
            Sao Paulo 13083970, Brazil
COMMENT     ##Genome-Assembly-Data-START
            ##Assembly Date          :: OCT-2016
            Assembly Method        :: Velvet v. 1.1.01
            Expected Final Version :: yes
            Genome Coverage        :: 369.0x
            Sequencing Technology  :: Illumina HiSeq
            ##Genome-Assembly-Data-END##
FEATURES             Location/Qualifiers
     Transcript      complement(1..5305)
                     /score="0.3"
                     /source="AUGUSTUS"
                     /g3.t1
     CDS             complement(join(1..3814,3985..5161,5212..5305))
                     /source="AUGUSTUS"
                     /transcript_id="g3.t1"
                     /gene_id="g3"
                     /score="0.66"
                     /score="0.58"
                     /score="0.68"
                     /frame="[complement(8946..8948): 0,
                     complement(8949..12759): 1, complement(12930..14106): 2,
                     complement(14157..14250): 0]"
                     /label="RNA-directed DNA polymerase from mobile element
                     jockey"
     gene            complement(1..5305)
                     /score="0.3"
                     /source="AUGUSTUS"
                     /g3
     Terminal        complement(1..3814)
                     /score="0.66"
                     /frame="1"
                     /source="AUGUSTUS"
                     /transcript_id="g3.t1"
                     /gene_id="g3"
     source          <1..>13435
                     /organism="Ceratocystis cacaofunesta"
                     /mol_type="genomic DNA"
                     /submitter_seqid="scaffold6"
                     /strain="C1593"
                     /host="Theobroma cacao"
                     /db_xref="taxon:386457"
                     /country="Brazil: Urucuca/Bahia"
                     /collection_date="Oct-2010"
     intron          complement(3815..3984)
                     /score="0.68"
                     /source="AUGUSTUS"
                     /transcript_id="g3.t1"
                     /gene_id="g3"
     Internal        complement(3985..5161)
                     /score="0.58"
                     /frame="2"
                     /source="AUGUSTUS"
                     /transcript_id="g3.t1"
                     /gene_id="g3"
     intron          complement(5162..5211)
                     /score="0.68"
                     /source="AUGUSTUS"
                     /transcript_id="g3.t1"
                     /gene_id="g3"
     Initial         complement(5212..5305)
                     /score="0.68"
                     /frame="0"
                     /source="AUGUSTUS"
                     /transcript_id="g3.t1"
                     /gene_id="g3"
     Transcript      9515..10777
                     /score="0.82"
                     /source="AUGUSTUS"
                     /g4.t1
     CDS             join(9515..10301,10356..10777)
                     /score="0.86"
                     /score="0.96"
                     /source="AUGUSTUS"
                     /transcript_id="g4.t1"
                     /gene_id="g4"
                     /frame="[18460..19246: 0, 19301..19719: 2, 19720..19722:
                     0]"
                     /label="Alpha pheromone receptor"
     gene            9515..10777
                     /score="0.82"
                     /source="AUGUSTUS"
                     /g4
     Initial         9515..10301
                     /score="0.86"
                     /frame="0"
                     /source="AUGUSTUS"
                     /transcript_id="g4.t1"
                     /gene_id="g4"
     intron          10302..10355
                     /score="1"
                     /source="AUGUSTUS"
                     /transcript_id="g4.t1"
                     /gene_id="g4"
     Terminal        10356..10777
                     /score="0.96"
                     /frame="2"
                     /source="AUGUSTUS"
                     /transcript_id="g4.t1"
                     /gene_id="g4"
     Transcript      11546..13435
                     /score="0.61"
                     /source="AUGUSTUS"
                     /g5.t1
     CDS             join(11546..12805,12887..13435)
                     /score="0.65"
                     /score="0.92"
                     /source="AUGUSTUS"
                     /transcript_id="g5.t1"
                     /gene_id="g5"
                     /frame="[20491..21750: 0, 21832..22377: 0, 22378..22380:
                     0]"
                     /label="Hypothetical"
     gene            11546..13435
                     /score="0.61"
                     /source="AUGUSTUS"
                     /g5
     Initial         11546..12805
                     /score="0.65"
                     /frame="0"
                     /source="AUGUSTUS"
                     /transcript_id="g5.t1"
                     /gene_id="g5"
     intron          12806..12886
                     /score="0.92"
                     /source="AUGUSTUS"
                     /transcript_id="g5.t1"
                     /gene_id="g5"
     Terminal        12887..13435
                     /score="0.92"
                     /frame="0"
                     /source="AUGUSTUS"
                     /transcript_id="g5.t1"
                     /gene_id="g5"
ORIGIN
        1 CTATTGCCCT GCGTTTGCCA TCAGTACTTT CCCCAGTGTG GTTCTGCCCT TTGTTGTCCT
       61 CAGGAGTTTG GTAACAAAGT TTTCTGACCA CGGTTTTTTG GTCTTTTTGC ATGTCCACTT
      121 GTGCATCTCC TTCTTGTCCA TGCTGCAGGC TGAACATTGT AGGGGGGCTG AGTGGTGCTT
      181 GAACCATTGG TGGTACTCCT TAAAGTCGCT GTGTCCTGAG ATTGCCGCCA GTATGGTCCC
      241 TAGGACTTTC CGAGGTTCTT TTGGGGTTCT GAACCTGTCT TTCCTAGGGA ATTCTAGATG
      301 TTTTCGAAAA GGATGGTCTT CTATTCCTGC TCTGCTGTAG AACCACTTTC GAAGGTTTTC
      361 TTCCCCCGTC TCCCTTAGCC ACCTCTTGGC TCTCGCCAGT GAACTGTAGA ACCACTTTCG
      421 AAGGTTTTCT TCCCCCGTCT CCCTTAGCCA CCTCTTGGCT CTCGCCAGTG ATATATGGTA
      481 GTCTGTGGTT CGTGTCGCTG CCTCCTTCGC TTTTTTGTCC GCCAGCTCGT TGCCGTGGAT
      541 ATCCGAGTGT CCAGGCACCC AGATGCAGTG GAATCTGAGC CTAGGGAAGG TTGCCTTCCA
      601 GTCTCGGATG AGCCACTTGG CCTTGTCTAT CGTGTGCTGT GATGTTTTGA TAGACTTGGC
      661 CTTCTTGTTC ATCTGTCGGA CGGCTGCCTG GTTGTCTGAG CATATCCATA CTGTGTTTGT
      721 GCTTCTCAGC ACTCGGTCTG GTATGTTGTA TAGTCCCTTG CCAATTGCCT TTATCTCTGC
      781 GTCTGCAACC TCCGCCCACC TTCCGCAGGA GTATAGCCCC GAACCAACAA CTTGCCTTCC
      841 GCTTTCAAGG GCCCAGCCTG CCCCCGTCCA TCCACTTGAG AGTCTGGAGC TGTCTGTGTA
      901 TAGCCAGACG TCTTGGGGAG GCCTCGTTTC CTTGAAGGCA ATGTGTTCTT GGGCAGCTTT
      961 GTCCTTGTCA CCGCGGGTCA CCATTGCCGC TGAGGGCGGT GGATCTGTTG GGTGGAAACT
     1021 GTCTCTTATT TTGCCGTATC TTGGGGGGGG CTTCGGTAGC AGCCTTAGTA GACTGGAGAA
     1081 AGATTTGTGC TTCTCGAGTC CGAAGATTGG GTGCGTGCTT TCCAGCGTGT GCCATCTGAT
     1141 GAGCTCCCGT GCGACCGCTG TGTGCAGAAT CTGCTCTGGC GGCGGGACGC CTGCCTCCAT
     1201 GTGCAGGAGC GAGGACGGCG TTGTCTTGTA TACTGGCAAG GCCGCGAGCA GAGCCCTTCT
     1261 CAGGGGTTTT TCCATTCTTT CTGCTTTCCC GATGTTTCCG TGTTTTTCCG GCGTCCACCA
     1321 CGTTGCTGCC GCGTAGGTCA TGGATGGTAT CAGACACGTC TCCACCACCA GCACCATCTC
     1381 GTTCGTTGGG GCACCGTGTT TACAGCCTTT GAGGATCCTG AGGTTGTGCG TGAGCCTTTC
     1441 TATCTTGTTG GCCACGTGTT TTGCCTGCAC ATAGAAGTTC AGTCCTCTGT CAAAGTGTAC
     1501 TCCCAGCCAT TTGAGCGCGC CTTTTCTGGG AGTTGCCTTT ATTTTCGGGA TGCCGGGAAC
     1561 TTCCAGGTCA GGGTTCTCGT CAGTCGATTT TGTCGTCAGA TGGAGGAGGC CAGTCTTGTT
     1621 GTGATCTAGG GTGAGGCTGT TGTCTCTGCA CCATTGCGTT GTCCGTTCCA TGACTGTGTG
     1681 CAGGACTCTC AAATTCTGGT TCAGGGTCTG TCCATCGACG ATCCAGAGTC CGTCGTCCAT
     1741 ATACCCTCGC AGGTTTTGTT GCCACGGTTT GTATAGAGGT GCCATGAAGA GCATATACAG
     1801 GATAGGGGAG ACTGGAGACC CTTGCGGTAG GCTGCCCGAG GTTGGGCCGG GGGGTTCCGT
     1861 GTCTCCGTCT AGAGATATCT GTGCTGTTCT GGCGTCCAGG AAGGACTGTA CCCACTTGCA
     1921 GAGATTGTTT GGCCATCTTT GTTCCATCAA GCGTGTGACC ATCCTGTTCG GCAGGATGCC
     1981 GTCGAAAGCT CCCTTGATGT CGAAGGTGAG GATTGATGTG AACCTTCCTT TTGCCATGTT
     2041 GCTGCGCGTC TGGGTTGTTA CCAGAAGTGT CAGGTCTGAG GCCGCTCTTC TGGGGAGGGC
     2101 GCAGGCGTAG TTCGCGCCGA ATATGCCTTT TTCCAATGCT TCGGTTGACA GCCTCCTCGC
     2161 GATTATCCTT TCCAAAGCCT TCGCCATGGT GGGGAGAAGT GATATCAACC TGTACGACGA
     2221 AGGGTCTGTC CTGTCTCTCT TGCCACCTTT CGGGATTGCC ACCATCTTCG CTTCTTTGAA
     2281 GCAGGTCGGG TGGTAACCTA GTGTCAGACA GAGGTTGAAG AGGTCGGTGA TCAGGGCGCC
     2341 CATTTCTGTC CAGCACCATG TTAGAATCTT GTTCTGGATG CCGTCTTTGC CTGGTGCTGT
     2401 GTTCCTGGGT TTGAAAATCG CTTCTTTTGC CTCCTCCTGC GTGATCTCGC TCCACCTAGT
     2461 CGGTCTTGCT TCGATCCTCG GCCGTTGGAT GTCTTGCAGA CTATTGCCCA GGAGGTGCCG
     2521 GTGTCTCAGT ACTTCAATTT TTTCGGCTGG TGAGGTCCTC ATCTGTCCAC CAGAGTCTCT
     2581 CAGCGCTGGC GATGTTGTCT TCTGTGGGTT TGCCACCCAC TTAGCGGCTT GGTAGATCTT
     2641 CTGTGGGGTG TCTAGTTTGC CGATGAGGTC TCTGTAGAAG TTCTTCCCGG CTGTTTGGAT
     2701 GGCCGTTTTG AGCTGCTTCC TGGCGTGGTC GTAGGCTTGT GCGGCAGAGG CTATCTCCGG
     2761 ACCTAGATCT GCCATTCCCT GTCTCTCCAG AAAAAGGAGT GATTCGAGAT TGGCCCTTGT
     2821 CCGGCAGACT GCTATCTTCC CGTCACTGCA TTCTTGGTTC CACCACTTGT ATCCTGAGTG
     2881 GGACACTTTT CTTGTCGGTG TGGCTGCCTC GAAGGCGGCG TGAATTGCCT TTGTTATTTC
     2941 CTCAGCTGTT TCGTCCAGGT CTTTTGGCGT TAGGTCGGGG CCTCTCGCTT CCAGATTCCC
     3001 CCGTATGGTC TCTGCAGCCT CGCGGCTGAG CTCTTGCAGT TTCTTGTGGT CAGTGTCTGC
     3061 CAGATTTCTC GCTTCCGTCT TAGGTCTTGC CGTGACTCTG GACTGTATGT CGATCATCTG
     3121 TGGTCTGTGG TCGCTGCCGG CTTCGATGTC GCCGCCGCAC TGGTATTTGG TCACCTTTCC
     3181 CCAGCAGTCC GCAGACACTA GGGTTAGGTC TAATACGTTT CCTCTGTCGT GCGTTGGTTG
     3241 TTGCCTGTCG TTTCTCAGCA TGAACCTGTT TGTCTCCATC CAGTCCAGGA AATCTTCGGC
     3301 CTCCGGTCTT GCGGTCAGAG CTCTTGGGTC CCATATTGGG TGGCGTAGGT TGAAATCACC
     3361 CAGTATCACC GTGTTCTTCA GCCTGCGTGG CAGGTGTTTT AACAGGTTTA CTGCTTCATT
     3421 TGTCCTCACG CTGTTGACCC TAGCGTTGTA TACGCTGATG ATCTGGAGGG TCGATCCTTC
     3481 GATTTCTGCC GCAATTGTGC TTATGTCTGG GTGGGCCTCT ATGACCGCTG TTGGGTATGT
     3541 CTTGAACCGT GTACTTCTGT ACACGTATGC TAGGGACCTT TTCCGGGTCG GCACGTTGGG
     3601 GGTTCCGAAC ATCATTTGCG GGGTTTCCAT CAGGGTGTAC TGTGGGTGGG TGGTTGTCCT
     3661 ACCCCCTTCG TTACAGGGGG GCTCTTGCAC CAGTACTATA TCTGCCCGCT TTCGGGCGGC
     3721 TGCTTCCAGT GTTGCCTTCA AAACATCGGG GGCCCGACGT ACATTTGCAG AGAGTATGCG
     3781 TACTCCCTCT TTTCCGTAGT TGGCTTGGTT GGGCCTGTTT CGCATTAGTT ATTTGACTTA
     3841 CCTTCGCATC TATCTGCTGG GTGTTTGCCC TCGCAGATAG GACACTTTAG AGTGCAGTCG
     3901 CACTCCTCGT CCGTGTGGTC TTTGCACTTG ACTGACGCCG CGTGTGCCTC CGTCTTGTGC
     3961 TCGATTTCCC CGCAGTGTGC GCACCTAGGA GCGTAGCTGC ATGTCTCGGT CCGGTGTCTT
     4021 CTCCAGCACC GGGTGCACCT AGGGGGGGGT AGTGGTTTGT AGTCAATTTT CTTGACTACG
     4081 CGTTCGCTCC CCAAGAGTTC GATCGTCTTC GGGGACTTCT CCGGGTTAAG GACCGCTACA
     4141 CGGATGCCTT GCACCTGTGC ATCGCCCTCA TATTCTCTAA ACTCCAGGAT CTTCAGCTCT
     4201 CCGCCAAAGG CTTCCTGGAT GTCCTTCCGG ACGTCTTCCA GAGTGGTCCG TCTGACCTCG
     4261 CTGCCATTTT CGGATACATC GTGTACGTTG CGGGGAACGT TTCTCACGAT GTATTTTTCC
     4321 CAGATTGTCT CTTTTTCGAT CGTGGAGGCA TCCAGGAAGT TTCTCATGAT TTCCAGGGCG
     4381 CCTTTTTCTA TGGCGCCCGG GGCTTGGGTC ATGGTCAGAG CGAAACCCGT ATTTGTCGTT
     4441 TTGGCGAGCT TCACAATTTC CTTGCCATCG AAGAGGGATT CGTTTACCTT GTTCTTCAGA
     4501 ACACCGGCGT TAACGTCCCT CCACTTCGAT TCCGGGAAGA GCCTGACCAG CAGTCTGTTT
     4561 CCCTGGGGGG GTTTCTGGCC ACGTTCCGGT TTTTCCCTGG GCGTTGGGCG GACATCTACC
     4621 ACCTTTCCGC CCGATTGTGT AGCCGCCTTC TGGGCCCAGG TCTTCTGCGT GGCTTCCTGG
     4681 GCTGCCTTCT CTGGCCGCTT TGCCTTTCCA GCCCCTTTTG TGTTCTCCGG GGCCTTGGTG
     4741 TTTAGTTCGT CCCTCTTCGT TTCTGCCTGG GGGACTCCTG GTAGCCCGTT TCCGGCCAGG
     4801 ACCATTCGTA TTTCAGAGTT TACAAAGACC CTGAGCCGCG CGAACATTTG CTCGGTGCGC
     4861 TTCTTTTTCT TCTCTTCCGC TGGCCTTTTT GCCAGCGCTT CCGCCGCCAT GTCGATGGCT
     4921 ACGGTAACTT GTCTGATGAC GTCCATCTCT TCTTCCATTT CTTGTCTCTT CTTCGCGAAG
     4981 GCCTCTTCCA GTGCGGACGT GAAGCTGTCC ACCTTCGCGT GCCTGCTGTC CGCCAGGCCT
     5041 TTCTTCTCTG TCTGCTGGAC AGCTTTTCCA GGGGGGGCCT GCTTTTGACT CTGGCCCGGT
     5101 TCGGGGGTTT TCGTGGTAGT GTTTTTCTCC TTTGTGGTTT GTGTTTCTGC GTTGCGAGGG
     5161 GCTTTCGAGT TTAGAGGTGC GCAATAACAG TAGGTAGACG TTAAATAATA CAATAACGAT
     5221 AACAAATGGT AGCCCGTTTT GGGAGTCCGG AGTCGCTGTA ACTGGTGCTG AAGACTCTGA
     5281 CAAGTATCAC GAGAGATGGT GACATTACTG TCTACTCAAG TCTAAGGCCT TCTGCTAGCC
     5341 AAACATAACG AGGCCACTGG TGAGCATGTA AGCCTCTGCT AAGGGTATAG AGCCAAAAAC
     5401 TTGAGGACAA GCTTCCAAAA AAAATAAAAG CAGCATGGTA CGCCGCAACC TCGAGTTCTC
     5461 CTAGGAAAAA GAAAACAATG GCCGGAGCTT AGGCTGTGCT GTTCGAACCC CGCTGAGAGG
     5521 CAGGCTACTG CCCCCACCAG CTACCTGGTA GCGTTTGCAG CACTCAGGGC ATCCTAGAAT
     5581 GGCGCAGCCA TCATCAAAGG CGAGCAAACA ATAGAGGAAA GGCGACGGCA AGGAGGTGCA
     5641 TGAAGCAGAG AAGCGATGAG GAGGAGCGAG ATGTGTGCGT GGGGTTGGAA GACTCTCGGA
     5701 ATCTAAGCAC ATCTGAAACT AGTAGTTAGT GGGAAGTAGT TTCCTGGATT TCTCATCAAC
     5761 ATGATAGTCT TGTGAAAACG ATGGGTCACT AGAACGTGTT CATTTTTGGT AAAGGAAACA
     5821 CTAGGGTTAG TATCTTGATA TAACCCCGAA CTCTATAGCC CCACATTTTC GCAAGAAAAA
     5881 AGCTGGATGG CCAACGTTAG GAAACAGGCA GGTTTCGAAC ATTTCCACGA CATCAGCTCT
     5941 CGACAAACTA CAGGCCACGA TACAAATCCA CTTGCCGAAT CCTCCATCTT GCATTTGAAT
     6001 TTTCAATTTC CCAAAATAAG CAAGCGACCG ACATGGCTCC TCGCGGTATC ACTGGCCCCG
     6061 GCTACAGAGT CGCTCCTCGC GGCTTCTTTG GCTCGACTTA CGATGCTCTT ACCAGCTCTG
     6121 AGAACGCATC GGTCGTGCGC GGAGTGGCTA TCTTTGGTGT AAGTACTCCT CCTGCTACTC
     6181 CTACTGCCGG ATATATAGAT TTGGAATCAC TGGAGTGATG GCGGGAGTGG GGAGTTGCTT
     6241 GAAGCGGACC TCTATTAACG ATTGAGAATC TAGGTCGCTG TTACTTTCTT CGCTAGTGGC
     6301 TTGGGTGATC TGTTTGTGCC TAGGTGAGTG GCCTCTCGGC TCTAATGGGA AACACGGGCG
     6361 GGGGCTGGTC CACTCGCTCT GTGTCACCCT GCCTCTGTCT GGATGGGACT GAAGCTAACG
     6421 GATGAACCTG GGAGTATAGC CAGTAGAAGT CGTCACGGAA CTGGAGATCG AGGCCGAAAG
     6481 ATTGAAGTTG GCTTGAGCGG AGGTTCATAC AAGAAATGGC TCTATTTGTG ACGCGCTATC
     6541 TCTGCTCTAG CGGTGTTGGA AGATAGCACG GACTACTGGG GGTGTGTATC GCCGCCTATA
     6601 TTACCACCGT GTATGAATAC CGGTATTGGC GAGGGTGAGA AGCGTGCTTT GGTGGCTGCC
     6661 TGTAAGATTA GCTTGGGTTA TCTGGTATGT GCACTGCTCA TCACGGGGCT GGCACAATGG
     6721 AGGGGGGCGG GATAGGCTTT AGTGCTCTTT GGAGTAAAAT GATCAGTTTT ATTTCTTTAC
     6781 AGCTTGCTAA TAGTTGCAGT GTCACCCAAG CACTGTCAGA GTGTATAGAG ACGCAGCTGC
     6841 AGGGTCTGCG TGTCTTCCTT TGCGTTACAG GCTGGCCAGT GGACCTGATT TGAAATATCA
     6901 GATGCGATGT CAGGGTCGGT ATGGCTTGCT GCAAAAGAAA GTAGCCCTCA AACCGACGTA
     6961 TATGAAAATG GTGACCTGAG ATGGGCGGAC ACGAAAAGGA GATTATGAAT GGTCTTAGGG
     7021 CTAGACAGAT GCGAGATGAA CATGGTAAGA GGGGACAAAT GAGAAAGCAG TAGTGGAGCA
     7081 CTGTTCCATC CTGAGTCGTC AGTCGTTCAT GGCGGTTTGA TAAAGAAAGA CACTGTAGGA
     7141 AGCGGAACAG AATGGAATAT GACAGCGCGC ATGGCAAGGA GACTACAGCT GCATACAGAC
     7201 ATGAGTTCAA ACATACGTGC GTCAAGTTAA ACACATGCAC CGCTGTCGCT TGCTGCTGTG
     7261 GCACCGATAC TGGCGTTGGC GTTGACATTG ACAAGATGAG GAGAAGCGAC AAGACCAGTA
     7321 TGCATCGGAA ACAAGGCCAT TGCAAAGATC AAGGGCTGGG ACTAGGCTGA GCTGACAGGC
     7381 CGCTGTTAGC CTGGGACCAA GCAAGACAAG GAGCACAGAC GCTATATCCA CACCTCACAG
     7441 TACAGGTGCG GGGCGGGCCA AGCAAGTATG GTCACAACAC GAAAGGGGGA TGTGAAAGAT
     7501 GCTGCACGCC ATGGAGGAGA TGCAGGCTTT GGCCATCGGC GGTGCAGGCA GCTAGTCACA
     7561 GTTCTTGGGG GCATGAGCAA CCTGTACGTG CTGTATATGA ATAGGAAGCT AGGGCTTCCC
     7621 TTGTTGAGAG TGCTGCAGCT GAATAACAGT GCAACGGATA ACTAGCTGAA CTTGGGTTTA
     7681 TCTAACGTCT ACCGGAATCA CCAAGATCAA ACGGGCGAAC AGATAACTGG CGCTAGAGCT
     7741 AGCAAGTCTG CACTGCAAGC ACGGCAGATT GAGGCAGGAA GCGCCTGCTA GGAGCACGAG
     7801 AAAAAGAGCA AACAAGACGA AAGCGTATCT TGCAGAGTAT AACCAGCTGG CAAGCCTCAG
     7861 ATGTTGAGTG AAACTGTGTG TGATTAGCCT CCTTTACGCT TTATTGCGTA GTGGGCAGGC
     7921 GGTAGGAATG GGCCAAGACC AAGCCTAGAC CGGCTTTGCT CTGCTTGACT TCCGATAGCT
     7981 ACAAAGAGGC CATCAGGAGG CGTCTGGGCC CAGTCCTGCT CGTTTATTTA TTTTAGTTTA
     8041 TCGTTTCTTT TTCCATGTCG AGGTGCGGAT CGGCGAATAG CAGTGGCAAT AGCAATCACC
     8101 GGCCCCGCTT TTCGGAGGTA CAATGTTAAG CCTGGACCCA CTAAACTAAA GAACAATAGC
     8161 AAGCGAGAAA GACACCTTTT AACCCAAAAA GGAAACATCC TGGTCAAAAC TGACAGGGGC
     8221 GGTCCTCGAT ATAAGAGGCA ATGCAAAATT GGCAACAATA AAAAATCAGG TAATTTAATG
     8281 GGAGCAATGG CGGCAGGCAG CTTGTAGAGT AACTGCCTGT GTATGGTCTC AATTTTATTT
     8341 CTAATTTACC GTTTGATTCA TCTCCCTCCC TATCCATTCA ATGTTTCTCC CGGCTACTAT
     8401 ACCATTGCCA TCTTTCTTCC ATTCCCTGTT TGCTTGCATC CCACCAGGGC CGGTGATTTG
     8461 CGCTGCAATG TGATCATAGA AAGGATCTGG CAAACTCGCA GTTGGGCTAG CACCAGGAGT
     8521 ACGAGCAGAA CAACCAAAAG AGATCCGGGC GCCTGAGGGC AGACGAAGCG AGCTGGGGTC
     8581 TGTAAGTCAC ACTCCTTCAG AACAGCAGCC CACCATGGAA AAAGATGCGA GTGAAAGATG
     8641 CTGCGAGACA GGACATGACA GAACGATCCT AGATGCCGGC TCTCGTTTCT TTAATGCCTC
     8701 TTTGATTCCA GCTCCAGCTT CATTATTGTG AAGCTCAGTG CCAAGTGCCT TTGAAAGTGG
     8761 CGTTTCTTTT CCTTGTCTCT TTTTGAAATA TAGTCTCTCC GTTTCCTAAA CCCAGCGTCA
     8821 CTATTCCTTA TTGGCCTGCC GTTGCCTACA CATCTTTCAT TGTTGCTTTG CTGTCTTGCC
     8881 ACTGGCACAG TTAGTGCTTG AAATCTCGCA TTTCGACAAA TCAGATTGCG ATATATCTAG
     8941 TTTCAGGCCA TACCCTTTCT TACCACTTTC GTTGAAACCA TTCTCTTTCT CGCTGAGCTA
     9001 AGCCTTTGCT GTGTGTAGTA CAAAGCTCAT GACAGGCCCG GACGGAGAAC GCTAGGGCTG
     9061 GCATGATAAC CACATCGATA TCTGGCTACT GGTAGACTGC GGCTTTTTCT CTATGGCGTA
     9121 CCTCTAGTTC TCCTGCTCTT TGTCTATGAT TCTTTGAGTT TCTGTGGTCA TATCCTGCCT
     9181 TCTCCCCCAT CCTTTTCTTT GGTATTCTGC GATATTATCT GTCAGCTTCC AAGACTTTTC
     9241 TTTGTTATCT ATCCCCACGC CCCGGCTAGT CTGCCGTGTA TATAATGAGT AAGGGCTCCA
     9301 TATCGTCTTC ATCTCCCTCC AACGTTCTCG CTGCATCATC CATCTTTCTC AGAGACAGAC
     9361 TTCAAGGCCG TCCTTCTTTT CCTTTTACTA TATAATTTCT ACTCTCACAT TGCTTTGGCT
     9421 CTGGCTCTCA CCGTCCAAGA CAGGGCACTC TTCTGCACCT TGACTGCCTT TGCTTCTACT
     9481 GATAAGTTTC CAAATCTTTG CCCATCTGTT CACCATGTCT AATCAAGACA ATGCCACTCC
     9541 GGGCTCTAGC AGCGCCTTTA ATCCGTACAC CCAAATCTTC AATATCACGC TGTCAGACGG
     9601 GGTGACTCAG ATTGGCGTAT CCCTGGATGA CATGAATTAC GTTGTTGGAA TCTACTACTC
     9661 CCAGTCCATC TCCTACGGCG TTCAGTTTGG CCTTTGTGGT GGCATCTTCC TAGCTCTGGT
     9721 GACGTTTAGC TTGCCTGAAC GCATGCGCAA GGTCAGCGTG AGGCTGCAGG CAGCCGCCCT
     9781 CTTGGTCAAC ATGTTCCGTA CACTGCTGCT GGCGCTGTAC TACCCCTCCA ATTTCACCGA
     9841 GCTGTATGAC CTGGCTAGCG GCGAGTACCT GAAAGTCAAT AATTTGGACT TTTTCGTAAG
     9901 CATTGGGTCC AATGCTGCCG GAGGGATGAC GTTCCTTTTG ATTCAGTGCA TTTTGATGAT
     9961 GCATTTGTGG ACGATCATGC AACTGTGGCC GCCAACGATC AAGTGGGTAA CCATGACAGT
    10021 TTCAGTTCTT TCTAGCATGG CACTTTTGGC TCTAAAGATT GTGGTTTATG TGCTATACAG
    10081 CCAGGCTGCA CTGCGGATAG AGCCAGTTAG TACACATACC GGGCGGCTTT TCTTTGTGTC
    10141 GAACGTCTTT TTCGCGGCCA ATATCTTCTG GTTTGCGGGT CTGTTCAACG TGAAGCTCAT
    10201 CATGCATCTT GCCAAGAACA AGCGCTTCCT TCCATCACGC AACAAATTCA CGCCGATCGA
    10261 GGTTTTGGTG GTTACCAACG GTCTCATGAT GGTCATTCCG AGTAGGTCCT ATCGTCACTT
    10321 TTGTTGTCCG GGCACGCACT AACACATGAC TCCAGCCATC TTCGCTAGTC TCCAACTAAC
    10381 GCGCATGGCG TTCCGCTTCG AAGTTGTCCC CTGGATGATG ACGTCCATTA TCTGCGTGCT
    10441 TTCCTATGGC TCTCTCGTTG CCCAACGTAT CTCAAACAGC CCTATTCAAA GTTTCGCCAA
    10501 TATCGGATCA CCCAGCGGCT CTAATGGCAA TAGGAACAAC CGCTCGCTCA GTCTCAACAA
    10561 CCACGGCTTG ATTTCGACGA ATGGGGAGCC TATGGCAAGC GGCTCTCGTA ACCTTGAAAA
    10621 CGAGTCGCAC GCTGGCAGGG CCCACATGGT ACGCGCTGGC ACATCATGCA GCCTTTCGCC
    10681 CACAAAGATG GACATTGAGG CTAGAGCTGT GCTTGTTGAG CGGGACTTGG ATCAACAGAG
    10741 CGAGAAGCGC ATGGCAAGTG GCAGAGAAGA GGTGTGATTG GCTGTTGAGC GCAGAAGGCG
    10801 ATTGGTTTTC TTTTTGTCTC TTTTGGCTCT CATTTTCATT TTCATTTTCA TTTTCATTTT
    10861 CATTTTCATT TTCGTTTTTC ATTTTTCCTT TGGGAAAGTG AGAGTTTGCT GCTGTGGAAA
    10921 GAAAATGCAA TGCCATGATA TACGTTGTTT ATAAAAGCCG TGTATGCTGT GCTGTAGGAA
    10981 GTACTTTGTA TCTTTATTGC CTATGACTTT TATATATATA TAGTGCATCA GTCTGTATCC
    11041 TGTGTCACCT AACCCCTCCA CAATAGGCAC TTGCTTCTTC TCAAGCTTGG GTAGCTGCGC
    11101 TGGTTCCCAT TTTGACTCCA CTCCCGTTGT TGCGCGTCCC TTCCGTTTCA TCATCGCGAG
    11161 TTTGTCGCGT GTTTTGATCT CTTTATGCAC ACAAACTTAT GCTGAAATTT CTTCTCATGC
    11221 TCTTTTTTTC TTCTCTTCTC CCTTCTCCTC TCCTCCCCCT CCTCTTCTTT TTTCTTTGCC
    11281 GTAGAGGACA CCTTCTCATC CGCCGTCGCC CGCCCGCTCC CCCGCCCACA CTCCTTCCCC
    11341 AAGAAACGGA AATCCAGTCA CTTGTTCCGT CTCGTCTCTT ATACATTCAT ATAACAACCA
    11401 CGGCGCGCAT TTATCTTGGC TGACTCCTGC GCATAGACGT GCTGTGTTTC TCTCTTCTCT
    11461 TATCAAGTCT TTTCTTCTTG TTTGGTTTTG GTTCTCGAGT ACTGACTGCT TTGTATTCAC
    11521 TATTTAATTA TCGGCATATT TACAAATGGC GGCAGTATTC TTTCCTCCCA CATGTGCTCC
    11581 CGGCTCTGGC CCAGCCGGCT CCTCGATCCC AGACCAGATA CCCCGAACTC CGCCGTCGCC
    11641 TTGTCCGGTC TCTAATTCCC CTTCCAATGC CGCTGCTACT GACTCATCAT GCGATTGCAA
    11701 ACCAATGATG CCTATTATGC AGCGAGCCCG GCCCCGCCCT CGACGTCGCT GGAAGCTTCC
    11761 CAGCTACGAC AGTAGCTCTG CTTCGGCCTC TGATCCCGAA GCCCATGTCT CTTCTCTCGA
    11821 AGATGCCGAC TCTATCCCAG CGATCGAGTC TCGTCATCGC GGACATTGCC CAACATTGAC
    11881 TACAGCCAGT TCGGCCCAAG GCCTTTCCAC TCCTTCATCG GACGCTCCGT CCTACTCGAC
    11941 AGGCCTATCA TCACTACAGC CCAACCCTTC GTACTCGTCT TTGATGCGGT ACAATTCCTG
    12001 TACAACTGCC CCGATAAAAC GAACTCGCAA TATGTCTCCG TATCCGCTTC TGTCCTCTGC
    12061 TACTACAACC ACAACCATCG CCACAGCCGC AACCAAAGAA TTTGCCCCCC CTCTTCCTAC
    12121 TAGTAGCGCG CATGTTGCTA CTGCCTCCGA CATAGCCTCG GATGACGATG ATGGCTCATC
    12181 TTGGCTAGTC ATAAAAAGCC CCGCTAGAAG CAAAATTCCC ATTCCTCTAC ATAGCTATAG
    12241 ACGAGCAAAC ACAATGGGCG ACTCTAAGCG TTTTCGCTCG AATAATAATA CGTGGTATTC
    12301 ATCTGTTGTC TCCGCAATCC GAAAGGTCGG AGAGCCCAGT GACGAGTATG ACAAGATCGA
    12361 AATCACGGGC CAGCTACGCC TATCTTCCCC TCGTCCCCAT GGCCTCCATA GAAGCTCAAC
    12421 CTCAGCCGCA CTCTCTAGGC TGCATTCACG CTATCGCTCA AACTCCACGA TGACCAACTC
    12481 TGGCTTTTCT TCCACGGCAG ACGACGAATA CAACACTGAT TCTTTCTATG AACCTCAGAT
    12541 GGAGTACCGA AAGCCTACAA AACTCGCTGG GTATCGACCA AAGTCTGATG CACACCCTTT
    12601 ATCTATGGCA CCCATGTCTG CCACCAAAAA CACCAGTGCC ACCTTTACTG GAAAGCCGAA
    12661 ACGGGCCTTG AAAAACATTT CGGAGACCCT TCTAACTAGG CTATGGCACT CTGATCGCGA
    12721 GGATTCTAAC TCGCCTGTTG AAGATAGCCT CAACCTTGAA CTGTCGCTGC CAGAGCCCCA
    12781 CTCTCAACCA TTGGAACAAC CTAACGTTAG TCACAATCCA CGGGCCAGGC AAAGGGCATA
    12841 TAACAAGCGA GCAGACTCTG GATGGAGCTT AAGTTTGGGG TCTTAGTTTG CACCCCGGGC
    12901 CAAGCAAAGT CGAAGTCCAC TCGGTGCAGC CAACAGCACT GCCATGAATT CCATGGCCCC
    12961 TGCTGCTGTT AATGGTGCTT CTGTGCCTGC ACCCACCAAG CCTCTCCAAC TCCCCCCCGC
    13021 TGAGCCGGAA TGGCCCCAAA GCCGTCAAGC CCCACGCCAT TCATTTTTTA GTCTCAAGCT
    13081 CGGCCATGGC ACACATGGCA ATCTGGAGAA TACGAAGAAG AAAGGCAACT TCCGGAGGCA
    13141 GTTGCGCTTC CGAGGCTTTC ACCACGAAAT TGGCAGTGAA ACAGATGCTG CTGCGGTGCA
    13201 CGTACCTCAA TGGCTTCCCG AAGACTGGAA GCCATTTGCA CAATTGACTC TTCTAGAGAG
    13261 TCTCCAGCGC CAGGCTCTCA CAGAAGACCC TGCCGAGTGG CAGCCGTACA ATGCCTCCGC
    13321 TGCTAGCTGT GTTTTGCAGC ATCCCCGACC CAACAGACAC TGGGGAAGAA AAGAGAGGGC
    13381 AAAGTGGCAG TACATGGGAG ATACGGCCCG TCACTTCAAT ACAGCTGAAG CTTGA
//
LOCUS       Ce.colombiana_alphaReceptor     10100 bp    DNA     linear   UNA 
DEFINITION  Ceratocystis colombiana isolate CBS121792 CMW5751_scaffold_11, whole genome shotgun sequence
FEATURES             Location/Qualifiers
     Transcript      complement(1..453)
                     /score="0.5"
                     /source="AUGUSTUS"
                     /g2.t1
     CDS             complement(1..453)
                     /source="AUGUSTUS"
                     /transcript_id="g2.t1"
                     /gene_id="g2"
                     /score="0.5"
                     /frame="[complement(2563..2565): 0,
                     complement(2566..3015): 0]"
                     /label="Putative double-stranded RNA/RNA-DNA hybrid
                     binding protein"
     gene            complement(1..453)
                     /score="0.5"
                     /source="AUGUSTUS"
                     /g2
     Single          complement(1..453)
                     /score="0.5"
                     /frame="0"
                     /source="AUGUSTUS"
                     /transcript_id="g2.t1"
                     /gene_id="g2"
     Transcript      6215..7477
                     /score="0.62"
                     /source="AUGUSTUS"
                     /g3.t1
     CDS             join(6215..7001,7056..7477)
                     /score="0.76"
                     /score="0.8"
                     /source="AUGUSTUS"
                     /transcript_id="g3.t1"
                     /gene_id="g3"
                     /frame="[8777..9563: 0, 9618..10036: 2, 10037..10039: 0]"
                     /label="Alpha pheromone receptor"
     gene            6215..7477
                     /score="0.62"
                     /source="AUGUSTUS"
                     /g3
     Initial         6215..7001
                     /score="0.76"
                     /frame="0"
                     /source="AUGUSTUS"
                     /transcript_id="g3.t1"
                     /gene_id="g3"
     intron          7002..7055
                     /score="1"
                     /source="AUGUSTUS"
                     /transcript_id="g3.t1"
                     /gene_id="g3"
     Terminal        7056..7477
                     /score="0.8"
                     /frame="2"
                     /source="AUGUSTUS"
                     /transcript_id="g3.t1"
                     /gene_id="g3"
     Transcript      8211..10100
                     /score="0.5"
                     /source="AUGUSTUS"
                     /g4.t1
     CDS             join(8211..9470,9552..10100)
                     /score="0.54"
                     /score="0.88"
                     /source="AUGUSTUS"
                     /transcript_id="g4.t1"
                     /gene_id="g4"
                     /frame="[10773..12032: 0, 12114..12659: 0, 12660..12662:
                     0]"
                     /label="Hypothetical"
     gene            8211..10100
                     /score="0.5"
                     /source="AUGUSTUS"
                     /g4
     Initial         8211..9470
                     /score="0.54"
                     /frame="0"
                     /source="AUGUSTUS"
                     /transcript_id="g4.t1"
                     /gene_id="g4"
     intron          9471..9551
                     /score="0.88"
                     /source="AUGUSTUS"
                     /transcript_id="g4.t1"
                     /gene_id="g4"
     Terminal        9552..10100
                     /score="0.88"
                     /frame="0"
                     /source="AUGUSTUS"
                     /transcript_id="g4.t1"
                     /gene_id="g4"
ORIGIN
        1 CTAAGAGGCC AACAGCTGTC GGCCCTGGGT GTTGGCCCTG GCGGAGTACG TCGGTTTTGT
       61 CCTCTTGTTC AGCGAGGCGG TCGCCGCATT TTTAGTAGAC CCTGGGCATC GGGGGAAATG
      121 ACCTTCTGAA TTCTCTTGCA GTCGGTCGAC TACTCCTTGG TTGTCCAGAC ATATCCAGAT
      181 TTCCTCGGCG TCTATGTGTG CAACAGCCCG CTTGGCTGCT TCGCATGCCC CGTACGCTTC
      241 TGCGTCTGCA ACCTCCACCC ATTTGCCTAG AGCCCTGTGT CCTGTTTCCA GGGTACCTCC
      301 GTCCATGGTG GTGACCCATC CTGCTTCTGT GTTTCCCTTT GCATCTTTCG AGCCATCAGA
      361 GTATGCTATG AGTGTTCCTA CGGGGGCCAT GTCCACCTCC TCTCTGTGTT TCTCAGCCTC
      421 TTTCTCTTTG CTGAGCCACT TTCGAGGGGG CATGCTTGGT CCAGTGACTG TCGGCCTCAG
      481 TGTCTTGTGT GTTTCCATTA CCGCCGGAAG CAGTCTTCAT AGCCTCCACA CAACTGGGTT
      541 GTGCTGAGCT CCTCGTAGAG TGTGTTCTTT GTCCAGTGTA TGCCAGCGTA TGGCTTCCCT
      601 TCTCCTTTCG TCCTCCCACA GGAGTTTGAT CGGCGGGAGG CTTGCTGCGT GGTGCAGGCA
      661 CTCTTTTGGT GTCGTGCAGT ACATGGGCAG GGCTGCCCTC AGGCAGTTTC TGATTGCGAC
      721 GTTAACTTTT TCCGTTGCAG TTTTTCTCGT CTCAGTTCCC ATCCATGCAC TCGATGCAAA
      781 TAGGGCTTTG CTCAGTGCAC ACGCTCGGGC TGCGTTCAGC ATGCATGTTG TGTCTGCTCC
      841 CTTGTAGCAT CCGGCCAGGT ATCTTAGGCC GTTGGCTACT CGGTTGATGC TTGCTGTCGT
      901 TCTTTCTACA TGCCCCTTGA AGAGAGCAGG TTAGAGTCGA TGTGAAGCCC CAACCATCTC
      961 ATTGATTTCT TTGTTGGTGT GGGCTTCACC TCTCCCATTC CTTCGATTGT GACAGATGGG
     1021 TTTTCGGTGA TCCTCCTCCT GCCTTTAATG TGCAGGAGTG TTGACTTTCC TGGGTCAAGG
     1081 TCTAGCCCAT TCTGTGCCAT CCATTCTATC ACTGTTTCCA TCAGTGTTTT GATTTTCTGG
     1141 CAGTTGTCAT CGAAAGTTTG GCCACTAACT ACCAGCGCCC CATCGTCTGC GTATCCCAAG
     1201 AGATAAGGTA TCCTCCTGTA GATGGGAGCC ACCCAGGAGT TACTGGAAGA TGACATCAGC
     1261 CAGCACCTCC TGTCCGGAAT ACGCCGTCGT ATTGTTGCGC AATAACAGTA GGTAGACGTT
     1321 AAATAATACA ATAACGATAA CAAATGGGAG CCCGTTTTGG GAGTCCGGAG TCGCTGTAAC
     1381 TGGTGCTGAA GACTCTGACA AGTATCACGA GAGATGGTGA CATTACTGTC TACTCAAGTC
     1441 TAAGGCCTTC TGCTAGCCAA ACATAACGAG GCCACTGGTG AACATGTAAG CCTCTGCTAA
     1501 GGGTATGGAG CCAAAAACTT GAGGACAAGC TTCCAAAAAA AATAAAAGCA GCATGGTACG
     1561 CCGCAACCTC GAGTTCTCCT AGGAAAAAGA AAACAATGGC CGGAGCTTAG GCTGTGCTGT
     1621 TCGAACCCCG CTGAGAGGCA GGCTACTGCC CCCACCAGCT ACCTGGTAGC GTTTGCAGCA
     1681 CTCAGGGCAT CCTAGAATGG CGCAGCCATC ATCAAAGGCG AGCAAACAAT AGAGGAAAGA
     1741 CGACGGCAAT GAGGTGCATG AAGCAGAGAA GCGATGAGGA GGAGCGAGAT GTGTGCGTGG
     1801 GGTTGGAAGA CTCTCAGAAT CTAAGCACAT CTGAAACTAC TAAACGCCCA GGAGTTGCAC
     1861 CGGAATATGA GACCAGCCAG AAGTCTGCTC GACCAAGAAG ACTGGCTGTA TGTGATATCC
     1921 GCCAAGTTTT TGTTTTTTTT CCCTCCGGAT TCGAATAGAG AAGACGGATG GTTGAAGGCG
     1981 CAATGGCCCC CAATGAAAGT TCCTTTGAGA AAGCGAGTCC TCTTCTCGCT GCATGACGTC
     2041 AACTTGCACA TAGTTTATGC CCTTTGCTTC GTTCTTCCAA CACTCGCTGT CTAGCAAGCC
     2101 ACATCCAGTT TTCAGCCAGT AACACGAAAT TATCAGAGCC GAACAGGCAC TGCAGTGCAC
     2161 TTGGATAGTC ACCATAGCAT ATGCATCACG CATGGTATTA CAAACTTGGA TTGGTCAAAG
     2221 TTTTGCATGG AGAGAGGACT TTTTCTATCC ATGTGCCATG GGACAGCTCG ATGCAAGGCC
     2281 CAATAGGGAT AGGGCCCGAG CGACTTTATT TTTGCAAGTG ATTCCAGCTT AAGATATCGT
     2341 GAGAAGAATA GTGGTAGGCG GCGCCCATAC GAAATTCTAA AATGAGCGAG GGTAGGGTTG
     2401 TGCTAATGAA ATCTCTGTTG GTAATTGTTT CCTCGTGATT GCTAGGAATT GTAGTTAGTG
     2461 GGAAGTAGTT TCCTGGATTT CTTATCAACA TGATAGTCTT GTGAAAACGA TGGTCTCTAG
     2521 AACGTGTTCA TTTCTGGTAA AGGAAACACT AGGGTTAGTA TCTTGATATA ACCCCGAACT
     2581 CTATAGCCCC ACATTTTCGC AAGAAAAAAG CTGGACGGCC AACGTCAGGA AACAGGCAGG
     2641 TTTCGAACAT TTCCACGACA TCAGCTCTCG ACAAACTACA GGCCACGATA CACATCCACT
     2701 TGCCGAATCC TCCATCTTGC ATTTGAATTT TCAATTTCCC AAAATAAGCA AGCGACCGAC
     2761 ATGGCTCCTC GCGGTATCAC TGGCCCCGGC TACAGAGTCG CTCCTCGCGG CTTCTTTGGC
     2821 TCGACTTACG ATGCTCTTAC CAGCTCCGAG AACGCATCGG TCGTGCGCGG AGTGGCTATC
     2881 TTTGGTGTAA GTACTCCTCC TGCTGCTCCT GCTGCCGGAT ATATAGATTT GGAATCACTG
     2941 GAGTGATGGC GGGAGTGGGG AGTTGCTTGA AAAGGACCTC TATTAACGAT TGAGAATCTA
     3001 GGTCGCTGTT ACTTTCTTCG CTAGTGGCTT GGGTGATCTG TTTGTGCCTA GGTGAGTGGC
     3061 CTCTCGGCTC TAATAGGAAA CACGGGCGGG GGCTGGTTCA CTCGCTCTGT GTCACCCTGC
     3121 CTCTGTCTGG ATGGGACTGA AGCTAACGGA TGAACCTGGG AGTATAGCCA GTAGAAGTCG
     3181 TCACGGAACT GGAGATCTAG GCCGGAAGAT TGAAGTTGGC TTGAGCGGAG GTTCATACAA
     3241 GAAATGGCTC TATTTGTGAC GCGCTATCTC TGCTCTAGCG GTGTTGGAAG ATAGCACGGA
     3301 CTACTGGGGG TGTGTATCGC CGCCTATATT ACCACCGTGT ATGAATACCG GTATTGGCGA
     3361 GGGAGAGAAA CGTGCTTTGG TGGCTGCCTG TAAGATTAGC TTGGGTTATC TGGTATGTGC
     3421 ACTGCTCATC ACGGGGCTGG CACAATAGAG GGGGGCGGGA TAGGCTTTAG TGCTCTTTGG
     3481 AGTAAAATGA TCAGTTTTAT TTCTTTACAG CTTGCTAATA GTTGCAGTGT CACCCAAGCA
     3541 CTGTCAGAGT GTATAGAGAC GCAGCTGCAG GGTCTGCGTG TCTTCCTTTG CGTTACAGGC
     3601 CGGCCAGTGG ACCTGATTTG AAATATCAGA TGCGATTTCA GAGTCGGTAT GGCTTGCTGC
     3661 AAAAGAAAGT AGCCCTCAAA CCGACGTATA TGAAAATGGT GACCTGAGAT GGGCGGACAC
     3721 GAAAAGGAGA TTATGAATGG TCTTAGGGCT AGACAGATGC GAGATGAACA TGATAAGAGG
     3781 GGACAAATGA GAAAGCAGTA GTGGAGCACT GTTCCATCTT GAGTCGTCAG TCGTTCATGG
     3841 TGGTTTGATA AAGAAAGACA CTGTAGGAAG CGGAACAGAA TGGAATATGA CAGCGCGCAT
     3901 GGCAAGGAGA CTACAGCTGC ATACAGACAT GAGTTCAAAC ATACGTGCGT CAAGTTAAAC
     3961 ACATGCACCG CTGTCGCTTG CTGCTGTGGC ACCGATACTG GCGTTGGCGT TGACATTGAC
     4021 AAGATGAGGA GAAGCGACAA GACCAGTATG CATCGGAAAC AAGGCCATTG CAAAGATCAA
     4081 GGGCTGGGAC TAGGCTGAGC CGACAGGCCG CTGTTAGCCT GGGGCCAAGC AAGACAAGGA
     4141 GCACAGACGC TATATCCACA CCTCACAGTA CAGGTGCGGG GGCGGGCCAA GCAAGTATGG
     4201 TCACAAAACG AAAGGGGGAT GTGAAAGATG CTGCACACCA TGGAGGAGAT GCAGGCTTTG
     4261 GCCATCGGCG GGTGCAGGCA GCTAGTCACA ATTCTAGGGG CATGAGCAAC CTGTACGTGC
     4321 TGTATATGAA TAGGAAGCTT GAATAGCAGT GTAACGGATA ACTAGCTGAA CTTGGATTTA
     4381 TCCAACGTCT ACCGGAATCA CCAAGATCAA ACGGGCGAAC AGATAACTGG CGCTAGAGCT
     4441 AGCAAGTCTG CACTGCAAGC ACGGCAGATT GGGGCAGGAA GCGCCTGCTA GGAGCACGAG
     4501 AAAAAGAGCA AACAAGACGA AAGCGTATCT TGCAGAGTAT AACCAGCTGG CAAGCCTCAG
     4561 ATGTTGAGTG AAACTGTGTG TGATTAGCCT CCTTTACGCT TTATTGTGTA GTGGGCAGGC
     4621 GGTAGGAATG GGCCAAGACC AAGCCTAGAC CGGCTTTGCT CTGCTTGACT TCCGATAGCT
     4681 ACAAAGAGGC CATCAGGAGG CGTCTGGGCC CAATTTTGCT CGTTTATTTA TTTTAGTTTA
     4741 TCGTTTCTTT TTCAATGTCG AGGTGCGGAT CGGCGAATAG CAGTGGCAAT AGCAATCACC
     4801 GGCCCCGCTT TTCGGAGGTA CAATGTTAAG CCTGGACCCA CTAAACTAAA GAACAATGGC
     4861 AAGCGAGAAA GACACCTTTT AACCCAAAAA GGAAACATCC TGGTCAAAAC TGACAGGGGC
     4921 GGTCCTCGAT ATAAGAGGCA ATGCAAAATT GGCAACAATA AAAAATCAGG TAATTTAATG
     4981 GGAGCAATGG CGGCAGGCAG CTTGTAGAGT AACTGCCTGT GTATGGTCTC AATTTTATTT
     5041 CTAATTTACC GTTTGATTCA TCTCTCTCCC TATCCATTCA ATGTTTCTCC CGGCTACTAT
     5101 ATCATTACCA TCTTTCTTCC ATTCCCTGTT TTCTTGCATC CCACCAGGGC CGGTGATTTG
     5161 CGCTGCAATG TGATCATAGA AAGGGTCTGG CAAACTCGCA GTTGGGCTAG CACCAGGAGT
     5221 ACGAGCAGAA CAACCAAAAG AGATCCGGGC GCCTGAGGGC AGACGAAGCG AGCTGGGGTC
     5281 TGTAAGTCAC ACTCCTTCAG AACAGCAGCC CACCATGGAA AAAGATGCGA GTGAAAGATG
     5341 CTGCTAGACA GGACATGACA GAACGATCCT AGATGTCGGC TCTCGTTTCT TTAATGCCTC
     5401 TTTGATTCCA GCTCCAGCTT CATTATTGTG AATCTCAGTG CCAAGTGCCT TTGAAAGTGG
     5461 CGTTTCTTTT CCTTGTCTCT TTTTGAAATA TAGTCTCTCC GTTTCCTAAA CCCGGAGTCA
     5521 CTATTCCTTA TTGGCCCGCC GTTGCCTACA CATCTTTCAT TGTTGCTTTG CTGTCTTGCC
     5581 ACTGGCAGAG TTGGTGCTTG AAATCTCGCA TTTCGACAAA TCAGATTGCG ATATATCTAG
     5641 TTTCAAGCCA TACCCTTTCT TACCACTTTC GTTGAAACCA TTCTCTTTCT CGCTGAGCTG
     5701 AGCCTTTGTT GTGTGTAGTA CAAAGCTCAT GACAGGCCCG GACGGAGAAC GCTAGGGCTG
     5761 GCATGATAAC CACATCGATA TCTGGCTACT GGTAGACTGC GGCTTTTTCT CTATGGCGTA
     5821 CCTCTAGTTC TCCTGCTCTT TGTCTATGAT TCTTTGAGTT TCTGTGGTCA TATCCTGCCT
     5881 TCTCCACCAT CCTCTTCTTT GGTATTCTGC GATATTATCT GTCAGCTTCC AAGACTTTTC
     5941 TTTGTTATCT ATCCCCACGC CCCGGCTAGT CTGCCGTGTA TATAATGAGT AAGGGCTCCA
     6001 TATCGTCTTC ATCTCCCTCT AACGTTCTCG CTGCATCATC CATCTTTCTC AGAGACAGAC
     6061 TTCAAGGCCG TCCTTCTTTT CCTTTTACTA TATAATTTCT ACTCTCACAT TGCTTTGGCT
     6121 CTGTATCTCA CCGTCCAAGA CAGGGCACTC TTCTGCACCT TGACTGCCTT TGCTTCTACT
     6181 GATAAGTTTC CAAATCTTTG CCCATCTGTT CACCATGTCT AATCAAGACA ATGCCACTCC
     6241 GGGCTCTAGC AGCGCCTTTA ATCCGTACAC CCAAATCTTC AATATCACGC TGTCAGACGG
     6301 GGTGACTCAG ATTGGCGTAT CCCTGGATGA CATGAATTAC GTTGTTGGAA TCTACTACTC
     6361 CCAGTCCATC TCCTACGGCG TTCAGTTTGG CCTTTGTGGT GGCATCTTCC TAGCTCTGGT
     6421 GACGTTTAGC TTGCCTGAAC GCATGCGCAA GGTCAGCGTG AGGCTGCAGG CAGCCGCCCT
     6481 CTTCGTCAAC ATGTTCCGTA CACTGCTGCT GGCGCTGTAC TACCCCTCCA ATTTCACCGA
     6541 GCTGTATGAC CTGGCTAGCG GCGAGTACCT GAAAGTCAAT AATTTGGACT TTTTCGTAAG
     6601 CATTGGGTCC AATGCTGCCG GAGGGATGAC GTTCCTTTTG ATTCAGTGCA TTTTGATGAT
     6661 GCATTTGTGG ACGATAATGC AACTGTGGCC GCCAACGATC AAGTGGGTAA CCATGACAGT
     6721 TTCAGTTCTT TCTAGCATGG CACTTTTGGC TCTAAAGATT GTGGTTTATG TGCTATACAG
     6781 CCATGCTGCA CTGCGGATAG AGCCAGTTAG TACACATACC GGGCGGCTTT TCTTTGTGTC
     6841 GAACGTCTTT TTCGCGGCCA ATATCTTCTG GTTTGCGGGT CTCTTCAACG TGAAGCTCAT
     6901 CATGCATCTT GCCAAGAACA AGCGCTTCCT TCCATCACGC AACAAATTCA CGCCGATCGA
     6961 GGTTTTGGTG GTTACCAACG GTCTCATGAT GGTCATTCCG AGTAGGTCCT ATCGTCGCTT
     7021 TTGTAGTCCG GGCACGCACT AACACATGGC TCCAGCCATC TTCGCTAGTC TCCAACTAAC
     7081 GCGCATGGCG TTCCGCTTCG AAGTTGTCCC CTGGATGATG ACGTCCATTA TCTGCGTGCT
     7141 TTCCTATGGC TCTCTCGTTG CCCAACGTAT CTCAAACAGC CCTATTCAAA GTTTCGCCAA
     7201 TATCGGATCA CCCAGCGGCT CTAATGGCAA TAGGAACAAC CGCTCGCTCA GTCTCAACAA
     7261 CCACGGCTTG ATTTCGACAA ATGGGGAGCC TATGGCAAGC GGCTCTCGTA ACCTTGAAAA
     7321 CGAGTCGCAC GCTGGCAGGG CCCACATGGT ACGCGCTGGC ACATCATGCA GCCTTTCGCC
     7381 CACAAAGATG GACATTGAGG CTAGAGCTGT GCTTGTTGAG CGGGACTTGG ATCAACAGAG
     7441 CGAGAAGCGC ATGGCAAGTG GCAGAGAAGA GGTGTGATTA GCTGTTGAGC TCGCAGAAGG
     7501 CGATTGGTTT TCTTTTTGTC TCTTTTGACT CTCATTTTCA TTTTCATTTT CGTTTTTCAT
     7561 TTTTCCTTTG GGAAAGTGAG AGTTTGCTGC TGTGGAAAGA AAATGCAATG CCATGATATA
     7621 CGTTGTTTAT AAAAGCCGTG TATGCTGTGC TGTAGAAAGT ACTTTGTATC CTTATTGCCT
     7681 ATGACTTTTA TATATATAGT GCGTCAGTCT GTATCCTGTG TCACCTAACC CCTCCACAAT
     7741 AGGCACTTAC TTGCTTCTTC TCAAGCTTGG GTAGCTGCGC TGGTTCCCAT TTTGACTCCA
     7801 CTCCCGTTGT TGCGCGTCCC TTCCGTTTCA TCATCGCGAG TTTGTCGCGT GTTTTGATCT
     7861 CTTTATGCAC ACAAACTTAT GCTGAAATTT CTTCTCATGC TCTTTTTTTC TCCTCTCCTC
     7921 CCCCTCCTCT TCTTTTTTCT TTGCCGTAGA GGACACCTTC TCATCCGCCG TCGCCCGCCC
     7981 GCTCCCCCGC CCACACTCCT TCCCCAAGAA ACGGAAATCC GGTCACTTGT TCCGTCTCGT
     8041 CTCTTATACA TTCATATAAC AACCACGGCG CGCATTTATC TTGGCTGACT CCTGCGCATA
     8101 GACGTGCTGC GTTTCTCTCT TCTCTTATCA AGTCTTTTCT TCTTGTTTGG TTTTGGTTCT
     8161 CGAGTACTGA CTGCTTTGTA TTCACTATTT AATTATCGGC ATATTTACAA ATGGCGGCAG
     8221 TATTCTTTCC TCCCACATGT GCTCCCGGCT CTGGCCCAGC CGGCTCCTCG ATCCCAGACC
     8281 AGATACCCCG AACTCCGCCG TCGCCTTGTC CGGTCTCTAA TTCCCCTTCC AATGCCGCTG
     8341 CTACTGACTC ATCATGCGAT TGCAAACCAA TGATGCCTAT TATGCAGCGA GCCCGGCCCC
     8401 GCCCTCGACG TCGCTGGAAG CTTCCCAGCT ACGACAGTAG CTCTGCTTCG GCCTCTGATC
     8461 CCGAAGCCCA TGTCTCTTCT CTCGAAGATG CCGACTCTAT CCCAGCGATC GAGTCTCGTC
     8521 ATCGCGGACA TTGCCCAACA TTGACTACAG CCACTTCGGC CCAAGGCCTT TCCACTCCTT
     8581 CATCGGACGC TCCGTCCTAC TCGACAGGCC TATCATCACT ACAGCCCAAC CCTTCGTACT
     8641 CGTCTTTGAT GCGGTACAAT TCCTGTACAA CTGCCCCGAT AAAACGAACT CGCAATATGT
     8701 CTCCGTATCC GCTTCTGTCC TCTGCTACTA CAACCACAAC CATCGCCACA GCCGCAACCA
     8761 AAGAATTTGC CCCCCCTCTT CCTACTAGTA GCGCGCATGT TGCTACTGCC TCCGACATAG
     8821 CCTCGGATGA CGATGATGGC TCATCTTGGC TAGTCATAAA AAGCCCCGCT AGAAGCAAAA
     8881 TTCCCATTCC TCTACATAGC TATAGACGAG CAAACACAAT GGGCGACTCT AAGCGTTTTC
     8941 GCTCGAATAA TAATACGTGG TATTCATCTG TTGTCTCCGC AATCCGAAAG GTCGGAGAGC
     9001 CCAGTGACGA GTATGACAAG ATCGAAATCA CGGGCCAGCT ACGCCTATCT TCCCCTCGTC
     9061 CCCATGGCCT CCATAGAAGC TCAACCTCAG TCGCACTCTC TAGGCTGCAT TCACGCTATC
     9121 GCTCAAACTC CACGATGACC AACTCTGGCT TTTCTTCCAC GGCAGACGAC GAATACAACA
     9181 CTGATTCTTT CTATGAACCT CAGATGGAGT ACCGAAAGCC TACAAAACTC GCTGGGTATC
     9241 GACCAAAGTC TGATGCACAC CCTTTATCTA TGGCACCCAT GTCTGCCACC AAAAACACCA
     9301 GTGCCACCTT TACTAGAAAG CCGAAACGGG CCTTGAAAAA TATTTCGGAG ACCCTTCTAA
     9361 CTAGGCTATG GCACTCTGAT CGCGAGGATT CTAACTCGCC TGTTGAAGAT AGCCTCAACC
     9421 TTGAACTGTC GCTGCCAGAG CACCACTCTC AGCCATTGGA ACAACCTAAC GTTAGTCACA
     9481 ATCCACGGGC CAGGCAAAGG GCATATAACA AGCGAGCAGA CTCTGGATGG AGCTTAAGTT
     9541 TGGGGTCTTA GTTTGCACCC CGGGCCAAGC AAAGTCGAAG TCCACTCGGT GCAGCCAACA
     9601 GCACTGCCAT GAATTCCATG GCCCCTGCTG CTGTTAATGG TGCTTCTGTG CCTGCACCCA
     9661 CCAAGCCTCT CCAACTCCCC CCCGCTGAGC CGGAATGGCC CCAAAGCCGT CAAGCCCCAC
     9721 GCCATTCATT TTTTAGTCTC AAGCTCGGCC ATGGCACACA TGGCAATCTG GAGAATACGA
     9781 AGAAGAAAGG CAACTTTCGG AGGCAGTTGC GCTTCCGAGG CTTTCACCAC GAAATTGGCA
     9841 GTGAAACAGA TGCTGCTGCG GTGCACGTAC CTCAATGGCT TCCCGAAGAC TGGAAACCAT
     9901 TTGCACAATT GACTCTTCTA GAGAGCCTCC AGCGCCAGGC TCTCACAGAA GACCCTGCCG
     9961 AATGGCAGCC GTACAATGCC TCCGCTGCTA GCTGTGTTTT GCAGCATCCC CGACCCAACA
    10021 GACACTGGGG AAGAAAAGAG AGGGCAAAGT GGCAGTACAT GGGAGATACG GCCCGTCACT
    10081 TCAATACAGC TGAAGCTTGA
//
LOCUS       Ce.eucalypticola_AlphaReceptor      4251 bp    DNA     linear   UNA 
DEFINITION  Ceratocystis eucalypticola strain CMW9998 contig_174, whole genome shotgun sequence
FEATURES             Location/Qualifiers
     Transcript      351..1613
                     /score="0.62"
                     /source="AUGUSTUS"
                     /g3.t1
     CDS             join(351..1137,1192..1613)
                     /source="AUGUSTUS"
                     /transcript_id="g3.t1"
                     /gene_id="g3"
                     /score="0.81"
                     /score="0.8"
                     /frame="[complement(6183..6185): 0,
                     complement(6186..6604): 2, complement(6659..7445): 0]"
                     /label="Alpha pheromone receptor"
     gene            351..1613
                     /score="0.62"
                     /source="AUGUSTUS"
                     /g3
     Initial         351..1137
                     /score="0.8"
                     /frame="0"
                     /source="AUGUSTUS"
                     /transcript_id="g3.t1"
                     /gene_id="g3"
     intron          1138..1191
                     /score="1"
                     /source="AUGUSTUS"
                     /transcript_id="g3.t1"
                     /gene_id="g3"
     Terminal        1192..1613
                     /score="0.81"
                     /frame="2"
                     /source="AUGUSTUS"
                     /transcript_id="g3.t1"
                     /gene_id="g3"
     Transcript      2362..4251
                     /score="0.57"
                     /source="AUGUSTUS"
                     /g2.t1
     CDS             join(2362..3621,3703..4251)
                     /source="AUGUSTUS"
                     /transcript_id="g2.t1"
                     /gene_id="g2"
                     /score="0.92"
                     /score="0.62"
                     /frame="[complement(3545..3547): 0,
                     complement(3548..4093): 0, complement(4175..5434): 0]"
                     /label="Hypothetical"
     gene            2362..4251
                     /score="0.57"
                     /source="AUGUSTUS"
                     /g2
     Initial         2362..3621
                     /score="0.62"
                     /frame="0"
                     /source="AUGUSTUS"
                     /transcript_id="g2.t1"
                     /gene_id="g2"
     intron          3622..3702
                     /score="0.92"
                     /source="AUGUSTUS"
                     /transcript_id="g2.t1"
                     /gene_id="g2"
     Terminal        3703..4251
                     /score="0.92"
                     /frame="0"
                     /source="AUGUSTUS"
                     /transcript_id="g2.t1"
                     /gene_id="g2"
ORIGIN
        1 TGGTCATATC CTGCCTTCTC CCCCATCCTC TTCTTTGGTA TTCTGCGATA TTATCTGTCA
       61 GCTTCCAAGA CTTTTCTTTG TTATCTATCC CCACGCCCCG GCTAGTCTGC CGTGTATATA
      121 ATGAGTAAGG GCTCCATATC GTCTTCATCT CCCTCCAACG TTCTCGCTGC ATCATCCATC
      181 TTTCTCAGAG ACAGACTTCA AGGCCGTCCT TCTTTTCCTT TTACTATATA ATTTCTACTC
      241 TCACATTGCT TTGGCTCTGG CTCTCACCGT CCAAGACAGG GCACTCTTCT GCACCTTGAC
      301 TGCCTTTGCT TCTACTGATA AGTTTCCAAA TCTTTGCCCA TCTGTTCACC ATGTCTAATC
      361 AAGACAATGC CACTCCGGGC TCTAGCAGCG CCTTTAATCC GTACACCCAA ATCTTCAATA
      421 TCACGCTGTC AGACGGGGTG ACTCAGATTG GCGTATCCCT GGATGACATG AATTACGTTG
      481 TTGGAATCTA CTACTCCCAG TCCATCTCCT ACGGCGTTCA GTTTGGCCTT TGTGGTGGCA
      541 TCTTCCTAGC TCTGGTGACG TTTAGCTTGC CTGAACGCAT GCGCAAGGTC AGCGTGAGGC
      601 TGCAGGCAGC CGCCCTCTTG GTCAACATGT TCCGTACACT GCTGCTGGCG CTGTACTACC
      661 CCTCCAATTT CACCGAGCTG TATGACCTGG CTAGCGGCGA GTACCTGAAA GTCAATAATT
      721 TGGACTTTTT CGTAAGCATT GGGTCCAATG CTGCCGGAGG GATGACGTTC CTTTTGATTC
      781 AGTGCATTTT GATGATGCAT TTGTGGACGA TAATGCAACT GTGGCCGCCA ACGATCAAGT
      841 GGGTAACCAT GACAGTTTCA GTTCTTTCTA GCATGGCACT TTTGGCTCTA AAGATTGTGG
      901 TTTATGTGCT ATACAGCCAG GCTGCACTGC GGATAGAGCC AGTTAGTACA CATACCGGGC
      961 GGCTTTTCTT TGTGTCGAAC GTGTTTTTCG CGGCCAATAT CTTCTGGTTT GCGGGTCTGT
     1021 TCAACGTGAA GCTCATCATG CATCTTGTCA AGAACAAGCG CTTCCTTCCT TCACGCAACA
     1081 AATTCACACC GATCGAGGTC TTGGTGGTTA CCAACGGTCT CATGATGGTC ATTCCGAGTA
     1141 GGTCCTATCG TCGCTTTTGT AGTCCGGGCA CGCACTAACA GATGGCTCCA GCCATCTTCG
     1201 CTAGTCTCCA ACTAACGCGC ATGGCGTTCC GCTTCGAAGT TGTCCCCTGG ATGATGACGT
     1261 CCATTATCTG CGTGCTTTCC TATGGCTCTC TCGTTGCCCA ACGTATCTCA AACAGCCCTA
     1321 TTCAAAGTTT CGCCAATATC GGATCACCCA GCGGCTCTAA TGGCAATAGG AACAACCGCT
     1381 CGCTCAGTCT CAACAACCAC GGCTTGATTT CGACGAATGG GGAGCCTATG GCAAGCGGCT
     1441 CTCGTAACCT TGAAAACGAG TCGCACCCTG GCAGGGCCCA CATGGTACGC GCTGGCACAT
     1501 CATGCAGCCT TTCGCCCACA AAGATGGACA TTGAGGCTAG AGCTGTGCTT GTTGAGCGGG
     1561 ACTTGGATCA ACAGAGCGAG AAGCGCATGG CAAGTGGCAG AGAAGAGGTG TGATTAGCTG
     1621 TTGAGCTCGC AGAAGGCGAT TGGTTTTCTT TGTGTCCCTT TTGGCTCTCA TTTTCATTTT
     1681 CATTTTCGTT TTTCATTTTT CCTTTGGGAA AGTGAGAGTT TGCTGCTGTG GAAAGAAAAT
     1741 GCAATGCCAT GATATACGTT GTTTATAAAA GCCGTGTATG CTGTGCTGTA GGAAGTACTT
     1801 TGTATCCTTA TTGCCTATGA CTTTTATATA TATAGTGCAT CAGTCTGTAT CCTGTGTCAC
     1861 CTAACCCCTC CACAATAGGC ACTTACTTGC TTCTTCTCAA GCTTGGGTAG CTGCGCTGGT
     1921 TCCCATTTTG ACTCCACTCC CGTTGTTGCG CGTCCCTTCC GTTTCATCAT CGCGAGTTTG
     1981 TCGCGTGTTT TGATCTCTTT ATGCACACAA ACTTATGCTG AAATTTCTTC TCATGCTCTT
     2041 TTTTTCTTCT CTTCTCCCTT CTCCTCTCCT CCCCCTCCTC TTCTTTTTTC TTTGCCGTAG
     2101 AGGACACCTT CTCATCCGCC GTCGCCCGCC CGCTCCCCCG CCCACACTCC TTCCCCAAGA
     2161 AACGGAAATC CAGTCACTTG TTCCGTCTCG TCTCTTATAC ATTCATATAA CAACCACGGC
     2221 GCGCATTTAT CTTGGCTGAC TCCTGCGCAT AGATGTGCTG CGTTTCTCTC TTCTCTTATC
     2281 AAGTCTTTTC TTCTTGTTTG GTTTTGGTTC TCGAGTACTG ACTGCTTTGT ATTCACTATT
     2341 TAATTATCGG CATATTTACA AATGGCGGCA GTATTCTTTC CTCCCACATG TGCTCCCGGC
     2401 TCTGGCCCAG CCGGCTCCTC GATCCCAGAC CAGATACCCC GAACTCCGCC GTCGCCTTGT
     2461 CCGGTCTCTA ATTCCCCTTC CAATGCCGCT GCTACTGACT CATCATGCGA TTGCAAACCA
     2521 ATGATGCCTA TTATGCAGCG AGCCCGGCCC CGCCCTCGAC GTCGCTGGAA GCTTCCCAGC
     2581 TACGACAGTA GCTCTGCTTC GGCCTCTGAT CCCGAAGCCC ATGTCTCTTC TCTCGAAGAT
     2641 GCCGACTCTA TCCCAGCGAT CGAGTCTCGT CACCGCGGAC ATTGCCCAAC ATTGACTACA
     2701 GCCACTTCGG CCCAAGGCCT TTCCACTCCT TCATCGGACG CTCCGTCCTA CTCGACAGGC
     2761 CTATCATCAC TACAGCCCAA CCCTTCGTAC TCGTCTTTGA TGCGGTACAA TTCCTGTACA
     2821 ACTGCCCCGA TAAAACGAAC TCGCAATATG TCTCCGTATC CGCTTCTGTC CTCTGCTACT
     2881 ACAACCACAA CCATCGCCAC AGCCGCAACC AAAGAATTTG CCCCCCCTCT TCCTACTAGT
     2941 AGCGCGCATG TTGCTACTGC CTCCGACATA GCCTCGGATG ACGATGATGG CTCATCTTGG
     3001 CTAGTCATAA AAAGCCCCGC TAGAAGCAAA ATTCCCATTC CTCTACATAG CTATAGACGA
     3061 GCAAACACAA TGGGCGACTC TAAGCGTTTT CGCTCGAATA ATAATACGTG GTATTCATCT
     3121 GTTGTCTCCG CAATCCGAAA GGTCGGAGAG CCCAGTGACG AGTATGACAA GATCGAAATC
     3181 ACGGGCCAGC TACGCCTATC TTCCCCTCGT CCCCATGGCC TCCATAGAAG CTCAACCTCA
     3241 GCCGCACTCT CTAGGCTGCA TTCACGCTAT CGCTCAAACT CCACGATGAC CAACTCTGGC
     3301 TTTTCTTCCA CGGCAGACGA CGAATACAAC ACTGATTCTT TCTATGAGCC TCAGATGGAG
     3361 TACCGAAAGC CTACAAAACT CGCTGGGTAT CGACCAAAGT CTGATGCACA CCCTTTATCT
     3421 ATGGCACCTA TGTCTGCCAC CAAAAACACC AGTGCCACCT TTACCGGAAA GCCGAAACGG
     3481 GCCTTGAAAA ACATTTCGGA GACCCTTCTA ACTAGGCTAT GGCACTCTGA TCGCGAGGAT
     3541 TCTAACTCGC CTGTTGAAGA TAGCCTCAAC CTTGAACTGT CGCTGCCAGA GCCCCACTCT
     3601 CAACCATTGG AACAACCTAA CGTTAGTCAC AATACACGGG CCAGGCAAAG GGCATATAAC
     3661 AAGCGAGCAG ACTCTGGATG GAGCTTAAGT TTGGGGTCTT AGTTTGCACC CCGGGCCAAG
     3721 CAAAGTCGAA GTCCACTCGG TGCAGCCAAC AGCACTGCCA TGAATTCCAT GGCCCCTGCT
     3781 GCTGTTAATG GTGCTTCTGT GCCTGCACCC ACCAAGCCTC TCCAACTCCC CCCCGCTGAG
     3841 CCGGAATGGC CCCAAAGCCG TCAAGCCCCA CGCCATTCAT TTTTTAGTCT CAAGCTCGGC
     3901 CATGGCACAC ATGGCAATCT GGAGAATACG AAGAAGAAAG GCAACTTCCG GAGGCAGTTG
     3961 CGCTTCCGAG GCTTTCACCA CGAAATTGGC AGTGAAACAG ATGCTGCTGC GGTGCACGTA
     4021 CCTCAATGGC TTCCCGAAGA CTGGAAGCCA TTTGCACAAT TGACTCTTCT AGAGAGTCTC
     4081 CAGCGCCAGG CTCTCACAGA AGACCCTGCC GAGTGGCAGC CGTACAATGC CTCCGCTGCT
     4141 AGCTGTGTTT TGCAGCATCC CCGACCCAAC AGACACTGGG GAAGAAAAGA GAGGGCAAAG
     4201 TGGCAGTACA TGGGAGATAC GGCCCGTCAC TTCAATACAG CTGAAGCTTG A
//
LOCUS       Ce.fimbriata_AS236_AlphaReceptor     13969 bp    DNA     linear   UNA 
DEFINITION  Ceratocystis fimbriata isolate AS236 Cfim_AS236_tig03, whole genome shotgun sequence
FEATURES             Location/Qualifiers
     Transcript      complement(1..1320)
                     /score="0.68"
                     /source="AUGUSTUS"
                     /g5.t1
     CDS             complement(1..1320)
                     /score="0.68"
                     /source="AUGUSTUS"
                     /transcript_id="g5.t1"
                     /gene_id="g5"
                     /frame="[19408..20724: 0, 20725..20727: 0]"
                     /label="Vegetative incompatibility protein HET-E-1"
     gene            complement(1..1320)
                     /score="0.68"
                     /source="AUGUSTUS"
                     /g5
     Single          complement(1..1320)
                     /score="0.68"
                     /frame="0"
                     /source="AUGUSTUS"
                     /transcript_id="g5.t1"
                     /gene_id="g5"
     Transcript      10069..11331
                     /score="0.6"
                     /source="AUGUSTUS"
                     /g4.t1
     CDS             join(10069..10855,10910..11331)
                     /source="AUGUSTUS"
                     /transcript_id="g4.t1"
                     /gene_id="g4"
                     /score="0.79"
                     /score="0.77"
                     /frame="[complement(9397..9399): 0,
                     complement(9400..9818): 2, complement(9873..10659): 0]"
                     /label="Alpha pheromone receptor"
     gene            10069..11331
                     /score="0.6"
                     /source="AUGUSTUS"
                     /g4
     Initial         10069..10855
                     /score="0.77"
                     /frame="0"
                     /source="AUGUSTUS"
                     /transcript_id="g4.t1"
                     /gene_id="g4"
     intron          10856..10909
                     /score="1"
                     /source="AUGUSTUS"
                     /transcript_id="g4.t1"
                     /gene_id="g4"
     Terminal        10910..11331
                     /score="0.79"
                     /frame="2"
                     /source="AUGUSTUS"
                     /transcript_id="g4.t1"
                     /gene_id="g4"
     Transcript      12080..13969
                     /score="0.53"
                     /source="AUGUSTUS"
                     /g3.t1
     CDS             join(12080..13339,13421..13969)
                     /source="AUGUSTUS"
                     /transcript_id="g3.t1"
                     /gene_id="g3"
                     /score="0.91"
                     /score="0.6"
                     /frame="[complement(6759..6761): 0,
                     complement(6762..7307): 0, complement(7389..8648): 0]"
                     /label="Hypothetical"
     gene            12080..13969
                     /score="0.53"
                     /source="AUGUSTUS"
                     /g3
     Initial         12080..13339
                     /score="0.6"
                     /frame="0"
                     /source="AUGUSTUS"
                     /transcript_id="g3.t1"
                     /gene_id="g3"
     intron          13340..13420
                     /score="0.91"
                     /source="AUGUSTUS"
                     /transcript_id="g3.t1"
                     /gene_id="g3"
     Terminal        13421..13969
                     /score="0.91"
                     /frame="0"
                     /source="AUGUSTUS"
                     /transcript_id="g3.t1"
                     /gene_id="g3"
ORIGIN
        1 CTAATAATCA TCTGTATCTT CGAGAGGTGG TATCTCGTTG GGGGCTTTGT TCAGAAGGTA
       61 ATCCCTTGCC GACTGATGCA CATAAGAAAC GGCATCGCGA TGGAGAACCA AGAGAGAGCC
      121 ACATGAGCTG ATGATCTCTT CCACTTCTTC CCTCTCCAAG TCTGTAAGTA TGCGAACATC
      181 GTTACGTAGT TGTTCAAAAG GGATAGGATG AGGTGCAGCT AAAGCTCTGT CAAGAATGTC
      241 TTTGCAGAGC CGTGCATCAT CAGTCTTATA GAGCTGCTCC AGGATGTACT TGTATAGAGG
      301 ATCAAGGCCG GTCGGATATG AGCTTAGTAT GGTTAGACTA TGGCGTCTTC TGACGCTCTC
      361 CACGGAAAGC TCCTGACAAA CTAGAGCTAC CCAGAGAAAA GTGCCATGGG AGTTCTCCTT
      421 CATCACCTCT AAGATAGCCG TCTTCATTTT AGGGTCGTAG TTCTTTTCCT CTGCTAGCCG
      481 TTCCACCCTG TAATCGACAT AGGATTCGAC TGCCGCAGAG ACTGAAGCCT GGTCTAGTTC
      541 AAGGTGTATC TTGGCTTTCT GCTCTGGGTC ATACAGGCTT TCCTTAACAT CTGGTAGATC
      601 GTGGCTTGAT ACAATCCATT TGGCAGGCGA GGGCTTGGAA ATGAAGTCAA GCAGGTGTTG
      661 CCGGCCGACG CCGCACTCAT CCAAGGCATC GATGACCAGG ATGGCATTTT TCAGGCTTGG
      721 ATCATTCAAC ATAGCAGTCA TTATATCGCA GAGGTTATGC CAAGCGTTCT CGTCATAAAA
      781 GACTGCCTTG CCTTTAGCAT CGTACTTTTC TCGGATATGC TTGATGAGTT GCGGATTGCA
      841 GCTTGCAAGG TGATAGATCA AGCCTCGTAG CGCAGGCGTG GCAGTATTCA GCTTACCGCC
      901 ATCAGTGGCT TGGAAAAAGA AGTAAGAGAG CGACACCGAC GGATCCGCCT TGAGCTCCTC
      961 GATGATTCCG CAAAGAAGCA TTGTCTTGCC TTTGCCAGTG TCCCCCTTGA CCCAGAGGAC
     1021 TTGAGATTCT TCCTCTTTTT GGAACTGCTG GAAGCTCTTG TGTTCAAGAA CCCATTGATA
     1081 AGAGCCGCTC AGCAGGCCGC CTTTTTTGGT CTCGATGTCA TCCTTGTCAA CGAACGGACC
     1141 GGTAGCGCAG AGGTCTTCAA GGCATTGCTT GTCTTTGTCG TTTTCATGCT GGTTCGTCTG
     1201 TTGTTCTACC GGGACCTTTG GCGCTTCGTG TACGACCGTC TCCTGTAGAC TGACCAACGG
     1261 CACTGGTTCG GGCTCGAGTG TTGGCTGTTC TGGGACAGAT GAGGGGGGTA TAGGTGACAT
     1321 AGCTGAGACA GAGTCTTGAG CAGGAGTCTT CTTTTTTCTT TTTCTTTTCG AAAGCTCTCT
     1381 GGCTTTAGAT CTGAACGTGT TGATGGATAG GATCTTTACT TGAGCTCGGA GCATGTGTAG
     1441 CGATAACAGA CTATTGTTGA GTCTGTGTAA TAGGTTGGTG GGAATGACGA GATTTATCTT
     1501 TACTGTGAAG CAACTTTATT GATACCTGAT GCGGGGTAGC TTTTGCCCAA GGACAGGCGC
     1561 CCATCAGACC AATAGCATTG TGTTGCTTGG TAGGATTTGT CTTACTGTAA GCTGCATGAT
     1621 TTATTTTGCC CAATTAGTAG GATAAGGCAG ACAATCTAAG GATAATGCTC TTGCTGCGCC
     1681 TTGGGCCAGG GTTGTATCAT GAATAGCCTA AACTTTCATT TCCCCAGATG GGCCCGTACG
     1741 TCGCATGTAA ACCAACGTGA GGCTACATGT GCATCGGGCA ATTTTGGCTG AATTTAGTTT
     1801 TGGATAGGAA GTACTCCATT GTCATACTCA TGCTTGCTGA CCACCTCCAT TAAGGCCGAG
     1861 GCAGACTGGT GCAGAGATGG TCTTGATATC GAATGTGTGG AGGTCTATTT GCCTTTTGCT
     1921 CTTCTATAGT GGCCAGCGGA TATAGAGTGA TATGTAAGAG TGCGGGGGGG CAACGTATTG
     1981 CTTTTTTGAA GACTGTTCTG TAACATGTGA GGCGCAAGGC TTAGCTAGGT GCGGGTGCGT
     2041 GGGTGTTGTG TATGGAAAAG AAAGCACGTC CTGTAGAGGG CGAAGGAAAG GGCGAAGAAC
     2101 AAAGGGAGCG CCAAGGTTGA AGGACGGATT GAGAAGAAAA GAGAGGAGCA GGCGAAGCTC
     2161 GGGATAAGGG CAAGCAGAGC ACAAGAAAGA AAAGAAAAAA AGACAAAAAA GAACCTTGTC
     2221 CTGTTGTTAT CTGGGTTGTT TGCGTTACAG GCAGCCTAAT TTGACTCGTT ACACAAGCCC
     2281 CCCCCCTGAA CAGGCACTAA CTAGTCTTGG AAATGAAAAA AATAAAAATA AAAAAATCGG
     2341 CGGTAATTCT AGCACGTTGA ATGCGATCCA AGGTTTTTTT TGTTTGTTTG TTTGTTTGTT
     2401 CTATTTAACG TCTACCTTGC TGTTATTTCG CAGAAATACG ACGGCATGTT CCGGACGGGA
     2461 GCACCTCCCG GGCGGTCAGC AGTGACAGGA ACGCATAGAC TTCAACCTTC TCCTATGACT
     2521 TTTTAGGGTC CGGCAATATA GCCAGGAGGG TCTCTGTATA GCGCGGCCCG AGGGCGTACC
     2581 TGTCGGGTTC CAGGATTGGT TACCTGATAT TTTTGGTTGG TGGAGGCCCC GTGTAAAAAC
     2641 TAGTCTAAAA GGCCCCCGGC TGTCCGCACG GGGGATAGGC CCCGGCAGAG TACAGTGGTT
     2701 TTGTCCTTCT ATGCGTGGCT GCTGCAACAC CTTTGGTTTT CCCATTTTCC ACCTCATCCC
     2761 CCTTTCCCCA CCGACAAAAA ACCCCAGACA AACCCTAATC CCAGAAGTGG AATCGACTCC
     2821 CAACTTCCCC ACAAACATTC GTTCCTCTGA AAAATCTGCT ATGTGTCCTG AAGCCATGAA
     2881 GATCATGGAG ACAAGACAAC AGATTCCAGT GCAGTCTGGG CATCCCGTCA AGCGACGAGA
     2941 AAGTCAACCA TACTGTGTGA GCATCCGAGG GCTCATGGTC TATCCTTCCA CCGCCCTGGT
     3001 GGCCGCTGCC TCATGCGGTG TGGATGTGAC CTAAGGCAGC CCCCTTTCTA GTGACCTGCC
     3061 ACAGTCACCA GTCTGTCCGA GGACAGAGGA GCGCGAGAAA AAAAAAAAAA ACATAAGAAA
     3121 AAGGTGTGGA CTGTGTGAAC TCTCAAAAAC TCAGTCCTGA GCGTGAAGGT GAACTCCTTG
     3181 AGTTGGAGTG GTGTTGTGGC GATGAGGAGT TGGCGATCGC GAAAGTTGTC GTGAAAAGGG
     3241 GGGCGAGTCG ACGACGAGGT TGTTCCTCAA AGTTGGGCAA GAGCGGCCTC AAGGCTCCAC
     3301 AGCTCATTGT CAGAATCCAT GACGGAGTCA AAGAAAAAGA AAAGAATGAA AGACGCTCAT
     3361 CAGTGTCATA GGCGTCGTCC TCTAGCAGCC CGGAAGAAGG GGAGGCGCCA GACCTCAAAG
     3421 GTACCCCCCC GAGGGTTGTA AGAGGGAGAG TTGGCGATCC AAGGTTGGCA GACAACCACG
     3481 TCACGGTTCA CACTCGCCTT AATAAGTCCA AGGCTGCAAA AAGATGGACA ACTCCGCTGA
     3541 TGAAGATGCT CACTACCAGG GTCGAACTGG CGACCTTCGC ATTACTTGAT ATTTCGACGG
     3601 TGAAATATTA GTACGACGCT CTAACCAACT GAGCTAAGCG AGCTTGAGAG TTGGAGGTTT
     3661 GGATGGTTTC ATGAAGCTTC CGGCGAGAAA ATCCGGAGTA GCAAAAGCGG AGCTCCGCAA
     3721 AAAGAAATGT CGACACCAAC GTGATTCGAA CACGCGCCCG CGAACGGACT TCCTGGCTTG
     3781 CAAGTGCCGG AGCACCGGCG ATAGCAGGGA AGCGCCTTAA CCACTCGGCC ATAGTGCCTT
     3841 GGAGATCTGT TGGAAGTGGT GTTATACTTC TATTTATACT CCTGGAACCA CATGGGAGCC
     3901 CTTTTTTTGT CGATGCCCAG CCAGGCACTT CTCAACTCGA AATCGATGAG TTCCGGCGCA
     3961 TTCTTGCAAA GTGGGAAGGC GGAATGGAGA GCCTAGCACT AGACCAGCCG GTTGGCAGGA
     4021 TCTACTAGGT CCCAGGTCAC TGCGAAGTCC CGGGGAACGA AGCAGTAGAC CAACTGGCCA
     4081 AAGCAGGATG CAAGAGCGTG GATCTACCGG TTCCCGAGAG AACGACGATG TCTCTGGCGG
     4141 CGGCGAGGCG TTGGAAGAAT GACACATTCA GGGCCGATTT TAAGAGCTGG ATGAGAGATA
     4201 ACTGCCCAAA CACCGATCAC CTTGAAGGGG CACTGGGACT CCCAAAGACA CACAAGGTAA
     4261 ACTGGATGAG AGGACTGAAC CGAGGCTCCG TCGCGAGAAT CTTGGCGGCG CGCTCTAGAC
     4321 ATGGCGACTT CGAGGAGTAC CACTCCAAGT TCAACTATCA GGACGCCGAG ACAAAGTGCC
     4381 AAGTGCCGAG CTGTGGCAAG CCGAAGGACT CTAGCCACCC ATGGGGATGC ATGGGAAGCG
     4441 CTACGAGACT GGCAGGAAGG TCTGTAAAGA AACTCCTCAG AGAAGATAGG TCCTGCAAGT
     4501 ACCAGTAGAT GTTGAAGAAT ACAGAAAAAA GTAAACCCAG CAAAAGCTAC GTCGTACGGG
     4561 TTTACAATGG TACGAAAAAC ACACAACACC GGTGATACAT AGGAAGGGTA TCGAGGTGGA
     4621 AGCAAGCCTT CTAGCTGGAT AAGGTACAAA AAGATTACAG TGCCGACATA CAACACTGGG
     4681 GATTCTCATG TGGTCACCCA CCATAATACT AGTCCAGCGC TTTGTAGGTT AACTAGGGGA
     4741 GAGCGGACGG GATCCCGTGC TTTCTACAAG CTATGGTCGT ATGTTGGGCA GACAAGGAGG
     4801 TAACACGGAC TGTAAGGCAC TCTCCGAAAA TGCATGTGGG AGCAAAAAGT ATCACTACAT
     4861 ACAACACCGA GGATTCGCAT GTGGTCACCC ACCATACTAC TGGTTCGGCG CTCTGTGGCT
     4921 TGACTAAGGG GGAGCAGACG GGACCCCGTA TTTTCCACAG GCTATGGTCG TATGTTCGGA
     4981 ATATAGCGCG TTTATCGGAC ATTATATCTT GATTGGCCGG CGCCGACAGA GAAGTTCAAA
     5041 TCTAAGCAAA CCTGCAACTG CTGACCGCCC AGGAGTTACT GGAAGATGAC ATCAGCCAGC
     5101 ACCTCCTGTC CGGAATACGC CGTCGTATTG CTGCGCAATA ACAGTAGGTA GACGTTAAAT
     5161 AATACAATAA CGATAACAAA TGGGAGCCCG TTTTGGGAGT CCGGAGTCGC TGTAACTGGT
     5221 GCTGAAGACT CTGGCAAGTA TCACGAGAGA TGGTGACATT ACTGTCTACT CAAGTCTAAG
     5281 GCCTTCTGCT AGCCAAACAT AACGAGGCCA CTGGTGAGCA TGTAAGCCTC TGCTAAGGGT
     5341 ATGGAGCCAA AAAACTTGAG GACAAGCTTC CAAAAAAATA AAAGCAGCAT GGTACGCCGC
     5401 AACCTCGAGT TCTCCTAGGA AAAAGAAAAC AATGGCCGGA GCTTAGGCTG TGCTGTTCGA
     5461 ACCCCGCTTA GAGGCAGGCT ACTGCCCCCA CCAGCTACCT AGTAGCATTT GCAGCACTCA
     5521 GGGCATCCTA GAATGGCGCA GCCATCATCA AAGGCGGGCA AACAATAGAG GAAAGGCGAC
     5581 GGCAAGGAGG TGCATGAAGC AGAGAAGCGA TGAGGAGGAG CGAGATGTGT GCGTGGGGTT
     5641 GGAAGACTCT CGGAATCTAA GCACATCTGA AACTACTAAA CGCTCAGGAG TTGCACCGGA
     5701 ATATGAGACC AGCCAGAAGT CTGCTCGACC AAGAAGACTG GCTGTATGTG ATATCCGCCA
     5761 AGTTTTTGTT TTTTTCCCTC CGGATTCGAA TAGAGAAGCC GGATGGTTGA AGGCGCAATG
     5821 GCCCCCAATG AAAGTTCCTT TGAGAAAGCG AGTCCTCTTC TCGCTGCATG ACGTCAACTT
     5881 GCACATAGTT TATGCCCTTT GCCTCGTTCT TCCAACACTC GCTGTCTAGC AAGCCACATC
     5941 CAGTTTTCAG CCAGTAACAC AAAATTATCA GTGCACTTGG ATAGTCACCA TAGCATATGC
     6001 ATCACGCATG GTATTACAAA CTTGGATTTG TCAAAGTTTT GCATGGAGAG AGGACTTTTT
     6061 CTATCCATGT GCCATGGGAC AGCTCGATGC AAGGCCCAAT AGGGATAGGG CCCGAGCGAC
     6121 TTCATTTTTG CAAGTGATTC CAGCTTAAGA TATCGTGAGA AGAATAGTGG TAGGCGGTGC
     6181 CCATACGAAA TTCTAAAATG AGCGAGGCTA GGGTTGTGCT AATGAAATCT CTGTTGGTAA
     6241 TTGTTTCCTC GTGATTAGCT AGGAATTGTA GTTTAAAGCC CTGGGTAGTG GGAAGTAGTT
     6301 TCCCGGATTT CTTATCAGCA TGATAGTCTT GTGAAAACGA TGATCACTAG AACGTGTTCA
     6361 TTTCTGGTAC AAGGAAACAC TAGGGTTAGT ATCTTGATAT AACCCCGAAC TCTATAGCCC
     6421 CACATTTTCG CAAGAAAAAA GCTGGACGGC CAACGTCAGG AAACAGGCAG GTTTCGAACA
     6481 TTTCCACGAC ATCAGCTCTC GACAAACTAC AGGCCACGAT ACAAATCCAC TTGCCGAATC
     6541 CTCCATCTTG AATTTGAATT TTCAATTTCC CAAAATAAGC AAGCGACCGA CATGGCTCCT
     6601 CGCGGTATCA CTGGCCCCGG CTACAGAGTC GCTCCTCGCG GCTTCTTTGG CTCGACTTAC
     6661 GATGCTCTTA CCAGCTCCGA GAACGCATCG GTCGTGCGCG GAGTGGCTAT CTTTGGTGTA
     6721 AGTACTCCTC CTGCTGCTCC TGCTGCCGGA TATTTGGAAT CACTGGAGTG ATGGCGGGAG
     6781 TGGGGAGTTG CTTGAAGGGG ACCTCTATTA ACGATTGAGA ATCTAGGTCG CTGTTACTTT
     6841 CTTCGCTAGT GGCTTGGGTG ATCTGTTTGT GCCTAGGTGA GTGGCCTCTC GGCTCTAATG
     6901 GGAAATACGG GCGGGGGCTG GTTCACTCGC TCTGTGTCAC CCTGCCTCTG TCTGGATGGG
     6961 ACTGAAGCTA ACGGATGAAC CTGGGAGTAT AGCCAGTAGA AGTCGTCACG GAACTGGAGA
     7021 TCGAGGCCGA AAGATTGAAG TTGGCTTGAG CGGAGGTTCA TACAAGAAAT GGCTCTATTT
     7081 ATGACGCGCT ATCTCTGCTC TAGCGGTGTT GGAAGATAGC ACGGACTACT GGGGGTGTGT
     7141 ATCGCCGCCT ATATTACCAC CGTGTATGAA TACCGGTATT GGCGAGGGTG AGAAACGTGC
     7201 TTTGGTGGCT GCCTGTAAGA TTAGCTTGGG TTATCTGGTA TGTGCACTGC TCATCACGGG
     7261 GCTGGCACAA TGGAGGGGGG CGGGATAGGC TTTAGTGCTC TTTGGAGTAA AATGATCAGT
     7321 TTTATTTCTT TACGGCTTGC TAATAGTTGC AGTGTCACCC AAGCACTGTC AGAGTGTATA
     7381 GAGACGCAGC TGCAGGGTCT GCGTGTCTTC CTTTGCGTTA CAGGCTGGCC AGTGGACCTG
     7441 ATTTGAAATA TCAGATGCGA TGTCAGGGTC GGTATGGCTT GCTGCAAAAG AAAGTAGCCC
     7501 TCAAACCGAC GTATATGAAA ATGGTGACCT GAGATGGGCG GACACGAAAA GGAGATTATG
     7561 AATGGTCTTA GGGCTAGACA GATGCGAGAT GAACATGGTA AGAGGGGACA AATGAGAAAG
     7621 CAGTAGTGGA GCACTGTTCC ATCCTGAGTC GTCAGTCGTT CATGGCGGTT TGATAAAGAA
     7681 AGACACTGTA GGAAGCGGAA CAGAATGGAA TATGACAGCG CGCATGGCAA GGAGACTACA
     7741 GCTGCATACA GACATGAGTT CAAACATACG TGCGTCAAGT TAAACACATG CACCGCTGTC
     7801 GCTTGCTGCT GTGGCACCGA TACTGGCGTT GGCGTTGACA TTGACAGGAT GAGGAGAAGC
     7861 GACAAGACCA GTATGCATCG GAAACAAGGC CATTGCAAAG ATCAAGGGCT GGGACTAGGC
     7921 TGAGCCGACA GGCCGCTGTT AGCCTGGGAG CAAGCAAGAC AAGGAGCACA GACGCTATAT
     7981 CCACACCTCG CAGTACAGGT GCGGGGGCGG GCCAAGCAAG TATGGTCACA AAACGAAAGG
     8041 GGGATGTGAA AGATGCTGCA CGCCATGGAG GAGATGCAGG CTTTGGCCAT TGGCGGTGCA
     8101 GGCAGCTAGT CACAATTCTT AGGGGCATGA GCAACCTGTA CGTGCTGTAT ATGAATAGGA
     8161 AGCTAGGGCT TCCCTTGTTG AGAGAGCTGC AGCTGAATAG CAGTGCAACG GATAACTAGC
     8221 TGAACTTGGG TTTATCTAAC GTCTACCGGA ATCACCAAGA TCAAACGGGC GAACAGATAA
     8281 CTGGCGCTAG AGCTAGCAAG TCTGCACTGC AAGCACGGCA GATTGAGGCA GGAAGCGCCT
     8341 GCTAGGAGCA CGAGAAAAAG AGCAAACAAG ACGAAAGCGT ATCTTGTAGA GTATAACCAG
     8401 CTGGCAAGCC TCAGATGTTG AGTGAAACTG TGTGTGATTA GCCTCCTTTA CGCTTTATTG
     8461 CGTAGTGGGC AGGCGGTAGG AATGGGCCAA GACCAAGCCT AGACCGGCTT TGCTCTGCTT
     8521 GACTTCCGAT AGCTACAAAG AGGTCATCAG GAGGCGTCTG GGCCCAATTC TGCTCGTTTA
     8581 TTTATTTTAG TTTATCGTTT CTTTTTCCAT GTCGAGGTGC GGATCGGCGA ATAGCAGTGG
     8641 CAATAGCAAT CACCGGCCCC GCTTTTCGGA GGTATAATGT TAAGCCTGGA CCCACTAAAC
     8701 TAAAGAACAA TAGCAAGCGA GAAAGACACC TTTTAACCCA AAAAGGAAAC ATCCTGGTCA
     8761 AAACTGACAG GGGCGGTCCT CGATATAAGA GGCAATGCAA AATTGGCAAC AATAAAAAAT
     8821 CAGGTAATTT AATGGGAGCA ATGGCGGCAG GCAGCTTGTA GAGTAACTGC CTGTGTATGG
     8881 TCTCAATTTT ATTTCTAATT TACCGTTTGA TTCATCTCCC TCCCTATCCA TTCAATGTTT
     8941 CTCCCGGCTA CTATACCATT ACCATCTTTC TTCCATTCCC TGCTTGCTTG CATCCCACCA
     9001 GGGCCGGTGA TTTGCGCTGC AATGTGATCA TAGAAAGGAT CTGGCAAACT CGCAGTTGGG
     9061 CTAGCACCAG GAGTACGAGC AGAACAACCA AAAGAGATCC GGGCGCCTGA GGGCAGACGA
     9121 AGCGAGCTGG GGTCTGTAAG TCACACTCCT TCAGAACAGC AGCCCACCAT GGAAAAAGAT
     9181 GCGAGTGAAA GATGCTGCTA GACAGGACAT GACAGAACGA TCCTAGATGC CGGCTCTCGT
     9241 TTCTTTAATA CCTCTTTGAT TCCAGCTCCA GCTTCATTAT TGTGAAGCTC AGTGCCAAGT
     9301 GCCTTTGAAA GTGGCGTTTC TTTTCCTTGT CTCTTTTTGA AATATAGTCT CTCCGTTTCC
     9361 TAACCCCAGC GTCACTATTC CTTATTGGCC TGCCGTTGCC TACACATCTT TCATTGTTTC
     9421 TTTGCTGTCT TGCCACTGGC AGAGTTGGTG CATGAAATCT CGCATTTCGA CAAATCAGAT
     9481 TGCGATATAT CTAGTTTCAG GCCATACCCT TTCTTACCAC TTTCGTTGAA ACCATTCTCT
     9541 TTCTCGCTGA GCTGAGCCTT TGCTGTGTGT AGTACAAAGC TCATGACAGG CCTGGACGGA
     9601 GAACGCTAGG GCTGGCATGA TAACCACATC GATATCTGGC TACTGGTAGA CTGCGGCTTT
     9661 TTCTCTATGG CGTACCTCTA GTTCTCCTGC TCTTTGTCTA TGATTCTTTG AGTTTCTGTG
     9721 GTCATATCCT GCCTTCTCCC CCATCCTCTT CTTTGGTATT CTGCGATATT ATATGTTAGC
     9781 TTCTAAGACT TTTCTTTGTT ATCAATCCCC ACGCCCCGGC TAGTCTGCCG TGTATATAAT
     9841 GAGTAAGGGC TCCATATCGT CTTCATCTCC CTCCAACCTT CTCGCTGCAT CATCCATCTT
     9901 TCTCAGAGAC AGACTTCAAG GCCGTCCTTC TTTTCCTTTT ACTATATAAT TTCTACTCTC
     9961 ACATTGCATT GGCTCTGGCT CTCACCGTCC AAGACAGGGC ACTCTTCTGC ACCTTGACTG
    10021 CCTTTGCTTC TACTGATAAG TTTCCAAATC TTTGCCCATC TGTTCACCAT GTCTAATCAA
    10081 GACAATGCCA CTCCGGGCTC TAGCAGCGCC TTTAATCCGT ACACCCAAAT CTTCAATATC
    10141 ACACTGTCAG ACGGGGTGAC TCAGATTGGC GTATCTCTGG ATGACATGAA TTACGTTGTT
    10201 GGAATCTACT ACTCCCAGTC CATCTCCTAC GGCGTTCAGT TTGGCCTTTG TGGTGGCATC
    10261 TTCCTAGCTC TGGTGACGTT TAGCTTGCCT GAACGCATGC GCAAGGTCAG CGTGAGGCTG
    10321 CAGGCAGCCG CCCTCTTGGT CAACATGTTC CGTACACTGC TGCTGGCGCT GTACTACCCC
    10381 TCCAATTTCA CCGAGCTGTA TGACCTGGCT AGCGGCGAGT ACCTGAAAGT CAATAATTTG
    10441 GACTTTTTCG TAAGCATTGG GTCCAATGCT GCCGGAGGGA TGACGTTCCT TTTGATTCAG
    10501 TGCATTTTGA TGATGCATTT GTGGACGATA ATGCAACTGT GGCCGCCAAC GATCAAGTGG
    10561 GTAACCATGA CAGTTTCAGT TCTTTCTAGC ATGGCACTTT TGGCTCTAAA GATTGTGGTT
    10621 TATGTGCTAT ACAGCCAGGC TGCACTGCGG ATAGAGCCAG TTAGTACATA TACCGGGCGG
    10681 CTTTTCTTTG TGTCGAACGT CTTTTTCGCG GCCAATATCT TCTGGTTTGC GGGTCTGTTC
    10741 AACGTGAAGC TCATCATGCA TCTTGTCAAG AACAAGCGCT TCCTTCCTTC ACGCAACAAA
    10801 TTCACACCGA TCGAGGTCTT GGTGGTTACC AACGGTCTCA TGATGGTCAT TCCGAGTAGG
    10861 TCTTATCGTC GCTTTTGTAG TCTGGGCACG CACTAACACA TGGCTCTAGC CATCTTCGCT
    10921 AGTCTCCAAC TAACGCGCAT GGCGTTCCGC TTCGAAGTTG TCCCCTGGAT GATGACGTCC
    10981 ATTATCTGCG TGCTTTCCTA TGGCTCTCTC GTTGCCCAAC GTATCTCAAA CAGCCCTATT
    11041 CAAAGTTTCG CCAATATCGG ATCACCCAGC GGCTCTAATG GCAATAGGAA CAACCGCTCG
    11101 CTCAGTCTCA ACAACCACGG CTTGATTTCG ACGAATGGGG AGCCTATGGC AAGCGGCTCT
    11161 CGTAACCTTG AAAACGAGTC GCACCCTGGC AGGGCCCACA TGGTACGCGC TGGCACATCA
    11221 TGCAGCCTTT CGCCCACAAA GATGGACATT GAGGCTAGAG CTGTGCTTGT TGAGCGGGAC
    11281 TTGGATCAAC AGAGCGAGAA GCGCATGGCA AGTGGCAGAG AAGAGGTGTG ATTAGCTGTT
    11341 GAGCTCGCAG AAGGCGATTG GTTTTCTTTG TGTCTCTTTT GGCTCTCATT TTCATTTTCA
    11401 TTTTCGTTTT TCATTTTTCC TTTGGGAAAG TGAGAGTTTG CTGCTGTGGA AAGAAAATGC
    11461 AATGCCATGA TATACGTTGT TTATAAAAGC CGTGTATGCT GTACTGTAGG AAGTACTTTG
    11521 TATCCTTATT GCCTATGACT TTTATATATA TAGTGCATCA GTCTGTATCC TGTGTCACCT
    11581 AACCCCTCCA CAATAGGCAC TTACTTGCTT CTTCTCAAGC TTGGGTAGCT GCGCTGGTTC
    11641 CCATTTTGAC TCCATTCCCG TTGTTGCGCG TCCCTTCCGT TTCATCATCG CGAGTTTGTC
    11701 GCGTGTTTTG ATCTCTTTAT GCACACAAAC TTATGCTGAA ATTTCTTCTC ATGCTCTTTT
    11761 TTTCTTCTCT TCTCCCTTCT CCTCTCCTCC CCCTCCTCTT CTTTTTTCTT TGCCGTAGAG
    11821 GACACCTTCT CATCCGCCGT CGCCCGCCCG CTCCCCCGCC CACACTCCTT CCCCAAGAAA
    11881 CGGAAATCCA GTCACTTGTT CCGTCTCGTC TCTTATACAT TCATATAACA ACCACGGCGC
    11941 GCATTTATCT TGGCTGACTC CTGCGCATAG ACGTGCTGCG TTTCTCTCTT CTCTTATCAA
    12001 GTCTTTTCTT CTTGTTTGGT TTTGGTTCTC GAGTACTGAC TGCTTTGTAT TCACTATTTA
    12061 ATTATCGGCA TATTTACAAA TGGCGGCAGT ATTCTTTCCT CCCACATGTG CTCCCGGCTC
    12121 TGGCCCAGCC GGCTCCTCGA TCCCAGACCA GATACCCCGA ACTCCGCCGT CGCCTTGTCC
    12181 GGTCTCTAAT TCCCCTTCCA ATGCCGCTGC TACTGACTCA TCATGCGATT GCAAACCAAT
    12241 GATGCCTATT ATGCAGCGAG CCCGGCCCCG CCCTCGACGT CGCTGGAAGC TTCCCAGCTA
    12301 CGACAGTAGC TCTGCTTCGG CCTCTGATCC CGAAGCCCAT GTCTCTTCTC TCGAAGATGC
    12361 CGACTCTATC CCAGCGATCG AGTCTCGTCA CCGCGGACAT TGCCCAACAT TGACTACAGC
    12421 CACTTCGGCC CAAGGCCTTT CCACTCCTTC ATCGGACGCT CCGTCCTACT CGACAGGCCT
    12481 ATCATCACTA CAGCCCAACC CTTCGTACCC GTCTTTGATG CGGTACAATT CCTGTACAAC
    12541 TGCCCCGATA AAACGAACTC GCAATATGTC TCCGTATCCG CTTCTGTCCT CTGCTACTAC
    12601 AACCACAACC ATCGCCACAG CCGCAACCAA AGAATTTGCC CCCCCTCTTC CTACTAGTAG
    12661 CGCGCATGTT GCTACTGCCT CCGACATAGC CTCGGATGAC GATGATGGCT CATCTTGGCT
    12721 AGTCATAAAA AGCCCCGCTA GAAGCAAAAT TCCCATTCCT CTACATAGCT ATAGACGAGC
    12781 AAACACAATG GGCGACTCTA AGCGTTTTCG CTCGAATAAT AATACGTGGT ATTCATCTGT
    12841 TGTCTCCGCA ATCCGAAAGG TCGGAGAGCC CAGTGACGAG TATGACAAGA TCGAAATCAC
    12901 GGGCCAGCTA CGCCTATCTT CCCCTCGTCC CCATGGCCTC CATAGAAGCT CAACCTCAGC
    12961 CGCACTCTCT AGGCTGCATT CACGCTATCG CTCAAACTCC ACGATGACCA ACTCTGGCTT
    13021 TTCTTCCACG GCAGACGACG AATACAACAC TGATTCTTTC TATGAACCTC AGATGGAGTA
    13081 CCGAAAGCCT ACAAAACTCG CTGGGTATCG ACCAAAGTCT GATGCACACC CTTTATCTAT
    13141 GGCACCCATG TCTGCCACCA AAAACACCAG TGCCACCTTT ACTGGAAAGC CGAAACGGGC
    13201 CTTGAAAAAC ATTTCGGAGA CCCTTCTAAC TAGGCTATGG CACTCTGATC GCGAGGATTC
    13261 TAACTCGCCT GTTGAAGATA GCCTCAACCT TGAACTGTCG CTGCCAGAGC CCCACTCTCA
    13321 ACCATTGGAA CAACCTAACG TTAGTCACAA TCCACGGGCC AGGCAAAGGG CATATAACAA
    13381 GCGAGCAGAC TCTGGATGGA GCTTAAGTTT GGGGTCTTAG TTTGCACCCC GGGCCAAGCA
    13441 AAGTCGAAGT CCACTCGGTG CAGCCAACAG CACTGCCATG AATTCCATGG CCCCTGCTGC
    13501 TGTTAATGGT GCTTCTGTGC CTGCACCCAC CAAGCCTCTC CAACTCCCCC CCGCTGAGCC
    13561 GGAATGGCCC CAAAGCCGTC AAGCCCCACG CCATTCATTT TTTAGTCTCA AGCTCGGCCA
    13621 TGGCACACAT GGCAATCTGG AGAATACGAA GAAGAAAGGC AACTTCCGGA GGCAGTTGCG
    13681 CTTCCGAGGC TTTCACCACG AAATTGGCAG TGAAACAGAT GCTGCTGCGG TGCACGTACC
    13741 CCAATGGCTT CCCGAAGACT GGAAGCCATT TGCACAATTG ACTCTTCTAG AGAGTCTCCA
    13801 GCGCCAGGCT CTCACAGAAG ACCCTGCCGA GTGGCAGCCG TACAATGCCT CCGCTGCTAG
    13861 CTGTGTTTTG CAGCATCCCC GACCCAACAG ACACTGGGGA AGAAAAGAGA GGGCAAAGTG
    13921 GCAGTACATG GGAGATACGG CCCGTCACTT CAATACAGCT GAAGCTTGA
//
LOCUS       Ce.fimbriata_CBS114723_AlphaReceptor      4287 bp    DNA     linear   UNA 
DEFINITION  Ceratocystis fimbriata isolate CMW15049 15049_TAG_L008_R1_002_trimmed_contig_15, whole genome shotgun sequence
FEATURES             Location/Qualifiers
     Transcript      387..1649
                     /score="0.68"
                     /source="AUGUSTUS"
                     /g3.t1
     CDS             join(387..1173,1228..1649)
                     /source="AUGUSTUS"
                     /transcript_id="g3.t1"
                     /gene_id="g3"
                     /score="0.84"
                     /score="0.82"
                     /frame="[complement(5452..5454): 0,
                     complement(5455..5873): 2, complement(5928..6714): 0]"
                     /label="Alpha pheromone receptor"
     gene            387..1649
                     /score="0.68"
                     /source="AUGUSTUS"
                     /g3
     Initial         387..1173
                     /score="0.82"
                     /frame="0"
                     /source="AUGUSTUS"
                     /transcript_id="g3.t1"
                     /gene_id="g3"
     intron          1174..1227
                     /score="1"
                     /source="AUGUSTUS"
                     /transcript_id="g3.t1"
                     /gene_id="g3"
     Terminal        1228..1649
                     /score="0.84"
                     /frame="2"
                     /source="AUGUSTUS"
                     /transcript_id="g3.t1"
                     /gene_id="g3"
     Transcript      2398..4287
                     /score="0.54"
                     /source="AUGUSTUS"
                     /g2.t1
     CDS             join(2398..3657,3739..4287)
                     /source="AUGUSTUS"
                     /transcript_id="g2.t1"
                     /gene_id="g2"
                     /score="0.93"
                     /score="0.57"
                     /frame="[complement(2814..2816): 0,
                     complement(2817..3362): 0, complement(3444..4703): 0]"
                     /label="Hypothetical"
     gene            2398..4287
                     /score="0.54"
                     /source="AUGUSTUS"
                     /g2
     Initial         2398..3657
                     /score="0.57"
                     /frame="0"
                     /source="AUGUSTUS"
                     /transcript_id="g2.t1"
                     /gene_id="g2"
     intron          3658..3738
                     /score="0.93"
                     /source="AUGUSTUS"
                     /transcript_id="g2.t1"
                     /gene_id="g2"
     Terminal        3739..4287
                     /score="0.93"
                     /frame="0"
                     /source="AUGUSTUS"
                     /transcript_id="g2.t1"
                     /gene_id="g2"
ORIGIN
        1 TCTCCTGCTC TTTGTCTATG ATTCTTTGAG TTTCTGTGGT CATATCCTGC CTTCTCCCCC
       61 ATCCTCTTCT TTGGTATTCT GCGATATTAT ATGTTAGCTT CTAAGACTTT TCTTTGTTAT
      121 CAATCCCCAC GCCCCGGCTA GTCTGCCGTG TATATAATGA GTAAGGGCTC CATATCGTCT
      181 TCATCTCCCT CCAACCTTCT CGCTGCATCA TCCATCTTTC TCAGAGACAG ACTTCAAGGC
      241 CGTCCTTCTT TTCCTTTTAC TATATAATTT CTACTCTCAC ATTGCATTGG CTCTGGCTCT
      301 CACCGTCCAA GACAGGGCAC TCTTCTGCAC CTTGACTGCC TTTGCTTCTA CTGATAAGTT
      361 TCCAAATCTT TGCCCATCTG TTCACCATGT CTAATCAAGA CAATGCCACT CCGGGCTCTA
      421 GCAGCGCCTT TAATCCGTAC ACCCAAATCT TCAATATCAC ACTGTCAGAC GGGGTGACTC
      481 AGATTGGCGT ATCTCTGGAT GACATGAATT ACGTTGTTGG AATCTACTAC TCCCAGTCCA
      541 TCTCCTACGG CGTTCAGTTT GGCCTTTGTG GTGGCATCTT CCTAGCTCTG GTGACGTTTA
      601 GCTTGCCTGA ACGCATGCGC AAGGTCAGCG TGAGGCTGCA GGCAGCCGCC CTCTTGGTCA
      661 ACATGTTCCG TACACTGCTG CTGGCGCTGT ACTACCCCTC CAATTTCACC GAGCTGTATG
      721 ACCTGGCTAG CGGCGAGTAC CTGAAAGTCA ATAATTTGGA CTTTTTCGTA AGCATTGGGT
      781 CCAATGCTGC CGGAGGGATG ACGTTCCTTT TGATTCAGTG CATTTTGATG ATGCATTTGT
      841 GGACGATAAT GCAACTGTGG CCGCCAACGA TCAAGTGGGT AACCATGACA GTTTCAGTTC
      901 TTTCTAGCAT GGCACTTTTG GCTCTAAAGA TTGTGGTTTA TGTGCTATAC AGCCAGGCTG
      961 CACTGCGGAT AGAGCCAGTT AGTACATATA CCGGGCGGCT TTTCTTTGTG TCGAACGTCT
     1021 TTTTCGCGGC CAATATCTTC TGGTTTGCGG GTCTGTTCAA CGTGAAGCTC ATCATGCATC
     1081 TTGTCAAGAA CAAGCGCTTC CTTCCTTCAC GCAACAAATT CACACCGATC GAGGTCTTGG
     1141 TGGTTACCAA CGGTCTCATG ATGGTCATTC CGAGTAGGTC TTATCGTCGC TTTTGTAGTC
     1201 TGGGCACGCA CTAACACATG GCTCTAGCCA TCTTCGCTAG TCTCCAACTA ACGCGCATGG
     1261 CGTTCCGCTT CGAAGTTGTC CCCTGGATGA TGACGTCCAT TATCTGCGTG CTTTCCTATG
     1321 GCTCTCTCGT TGCCCAACGT ATCTCAAACA GCCCTATTCA AAGTTTCGCC AATATCGGAT
     1381 CACCCAGCGG CTCTAATGGC AATAGGAACA ACCGCTCGCT CAGTCTCAAC AACCACGGCT
     1441 TGATTTCGAC GAATGGGGAG CCTATGGCAA GCGGCTCTCG TAACCTTGAA AACGAGTCGC
     1501 ACCCTGGCAG GGCCCACATG GTACGCGCTG GCACATCATG CAGCCTTTCG CCCACAAAGA
     1561 TGGACATTGA GGCTAGAGCT GTGCTTGTTG AGCGGGACTT GGATCAACAG AGCGAGAAGC
     1621 GCATGGCAAG TGGCAGAGAA GAGGTGTGAT TAGCTGTTGA GCTCGCAGAA GGCGATTGGT
     1681 TTTCTTTGTG TCTCTTTTGG CTCTCATTTT CATTTTCATT TTCGTTTTTC ATTTTTCCTT
     1741 TGGGAAAGTG AGAGTTTGCT GCTGTGGAAA GAAAATGCAA TGCCATGATA TACGTTGTTT
     1801 ATAAAAGCCG TGTATGCTGT ACTGTAGGAA GTACTTTGTA TCCTTATTGC CTATGACTTT
     1861 TATATATATA GTGCATCAGT CTGTATCCTG TGTCACCTAA CCCCTCCACA ATAGGCACTT
     1921 ACTTGCTTCT TCTCAAGCTT GGGTAGCTGC GCTGGTTCCC ATTTTGACTC CATTCCCGTT
     1981 GTTGCGCGTC CCTTCCGTTT CATCATCGCG AGTTTGTCGC GTGTTTTGAT CTCTTTATGC
     2041 ACACAAACTT ATGCTGAAAT TTCTTCTCAT GCTCTTTTTT TCTTCTCTTC TCCCTTCTCC
     2101 TCTCCTCCCC CTCCTCTTCT TTTTTCTTTG CCGTAGAGGA CACCTTCTCA TCCGCCGTCG
     2161 CCCGCCCGCT CCCCCGCCCA CACTCCTTCC CCAAGAAACG GAAATCCAGT CACTTGTTCC
     2221 GTCTCGTCTC TTATACATTC ATATAACAAC CACGGCGCGC ATTTATCTTG GCTGACTCCT
     2281 GCGCATAGAC GTGCTGCGTT TCTCTCTTCT CTTATCAAGT CTTTTCTTCT TGTTTGGTTT
     2341 TGGTTCTCGA GTACTGACTG CTTTGTATTC ACTATTTAAT TATCGGCATA TTTACAAATG
     2401 GCGGCAGTAT TCTTTCCTCC CACATGTGCT CCCGGCTCTG GCCCAGCCGG CTCCTCGATC
     2461 CCAGACCAGA TACCCCGAAC TCCGCCGTCG CCTTGTCCGG TCTCTAATTC CCCTTCCAAT
     2521 GCCGCTGCTA CTGACTCATC ATGCGATTGC AAACCAATGA TGCCTATTAT GCAGCGAGCC
     2581 CGGCCCCGCC CTCGACGTCG CTGGAAGCTT CCCAGCTACG ACAGTAGCTC TGCTTCGGCC
     2641 TCTGATCCCG AAGCCCATGT CTCTTCTCTC GAAGATGCCG ACTCTATCCC AGCGATCGAG
     2701 TCTCGTCACC GCGGACATTG CCCAACATTG ACTACAGCCA CTTCGGCCCA AGGCCTTTCC
     2761 ACTCCTTCAT CGGACGCTCC GTCCTACTCG ACAGGCCTAT CATCACTACA GCCCAACCCT
     2821 TCGTACCCGT CTTTGATGCG GTACAATTCC TGTACAACTG CCCCGATAAA ACGAACTCGC
     2881 AATATGTCTC CGTATCCGCT TCTGTCCTCT GCTACTACAA CCACAACCAT CGCCACAGCC
     2941 GCAACCAAAG AATTTGCCCC CCCTCTTCCT ACTAGTAGCG CGCATGTTGC TACTGCCTCC
     3001 GACATAGCCT CGGATGACGA TGATGGCTCA TCTTGGCTAG TCATAAAAAG CCCCGCTAGA
     3061 AGCAAAATTC CCATTCCTCT ACATAGCTAT AGACGAGCAA ACACAATGGG CGACTCTAAG
     3121 CGTTTTCGCT CGAATAATAA TACGTGGTAT TCATCTGTTG TCTCCGCAAT CCGAAAGGTC
     3181 GGAGAGCCCA GTGACGAGTA TGACAAGATC GAAATCACGG GCCAGCTACG CCTATCTTCC
     3241 CCTCGTCCCC ATGGCCTCCA TAGAAGCTCA ACCTCAGCCG CACTCTCTAG GCTGCATTCA
     3301 CGCTATCGCT CAAACTCCAC GATGACCAAC TCTGGCTTTT CTTCCACGGC AGACGACGAA
     3361 TACAACACTG ATTCTTTCTA TGAACCTCAG ATGGAGTACC GAAAGCCTAC AAAACTCGCT
     3421 GGGTATCGAC CAAAGTCTGA TGCACACCCT TTATCTATGG CACCCATGTC TGCCACCAAA
     3481 AACACCAGTG CCACCTTTAC TGGAAAGCCG AAACGGGCCT TGAAAAACAT TTCGGAGACC
     3541 CTTCTAACTA GGCTATGGCA CTCTGATCGC GAGGATTCTA ACTCGCCTGT TGAAGATAGC
     3601 CTCAACCTTG AACTGTCGCT GCCAGAGCCC CACTCTCAAC CATTGGAACA ACCTAACGTT
     3661 AGTCACAATC CACGGGCCAG GCAAAGGGCA TATAACAAGC GAGCAGACTC TGGATGGAGC
     3721 TTAAGTTTGG GGTCTTAGTT TGCACCCCGG GCCAAGCAAA GTCGAAGTCC ACTCGGTGCA
     3781 GCCAACAGCA CTGCCATGAA TTCCATGGCC CCTGCTGCTG TTAATGGTGC TTCTGTGCCT
     3841 GCACCCACCA AGCCTCTCCA ACTCCCCCCC GCTGAGCCGG AATGGCCCCA AAGCCGTCAA
     3901 GCCCCACGCC ATTCATTTTT TAGTCTCAAG CTCGGCCATG GCACACATGG CAATCTGGAG
     3961 AATACGAAGA AGAAAGGCAA CTTCCGGAGG CAGTTGCGCT TCCGAGGCTT TCACCACGAA
     4021 ATTGGCAGTG AAACAGATGC TGCTGCGGTG CACGTACCCC AATGGCTTCC CGAAGACTGG
     4081 AAGCCATTTG CACAATTGAC TCTTCTAGAG AGTCTCCAGC GCCAGGCTCT CACAGAAGAC
     4141 CCTGCCGAGT GGCAGCCGTA CAATGCCTCC GCTGCTAGCT GTGTTTTGCA GCATCCCCGA
     4201 CCCAACAGAC ACTGGGGAAG AAAAGAGAGG GCAAAGTGGC AGTACATGGG AGATACGGCC
     4261 CGTCACTTCA ATACAGCTGA AGCTTGA
//
LOCUS       Ce.fimbriata_Cf-pan_AlphaPheromone     15418 bp    DNA     linear   UNA 
DEFINITION  Ceratocystis fimbriata isolate Cf-pan Scaffold_1, whole genome shotgun sequence
FEATURES             Location/Qualifiers
     Transcript      complement(1..5114)
                     /score="0.21"
                     /source="AUGUSTUS"
                     /g2.t1
     CDS             complement(join(1..3678,3881..3955,4020..5114))
                     /source="AUGUSTUS"
                     /transcript_id="g2.t1"
                     /gene_id="g2"
                     /score="0.34"
                     /score="0.8"
                     /score="0.56"
                     /frame="[complement(2428..2430): 0,
                     complement(2431..6105): 0, complement(6308..6382): 0,
                     complement(6447..7541): 0]"
                     /label="RNA-directed DNA polymerase from mobile element
                     jockey"
     gene            complement(1..5114)
                     /score="0.21"
                     /source="AUGUSTUS"
                     /g2
     Terminal        complement(1..3678)
                     /score="0.34"
                     /frame="0"
                     /source="AUGUSTUS"
                     /transcript_id="g2.t1"
                     /gene_id="g2"
     intron          complement(3679..3880)
                     /score="0.39"
                     /source="AUGUSTUS"
                     /transcript_id="g2.t1"
                     /gene_id="g2"
     Internal        complement(3881..3955)
                     /score="0.8"
                     /frame="0"
                     /source="AUGUSTUS"
                     /transcript_id="g2.t1"
                     /gene_id="g2"
     intron          complement(3956..4019)
                     /score="0.7"
                     /source="AUGUSTUS"
                     /transcript_id="g2.t1"
                     /gene_id="g2"
     Initial         complement(4020..5114)
                     /score="0.56"
                     /frame="0"
                     /source="AUGUSTUS"
                     /transcript_id="g2.t1"
                     /gene_id="g2"
     Transcript      11518..12780
                     /score="0.68"
                     /source="AUGUSTUS"
                     /g3.t1
     CDS             join(11518..12304,12359..12780)
                     /score="0.81"
                     /score="0.85"
                     /source="AUGUSTUS"
                     /transcript_id="g3.t1"
                     /gene_id="g3"
                     /frame="[13945..14731: 0, 14786..15204: 2, 15205..15207:
                     0]"
                     /label="Alpha pheromone receptor"
     gene            11518..12780
                     /score="0.68"
                     /source="AUGUSTUS"
                     /g3
     Initial         11518..12304
                     /score="0.81"
                     /frame="0"
                     /source="AUGUSTUS"
                     /transcript_id="g3.t1"
                     /gene_id="g3"
     intron          12305..12358
                     /score="1"
                     /source="AUGUSTUS"
                     /transcript_id="g3.t1"
                     /gene_id="g3"
     Terminal        12359..12780
                     /score="0.85"
                     /frame="2"
                     /source="AUGUSTUS"
                     /transcript_id="g3.t1"
                     /gene_id="g3"
     Transcript      13529..15418
                     /score="0.6"
                     /source="AUGUSTUS"
                     /g4.t1
     CDS             join(13529..14788,14870..15418)
                     /score="0.66"
                     /score="0.91"
                     /source="AUGUSTUS"
                     /transcript_id="g4.t1"
                     /gene_id="g4"
                     /frame="[15956..17215: 0, 17297..17842: 0, 17843..17845:
                     0]"
                     /label="Hypothetical"
     gene            13529..15418
                     /score="0.6"
                     /source="AUGUSTUS"
                     /g4
     Initial         13529..14788
                     /score="0.66"
                     /frame="0"
                     /source="AUGUSTUS"
                     /transcript_id="g4.t1"
                     /gene_id="g4"
     intron          14789..14869
                     /score="0.91"
                     /source="AUGUSTUS"
                     /transcript_id="g4.t1"
                     /gene_id="g4"
     Terminal        14870..15418
                     /score="0.91"
                     /frame="0"
                     /source="AUGUSTUS"
                     /transcript_id="g4.t1"
                     /gene_id="g4"
ORIGIN
        1 TCAGGTAGAG CTTGACCGTT TGGCTATCGC GCCGATCAGA GACGTTCTGC CTTTGAAAGA
       61 GAGCAGCAAC TTCTGCACGA AGGCATGGCT CCATGGTTTT GAGTTTTTCC GGCAGGTCCA
      121 CTCGTGTGTT TCTTTCTTGT CGTTGCCGCA TCTGCGGCAG TGATTGCGAG TGTCCGGGTG
      181 ATTCATCCTT CGGTGGTATG CTGCGAAGTC TCCGTGTCCT GACATCGCCG CCAAGATCTT
      241 TCCCTGGTGT TTGCGGGGGC CTTCTGGAAC ACCCAGCTTG TTCGGGTGGG GGAATTCCAT
      301 GAGTTTTCTT GTGGCATGGT GTACAACCGT TTTCTGATCC TTGAACCAGG TTTTGTGTGC
      361 TTGGTGGAGG TCCTCTCTCA GCCATCTCTT CGCTCTCGCT AGCGACATGG TATATTCAAA
      421 GACTTCCACT GCGGCGCCTT TAGCAAGGGC ATCAGCTTTT TCATTGCCTT CTATTCCCCT
      481 GTGACCTGGG ACCCAGATGC AGTGTACCTC GAGTGAGGGG TGCTGCTCTC TGAGGTTCTG
      541 TGCTGTTTGC CTAGCCTTGT CTACGTCGAG TTGAGATGTT CCCACTTTCT TCTGCAGGGA
      601 GTTCATTCGC GTCGTCGCTG CCTGGTTGTC TGTGCAGATC CAGATGGTCC TGCTGTGCGT
      661 GAGGTGCCAC TGTTTCAGGC TCTCCAGTCC GTGCTTGATC GCTCGGATTT CGGCGTCTGC
      721 TACCTCTGTC CATTTCCCGC AGGACCATCC CCCTTCGGTG ATGCAGTTTC CTTCGCTCTC
      781 TGCCCACCAG CCTGCTCCTG TCCAGCCGTT TTCCAGTTTA GATCCGTCCG TGTACAGCCA
      841 GATGTCTGTT GGCGGACACC TTGCTTTCCA GGCTAGGTGG CTCTCTGCTG CTTCTTCCTT
      901 CTGAAGCCCT TCTGTTTTTG CCCCGTCCGG GGGAACTGAT GTTGGGGGCG GGTTGATAAA
      961 CAGTGGGCCG TACCTGGGGA GGGGCTTTGG GAGGAGACTT AGTATTTCCT TCTGGTGCTT
     1021 GCAGTCCTTC AGACCATACA GTGGGTGAGC TGCATCTAGT GAGTGCCACC TAACTGCTTC
     1081 CCTCTTGACT GATGCGTCTA GTGCTATTTC TGCTGGTGGG CAGTTCGCTG CCATGTGTAT
     1141 AAGGGCCGTG GGAGTGGTTC GGTAGGCTGG GAGGGCGACT AGGAGTGCTC TTCTCAGAGG
     1201 CTTTCCCAGC TTCTTCGATT TGCCTTTGTT ACCGCGTTGC TCTGGTTTCC ACCAAGTTGC
     1261 TGCCGCGTAT GTCATGGTCG CCATGATTCC GGATTTGACT ACCTGGACCA ATTGTTTCAC
     1321 AGGGGCGCCG TGTCTACAGC CTCTGAGGAT CGAGAGACTG TTTGCTGACT TCTCCATTCT
     1381 TCCCGCTATC TCGTTCACGT GTGCTGTGAA TTTGAGTTTC CTGTCGAAGC GGACTCCCAG
     1441 CCATTTGAGT GAGCCGTTTC TAGGGGTGGC CTTAATCACA GGCACTCCAG TCAATTCCAA
     1501 GTCTGGGTTG TCTTGGGTGC GTTTCCTTGT CATATGTAGC AGCTGCGTCT TCTTGTGGTC
     1561 CAGTTGAAGC CCGTTGTCTG TGCACCACCC AATGGTGTAC TCCATGACGA CTCTCAGGTC
     1621 CCTGATGCAG TTTTCCCAGG TTACGCCTTT TATCAGCCAC AGCCCGTCGT CCATATATCC
     1681 TCTCAGGTAG TTGCTCCAGC TGTAGTATAA CGGCGCCATG AATAGCATGT ACAGGATTGG
     1741 TGAGATTGGC GACCCTTGTG GGAGGCTTCC GCTCGTGTTT CCTGGTGGCT CTGTGGTGTC
     1801 GTCCAGCGTT ATCTGCGAGG TCCTCGATTC CAGAAAGGAT TGAACCCATT TGCAAATGTG
     1861 ACCTGGCCAT CCTTGCTCTT GGAGTCTCTT GACCATCCTG TTGGGGAGGA TGCCGTCGAA
     1921 GGCTCCCCGT ATGTCGAAGG TCAAGACTGA GGTTAGTTCC CCCCTGTCCA TGTTTTCCCT
     1981 GATCTCGTTT ACCAATGCGA GTGTTAGATC CGATGCTGCT CTTTTGGGGA GGGCGCATGC
     2041 GTAATTCCCG CAGAATAGTC CTTTTAACAT CGCCTCACGG GTCAGTCTCT TGGCTATGGC
     2101 CCTTTCCAGA GCCTTGCCCA GAGTCGGAAG GAGGGAGATA AGTCGGTATG ATTTCGGGTC
     2161 TGATCTATCC CTTTTTCCGG GCTTTGGGAG TGCGATCAGT TTGGCTTCCT TGAAACATGT
     2221 TGGGTGGATA CCCCTGCGTA TGCATCCGTT GAATAAGTCT GTGATGAGAC TTCCCAGGGC
     2281 TGGCCAGCTC ATCGCCAGGA GTTTGTTCTG GATGCCGTCC TTTCCGGGGG CGGTGTTTAG
     2341 CGGCTTTCTA ATGGCGCTCT CGACCTCTGC ACAGGAGAGG GGTTGCCACG CTTCTCCCCT
     2401 GTCGCCCTGC ACCTCTGGTC GGTCGAGATC GGGGAGGCCA CTCCCTGCAA GATGTGTTTC
     2461 TCTCAGGGCT CGTATCTTGT CTTGTGGATC TGTGTGGGTT ACATTATCCA CAATTATTGC
     2521 CTGGGACCGG GTTTTCTGTG GGCGGGAAAG CCACTTCGCT GCCTTGTGGA CTGCGGCCTG
     2581 GGAGGTCATA TTTGCTGTCA GATTCTGGTA GAACTCCTTG GAGGCTTTCA CGATGGCCCT
     2641 TGACAGGCCC TTTTTGGCTT CTGCGTGCTG GAGTCTGGCT ACGTCGAGTT CTGTGTCGAG
     2701 GTTCGTGGCG CCAGCTTTCA TCATCCGCTG GAGGGACCTC AGTGTCCTTC TGGTTTCAGT
     2761 TACGGCACGT TTCTCGTCGT GGCATGACTC GTTCCACCAT TTGTATCCCG AGCCTGTGAC
     2821 TCTCTTCTGG GGTGTCGTGG CCTCAAAGGC GTCTTGCAGA ACCTGAGTTA TCTCCTTTGC
     2881 CGTCGACTCC AGTGATCTGT CATGGTTTTG CCAGTTTTCA GGGAGGGTGT CTACCAGCGC
     2941 TCTTGCCTTT GTCCCACAAG CTTTGATGAA TGCCTCCTTG TCTGTGTCTT TGAGGCGTCT
     3001 TGTGGAGTAT GTTGATCCTC TGGCGTGCGA TGTGATGATC GAGATCTCTT GTGGGGAGTG
     3061 GTCGCTTCCG CACTCAAGAG CGCCTGCCAT TTGGTATCGC TTCACCTTGT TCCACATGTT
     3121 GGCTGCGACC AGTGTCAAGT CTAGGACCCC GCCTCCGTCG TGGGTGGAAA GGCCATTGTC
     3181 GTTAGCGCAG ATTAGCCTCT TTCTCTCAAT CCATTCTACC AGCTGTTCTG CCTTCGAGCT
     3241 GTTCCGGGTA ATCGTGTCGT CCCACATCTG GTGGTGTAGG TTGAAGTCTC CCATGATCAA
     3301 AGTGTTATCA AGCCGAGTAC CTATCGATGT CAGCGTGTTC ACAGCTTCGT TTGGTCTTAC
     3361 ACTGTTTCCC CCGGCGTTGT ATATCCCGAT TACCGAGAAG GCGTCATCAC CTCGTCGTGC
     3421 TGTGACTGCG CTGATATCTG GGTGTGTGGG TATATTTCCG GAGGTGAAGA TGTTGAACGT
     3481 TGAGTTCTTC CTGACGAAGC TTATTGCCCG TCTCCTTGTC TCTCCCTCTG TTAATTGTTC
     3541 CGTCAGTGTG AATTGGGGGT GCAGTGATGT TCGGTCCAAC CTGCACGGTG GTTCCTGGAT
     3601 GAGAACTATA TCCGCTCCCC TGGAGTAAGC TGTCTGCAAA ATGCACTTCT GTGCACTGGG
     3661 CGTGCGTTGA ACGTTTGCCT GGATCACCTT CAGGTGTTTT TCGTTGCCGT GGATTCGCCC
     3721 ATAGGGTTTA CCTCTCATTC AAGGGGGGGT TGCCCGGCCT GGGCCCTGCT TGGAGTACTT
     3781 TGCTCATTGG TGGTCTTGTT GCTTTCCGTT GCCGTGCTTT CTTGGTGTTC GCTCAAGCGG
     3841 TGTGACCCGC GGCACGTTTT GCACCTTAGT GCATAGTTAC AGTTTTTTGT TTGGTGAGAG
     3901 CGGCCACAGC GGTCGCACTG CGGGGGTGGA CGGGGTGTGC TGTGCGAGCT ACGGACTGTC
     3961 CGGGTCAGTC CTAGGATGTC TATGGTGCGG GGGATCTTTT CCGGCTTGTG TACTGCTACC
     4021 CTGAGGCCTT TCATAGTAGG GTCCCGTTCG TACTCTCTCC ACACCATACT TTTGACCGTC
     4081 CCCCCGAAAG CCTCTTGGAC CTCTTTTCTC ACATCCTCCA GCGAGGTACG ACGGGAGACC
     4141 AGCTTGTTGT TTTCCACCGT GTTGATAGTG GCAGGTATAT TGGGGATTAC AAATTTCTCC
     4201 CAGATAGATT CCATCTCCAA TTCGGCCGCG CTGAGGAAGT TTCCAATCCT TTCTTTCGTT
     4261 TCTCTGTCTA GAGTTCCGTC CTTCAGGGTG ATCGCAAGAC CTGTTCTGGT CTCTGATACC
     4321 TTGGCCACTG TGTCTTGTCC TTTGAAGATT GCCTGGTTCA GTCTTTGTCT CGTGACTGAG
     4381 GTATTCACCT TTCTCCACTT GGAGTCCTCG TAGAGCGTTG CCAGGTAGCG GTTTCTCGCG
     4441 GTTGTGTCAA GAGGCTTTGC CTGTGGCTTT CCTGTTCCTG TGGGTTTGGC GGGGATCGTT
     4501 GGTGTGGCTG TTTCCTTGCC GGAGGCGGCC TTTTGGGCCC AGGTCATTTG TGTGTCAGTT
     4561 TGCTGACTTT TGGCCTTGGG GGTGGACTGC GTCTTTGCCT GGCTGGGGGT CGTACCGGCC
     4621 AGGTTTAGGC GGAGCCTTTT GGCGACCAAC TCCTTGACTT CCTTCAGGAG GAAGTCGACC
     4681 TCCAGGCGTG CTGTTCGGTC GTTCTCATCT ATGCCCGGAT TTACCTCGAA GTTGTCCAGA
     4741 GCCCGCATGA GGGCCGCGGC ACCTCTCTTT TTGGCCTCTC TTTCCTTGTT AGTTTCTTTC
     4801 CATACAGTGT CCAGCAGCTT GCTGAAGCTG CCCTTCGGTT TTTTGGTTCC ATTGTCAGTG
     4861 GGGGTCGGGT CTGCGGCGGT GGTTCCAGTA GTTGTTGCGG CGTCTTCCGT TGTGACTGGG
     4921 CTCTGTTGTT GAGCGACCGA GTCAGGTGTC TGGAGGGGTG ATTCCTTCTC GTTAGGGGGT
     4981 TCCTCTCGGG GGTGGTCGGG GGCGGTGATG GTTAGGGGGC GTAAGGGGGG CATCTGGGAG
     5041 GGAGGATCGG GTGGGTGGGG AGACGCAGCC TTGCGAGGCT GACGCGTCTG ATCTACCATG
     5101 TCGGTGTCCT CCATGGTAGA AAGGGCGAAT TTGGGGGTAA TTCAGCGACG GGTTCTCAAA
     5161 AACAAATGAA TTAATTATTT AATGCACTTA TTTTGTATGG CTATGAGCTT GTGTATGTGT
     5221 ATGTGCCTTG GAGATCTGTT GGAAGTGGTG TTATACTTCT ATTTATACTC CTGGAACCAC
     5281 ATGGGAGCCC TTTTTTTGTC GATGCCCAGC CAGGCACTTC TCAACTCGAA ATCGATGAGT
     5341 TCCGGCGCAT TCTTGCAAAG TGGGAAGGCG GAACGGAGAG CCTAGCACTA GACCAGCCGG
     5401 TTGGCAGGAT CTACTAGGTC CCAGGTCACT GCGAAGTCCC GGGGAACGAA GCAGTAGACC
     5461 AACTGGCCAA AGCAGGATGC AAGAGCGTGG ATCTACCGGT TCCCGAGGGA ACGACGATGT
     5521 CTCTGGCGGC GGCGAGGCGT TGGAAGAATG ACACATTCAG GGCCGATTTT AAGAGCTGGA
     5581 TGAGAGATAA CTGCCCAAAC ACCGATCACC TTGAAGGGGC ACTGGGACTC CCAAAGACAC
     5641 ACAAGGTAAA CTGGATGAGA GGACTGAACC GAGGCTCCGT CGCGAGAATC TTGGCGGCGC
     5701 GCTCTAGACA TGGCGACTTC GAGGAGTACC ACTCCAAGTT CAACTATCAG GACGCCGAGA
     5761 CAAAGTGCCA AGTGCCGAGC TGTGGCAAGC CGAAGGACTC TAGCCACCCA TGGGGATGCA
     5821 TGGGAAGCGC TACGAGACTG GCAGGAAGGT CTGTAAAGAA ACTCCTCAGA GAAGATAGGT
     5881 CCTGCAAGTA CCATGTATGT ATGTATTATT TAGCGTCTAC CTACCGGTTT TCCACGGTAA
     5941 TACGACGGGC CTGCAAGTAC CAGTAGATGT TGAAGAATAC AGAAAAAAGT AAACCCAGTA
     6001 AAAGCTACGT CGTACGGGTT TACAATGGTA CGAAAAACAC ACAACACCGG TGATACATAG
     6061 GAAGGGTATC GAGGTGGAAG CAAGCCTTCT AGCTGGATGA GGTACAAAAA GATTACAGTG
     6121 CCGACATACA ACACTGGGGA TTCTCATGTG GTCACCCACC ATAATACTAG TCCAGCGCTT
     6181 TGTAGGTTAA CTAGGGGAGA GCGGACGGGA TCCCGTGCTT TCTACAAGCT ATGGTCGTAT
     6241 GTTGGGCAGA CAAGGAGGTA ACACGGACTG TAAGGCACTC TCCGAAAATG CATGTGGGAG
     6301 CAAAAAGTAT CACTACATAC AACACCGAGG ATTCGCATGT GGTCACCCAC CATACTACTG
     6361 GTTCGGCGCT CTGTGGCTTG ACTAAGGGGG AGCAGACGGG ACCCCGTATT TTCCACAGGC
     6421 TATGGTCGTA TGTTCGGAAT ATAGCACGTT TATCGGACAT TATATCTTGA TTGGCCAGCG
     6481 CCGACAGAGA AGTTCAAATC TAAGCAAACC TGCAACTGCT GACTGCCCAG GAGTTACTGG
     6541 AAGATGACAT CAGCCAGCAC CTCCTGTCCG GAATACGCCG TCATATTGCT GCGCAATAAC
     6601 AGTAGGTAGA CGTTAAATAA TACAATAACG ATAACAAATG GGAGCCCGTT TTGGGAGTCC
     6661 GGAGTCGCTG TAACTGGTGC TGAAGACTCT GGCAAGTATC ACGAGAGATG GTGACATTAC
     6721 TGTCTACTCA AGTCTAAGGC CTTCTGCTAG CCAAACATAA CGAGGCCACT GGTGAGCATG
     6781 TAAGCCTCTG CTAAGGGTAT GGAGCCAAAA AACTTGAGGA CAAGCTTCCA AAAAAATAAA
     6841 AGCAGCATGG TACGCCGCAA CCTCGAGTTC TCCTAGGAAA AAGAAAACAA TGGCCGGAGC
     6901 TTAGGCTGTG CTGTTCGAAC CCCGCTTAGA GGCAGGCTAC TGCCCCCACC AGCTACCTGG
     6961 TAGCATTTGC AGCACTCAGG GCATCCTAGA ATGGCGCAGC CATCATCAAA GGCGGGCAAA
     7021 CAATAGAGGA AAGGCGACGG CAAGGAGGTG CATGAAGCAG AGAAGCGATG AGGAGGAGCG
     7081 AGATGTGTGC GTGGGGTTGG AAGACTCTCG GAATCTAAGC ACATCTGAAA CTACTAAACG
     7141 CTCAGGAGTT GCACCGGAAT ATGAGACCAG CCAGAAGTCT GCTCGACCAA GAAGACTGGC
     7201 TGTATGTGAT ATCCGCCAAG TTTTTGTTTT TTTCCCTCCG GATTCGAATA GAGAAGCCGG
     7261 ATGGTTGAAG GCGCAATGGC CCCCAATGAA AGTTCCTTTG AGAAAGCGAG TCCTCTTCTC
     7321 GCTGCATGAC GTCAACTTGC ACATAGTTTA TGCCCTTTGC CTCGTTCTTC CAACACTCGC
     7381 TGTCTAGCAA GCCACATCCA GTTTTCAGCC AGTAACACGA AATTATCAGT GCACTTGGAT
     7441 AGTCACCATA GCATATGCAT CACGCATGGT ATTACAAACT TGGATTGGTC AAAGTTTTGC
     7501 ATGGAGAGAG GACTTTTTCT ATCCATGTGC CATGCGAGGC CCAATAGGGA TAGGGCCCGA
     7561 GCGACTTCAT TTTTGCAAGT GATTCCAGCT TAAGATATCG TGAGAAGAAT AGTGGTAGGC
     7621 GGCGCCCATA CGAAATTCTA AAATGAGCGA GGCTAGGGTT GTGCTAATGA AATCTCTGTT
     7681 GGTAATTGTT TCCTCGTGAT TAGCTAGGAA TTGTAGTTTA AAGCCCTGGG TAGTGGGAAG
     7741 TAGTTTCCCG GATTTCTTAT CAGCATGATA GTCTTGTGAA AACGATGATC ACTAGAACGT
     7801 GTTCATTTCT GGTACAAGGA AACACTAGGG TTAGTATCTT GATATAACCC CGAACTCTAT
     7861 AGCCCCACAT TTTCGCAAGA AAAAAGCTGG ACGGCCAACG TCAGGAAACA GGCAGGTTTC
     7921 GAACATTTCC ACGACATCAG CTCTCGACAA ACTACAGGCC ACGATACAAA TCTACTTGCC
     7981 GAATCTTCTA TCTTGAATTT GAATTTTCAA TTTCCCAAAA TAAGCAAGCG ACCGACATGG
     8041 CTCCTCGCGG TATCACTGGC CCCGGCTACA GAGTCGCTCC TCGCGGCTTC TTTGGCTCGA
     8101 CTTACGATGC TCTTACCAGC TCCGAGAACG CATCGGTCGT GCGCGGAGTG GCTATCTTTG
     8161 GTGTAAGTAA TCCTCCTGCT GCTCCTGCTG CCGGATATTT GGAATCACTG GAGTGATGGC
     8221 GGGAGTGGGG AGTTGCTTGA AGGGGACCTC TATTAACGAT TGAGAATCTA GGTCGCTGTT
     8281 ACTTTCTTCG CTAGTGGCTT GGGTGATCTG TTTGTGCCTA GGTGAGTGGC CTCTCGGCTC
     8341 TAATGGGAAA CACGGGCGGG GGCTGGTTCA CTCGCTCTGT GTCACCCTGC CTCTGTCTGG
     8401 ATGGGACTGA AGCTAACGGA TGAACCTGGG AGTATAGCCA GTAGAAGTCG TCACCGAACT
     8461 GGAGATCGAG GCCGAAAGAT TGAAGTTGGC TTGAGCGGAG GTTCATACAA GAAATGGCTC
     8521 TATTTATGAC GCGCTATCTC TGCTCTAGCG GTGTTGGAAG ATAGCACGGA CTACTGGGGG
     8581 TGTGTATCGC CGCCTATATT ACCACCGTGT ATGAATACCG GTATTGGCGA GGGTGAGAAA
     8641 CGTGCTTTGG TGGCTGCCTG TAAGATTAGC TTGGGTTATC TGGTATGTGC ACTGCTCATC
     8701 ACGGGGCTGG CACAATGGAG GGGGGCGGGA TAGGCTTTAG TGCTCTTTGG AGTAAAATGA
     8761 TCAGTTTTAT TTCTTTACGG CTTGCTAATA GTTGCAGTGT CACCCAAGCA CTGTCAGAGT
     8821 GTATAGAGAC GCAGCTGCAG GGTCTGCGTG TCTTCCTTTG CGTTACAGGC TGGCCAGTGG
     8881 ACCTGATTTG AAATATCAGA TGCGATGTCA GGGTCGGTAT GGCTTGCTGC AAAAGAAAGT
     8941 AGCCCTCAAA CCGACGTATA TGAAAATGGT GACCTGAGAT GGGCGGACAC GAAAAGGAGA
     9001 TTATGAATGG TCTTAGGGCT AGACAGATGC GAGATGAACA TGGTAAGAGG GGACAAATGA
     9061 GAAAGCAGTA GTGGAGCACT GTTCCATCCT GAGTCGTCAG TCGTTCATGG CGGTTTGATA
     9121 AAGAAAGACA CTGTAGGAAG CGGAACAGAA TGGAATATGA CAGCGCGCAT GGCAAGGAGA
     9181 CTACAGCTGC ATACAGACAT GAGTTCAAAC ATACGTGCGT CAAGTTAAAC ACATGCACCG
     9241 CTGTCGCTTG CTGCTGTGGC ACCGATACTG GCGTTGGCGT TGACATTGAC AGGATGAGGA
     9301 GAAGCGACAA GACCAGTATG CATCGGAAAC AAGGCCATTG CAAAGATCAA GGGCTGGGAC
     9361 TAGGCTGAGC CGACAGGCCG CTGTTAGCCT GGGAGCAAGC AAGACAAGGA GCACAGACGC
     9421 TATATCCACA CCTCGCAGTA CAGGTGCGGG GGCGGGCCAA GCAAGTATGG TCACAAAACG
     9481 AAAGGGGGAT GTGAAAGATG CTGCACGCCA TGGAGGAGAT GCAGGCTTTG GCCATTGGCG
     9541 GTGCAGGCAG CTAGTCACAA TTCTTAGGGG CATGAGCAAC CTGTACGTGC TGTATATGAA
     9601 TAGGAAGCTA GGGCTTCCCT TGTTGAGAGA GCTGCAGCTG AATAGCAGTG CAACGGATAA
     9661 CTAGCTGAAC TTGGGTTTAT CTAACGTCTA CCGGAATCAC CAAGATCAAA CGGGCGAACA
     9721 GATAACTGGC GCTAGAGCTA GCAAGTCTGC ACTGCAAGCA CGGCAGATTG AGGCAGGAAG
     9781 CGCCTGCTAG GAGCACGAGA AAAAGAGCAA ACAAGACGAA AGCGTATCTT GCAGAGTATA
     9841 ACCAGCTGGC AAGCCTCAGA TGTTGAGTGA AACTGTGTGT GATTAGCCTC CTTTACGCTT
     9901 TATTGCGTAG TGGGCAGGCG GTAGGAATGG GCCAAGACCA AGCCTAGACC GGCTTTGCTC
     9961 TGCTTGACTT CCGATAGCTA CAAAGAGGTC ATCAGGAGGC GTCTGGGCCC AATTCTGCTC
    10021 GTTTATTTAT TTTAGTTTAT CGTTTCTTTT TCCATGTCGA GGTGCGGATC GGCGAATAGC
    10081 AGTGGCAATA GCAATCACCG GCCCCGCTTT TCGGAGGTAC AATGTTAAGC CTGGACCCAC
    10141 TAAACTAAAG AACAATAGCA AGCGAGAAAG ACACCTTTTA ACCCAAAAAG GAAACATCCT
    10201 GGTCAAAACT GACAGGGGCG GGCGGTCCTC GATATAAGAG GCAATGCAAA ATTGGCAACA
    10261 ATAAAAAATC AGGTAATTTA ATGGGAGCAA TGGCGGCAGG CAGCTTGTAG AGTAACTGCC
    10321 TGTGTATGGT CTCAATTTTA TTTCTAATTT ACCGTTTGAT TCATCTCCCT CCCTATCCAT
    10381 TCAATGTTTC TCCCGGCTAC TATACCATTA CCATCTTTCT TCCATTCCCT GCTTGCTTGC
    10441 ATCCCACCAG GGCCGGTGAT TTGCGCTGCA ATGTGATCAT AGAAAGGATC TGGCAAACTC
    10501 GCAGTTGGGC TAGCACCAGG AGTACGAGCA GAACAACCAA AAGAGATCCG GGCGCCTGAG
    10561 GGCAGACGAA GCGAGCTGGG GTCTGTAAGT CACACTCCTT CAGAACAGCA GCCCACCATG
    10621 GAAAAAGATG CGAGTGAAAG ATGCTGCTAG ACAGGACATG ACAGAACGAT CCTAGATGCC
    10681 GGCTCTCGTT TCTTTAATAC CTCTTTGATT CCAGCTCCAG CTTCATTATT GTGAAGCTCA
    10741 GTGCCAAGTG CCTTTGAAAG TGGCGTTTCT TTTCCTTGTC TCTTTTTGAA ATATAGTCTC
    10801 TCCGTTTCCT AACCCCAGCG TCACTATTCC TTATTGGCCT GCCGTTGCCT ACACATCTTT
    10861 CATTGTTTCT TTGCTGTCTT GCCACTGGCA GAGTTGGTGC TTGAAATCTC GCATTTCGAC
    10921 AAATCAGATT GCGATATATC TAGTTTCAGG CCATACCCTT TCTTACCACT TTCGTTGAAA
    10981 CCATTCTCTT TCTCGCTGAG CTGAGCCTTT GCTGTGTGTA GTACAAAGCT CATGACAGGC
    11041 CCGGACGGAG AACGCTAGGG CTGGCATGAT AACCACATCG ATATCTGGCT ACTGGTAGAC
    11101 TGCGGCTTTT TCTCTATGGC GTACCTCTAG TTCTCCTGCT CTTTGTCTAT GATTCTTTGA
    11161 GTTTCTGTGG TCATATCCTG CCTTCTCCCC CATCCTCTTC TTTGGTATTC TGCGATATTA
    11221 TCTGTCAGCT TCCAAGACTT TTCTTTGTTA TCTATCCCCA CGCCCTGGCT AGTCTGCCGT
    11281 GTATATAATG AGTAAGGGCT CCATATCGTC TTCATCTCCC TCCAACGTTC TCGCTGCATC
    11341 ATCCATCTTT CTCAGAGACA GACTTCAAGG CCGTCCTTCT TTTCCTTTTA CTATATAATT
    11401 TCTACTCTCA CATTGCTTTG GCTCTGGCTC TCACCGTCCA AGACAGGGCA CTCTTCTGCA
    11461 CCTTGACTGC CTTTGCTTCT ACTGATAAGT TTCCAAATCT TTGCCCATCT GTTCACCATG
    11521 TCTAATCAAG ACAATGCCAC TCCGGGCTCT AGCAGCGCCT TTAATCCGTA CACCCAAATC
    11581 TTCAATATCA CGCTGTCAGA CGGGGTGACT CAGATTGGCG TATCCCTGGA TGACATGAAT
    11641 TACGTTGTTG GAATCTACTA CTCCCAGTCC ATCTCCTACG GCGTTCAGTT TGGCCTTTGT
    11701 GGTGGCATCT TCCTAGCTCT GGTGACGTTT AGCTTGCCTG AACGCATGCG CAAGGTCAGC
    11761 GTGAGGCTGC AGGCAGCCGC CCTCTTGGTC AACATGTTCC GTACACTGCT GCTGGCGCTG
    11821 TACTACCCCT CCAATTTCAC CGAGCTGTAT GACCTGGCTA GCGGCGAGTA CCTGAAAGTC
    11881 AATAATTTGG ACTTTTTCGT AAGCATTGGG TCCAATGCTG CCGGAGGGAT GACGTTCCTT
    11941 TTGATTCAGT GCATTTTGAT GATGCATTTG TGGACGATAA TGCAACTGTG GCCGCCAACG
    12001 ATCAAGTGGG TAACCATGAC AGTTTCAGTT CTTTCTAGCA TGGCACTTTT GGCTCTAAAG
    12061 ATTGTGGTTT ATGTGCTATA CAGCCAGGCT GCACTGCGGA TAGAGCCAGT TAGTACACAT
    12121 ACCGGGCGGC TTTTCTTTGT GTCGAACGTC TTTTTCGCGG CCAATATCTT CTGGTTTGCG
    12181 GGTCTGTTCA ACGTGAAGCT CATCATGCAT CTTGTCAAGA ACAAGCGCTT CCTTCCTTCA
    12241 CGCAACAAAT TCACACCGAT TGAGGTCTTG GTGGTTACCA ACGGTCTCAT GATGGTCATT
    12301 CCGAGTAGGT CCTATCGTCG CTTTTGTAGT CCGGGCACGC ACTAACACAT GGCTCCAGCC
    12361 ATCTTCGCTA GTCTCCAACT AACGCGCATG GCGTTCCGCT TCGAAGTTGT CCCCTGGATG
    12421 ATGACGTCCA TTATCTGCGT GCTTTCCTAT GGCTCTCTCG TTGCCCAACG TATCTCAAAC
    12481 AGCCCTATTC AAAGTTTCGC CAATATCGGA TCACCCAGCG GCTCTAATGG CAATAGGAAC
    12541 AACCGCTCGC TCAGTCTCAA CAACCACGGC TTGATTTCGA CGAATGGGGA GCCTATGGCA
    12601 AGCGGCTCTC GTAACCTTGA AAACGAGTCG CACCCTGGCA GGGCCCACAT GGTACGCGCT
    12661 GGCACATCAT GCAGCCTTTC GCCCACAAAG ATGGACATTG AGGCTAGAGC TGTGCTTGTT
    12721 GAGCGGGACT TGGATCAACA GAGCGAGAAG CGCATGGCAA GTGGCAGAGA AGAGGTGTGA
    12781 TTAGCTGTTG AGCTCGCAGA AGGCGATTGG TTTTCTTTGT GTCTCTTTTG GCTCTCATTT
    12841 TCATTTTCAT TTTCGTTTTT CATTTTTCCT TTGGGAAAGT GAGAGTTTGC TGCTGTGGAA
    12901 AGAAAATGCA ATGCCATGAT ATACGTTGTT TATAAAAGCC GTGTATGCTG TGCTGTAGGA
    12961 AGTACTTTGT ATCCTTATTG CCTATGACTT TTATATATAT AGTGCATCAG TCTGTATCCT
    13021 GTGTCACCTA ACCCCTCCAC AATAGGCACT TACTTGCTTC TTCTCAAGCT TGGGTAGCTG
    13081 CGCTGGTTCC CATTTTGACT CCACTCCCGT TGTTGCGCGT CCCTTCCGTT TCATCATCGC
    13141 GAGTTTGTCG CGTGTTTTGA TCTCTTTATG CACACAAACT TATGCTGAAA TTTCTTCTCA
    13201 TGCTCTTTTT TTCTTCTCTT CTCCCTTCTC CTCTCCTCCC CCTCCTCTTC TTTTTTCTTT
    13261 GCCGTAGAGG ACACCTTCTC ATCCGCCGTC GCCCGCCCGC TCCCCCGCCC ACACTCCTTC
    13321 CCCAAGAAAC GGAAATCCAG TCACTTGTTC CGTCTCGTCT CTTATACATT CATATAACAA
    13381 CCACGGCGCG CATTTATCTT GGCTGACTCC TGCGCATAGA TGTGCTGCGT TTCTCTCTTC
    13441 TCTTATCAAG TCTTTTCTTC TTGTTTGGTT TTGGTTCTCG AGTACTGACT GCTTTGTATT
    13501 CACTATTTAA TTATCGGCAT ATTTACAAAT GGCGGCAGTA TTCTTTCCTC CCACATGTGC
    13561 TCCCGGCTCT GGCCCAGCCG GCTCCTCGAT CCCAGACCAG ATACCCCGAA CTCCGCCGTC
    13621 GCCTTGTCCG GTCTCTAATT CCCCTTCCAA TGCCGCTGCT ATTGACTCAT CATGCGATTG
    13681 CAAACCAATG ATGCCTATTA TGCAGCGAGC CCGGCCCCGC CCTCGACGTC GCTGGAAGCT
    13741 TCCCAGCTAC GACAGTAGCT CTGCTTCGGC CTCTGATCCC GAAGCCCAAG TCTCTTCTCT
    13801 CGAAGATGCC GACTCTATCC CAGCGATCGA GTCTCGTCAC CGCGGACATT GCTCAACATT
    13861 GACTACAGCC ACTTCGGCCC AAGGCCTTTC CACTCCTTCA TCGGACGCTC CGTCCTACTC
    13921 GACAGGCCTA TCATCACTAC AGCCCAACCC TTCGTACTCG TCTTTGATGC GGTACAATTC
    13981 CTGTACAACT GCCCCGATAA AACGAACTCG CAATATGTCT CCGTATCCGC TTCTGTCCTC
    14041 TGCTACTACA ACCACAACCA TCGCCACAGC CGCAACCAAA GAATTTGCCC CCCCTCTTCC
    14101 TACTAGTAGC GCGCATGTTG CTACTGCCTC CGACATAGCC TCGGATGACG ATGATGGCTC
    14161 ATCTTGGCTA GTCATAAAAA GCCCCGCTAG AAGCAAAATT CCCATTCCTC TACATAGCTA
    14221 TAGACGAGCA AACACAATGG GCGACTCTAA GCGTTTTCGC TCGAATAATA ATACGTGGTA
    14281 TTCATCTGTT ATCTCCGCAA TCCGAAAGGT CGGAGAGCCC AGTGACGAGT ATGACAAGAT
    14341 CGAAATCACG GGCCAGCTAC GCCTATCTTC CCCTCGTCCC CATGGCCTCC ATAGAAGCTC
    14401 AACCTCAGCC GCACTCTCTA GGCTGCATTC ACGCTATCGC TCAAACTCCA CGATGACCAA
    14461 CTCTGGCTTT TCTTCCACGG CAGACGACGA ATACAACACT GATTCTTTCT ATGAGCCTCA
    14521 GATGGAGTAC CGAAAGCCTA CAAAACTCGC TGGGTATCGA CCAAAGTCTG ATGCACACCC
    14581 TTTATCTATG GCACCTATGT CTGCCACCAA AAACACCAGT GCCACCTTTA CCGGAAAGCC
    14641 GAAACGGGCC TTGAAAAACA TTTCGGAGAC CCTTCTAACT AGGCTATGGC ACTCTGATCG
    14701 CGAGGATTCT AACTCGCCTG TTGAAGATAG CCTCAACCTT GAACTGTCGC TGCCAGAGCC
    14761 CCACTCTCAA CCATTGGAAC AACCTAACGT TAGTCACAAT ACACGGGCCA GGCAAAGGGC
    14821 ATATAACAAG CGAGCAGACT CTGGATGGAG CTTAAGTTTG GGGTCTTAGT TTGCACCCCG
    14881 GGCCAAGCAA AGTCGAAGTC CACTCGGTGC AGCCAACAGC ACTGCCATGA ATTCCATGGC
    14941 CCCTGCTGCT GCTAATGGTG CTTCTGTGCC TGCACCCACC AAGCCTCTCC AACTCCCCCC
    15001 CGCTGAGCCG GAATGGCCCC AAAGCCGTCA AGCCCCACGC CATTCATTTT TTAGTCTCAA
    15061 GCTCGGCCAT GGCACACATG GCAATCTGGA GAATACGAAG AAGAAAGGCA ACTTCCGGAG
    15121 GCAGTTGCGC TTCCGAGGCT TTCACCACGA AATTGGCAGT GAAACAGATG CTGCTGCGGT
    15181 GCACGTACCC CAATGGCTTC CCGAAGACTG GAAGCCATTT GCACAATTGA CTCTTCTAGA
    15241 GAGTCTCCAG CGCCAGGCTC TCACAGAAGA CCCTGCCGAG TGGCAGCCGT ACAATGCCTC
    15301 CGCTGCTAGC TGTGTTTTGC AGCATCCCCG ACCCAACAGA CACTGGGGAA GAAAAGAGAG
    15361 GGCAAAGTGG CAGTACATGG GAGATACGGC CCGTCACTTC AATACAGCTG AAGCTTGA
//
LOCUS       Ce.fimbriata_CMW15049_AlphaReceptor      9009 bp    DNA     linear   UNA 
DEFINITION  Ceratocystis fimbriata isolate CMW15049 15049_TAG_L008_R1_002_trimmed_contig_15, whole genome shotgun sequence
FEATURES             Location/Qualifiers
     Transcript      5109..6371
                     /score="0.65"
                     /source="AUGUSTUS"
                     /g3.t1
     CDS             join(5109..5895,5950..6371)
                     /source="AUGUSTUS"
                     /transcript_id="g3.t1"
                     /gene_id="g3"
                     /score="0.89"
                     /score="0.74"
                     /frame="[complement(6798..6800): 0,
                     complement(6801..7219): 2, complement(7274..8060): 0]"
                     /label="Alpha pheromone receptor"
     gene            5109..6371
                     /score="0.65"
                     /source="AUGUSTUS"
                     /g3
     Initial         5109..5895
                     /score="0.74"
                     /frame="0"
                     /source="AUGUSTUS"
                     /transcript_id="g3.t1"
                     /gene_id="g3"
     intron          5896..5949
                     /score="1"
                     /source="AUGUSTUS"
                     /transcript_id="g3.t1"
                     /gene_id="g3"
     Terminal        5950..6371
                     /score="0.89"
                     /frame="2"
                     /source="AUGUSTUS"
                     /transcript_id="g3.t1"
                     /gene_id="g3"
     Transcript      7120..9009
                     /score="0.62"
                     /source="AUGUSTUS"
                     /g2.t1
     CDS             join(7120..8379,8461..9009)
                     /source="AUGUSTUS"
                     /transcript_id="g2.t1"
                     /gene_id="g2"
                     /score="0.92"
                     /score="0.67"
                     /frame="[complement(4160..4162): 0,
                     complement(4163..4708): 0, complement(4790..6049): 0]"
                     /label="Hypothetical"
     gene            7120..9009
                     /score="0.62"
                     /source="AUGUSTUS"
                     /g2
     Initial         7120..8379
                     /score="0.67"
                     /frame="0"
                     /source="AUGUSTUS"
                     /transcript_id="g2.t1"
                     /gene_id="g2"
     intron          8380..8460
                     /score="0.92"
                     /source="AUGUSTUS"
                     /transcript_id="g2.t1"
                     /gene_id="g2"
     Terminal        8461..9009
                     /score="0.92"
                     /frame="0"
                     /source="AUGUSTUS"
                     /transcript_id="g2.t1"
                     /gene_id="g2"
ORIGIN
        1 GCTATGGTCG TATGTTCGGA ATATAGCGCG TTTATCGGAC ATTATATCTT GATTGGCCGG
       61 CGCCGACAGA GAAGTTCAAA TCTAAGCAAA CCTGCAACTG CTGACCGCCC AGGAGTTACT
      121 GGAAGATGAC ATCAGCCAGC ACCTCCTGTC CGGAATACGC CGTCGTATTG CTGCGCAATA
      181 ACAGTAGGTA GACGTTAAAT AATACAATAA CGATAACAAA TGGGAGCCCG TTTTGGGAGT
      241 CCGGAGTCGC TGTAACTGGT GCTGAAGACT CTGGCAAGTA TCACGAGAGA TGGTGACATT
      301 ACTGTCTACT CAAGTCTAAG GCCTTCTGCT AGCCAAACAT AACGAGGCCA CTGGTGAGCA
      361 TGTAAGCCTC TGCTAAGGGT ATGGAGCCAA AAAACTTGAG GACAAGCTTC CAAAAAAATA
      421 AAAGCAGCAT GGTACGCCGC AACCTCGAGT TCTCCTAGGA AAAAGAAAAC AATGGCCGGA
      481 GCTTAGGCTG TGCTGTTCGA ACCCCGCTTA GAGGCAGGCT ACTGCCCCCA CCAGCTACCT
      541 AGTAGCATTT GCAGCACTCA GGGCATCCTA GAATGGCGCA GCCATCATCA AAGGCGGGCA
      601 AACAATAGAG GAAAGGCGAC GGCAAGGAGG TGCATGAAGC AGAGAAGCGA TGAGGAGGAG
      661 CGAGATGTGT GCGTGGGGTT GGAAGACTCT CGGAATCTAA GCACATCTGA AACTACTAAA
      721 CGCTCAGGAG TTGCACCGGA ATATGAGACC AGCCAGAAGT CTGCTCGACC AAGAAGACTG
      781 GCTGTATGTG ATATCCGCCA AGTTTTTGTT TTTTTCCCTC CGGATTCGAA TAGAGAAGCC
      841 GGATGGTTGA AGGCGCAATG GCCCCCAATG AAAGTTCCTT TGAGAAAGCG AGTCCTCTTC
      901 TCGCTGCATG ACGTCAACTT GCACATAGTT TATGCCCTTT GCCTCGTTCT TCCAACACTC
      961 GCTGTCTAGC AAGCCACATC CAGTTTTCAG CCAGTAACAC AAAATTATCA GTGCACTTGG
     1021 ATAGTCACCA TAGCATATGC ATCACGCATG GTATTACAAA CTTGGATTTG TCAAAGTTTT
     1081 GCATGGAGAG AGGACTTTTT CTATCCATGT GCCATGGGAC AGCTCGATGC AAGGCCCAAT
     1141 AGGGATAGGG CCCGAGCGAC TTCATTTTTG CAAGTGATTC CAGCTTAAGA TATCGTGAGA
     1201 AGAATAGTGG TAGGCGGTGC CCATACGAAA TTCTAAAATG AGCGAGGCTA GGGTTGTGCT
     1261 AATGAAATCT CTGTTGGTAA TTGTTTCCTC GTGATTAGCT AGGAATTGTA GTTTAAAGCC
     1321 CTGGGTAGTG GGAAGTAGTT TCCCGGATTT CTTATCAGCA TGATAGTCTT GTGAAAACGA
     1381 TGATCACTAG AACGTGTTCA TTTCTGGTAC AAGGAAACAC TAGGGTTAGT ATCTTGATAT
     1441 AACCCCGAAC TCTATAGCCC CACATTTTCG CAAGAAAAAA GCTGGACGGC CAACGTCAGG
     1501 AAACAGGCAG GTTTCGAACA TTTCCACGAC ATCAGCTCTC GACAAACTAC AGGCCACGAT
     1561 ACAAATCCAC TTGCCGAATC CTCCATCTTG AATTTGAATT TTCAATTTCC CAAAATAAGC
     1621 AAGCGACCGA CATGGCTCCT CGCGGTATCA CTGGCCCCGG CTACAGAGTC GCTCCTCGCG
     1681 GCTTCTTTGG CTCGACTTAC GATGCTCTTA CCAGCTCCGA GAACGCATCG GTCGTGCGCG
     1741 GAGTGGCTAT CTTTGGTGTA AGTACTCCTC CTGCTGCTCC TGCTGCCGGA TATTTGGAAT
     1801 CACTGGAGTG ATGGCGGGAG TGGGGAGTTG CTTGAAGGGG ACCTCTATTA ACGATTGAGA
     1861 ATCTAGGTCG CTGTTACTTT CTTCGCTAGT GGCTTGGGTG ATCTGTTTGT GCCTAGGTGA
     1921 GTGGCCTCTC GGCTCTAATG GGAAATACGG GCGGGGGCTG GTTCACTCGC TCTGTGTCAC
     1981 CCTGCCTCTG TCTGGATGGG ACTGAAGCTA ACGGATGAAC CTGGGAGTAT AGCCAGTAGA
     2041 AGTCGTCACG GAACTGGAGA TCGAGGCCGA AAGATTGAAG TTGGCTTGAG CGGAGGTTCA
     2101 TACAAGAAAT GGCTCTATTT ATGACGCGCT ATCTCTGCTC TAGCGGTGTT GGAAGATAGC
     2161 ACGGACTACT GGGGGTGTGT ATCGCCGCCT ATATTACCAC CGTGTATGAA TACCGGTATT
     2221 GGCGAGGGTG AGAAACGTGC TTTGGTGGCT GCCTGTAAGA TTAGCTTGGG TTATCTGGTA
     2281 TGTGCACTGC TCATCACGGG GCTGGCACAA TGGAGGGGGG CGGGATAGGC TTTAGTGCTC
     2341 TTTGGAGTAA AATGATCAGT TTTATTTCTT TACGGCTTGC TAATAGTTGC AGTGTCACCC
     2401 AAGCACTGTC AGAGTGTATA GAGACGCAGC TGCAGGGTCT GCGTGTCTTC CTTTGCGTTA
     2461 CAGGCTGGCC AGTGGACCTG ATTTGAAATA TCAGATGCGA TGTCAGGGTC GGTATGGCTT
     2521 GCTGCAAAAG AAAGTAGCCC TCAAACCGAC GTATATGAAA ATGGTGACCT GAGATGGGCG
     2581 GACACGAAAA GGAGATTATG AATGGTCTTA GGGCTAGACA GATGCGAGAT GAACATGGTA
     2641 AGAGGGGACA AATGAGAAAG CAGTAGTGGA GCACTGTTCC ATCCTGAGTC GTCAGTCGTT
     2701 CATGGCGGTT TGATAAAGAA AGACACTGTA GGAAGCGGAA CAGAATGGAA TATGACAGCG
     2761 CGCATGGCAA GGAGACTACA GCTGCATACA GACATGAGTT CAAACATACG TGCGTCAAGT
     2821 TAAACACATG CACCGCTGTC GCTTGCTGCT GTGGCACCGA TACTGGCGTT GGCGTTGACA
     2881 TTGACAGGAT GAGGAGAAGC GACAAGACCA GTATGCATCG GAAACAAGGC CATTGCAAAG
     2941 ATCAAGGGCT GGGACTAGGC TGAGCCGACA GGCCGCTGTT AGCCTGGGAG CAAGCAAGAC
     3001 AAGGAGCACA GACGCTATAT CCACACCTCG CAGTACAGGT GCGGGGGCGG GCCAAGCAAG
     3061 TATGGTCACA AAACGAAAGG GGGATGTGAA AGATGCTGCA CGCCATGGAG GAGATGCAGG
     3121 CTTTGGCCAT TGGCGGTGCA GGCAGCTAGT CACAATTCTT AGGGGCATGA GCAACCTGTA
     3181 CGTGCTGTAT ATGAATAGGA AGCTAGGGCT TCCCTTGTTG AGAGAGCTGC AGCTGAATAG
     3241 CAGTGCAACG GATAACTAGC TGAACTTGGG TTTATCTAAC GTCTACCGGA ATCACCAAGA
     3301 TCAAACGGGC GAACAGATAA CTGGCGCTAG AGCTAGCAAG TCTGCACTGC AAGCACGGCA
     3361 GATTGAGGCA GGAAGCGCCT GCTAGGAGCA CGAGAAAAAG AGCAAACAAG ACGAAAGCGT
     3421 ATCTTGTAGA GTATAACCAG CTGGCAAGCC TCAGATGTTG AGTGAAACTG TGTGTGATTA
     3481 GCCTCCTTTA CGCTTTATTG CGTAGTGGGC AGGCGGTAGG AATGGGCCAA GACCAAGCCT
     3541 AGACCGGCTT TGCTCTGCTT GACTTCCGAT AGCTACAAAG AGGTCATCAG GAGGCGTCTG
     3601 GGCCCAATTC TGCTCGTTTA TTTATTTTAG TTTATCGTTT CTTTTTCCAT GTCGAGGTGC
     3661 GGATCGGCGA ATAGCAGTGG CAATAGCAAT CACCGGCCCC GCTTTTCGGA GGTATAATGT
     3721 TAAGCCTGGA CCCACTAAAC TAAAGAACAA TAGCAAGCGA GAAAGACACC TTTTAACCCA
     3781 AAAAGGAAAC ATCCTGGTCA AAACTGACAG GGGCGGTCCT CGATATAAGA GGCAATGCAA
     3841 AATTGGCAAC AATAAAAAAT CAGGTAATTT AATGGGAGCA ATGGCGGCAG GCAGCTTGTA
     3901 GAGTAACTGC CTGTGTATGG TCTCAATTTT ATTTCTAATT TACCGTTTGA TTCATCTCCC
     3961 TCCCTATCCA TTCAATGTTT CTCCCGGCTA CTATACCATT ACCATCTTTC TTCCATTCCC
     4021 TGCTTGCTTG CATCCCACCA GGGCCGGTGA TTTGCGCTGC AATGTGATCA TAGAAAGGAT
     4081 CTGGCAAACT CGCAGTTGGG CTAGCACCAG GAGTACGAGC AGAACAACCA AAAGAGATCC
     4141 GGGCGCCTGA GGGCAGACGA AGCGAGCTGG GGTCTGTAAG TCACACTCCT TCAGAACAGC
     4201 AGCCCACCAT GGAAAAAGAT GCGAGTGAAA GATGCTGCTA GACAGGACAT GACAGAACGA
     4261 TCCTAGATGC CGGCTCTCGT TTCTTTAATA CCTCTTTGAT TCCAGCTCCA GCTTCATTAT
     4321 TGTGAAGCTC AGTGCCAAGT GCCTTTGAAA GTGGCGTTTC TTTTCCTTGT CTCTTTTTGA
     4381 AATATAGTCT CTCCGTTTCC TAACCCCAGC GTCACTATTC CTTATTGGCC TGCCGTTGCC
     4441 TACACATCTT TCATTGTTTC TTTGCTGTCT TGCCACTGGC AGAGTTGGTG CATGAAATCT
     4501 CGCATTTCGA CAAATCAGAT TGCGATATAT CTAGTTTCAG GCCATACCCT TTCTTACCAC
     4561 TTTCGTTGAA ACCATTCTCT TTCTCGCTGA GCTGAGCCTT TGCTGTGTGT AGTACAAAGC
     4621 TCATGACAGG CCTGGACGGA GAACGCTAGG GCTGGCATGA TAACCACATC GATATCTGGC
     4681 TACTGGTAGA CTGCGGCTTT TTCTCTATGG CGTACCTCTA GTTCTCCTGC TCTTTGTCTA
     4741 TGATTCTTTG AGTTTCTGTG GTCATATCCT GCCTTCTCCC CCATCCTCTT CTTTGGTATT
     4801 CTGCGATATT ATATGTTAGC TTCTAAGACT TTTCTTTGTT ATCAATCCCC ACGCCCCGGC
     4861 TAGTCTGCCG TGTATATAAT GAGTAAGGGC TCCATATCGT CTTCATCTCC CTCCAACCTT
     4921 CTCGCTGCAT CATCCATCTT TCTCAGAGAC AGACTTCAAG GCCGTCCTTC TTTTCCTTTT
     4981 ACTATATAAT TTCTACTCTC ACATTGCATT GGCTCTGGCT CTCACCGTCC AAGACAGGGC
     5041 ACTCTTCTGC ACCTTGACTG CCTTTGCTTC TACTGATAAG TTTCCAAATC TTTGCCCATC
     5101 TGTTCACCAT GTCTAATCAA GACAATGCCA CTCCGGGCTC TAGCAGCGCC TTTAATCCGT
     5161 ACACCCAAAT CTTCAATATC ACACTGTCAG ACGGGGTGAC TCAGATTGGC GTATCTCTGG
     5221 ATGACATGAA TTACGTTGTT GGAATCTACT ACTCCCAGTC CATCTCCTAC GGCGTTCAGT
     5281 TTGGCCTTTG TGGTGGCATC TTCCTAGCTC TGGTGACGTT TAGCTTGCCT GAACGCATGC
     5341 GCAAGGTCAG CGTGAGGCTG CAGGCAGCCG CCCTCTTGGT CAACATGTTC CGTACACTGC
     5401 TGCTGGCGCT GTACTACCCC TCCAATTTCA CCGAGCTGTA TGACCTGGCT AGCGGCGAGT
     5461 ACCTGAAAGT CAATAATTTG GACTTTTTCG TAAGCATTGG GTCCAATGCT GCCGGAGGGA
     5521 TGACGTTCCT TTTGATTCAG TGCATTTTGA TGATGCATTT GTGGACGATA ATGCAACTGT
     5581 GGCCGCCAAC GATCAAGTGG GTAACCATGA CAGTTTCAGT TCTTTCTAGC ATGGCACTTT
     5641 TGGCTCTAAA GATTGTGGTT TATGTGCTAT ACAGCCAGGC TGCACTGCGG ATAGAGCCAG
     5701 TTAGTACATA TACCGGGCGG CTTTTCTTTG TGTCGAACGT CTTTTTCGCG GCCAATATCT
     5761 TCTGGTTTGC GGGTCTGTTC AACGTGAAGC TCATCATGCA TCTTGTCAAG AACAAGCGCT
     5821 TCCTTCCTTC ACGCAACAAA TTCACACCGA TCGAGGTCTT GGTGGTTACC AACGGTCTCA
     5881 TGATGGTCAT TCCGAGTAGG TCTTATCGTC GCTTTTGTAG TCTGGGCACG CACTAACACA
     5941 TGGCTCTAGC CATCTTCGCT AGTCTCCAAC TAACGCGCAT GGCGTTCCGC TTCGAAGTTG
     6001 TCCCCTGGAT GATGACGTCC ATTATCTGCG TGCTTTCCTA TGGCTCTCTC GTTGCCCAAC
     6061 GTATCTCAAA CAGCCCTATT CAAAGTTTCG CCAATATCGG ATCACCCAGC GGCTCTAATG
     6121 GCAATAGGAA CAACCGCTCG CTCAGTCTCA ACAACCACGG CTTGATTTCG ACGAATGGGG
     6181 AGCCTATGGC AAGCGGCTCT CGTAACCTTG AAAACGAGTC GCACCCTGGC AGGGCCCACA
     6241 TGGTACGCGC TGGCACATCA TGCAGCCTTT CGCCCACAAA GATGGACATT GAGGCTAGAG
     6301 CTGTGCTTGT TGAGCGGGAC TTGGATCAAC AGAGCGAGAA GCGCATGGCA AGTGGCAGAG
     6361 AAGAGGTGTG ATTAGCTGTT GAGCTCGCAG AAGGCGATTG GTTTTCTTTG TGTCTCTTTT
     6421 GGCTCTCATT TTCATTTTCA TTTTCGTTTT TCATTTTTCC TTTGGGAAAG TGAGAGTTTG
     6481 CTGCTGTGGA AAGAAAATGC AATGCCATGA TATACGTTGT TTATAAAAGC CGTGTATGCT
     6541 GTACTGTAGG AAGTACTTTG TATCCTTATT GCCTATGACT TTTATATATA TAGTGCATCA
     6601 GTCTGTATCC TGTGTCACCT AACCCCTCCA CAATAGGCAC TTACTTGCTT CTTCTCAAGC
     6661 TTGGGTAGCT GCGCTGGTTC CCATTTTGAC TCCATTCCCG TTGTTGCGCG TCCCTTCCGT
     6721 TTCATCATCG CGAGTTTGTC GCGTGTTTTG ATCTCTTTAT GCACACAAAC TTATGCTGAA
     6781 ATTTCTTCTC ATGCTCTTTT TTTCTTCTCT TCTCCCTTCT CCTCTCCTCC CCCTCCTCTT
     6841 CTTTTTTCTT TGCCGTAGAG GACACCTTCT CATCCGCCGT CGCCCGCCCG CTCCCCCGCC
     6901 CACACTCCTT CCCCAAGAAA CGGAAATCCA GTCACTTGTT CCGTCTCGTC TCTTATACAT
     6961 TCATATAACA ACCACGGCGC GCATTTATCT TGGCTGACTC CTGCGCATAG ACGTGCTGCG
     7021 TTTCTCTCTT CTCTTATCAA GTCTTTTCTT CTTGTTTGGT TTTGGTTCTC GAGTACTGAC
     7081 TGCTTTGTAT TCACTATTTA ATTATCGGCA TATTTACAAA TGGCGGCAGT ATTCTTTCCT
     7141 CCCACATGTG CTCCCGGCTC TGGCCCAGCC GGCTCCTCGA TCCCAGACCA GATACCCCGA
     7201 ACTCCGCCGT CGCCTTGTCC GGTCTCTAAT TCCCCTTCCA ATGCCGCTGC TACTGACTCA
     7261 TCATGCGATT GCAAACCAAT GATGCCTATT ATGCAGCGAG CCCGGCCCCG CCCTCGACGT
     7321 CGCTGGAAGC TTCCCAGCTA CGACAGTAGC TCTGCTTCGG CCTCTGATCC CGAAGCCCAT
     7381 GTCTCTTCTC TCGAAGATGC CGACTCTATC CCAGCGATCG AGTCTCGTCA CCGCGGACAT
     7441 TGCCCAACAT TGACTACAGC CACTTCGGCC CAAGGCCTTT CCACTCCTTC ATCGGACGCT
     7501 CCGTCCTACT CGACAGGCCT ATCATCACTA CAGCCCAACC CTTCGTACCC GTCTTTGATG
     7561 CGGTACAATT CCTGTACAAC TGCCCCGATA AAACGAACTC GCAATATGTC TCCGTATCCG
     7621 CTTCTGTCCT CTGCTACTAC AACCACAACC ATCGCCACAG CCGCAACCAA AGAATTTGCC
     7681 CCCCCTCTTC CTACTAGTAG CGCGCATGTT GCTACTGCCT CCGACATAGC CTCGGATGAC
     7741 GATGATGGCT CATCTTGGCT AGTCATAAAA AGCCCCGCTA GAAGCAAAAT TCCCATTCCT
     7801 CTACATAGCT ATAGACGAGC AAACACAATG GGCGACTCTA AGCGTTTTCG CTCGAATAAT
     7861 AATACGTGGT ATTCATCTGT TGTCTCCGCA ATCCGAAAGG TCGGAGAGCC CAGTGACGAG
     7921 TATGACAAGA TCGAAATCAC GGGCCAGCTA CGCCTATCTT CCCCTCGTCC CCATGGCCTC
     7981 CATAGAAGCT CAACCTCAGC CGCACTCTCT AGGCTGCATT CACGCTATCG CTCAAACTCC
     8041 ACGATGACCA ACTCTGGCTT TTCTTCCACG GCAGACGACG AATACAACAC TGATTCTTTC
     8101 TATGAACCTC AGATGGAGTA CCGAAAGCCT ACAAAACTCG CTGGGTATCG ACCAAAGTCT
     8161 GATGCACACC CTTTATCTAT GGCACCCATG TCTGCCACCA AAAACACCAG TGCCACCTTT
     8221 ACTGGAAAGC CGAAACGGGC CTTGAAAAAC ATTTCGGAGA CCCTTCTAAC TAGGCTATGG
     8281 CACTCTGATC GCGAGGATTC TAACTCGCCT GTTGAAGATA GCCTCAACCT TGAACTGTCG
     8341 CTGCCAGAGC CCCACTCTCA ACCATTGGAA CAACCTAACG TTAGTCACAA TCCACGGGCC
     8401 AGGCAAAGGG CATATAACAA GCGAGCAGAC TCTGGATGGA GCTTAAGTTT GGGGTCTTAG
     8461 TTTGCACCCC GGGCCAAGCA AAGTCGAAGT CCACTCGGTG CAGCCAACAG CACTGCCATG
     8521 AATTCCATGG CCCCTGCTGC TGTTAATGGT GCTTCTGTGC CTGCACCCAC CAAGCCTCTC
     8581 CAACTCCCCC CCGCTGAGCC GGAATGGCCC CAAAGCCGTC AAGCCCCACG CCATTCATTT
     8641 TTTAGTCTCA AGCTCGGCCA TGGCACACAT GGCAATCTGG AGAATACGAA GAAGAAAGGC
     8701 AACTTCCGGA GGCAGTTGCG CTTCCGAGGC TTTCACCACG AAATTGGCAG TGAAACAGAT
     8761 GCTGCTGCGG TGCACGTACC CCAATGGCTT CCCGAAGACT GGAAGCCATT TGCACAATTG
     8821 ACTCTTCTAG AGAGTCTCCA GCGCCAGGCT CTCACAGAAG ACCCTGCCGA GTGGCAGCCG
     8881 TACAATGCCT CCGCTGCTAG CTGTGTTTTG CAGCATCCCC GACCCAACAG ACACTGGGGA
     8941 AGAAAAGAGA GGGCAAAGTG GCAGTACATG GGAGATACGG CCCGTCACTT CAATACAGCT
     9001 GAAGCTTGA
//
LOCUS       Ce.fimbriata_LPF1912_AlphaReceptor     12922 bp    DNA     linear   PLN 22-JAN-2020
DEFINITION  Ceratocystis fimbriata strain LPF1912 Cfimeuc_scaffold21.1, whole
            genome shotgun sequence.
ACCESSION   VNIJ01000021 VNIJ01000000
VERSION     VNIJ01000021.1
KEYWORDS    WGS.
SOURCE      Ceratocystis fimbriata (unknown)
  ORGANISM  Ceratocystis fimbriata
            Eukaryota; Fungi; Dikarya; Ascomycota; Pezizomycotina;
            Sordariomycetes; Hypocreomycetidae; Microascales;
            Ceratocystidaceae; Ceratocystis.
REFERENCE   1  (bases 1 to 321748)
  AUTHORS   Santos,S.A., Vidigal,P.M.P., Thrimawithana,A., Betancourth,B.M.L.,
            Guimaraes,L.M.S., Templeton,M.D. and Alfenas,A.C.
  TITLE     Comparative genomic and transcriptomic analyses reveal different
            pathogenicity-related genes among three eucalyptus fungal pathogens
  JOURNAL   Fungal Genet. Biol. 137, 103332 (2020)
   PUBMED   31926322
   REMARK   Publication Status: Available-Online prior to print
REFERENCE   2  (bases 1 to 321748)
  AUTHORS   Santos,S.A., Vidigal,P.M.P., Betancourth,B.M.L., Guimaraes,L.M.S.,
            Templeton,M.D. and Alfenas,A.C.
  TITLE     Direct Submission
  JOURNAL   Submitted (25-JUL-2019) Department of Plant Pathology, Universidade
            Federal de Vicosa, Peter Henry Rolfs Avenue, Vicosa, Minas Gerais
            36570900, Brazil
COMMENT     ##Genome-Assembly-Data-START
            ##Assembly Date          :: 12-OCT-2018
            Assembly Method        :: A5-MiSeq v. MAY-2016
            Genome Representation  :: Full
            Expected Final Version :: Yes
            Genome Coverage        :: 100.0x
            Sequencing Technology  :: Illumina MiSeq
            ##Genome-Assembly-Data-END##
FEATURES             Location/Qualifiers
     Transcript      complement(1..1320)
                     /score="0.71"
                     /source="AUGUSTUS"
                     /g4.t1
     CDS             complement(1..1320)
                     /source="AUGUSTUS"
                     /transcript_id="g4.t1"
                     /gene_id="g4"
                     /score="0.71"
                     /frame="[complement(5729..5731): 0,
                     complement(5732..7048): 0]"
                     /label="Vegetative incompatibility protein HET-E-1"
     gene            complement(1..1320)
                     /score="0.71"
                     /source="AUGUSTUS"
                     /g4
     Single          complement(1..1320)
                     /score="0.71"
                     /frame="0"
                     /source="AUGUSTUS"
                     /transcript_id="g4.t1"
                     /gene_id="g4"
     source          <1..>12922
                     /organism="Ceratocystis fimbriata"
                     /mol_type="genomic DNA"
                     /submitter_seqid="Cfimeuc_scaffold21.1"
                     /strain="LPF1912"
                     /host="Eucalyptus sp."
                     /db_xref="taxon:5158"
                     /country="Brazil: Bahia State"
                     /collection_date="02-Jan-1999"
     Transcript      9022..10284
                     /score="0.66"
                     /source="AUGUSTUS"
                     /g5.t1
     CDS             join(9022..9808,9863..10284)
                     /score="0.81"
                     /score="0.82"
                     /source="AUGUSTUS"
                     /transcript_id="g5.t1"
                     /gene_id="g5"
                     /frame="[14750..15536: 0, 15591..16009: 2, 16010..16012:
                     0]"
                     /label="Alpha pheromone receptor"
     gene            9022..10284
                     /score="0.66"
                     /source="AUGUSTUS"
                     /g5
     Initial         9022..9808
                     /score="0.81"
                     /frame="0"
                     /source="AUGUSTUS"
                     /transcript_id="g5.t1"
                     /gene_id="g5"
     intron          9809..9862
                     /score="1"
                     /source="AUGUSTUS"
                     /transcript_id="g5.t1"
                     /gene_id="g5"
     Terminal        9863..10284
                     /score="0.82"
                     /frame="2"
                     /source="AUGUSTUS"
                     /transcript_id="g5.t1"
                     /gene_id="g5"
     Transcript      11033..12922
                     /score="0.49"
                     /source="AUGUSTUS"
                     /g6.t1
     CDS             join(11033..12292,12374..12922)
                     /score="0.51"
                     /score="0.96"
                     /source="AUGUSTUS"
                     /transcript_id="g6.t1"
                     /gene_id="g6"
                     /frame="[16761..18020: 0, 18102..18647: 0, 18648..18650:
                     0]"
                     /label="Hypothetical"
     gene            11033..12922
                     /score="0.49"
                     /source="AUGUSTUS"
                     /g6
     Initial         11033..12292
                     /score="0.51"
                     /frame="0"
                     /source="AUGUSTUS"
                     /transcript_id="g6.t1"
                     /gene_id="g6"
     intron          12293..12373
                     /score="0.96"
                     /source="AUGUSTUS"
                     /transcript_id="g6.t1"
                     /gene_id="g6"
     Terminal        12374..12922
                     /score="0.96"
                     /frame="0"
                     /source="AUGUSTUS"
                     /transcript_id="g6.t1"
                     /gene_id="g6"
ORIGIN
        1 CTAATAATCA TCTGTATCTT CGAGAGGTGG TATCTCGTTG GGGGCTTTGT TCAGAAGGTA
       61 ATCCCTTGCC GACTGATGCA CATAAGAAAC GGCATCGCGA TGGAGAACCA AGAGAGAGCC
      121 ACATGAGCTG ATGATCTCTT CCACTTCTTC CCTCTCCAAG TCTGTAAGTA TGCGAACATC
      181 GTTACGTAGT TGTTCAAAAG GGATAGGATG AGGTGCAGCT AAAGCTCTGT CAAGAATGTC
      241 TTTGCAGAGC CGTGCATCAT CAGTCTTATA GAGCTGCTCC AGGATGTACT TGTATAGAGG
      301 ATCAAGGCCG GTCGGATATG AGCTTAGTAT GGTTAGACTA TGGCGTCTTC TGACGCTCTC
      361 CACGGAAAGC TCCTGACAAA CTAGAGCTAC CCAGAGAAAA GTGCCATGGG AGTTCTCCTT
      421 CATCACCTCT AAGATAGCCG TCTTCATTTT AGGGTCGTAG TTCTTTTCCT CTGCTAGCCG
      481 TTCCACCCTG TAATCGACAT AGGATTCGAC TGCCGCAGAG ACTGAAGCCT GGTCTAGTTC
      541 AAGGTGTATC TTGGCTTTCT GCTCTGGGTC ATACAGGCTT TCCTTAACAT CTGGTAGATC
      601 GTGGCTTGAT ACAATCCATT TGGCAGGCGA GGGCTTGGAA ATGAAGTCAA GCAGGTGTTG
      661 CCGGCCGACG CCGCACTCAT CCAAGGCATC GATGACCAGG ATGGCATTTT TCAGGCTTGG
      721 ATCATTCAAC ATAGCAGTCA TTATATCGCA GAGGTTATGC CAAGCGTTCT CGTCATAAAA
      781 GACTGCCTTG CCTTTAGCAT CGTACTTTTC TCGGATATGC TTGATGAGTT GCGGATTGCA
      841 GCTTGCAAGG TGATAGATCA AGCCTCGTAG CGCAGGCGTG GCAGTATTCA GCTTACCGCC
      901 ATCAGTGGCT TGGAAAAAGA AGTAAGAGAG CGACACCGAC GGATCCGCCT TGAGCTCCTC
      961 GATGATTCCG CAAAGAAGCA TTGTCTTGCC TTTGCCAGTG TCCCCCTTGA CCCAGAGGAC
     1021 TTGAGATTCT TCCTCTTTTT GGAACTGCTG GAAGCTCTTG TGTTCAAGAA CCCATTGATA
     1081 AGAGCCGCTC AGCAGGCCGC CTTTTTTGGT CTCGATGTCA TCCTTGTCAA CGAACGGACC
     1141 GGTAGCGCAG AGGTCTTCAA GGCATTGCTT GTCTTTGTCG TTTTCATGCT GGTTCGTCTG
     1201 TTGTTCTACC GGGACCTTTG GCGCTTCGTG TACGACCGTC TCCTGTAGAC TGACCAACGG
     1261 CACTGGTTCG GGCTCGAGTG TTGGCTGTTC TGGGACAGAT GAGGGGGGTA TAGGTGACAT
     1321 AGCTGAGACA GAGTCTTGAG CAGGAGTCTT CTTTTTTCTT TTTCTTTTCG AAAGCTCTCT
     1381 GGCTTTAGAT CTGAACGTGT TGATGGATAG GATCTTTACT TGAGCTCGGA GCATGTGTAG
     1441 CGATAACAGA CTATTGTTGA GTCTGTGTAA TAGGTTGGTG GGAATGACGA GATTTATCTT
     1501 TACTGTGAAG CAACTTTATT GATACCTGAT GCGGGGTAGC TTTTGCCCAA GGACAGGCGC
     1561 CCATCAGACC AATAGCATTG TGTTGCTTGG TAGGATTTGT CTTACTGTAA GCTGCATGAT
     1621 TTATTTTGCC CAATTAGTAG GATAAGGCAG ACAATCTAAG GATAATGCTC TTGCTGCGCC
     1681 TTGGGCCAGG GTTGTATCAT GAATAGCCTA AACTTTCATT TCCCCAGATG GGCCAGTACG
     1741 TCGCATGTAA ACCAACGTGA GGCTACATGT GCATCGGGCA ATTTTGGCTG AATTTAGTTT
     1801 TGGATAGGAA GTACTCCATT GTCATACTCA TGCTTGCTGA CCACCTCCAT TAAGGCCGAG
     1861 GCAGACTGGT GCAGAGATGG TCTTGATATC TAATGTGTGG AGGTCTATTT GCCTTTTGCT
     1921 CTTCTATAGT GGCCAGCGGA TATAGAGTGA TATGTAAGAG TGCGGGGGGG CAACGTATTG
     1981 CTTTTTTGAA GACTGTTCTG TAACATGTGA GGCGCAAGGC TTAGCTAGGT GCGGGTGCGT
     2041 GGGTGTTGTG TATGGAAAAG AAAGCACGTC CTGTAGAGGG CGAAGGAAAG GGCGAAGAAC
     2101 AAAGGGAGCG CCAAGGTTGA AGGACGGATT GAGAAGAAAA GAGAGGAGCA GGCGAAGCTC
     2161 GGGATAAGGG CAAGCAGAGC ACAAGAAAGA AAAGAAAAAA AGACAAAAAA GACAAAAAAG
     2221 ACAAAAAAGA CAAAAAAGAA CCTTGTCCTG TTGTTATCTG GGTTGTTTGC GTTACAGGCA
     2281 GCCTAATTTG ACTCGTTACA CAAGCCCCCC CCCTGAACAG GCACTAACTA GTCTTGGAAA
     2341 TGAAAAAAAT AAAAATAAAA AAATCGGCGG TAATTCTAGC ACGTTGAATG CGATCCAAGG
     2401 TTGGCAGACA ACCACGTCAC GGTTCACACT CGCCTTAATA AGTCCAAGGC TGCAAAAAGA
     2461 TGGACAGCTC CGCTGATGAA GATGCTCACT ACCAGGGTCG AACTGGCGAC CTTCGCATTA
     2521 CTTGATATTT CGACGGTGAA ATATTAGTAC GACGCTCTAA CCAACTGAGC TAAGCGAGCT
     2581 TGAGAGTTGG AGGTTTGGAT GGTTTCATGA AGCTTCCGGC GAGAAAATCC GGAGTAGCAA
     2641 AAGCGGAGCT CCGCAAAAAG AAATGTCGAC ACCAACGTGA TTCGAACACG CGCCCGCGAA
     2701 CGGACTTCCT GGCTTGCAAG TGCCGGAGCA CCGGCGATAG CAGGGAAGCG CCTTAACCAC
     2761 TCGGCCATAG TGCCTTGGAG ATCTGTTGGA AGTGGTGTTA TACTTCTATT TATACTCCTG
     2821 GAACCACATG GGAGCCCTTT TTTTTGTCGA TGCCCAGCCA GGCACTTCTC AACTCGAAAT
     2881 CGATGAGTTC CGGCGCATTC TTGCAAAGTG GGAAGGCGGA ACGGAGAGCC TAGCACTAGA
     2941 CCAGCCGGTT GGCAGGATCT ACTAGGTCCC AGGTCACTGC GAAGTCCCGG GGAACGAAGC
     3001 AGTAGACCAA CTGGCCAAAG CAGGATGCAA GAGCGTGGAT CTACCGGTTC CCGAGAGAAC
     3061 GACGATGTCT CTGGCGGCGG CGAGGCGTTG GAAGAATGAC ACATTCAGGG CCGATTTTAA
     3121 GAGCTGGATG AGAGATAACT GCCCAAACAC CGATCACCTT GAAGGGGCAC TGGGACTCCC
     3181 AAAGACACAC AAGGTAAACT GGATGAGAGG ACTGAACCGA GGCTCCGTCG CGAGAATCTT
     3241 GGCGGCGCGC TCTAGACATG GCGACTTCGA GGAGTACCAC TCCAAGTTCA ACTATCAGGA
     3301 CGCCGAGACA AAGTGCCAAG TGCCGAGCTG TGGCAAGCCG AAGGACTCTA GCCACCCATG
     3361 GGGATGCATG GGAAGCGCTA CGAGACTGGC AGGAAGGTCT GTAAAGAAAC TCCTCAGAGA
     3421 AGATAGGTCC TGCAAGTACC AGTAGATGTT GAAGAATACA GAAAAAAGTA AACCCAGCAA
     3481 AAGCTACGTC GTACGGGTTT ACAATGGTAC GAAAAACACA CAACACCAGT GATACATAGG
     3541 AAGGGTATCG AGGTGGAAGC AAGCCTTCTA GCTGGATGAG GTACAAAAAG ATTACAGTGC
     3601 CGACATACAA CACTGGGGAT TCTCATGTGG TCACCCACCA TAATACTAGT CCAGCGCTTT
     3661 GTAGGTTAAC TAGGGGAGAG CGGACGGGAT CCCGTGCTTT CTACAAGCTA TGGTCGTATG
     3721 TTGGGCAGAC AAGGAGGTAA CACGGACTGT AAGGCACTCT CCGAAAATGC ATGTGGGAGC
     3781 AAAAAGTATC ACTACATACA ACACCGAGGA TTCGCATGTG GTCACCCACC ATACTACTGG
     3841 TTCGGCGCTC TGTGGCTTGA CTAAGGGGGA GCAGACGGGA CCCCGTATTT TCCACAGGCT
     3901 ATGGTCGTAT GTTCGGAATA TAGCGCGTTT ATCGGACATT ATATCTTGAT TGGCCGGCGC
     3961 CGACAGAGAA GTTCAAATCT AAGCAAACCT GCAACTGCTG ACCGCCCAGG AGTTACTGGA
     4021 AGATGACATC AGCCAGCACC TCCTGTCCGG CCGGAATACG CCGTCGTATT GCTGCGCAAT
     4081 AACAGTAGTT AGACGTTAAA TAATACAATA ACGATAACAA ATGAGAGCCC GTTTTGGGAG
     4141 TCCGGAGTCG CTGTAACTGG TGCTGAAGAC TCTGGCAAGT ATCACGAGAG ATGGTGACAT
     4201 TACTGTCTAC TCAAGTCTAA GGCCTTCTGC TAGCCAAACA TAACGAGGCC ACTGGTGAGC
     4261 ATGTAAGCCT CTGCTAAGGG TATGGAGCCA AAAACTTGAG GACAAGCTTC CAAAAAAAAT
     4321 AAAAGCAGCA TGGTACGCCG CAACCTCGAG TTCTCCTAGG AAAATGAAAA CAATGGCCGG
     4381 AGCTTAGGCT ATGCTGTTCG AACCCCGCTG AGAGGCAGGC TACTGCCCCC ACCAGCTACC
     4441 TGGTAGCATT TGCAGCACTC AGGGCATCCT AGAATGGCGC AGCCATCATC AAAGGCGAGC
     4501 AAACAATAGA GGAAAGGCGA CGGCAAGGAG GTGCATGAAG CAGAGAAGCG ATGAGGAGGA
     4561 GCGAGATGTG TGCGTGGGGT TGGAAGACTC TCGGGATCTA AGCACATCTG AAACTACTAA
     4621 ACGCCCAGGA GTTGCACCGG AATATGAGAC CAGCCAGAAG TCTGCTCGAC CAAGAAGACT
     4681 GGCTGTATGT GATATCCGCC AAGTTTTCGT TTTTTTCCCT CCGGATTCGA ATAGAGAAGC
     4741 CGGATGGTTG AAGGCGCAAT GGCCCCCAAT GAAAGTTCCT TTGAGAAAGC GAGTCCTCTT
     4801 CTCGCTGCAT GACGTCAACT TGCACATAGT TTATGCCCTT TGCCTCGTTC TTCCAACACT
     4861 CGCTGTCTAG CAAGCCACAT CCAGTTTTCA GCCAGTAACA CGAAATTATC AGTGCACTTG
     4921 GATAGTCACC ATAGCATATG CATCACGCAT GGTATTACAA ACTTGGATTT GTCAAAGTTT
     4981 TGCATGGAGA GAGGACTTTT TCTATCCATG TGCCATGGGA CAGCTCGATG CAAGGCCCAA
     5041 TAGGGATAGG GCCCGAGCGA CTTCATTTTT GCAAGTGATT CCAGCTTAAG ATATCGTGAG
     5101 AAGAATAGTG GTAGGCGGTG CCCATACGAA ATTCTAAAAT GAGCGAGGCT AGGGTTGTGC
     5161 TAATGAAATC TCTGTTGGTA ATTGTTTCCT CGTGATTAGC TAGGAATTGT AGTTTAAAGC
     5221 CCTGGGTAGT GGGAAGTAGT TTCCCGGATT TCTTATCAGC ATGATAGTCT TGTGAAAACG
     5281 ATGATCACTA GAACGTGTTC ATTTCTGGTA CAAGGAAACA CTAGGGTTAG TATCTTGATA
     5341 TAACCCCGAA CTCTATAGCC CCACATTTTC GCAAGAAAAA AGCTGGACGG CCAACGTCAG
     5401 GAAACAGGCA GGTTTCGAAC ATTTCCACGA CATCAGCTCT CGACAAACTA CAGGCCACAA
     5461 TACAAATCCA CTTGCCGAAT CCTCCATCTT GAATTTGAAT TTTCAATTTC CCAAAATAAG
     5521 CAAGCGACCG ACATGGCTCC TCGCGGTATC ACTGGCCCCG GCTACAGAGT CGCTCCTCGC
     5581 GGCTTCTTTG GCTCGACTTA CGATGCTCTT ACCAGCTCCG AGAACGCATC GGTCGTGCGC
     5641 GGAGTGGCTA TCTTTGGTGT AAGTACTCCT CCTGCTGCTC CTGCTGCCGG ATATTTGGAA
     5701 TCACTGGAGT GATGGCGGGA GTGGGGAGTT GCTTGAAGGG GACCTCTATT AACGATTGAG
     5761 AATCTAGGTC GCTGTTACTT TCTTCGCTAG TGGCTTGGGT GATCTGTTTG TGCCTAGGTG
     5821 AGTGGCCTCT CGGCTCTAAT GGGAAATACG GGCGGGGGCT GGCTCACTCG CTCTGTGTCA
     5881 CCCTGCCTCT GTCTGGATGG GACTGAAGCT AACGGATGAA CCTGGGAGTA TAGCCAGTAG
     5941 AAGTCGTCAC GGAACTGGAG ATCGAGGCCG AAAGATTGAA GTTGGCTTGA GCGGAGGTTC
     6001 ATACAAGAAA TGGCTCTATT TATGACGCGC TATCTCTGCT CTAGCGGTGT TGGAAGATAG
     6061 CACGGACTAC TGGGGGTGTG TATCGCCGCC TATATTACCA CCGTGTATGA ATACCGGTAT
     6121 TGGCGAGGGT GAGAAACGTG CTTTGGTGGC TGCCTGTAAG ATTAGCTTGG GTTATCTGGT
     6181 ATGTGCACTG CTCATCACGG GGCTGGCACA ATGGAGGGGG GCGGGATAGG CTTTAGTGCT
     6241 CTTTGGAGTA AAATGATCAG TTTTATTTCT TTACAGCTTG CTAATAGTTG CAGTGTCACC
     6301 CAAGCACTGT TAATACGAGC ATCAGAGTGT GTAGAGACGC AGCTGCAGGG TCTGCGTGTC
[truncated: 551,721 more chars]
