# Supplementary material for: Lineage-specific diversity of pheromone response pathway genes is independent of mating strategy in Ceratocystidaceae
Source: BMC Genomics. 2026 Feb 23;27:320. doi: 10.1186/s12864-026-12527-y (PMC13037118; doi:10.1186/s12864-026-12527-y)
Supplement: Supplementary file 3 — Supplementary Material 3. [file 12864_2026_12527_MOESM3_ESM.gbk]

LOCUS       A.beaveri_alpha_pheromone_family_locus     21896 bp    DNA     linear   UNA 
DEFINITION  size21896
FEATURES             Location/Qualifiers
     Transcript      1..1505
                     /score="0.82"
                     /source="AUGUSTUS"
                     /g6.t1
     CDS             join(<1..675,780..1137,1488..1505)
                     /source="AUGUSTUS"
                     /transcript_id="g6.t1"
                     /gene_id="g6"
                     /score="0.82"
                     /score="0.96"
                     /score="1"
                     /frame="[complement(20392..20394): 0,
                     complement(20395..20409): 0, complement(20760..21117): 1,
                     complement(21222..21896): 1]"
                     /label="Monocarboxylate transporter 3"
     gene            <1..1505
                     /score="0.82"
                     /source="AUGUSTUS"
                     /g6
     Internal        1..675
                     /score="1"
                     /frame="1"
                     /source="AUGUSTUS"
                     /transcript_id="g6.t1"
                     /gene_id="g6"
     intron          676..779
                     /score="1"
                     /source="AUGUSTUS"
                     /transcript_id="g6.t1"
                     /gene_id="g6"
     Internal        780..1137
                     /score="0.96"
                     /frame="1"
                     /source="AUGUSTUS"
                     /transcript_id="g6.t1"
                     /gene_id="g6"
     intron          1138..1487
                     /score="0.82"
                     /source="AUGUSTUS"
                     /transcript_id="g6.t1"
                     /gene_id="g6"
     Terminal        1488..1505
                     /score="0.82"
                     /frame="0"
                     /source="AUGUSTUS"
                     /transcript_id="g6.t1"
                     /gene_id="g6"
     Transcript      complement(1709..2106)
                     /score="0.39"
                     /source="AUGUSTUS"
                     /g5.t1
     CDS             complement(join(1709..1722,1773..2106))
                     /score="0.54"
                     /score="0.72"
                     /source="AUGUSTUS"
                     /transcript_id="g5.t1"
                     /gene_id="g5"
                     /frame="[19791..20124: 0, 20175..20185: 2, 20186..20188:
                     0]"
                     /label="Hypothetical protein 4"
     gene            complement(1709..2106)
                     /score="0.39"
                     /source="AUGUSTUS"
                     /g5
     Terminal        complement(1709..1722)
                     /score="0.72"
                     /frame="2"
                     /source="AUGUSTUS"
                     /transcript_id="g5.t1"
                     /gene_id="g5"
     intron          complement(1723..1772)
                     /score="0.72"
                     /source="AUGUSTUS"
                     /transcript_id="g5.t1"
                     /gene_id="g5"
     Initial         complement(1773..2106)
                     /score="0.54"
                     /frame="0"
                     /source="AUGUSTUS"
                     /transcript_id="g5.t1"
                     /gene_id="g5"
     Transcript      5170..7265
                     /score="0.45"
                     /source="AUGUSTUS"
                     /g4.t1
     CDS             join(5170..5613,5661..6663,6734..6954,7155..7265)
                     /source="AUGUSTUS"
                     /transcript_id="g4.t1"
                     /gene_id="g4"
                     /score="0.55"
                     /score="0.53"
                     /score="0.92"
                     /score="0.94"
                     /frame="[complement(14632..14634): 0,
                     complement(14635..14742): 0, complement(14943..15163): 2,
                     complement(15234..16236): 0, complement(16284..16727): 0]"
                     /label="Major facilitator superfamily domain-containing
                     protein"
     gene            5170..7265
                     /score="0.45"
                     /source="AUGUSTUS"
                     /g4
     Initial         5170..5613
                     /score="0.94"
                     /frame="0"
                     /source="AUGUSTUS"
                     /transcript_id="g4.t1"
                     /gene_id="g4"
     intron          5614..5660
                     /score="0.94"
                     /source="AUGUSTUS"
                     /transcript_id="g4.t1"
                     /gene_id="g4"
     Internal        5661..6663
                     /score="0.92"
                     /frame="0"
                     /source="AUGUSTUS"
                     /transcript_id="g4.t1"
                     /gene_id="g4"
     intron          6664..6733
                     /score="0.98"
                     /source="AUGUSTUS"
                     /transcript_id="g4.t1"
                     /gene_id="g4"
     Internal        6734..6954
                     /score="0.53"
                     /frame="2"
                     /source="AUGUSTUS"
                     /transcript_id="g4.t1"
                     /gene_id="g4"
     intron          6955..7154
                     /score="0.46"
                     /source="AUGUSTUS"
                     /transcript_id="g4.t1"
                     /gene_id="g4"
     Terminal        7155..7265
                     /score="0.55"
                     /frame="0"
                     /source="AUGUSTUS"
                     /transcript_id="g4.t1"
                     /gene_id="g4"
     Transcript      10129..11476
                     /score="0.98"
                     /source="AUGUSTUS"
                     /g3.t1
     CDS             join(10129..10271,10330..11476)
                     /source="AUGUSTUS"
                     /transcript_id="g3.t1"
                     /gene_id="g3"
                     /score="0.98"
                     /score="1"
                     /frame="[complement(10421..10423): 0,
                     complement(10424..11567): 1, complement(11626..11768): 0]"
                     /label="Chitinase 1"
     gene            10129..11476
                     /score="0.98"
                     /source="AUGUSTUS"
                     /g3
     Initial         10129..10271
                     /score="1"
                     /frame="0"
                     /source="AUGUSTUS"
                     /transcript_id="g3.t1"
                     /gene_id="g3"
     intron          10272..10329
                     /score="1"
                     /source="AUGUSTUS"
                     /transcript_id="g3.t1"
                     /gene_id="g3"
     Terminal        10330..11476
                     /score="0.98"
                     /frame="1"
                     /source="AUGUSTUS"
                     /transcript_id="g3.t1"
                     /gene_id="g3"
     Transcript      complement(14025..14441)
                     /score="0.67"
                     /source="AUGUSTUS"
                     /g2.t1
     CDS             complement(14025..14441)
                     /score="0.67"
                     /source="AUGUSTUS"
                     /transcript_id="g2.t1"
                     /gene_id="g2"
                     /frame="[7456..7869: 0, 7870..7872: 0]"
                     /label="Putative gene"
     gene            complement(14025..14441)
                     /score="0.67"
                     /source="AUGUSTUS"
                     /g2
     Single          complement(14025..14441)
                     /score="0.67"
                     /frame="0"
                     /source="AUGUSTUS"
                     /transcript_id="g2.t1"
                     /gene_id="g2"
     Transcript      19264..19671
                     /score="0.65"
                     /source="AUGUSTUS"
                     /g1.t1
     CDS             19264..19671
                     /source="AUGUSTUS"
                     /transcript_id="g1.t1"
                     /gene_id="g1"
                     /score="0.65"
                     /frame="[complement(2226..2228): 0,
                     complement(2229..2633): 0]"
                     /label="DUF1640-domain-containing protein"
     gene            19264..19671
                     /score="0.65"
                     /source="AUGUSTUS"
                     /g1
     Single          19264..19671
                     /score="0.65"
                     /frame="0"
                     /source="AUGUSTUS"
                     /transcript_id="g1.t1"
                     /gene_id="g1"
ORIGIN
        1 CCCTCCCCCC AACTCCATAT CTCCCCCCAC CACCCCCACC GACTTCCTCG CCGCCTCCCG
       61 CCTCGCTGAC TCCCAAGTCC CTGACGGCGC CTACGGCTGG GTAATCGTCG CCGCCTGTGC
      121 CGTCAACTTC TGGTGGGCCC TTGGCACCAC CTACTCCTGG GGCGTCATCC AATCCACCCT
      181 AGTCGCCCAC TCTCTCAGCA CCGCTGCCAC CCTCTCCTTC ATCGGCGGCC TCATGGCCGC
      241 CATGATCTCC GCTACCGGCT TCCTCGCCGC CCACCTCGTC CGCCGCCTTG GTGCTCGCCC
      301 CGCTGCCATG CTCGGCGTCC TCTTCATGGG CACCAGCGGC ATCCTATCCT CCTTCACCAC
      361 GCAAAATCTC CCCGGGCTCT TCGTCACCGC TGGCGCTATG ATGGGCTGGG GGATCGCGTT
      421 GACCTTCATG GTCGTCAGTG TCCTGCCATC GCAGTACTTT GCCAAGAAGC GTGGCATGGC
      481 CAACGGGTTA ATTTTTGCCG GCGGGGGCTT CGGCGGCGCA GCGATTAGCG TCGGGCTCGA
      541 CGCGCTCATC GGCAAGGTAG GGCTCCCCTG GGCCTACCGG ATCCTCGGCC TCGCCACCCT
      601 CGCCACTGGG CTGCCCGCCA GCTGTTTCAT CAAAGAGCGC GTCAAGCAAA AGACGCCGCT
      661 CAAAACTTTT GACTGGTAAG TTCCTTCCCC CATTCGCCAC CTGCCCAATC TGATAAGATC
      721 TTTTTTTTCT TATCCATCTG ATAAGATATC AAATACAAAA AACTGACTCT TTTCTACAGG
      781 CGCCTCTTCA AACTCCCTTC CTTCACCATC CTCTTCCTCG CCTCCGCCAT TGGCTGTTTC
      841 CCCCTCTTCG TGCCCCCCTT CTTTATCCCC CTCTACACCA CCACTCTCCA CTTCCCCACC
      901 TCCACCGGCG CCGGCCTAGT CGCCGGCTTC AACCTCTCCT CCGCCGCCGG CCGCATCCTC
      961 TGCGGCCTCC TCTGCGACCG TGTCGGCGCC GTAAACACCC TGCTGCTCTC CTTGATTTTA
     1021 ACCACGGTCT CGATGCTATG CATGTGGCCG TTTTCGACGA CGCTGGGGCC CATGTGTGTG
     1081 TTTGTGGTGG TTAATGGGGC GGCGAATGGC GGATTCTTTA GCATTATGCC GATGGTGGTA
     1141 AGTAATGTTT TTGGGAGCGC GAGGGTCGCG AGTGCGATGG GGATCATGGT TATTGGGTGG
     1201 TTGGGGGGGT ATCTTTGTGG GGCCCCGATT GCGGGGTATA TTTTGGATGC GTCGGGGGGC
     1261 GAAGGGGGCG GGGCCGAGGC GTACCGGCCG GCTATGTACT ATGGGGGTGC CTTGGCGTTT
     1321 GTCGCTGCGG TGCTTGTGGC CAGTGTGCGG TGGAAGAAGA CCGGGAAGCT GCTCGCCAGG
     1381 TTTTAAATAA AAAAGAATCA TCAAGAATGT AGATAGAAAT ATGGGCGTGT TTCGCCATTG
     1441 AATGCATCAG ATACAAAATC ATTATTATAA ACAACTTCCA CTTCCAGACC AAAAGCTACT
     1501 CGTGACTCCG TGTACTTCAC GAATAACCTC CCCCCCTTTT CTCCCATCCA ATCACGGCAT
     1561 AATCCCATTC GGCCCCACAA GAATCACCTC AGTACAATCC TTCGTCGCCC GTCCCCTCAC
     1621 CCTCAACCCC ATCGCCGGCT GCAATGCCTG CCGAATCCCG CAAACCCACC CAATAAACCT
     1681 CAGCACCTCC CTCGCCCTAA TCCTCTGCTC AAACCTCGGC GTCTGCATAT GGCAAATCGC
     1741 CGCAAACGGA TACATCATCC CAAAATTCTT ACTCCACGCG ACGCCCTCCG GTATCGAGTC
     1801 AGACCGTAGC ACGGACGCTG GCGGCGCTGT CGAGAGGATG TCTTCAGCGA TACCTTGAAT
     1861 CGTCATGAGC GTTTTGTGCT TGCGCATTGT GATGAACTCG GAAGTCAGGT CAGCGGGGAG
     1921 CGGGTCGGCT TGGACGGCGA GGTTGAGGAT GTAGAAGAGT AAGTTGTGCA ACTTGAGGCG
     1981 GCCGACGGGC AACTTGTACA TGCGGCAGGC CCGGGCGTTG TCTTCGTTGG TCACCTGCAT
     2041 GGCCAGGTAT GCCGCGTATT CCCGTTCGAG ACTGTCCATC TGGGCCAGCA ACGGCAACGT
     2101 GACCATCGCG GCAAAGTCGG GGTCGTCTCG CGTGATTATG TGGAGCATCT GCGGGAAAAT
     2161 GTCGGAATAC TTGGCAGCCA GAAATGCCGA TGCCAACGAT ATCTTTTCCG CCGGCAATGT
     2221 TCGCCATTGC GAGTAGATAT GTAGCCATCG CAACAGCGTC TCTGGACAGG GCTGATTCGT
     2281 CGCGTTAAAG TGGATCTGTA TCGTCTCAAC ACACAGCCAA AACAACTGCC GCCCCTGTGC
     2341 CGTACTGAAC TGATCGAGTC CCCGAGCATC AATCAGCTTG ATCAACCCGG TATGATGGAT
     2401 ACTCCAACTG GCCTCCCTCG GTGGCGGCCA CTGGACAGTG CCCTGCAATA CGTCGTACGT
     2461 CCCCATCAGC CACACACTCA TCAATGTCGA GTCCATCACC CGCGTCTCCC TTCTCGCCAA
     2521 CGCATTCCGC ACCGCCTTTA AACACATGTC CCTCACTTTC ACGTCCTCCG CCAAGCTATC
     2581 CGGCAACATG TGCCGATTAA CCAGATACCC CCTCGCCAAC ATAACTGTTG TCAACGACAA
     2641 CGGCGTGTTC TCGCTTACCC CATGCATCAA CGGTTCCAGG ACGGATATCC ACGGGTAACA
     2701 ATCAATGACA ATCAAATGCG TATGACTCCT CCAGTCATGC CCCGGCCCCC TCATCATCGG
     2761 CGCCGTCCCC CCCTTTACCG TCAACCACGC CACACCCTCC CCTTCCAACC CACTACTCCC
     2821 GCTTCCTTCC GGAAATCCTC CTGCTGATCC CGACCCATCA CTTAAATCTG ACTGATACGC
     2881 AGCACATGTG CGGGCCCGTC GTTGTCCGGC GGGGGTTCGT GACCCCCCTT GCTTTGATTT
     2941 ACCGGGGGCG TTTTTCGATT TGTTTTCGGT GCACCGGCGG TGACCGCTGG TGACTTTGAG
     3001 CTTGATGGTG TTGGTATTGC TGTGGCGAAG GTCGGTTTCG TCGCGGTAGC CGGGGCAGAC
     3061 TAGGTCATAT TTGGCATACC GGAGACATCC TGGATGGCTG AGGTCGCACT GTGGGCAGGG
     3121 TGGGTGGTTT TGGTTGTGGT TAGTATGAGT TGGGGAGGAA AAAGTCTTGT TGGACGAACG
     3181 CTAAGGGGGC AGATGGAACT AACCTTGACT CTACGGTGAC GACATTCGTG ACAGGCGAGA
     3241 CTGGGTTTTC CGGTGTTGGT CATTTTTTAT ATATTTTGAG TAAGGGTTTT CTGGCTGATG
     3301 ATATTGTGGG GATATACACA GCAGCAGCCT CTTACTTGGT CAGTCAGCCA CTATCACCCC
     3361 AGAATCATTC TTGTCTCCGT TCCGATGATC CGGATGGCTC CGCGGTTCCC GAGCCAATCT
     3421 CTCCACTTCC TCCCTGGCCG AATCCCTTAC TATGAAATAG CACGGCACGA CAAAATCCTC
     3481 CGAAGCTTAA GCTTCCCCGC CCGTTCCTAG CAATATCGAC AGCTCCAGAA AAAAAAAATC
     3541 AATAAACGGC ACAGAAGGAC TCAGAAATGC AATAGCCACA AGGATGACAC GCGGGTGACG
     3601 GGGTGATTTG GTAGATGGTG ATTTGGTTTG GTTGAAAACT TTGCTTAAAG AGGGAAATCG
     3661 ATTCAAAGAG AGAATATGAT ATGTGAGGTT GGTTGATTTG GTTTGGTGGG TGTTGGTCGT
     3721 GTTTAGTGGC GTGGCTATGG CTGGTCTAAG TGGAGTGAGG CGGATTCTCT GCTGATTCGT
     3781 GGGATTGGGA TTGTTGCAGA ACCTGGATCC CGAGAAACTG GGAGGCGGGT CGTTGGATTG
     3841 TAGTGGATTG TGGTATTGAA AGATAATGCA ATACCAAGCG AGCGCAGTGA CAAGAACGTA
     3901 GTGGAAAGAT TGGCTGGATA TCGATGTGAC TTGTGTTGGA GATGTCGATG TCAATAGCAG
     3961 CGACAAGAAA AAAAAACGAT GTATTGTATT AATCAAGACC AAAAATCAAC ATTAAATTAG
     4021 ATCACCTCTT TGCATAATCC TTGTAGCCTC AAACTCCGAA ACCATCGGCC GAAGTCAAAA
     4081 AATCAAAATT ATCCTTTTCC GCTTCCTTCT CACCCTCCGC CACCTTTTTT TTTTTAGCAA
     4141 AAGATGAAAA AAAATCCATA AAAAGTGACA ATCACCCGGA AAACCCATGG CGAGTTTAGC
     4201 CGAGCAAGAG AAAAAGGCAG CTTGTTGAAC TGAACCATAA GGGAATAAGG TTTAGTGAGA
     4261 GTTTAGTCAG CAGGGTCTTT TTATTAGGCG AACATGGATG GTCGAGGTAA TGAAGAGCGA
     4321 AGGCGCAATG GATGGGTGGG TGGGTGGTGT CATGTGGGTT TGCAAAAATT AGGGTTGTCT
     4381 GTAGACCAGG GGAGAGGCAT TTCGTGATGG GTTGGGAAGA TGGTGAGAAT GGTTGTTTGG
     4441 GCCAATGAGG GGTTTGGATT TGATAAGATG GAGGATGTCG TGTGCTTGTT ATCTGTAGCG
     4501 GGCACATGTC ATTCGCACGT CATGTCACGA CAGATTGTTT AATGCACGGC AGCGAGGCAG
     4561 TCGATGAACT GGGTGGTTTT GTGGTGGTGA TATGAGAGTC TATGGAGTTG TGTCTCAATC
     4621 ACACAACTGG TGATGTGTGT TTTATTCATG TATTTTTTTG GGGGGGGAGG GGGGAAGGAG
     4681 GGAGTCTTTT GACCCTAATC TTGATGCCCT GATCCTCGCG TTACACGGAG CCTCGAGCGG
     4741 GAAACAATGA GTCCCACATT TACAATTACA CTCACACATC TCCACTAGCT GCGGAAGCAC
     4801 CCCCACACTC TAATCCCGAT TAGGATATAT GGCTCCTATC GTTTGGTAAA CCGCCGATTA
     4861 GGTGATTGCG GTGATACAAA ACTAGGTGTA CTAAATGTAT ACAAACTCAA TATACAGTGT
     4921 TTGCCAAACA AGTGAAGAGG TGTGACACCG GCGACCGGCG GGTTGTTTGT TACATCAGCG
     4981 ACTGTCGAGA TGGCGATATG GGGGAATATT TTGGAGGGGC AGCTGCCAAG TTGACATGAG
     5041 TTTGTCCAAG ATGATGTATA AGAATACACA CAAAGCTTCC TTTTCTTCTT CTTTTATCTA
     5101 TAATCTTCAT CCAGCAGACA CTTTGTACAT CCACGGGTCT TTCCCCGTAA CCACCACATC
     5161 CAGCCCACTA TGTCAACCAT CGTATCCTTT GCCCCCCGCC AACACTCCCC CTTCCCCATC
     5221 TCATCCTCTT CAAATACTCC CCCCGTTGAT CCCGACAAAA AGACCCCCAC CGACACCCTC
     5281 GTCCCTCTCT CCCGCATTTC CTCCACATCA ATCCCCTCCC TCGGCCACCT GCCCACCCAA
     5341 CAACACTTCT GGTTCCAACG CTTTCGCAAA GCCACCACCA CCTACGACCC GACAGCGACG
     5401 GCGACGCTCC CATCCGTCTT CGACGACCCA TCGACGTGCA AGATCTACCG GCCGCGCGAC
     5461 GACTATGAGA ATCTGCACCG GTTCGACCCA ATGGCGCGGT GGACGTGGGG GGAGGAGAAT
     5521 AGGCTGATTC GCAAGATTGA TTGGCGGATT ATGGTGTTTG CTTGTATCAT GTTCATGGCG
     5581 TTGGAGTTGG ACCGGGCGAA TATTTCGCAG GCAGTGAGCG ATAATATGTT GAGTGATTTG
     5641 AACATGACGA CCGACGGTAG GTCTTTTCTT TTTATCCTGT TACTTGTGGT GGCCTCTTTC
     5701 ACACTAACCT CAACCCCAAC CCTAAAGATT ACAACCTCGG CAACACCGTC TTCAAACTCT
     5761 CTTTCCTCTG CGCCGAACTC CCTTCTCAAC TCATCTCCAA ACAACTCGGC CCCGACCGCT
     5821 GGATCCCCCT CCAAATCACT CTCTGGTCCC TTGTCGCCCT CTCGCAATTC TGGCTCTCCT
     5881 CCCGCGCCTC CTTCCTCGCC ACCCGCGCCC TCCTCGCTAT CCTGCAGGGC GGCTTCATCC
     5941 CCGACATCAT CCTGTACCTG TCCTATTTCT ACAAGTCGAG CGAGCTCTCG GTGCGCCTCG
     6001 GCTTCTTCTG GACCGCCATG AGCATTGCAG ATATCGTCGC GGGGCTGCTG GCGGCGGGGA
     6061 TCCTCCAGTT GCGCGGACAC GGGGGGAAGG AGGGGTGGCG GTGGCTATTT TTGATTGATG
     6121 GGGTGTTAAC GTTGGTGATT GGGCTGGCGG CGTTTGGGTT GATGCCGGCG AGCCCGACAC
     6181 AGACGAAGGG GTGGCTGCGC GGGGAGAAGG GGTGGTTTAC CGAGAAAGAA GAAACAATCA
     6241 TTGTCAACCG GGTGCTCCGA GATGATCCGT CAAAAGGGTC AATGCACAAC CGGCAGCCAA
     6301 TCACGCCGAA ACTGCTGTGG AAGTCGATGA AGGACTACGA CATGTGGCCG CTGTATGTGC
     6361 TCGGGGTCAT CTACGGGATC GGGGGCACGC CGCCGAAGCA GTATCTGACG TTGATTCTCA
     6421 AGAAACTGGG ATTCGACACA TTCCACACGA ATCTGCTGTC GATTCCGACG ACGGTGTTGC
     6481 ATATCGGGAC GATGCTGTGC TTGACATACG GGGCTGAGGT GTGGGGGGAG CTCAGTTTGA
     6541 CGACGGGGTT TTCGCAAGTT TGGATATTGC CGTTTGTGAT TTATATGGCC GTGGTGGACA
     6601 TTACGTTGAT CAACAAGTGG ACGGCGTGGG CGATTTTGAC CGTGTTGCTC GCCTATCCCG
     6661 AGCGTAAGTG ACATTTCTTT CCTTTGATAA TACCATATAG ATTTTAAACC TAACAATAGA
     6721 CAACAACACC CAGCTCACGC CATCCAGGTG GCCTGGAACT CGCGCAACTC CAACGCCGTC
     6781 TCCACTCGCA CCATCTCCGC CGCCATCTAC AACATGTGCG TGCAAGCCTC GGGCATCATC
     6841 GCCTCCAATA TCTACCGCGC CGACGACGCC CCGGCCTACC ACCGCGGCAA CACGCAGCTG
     6901 GCATGGATCA CGGGGGCAAA TATTGTCATT TACGCGCTAG TCAAGGTGTA CTATGTGTGG
     6961 CGGAACCGGC AGCGGGAGCG GCGGTGGGGG GCGATGACGG AGGGGGAGAG GAGGGTGTAT
     7021 TTGGAGACGA CGGGGGATGA GGGGAATAAG AGGTTGGATT TCCGGTTTGC GCATTAGCTT
     7081 TACCGGGTCG CGTAGATTAT GAATAGATTC TGATGGCCTT GTGGAAGATG AACTAGGACT
     7141 TTACTCGGTT TCAGGGCGTC TTCCAAATTT GGGTTGTGGT GATGGCTCTG TCACATGACA
     7201 ATGGGGCACA AAAGGATGAC AGCCCAGAAG AGAGGACGGA GATGTTGAGA TACAACATAC
     7261 GTTGACATGC AGTGATGTCG AGCCTAACAA GCCATGGAAT AGATACAACC ACAAAGTCAA
     7321 AATTATAGAG TCACTGACCC GTGCTGAGGA ACTTGGACAT TTTGCCATCA TCAGGATCAT
     7381 GCCCGAAACC AAATTACTGA TATAGTGCCC CATGGCCTTT GTCTTAACTC CGATCATCAA
     7441 TTTTCTCCCG CCACATCTCT TCCTTTCTTC AGCCTATACG CCGACTTATG CTTGTGTATC
     7501 CACTTGGATG GACACACATG TAGGTAGCCC ACGACTCTCA CCAACACCTG CATATATGCA
     7561 CATTATCACA TATAAATGTA TGTAGGGCTG ATGGCTTAGC AATCTACATC TGCAGGTAGA
     7621 TGATGGCTGG ACGGAAGAAT ACATGACTGG TGCAGTTACA TTTGACCGGA TTTTGCCGAT
     7681 GGGGTCAAAG GGGTAGATCC AGAGTAGAGG GCCCGTTCTT GGCGGGTCAT GGCAGCGAGG
     7741 GGAGGGTTGG TTGGGAGAGG AAAGATTTAG GAGTTGTACA CGTTTGGTTT GTTGGCTATG
     7801 GTGGCGAGAA ACAATAATAT CAATAAAAGT GTACCAGATA TTCTAAAGTG TGGTAGCTGT
     7861 CACGGTACAA GTGTGACAAT ATTGATTCTT TTGATACTCG CCTGAAATTA AACCTAGCCA
     7921 TCGAGTCATA TAACCCTTGT ACAGCACACA AAAATACAGA TCATTTCTCA AAATCTTCAA
     7981 AAGTTTGTCC ATTAACCACG CGACGATTTC CAAGAAAATT TTTTTGTGTA TTCATTAATA
     8041 CACAAATCTA CGGATTCCCT AGATTCGGTC CAGAGTATGT GACAACTTCA GCTGATTTTT
     8101 TTTAATACTT ATTAAAGAGT TTCTCACCTG GGCTTGAGGC AGTTCCTGTA ACATGATGGT
     8161 GGCCAGCCAA GAAATTGGAC AAGAAAAAGG CTTATTTTTG GAATCTGTAA CAAGGACAAA
     8221 TCCTTTTAAT ATTTTTGGCT TTTTATTTTT TATTTTTTTT TTGAAATAAT CATGAGGCTT
     8281 TTGGGGGGAG GAGATGAATA AGGAGATGAT CTAATCAAAT AGGTATCATG CCCTTGACAT
     8341 CATGTCAGTA GGCCATAATA AACCGAAAAT GTCCTGATTA ATAACAGACA CTTAAAAAAA
     8401 GGATGGTCGA TCTGCGAGAT CGATAAACTC GAAATTTGCT TGCTCAATTC TTATTCCCAG
     8461 GACAAGCCCC CATGTGCAAA TTCGCCTTCA TCTACCGAGT GATTACGTCA TTGCTTTTCT
     8521 TCTCTTGTCT TTTCAGACAC GAGGTACGGG GTATGAGGCC CGGTATACGG AGTCGGGATT
     8581 TCTATAAGGC CGTATGCTAT AGAATGGGCT GTGAGATGTA CTGTGAGGTG TATCAGTCCG
     8641 AATGGTTGGG ACGGTGTTGT CAGACTATGG CACTGTGTTT GATGACGGAC TATAGTTGTT
     8701 TAGTTATACA GCACATGGAG GATCTATACA CACATATAGA CTTATATATC TCTCGGTGAA
     8761 GGTGTGAAAT TACTCCTTGT TAAGCATGCT ACGTGCCAAG TCGCCAAGAT CGGTAACTTC
     8821 CTTACCGTCA CTGATGTTCT CCATCCCCAA GCATCAACTA ACACCCAAAG AACACAACCA
     8881 GCAAAAAGTC ACCTTTCCCA CAATCATGCT TCACTCTATC TTGAAAAATC ACTCTATAAA
     8941 ACCCCATCCA AGCCCGTCAA GTATCTCTCT CTCTTCATAG CCTCACGTCA ACCCGCAAGC
     9001 CGGTACTGCT TCTCCGACCG GCTCTTAGAG ATTGGCTTCC CCTCCCCCTC CCCCTTGGAC
     9061 TTGAAGAGTC CGTGTGTTAT TCTTTTTTCT TCGTTTTCCT CTTGATATTC CTGCAGCCCC
     9121 TTGCATTTCA ATGCAATGAG GTACTTGGAC TTTTTCTTCT TTTTCTTTTT TTTACTGAAT
     9181 ATGTTGTGAT GATCAATTGT TTATGAATTT TAGGGAGACG CGGGGAGAAC TTGGTGATCT
     9241 TGGCTCCTGG AGTTTGATGG TAAAGTTCTT GGAAGCGAGT GAGTGATTTC AAGGGTTTTT
     9301 TTTTCTGATG GGGTGTAGAG GAGCGAATTC CAGAGGTTCC GAGGGTTCGG GTAGCGACTG
     9361 ATGAGTGCCG GAAGAGGTAA TGCCGGAACG CGGGGGGAAA ATACCTACTG CAAGTCACAT
     9421 CTAGATATTC GTCCGCTCTC TACATCCCAA GAGTCCCATT ATAGTCACAG CCCAAAACAG
     9481 ACTACGTAGA TCCATTTCCA CCCACAAAAC AATGCAACTA TATATGTACG CATCCAAAAC
     9541 ACAACTCTGA AATAGAACAA TACCTTCCCG CTTTCCATCC AAACACACTC AGCAATCCTG
     9601 TAAAGTCACA GAGGAGACAA CAACGTTTTC GTTTTCACCA CTGCCCAAGC CCATCCAAAG
     9661 CCCACTCCAA CCAGAAACAA GCCAAGACTT CGTCGACCCC GGTGTCGAGG GAGAAGCCCG
     9721 GGCCAACTCA CTTCTTCCTC TCCTTATGGC CACCTGATGT TCAAGAGAAT CACGCAGACA
     9781 AGATTCACAA AGGTCTTTTT ATCCATGCCC TTTGAGAGCG ATGGTTGGAG GCTAGTAAGC
     9841 GGCCGATGCT GCAGGGTCGA ACAGTGTTGA GGGCACGCCC GGAGGCCGGA GTTCTATAAA
     9901 AATGGCACAG TTCCACGGGT GAAATTTTAT CTTGGTCTCT TTTGCTTTTG TTCTCTCCAT
     9961 CTCAGCCTAA TCTAACCCAC CACAATCATT CCAGCATCTG CTGTGTCTTT CTTTTTTCTA
    10021 TATTGGTCTC CTCTATCCAA CTGTTCACTG CTCTTTAGCC ACCAAGACTA ACTTTTCACA
    10081 TATACACAAC TTCATGGACA AACACATACC ATTGTTTCCT TCACTGAAAT GTACGGCCCT
    10141 GCTTTCATCT CCAGCTTGCT GGCCCTCGCC TCGGCTGCCG CTGCCGTCCC CCGCGGCAAC
    10201 AACGGCACTC GCCCGGCCCA CAACAGCAAC AACTCCACCG GATTCCAGAA CATGGTCTAC
    10261 TACACCGACT GGTAAGTAAT TGTCTCTTTA TTTAATCCAG CCAACAACCC TCAACTAACA
    10321 CTCCCCCAGG TCTACCTACG CCCGTGACTT CCCCGTCTCT TCCCTCCCCG CCGCCAACCT
    10381 CACCCACATC CTCTACGCCT TCCTCAACAT CAAGGACGAC GGCACCGTCT TCTCCGGCGA
    10441 CACCTGGTCC GACATCGAGA AAACCTGGCC CGGCGACGAA TCCGGTGCCA CCGCCACTAA
    10501 CAGTACCAAT CTTTACGGCT GTGCCAAGCA ACTTTATCTC CTCAAAAAAG AACACCGCCA
    10561 CCTCAAAACC CTCCTCTCCA TCGGCGGCTG GTCCTGGTCC ACCAACTTCT CCTCCGCCGC
    10621 CGCCACCGAC GAGAATCGCA AAACCTTTGC CCAGTCCTCC GTCAAGCTCA TGGCTGACTG
    10681 GGGTTTCGAC GGCGTTGACA TCGACTGGGA ATACCCGCAA ACCACCAAGG ACGCCGCCAA
    10741 CTTTTTGCTC CTCCTCCAAG CCGTCCGCAA TGAACTCGAC GCCTACGCCG CTGTCAATAC
    10801 CCCAGACTAC CGCTACCAGC TGACCATTGC CGCCTCCGCC GGGCCCCTCA AGTACAACTA
    10861 CCTCAACATG ACCGCCCTCG GCGACATCCT TGACTACATC AACCTCATGG CCTACGACTA
    10921 CGGAGGCTCC TGGGACACTA CCCCGGGCTA CCTCGCCAAC GTCTACCCGT CCGACGTCAA
    10981 CCCCGTGGCC ACCCCCTTCA ACACCGAGCA GGCCGTCAAC GCCTACCTCG AGGGCGTCCC
    11041 CACGCACAAG ATGATCCTCG GCATGCCCAT CTACGGCCGC GGCTTCCTTA ACACCAAGGG
    11101 CATTGGTCTC CTGTACAACG GCACCGGCAC CGGCACCTGG GAGGCCGGCG TCTGGGATTA
    11161 CAAGGCGCTG CCCAAGAATG GCTCCCAGAT CTACTATGAT TCTTCGGTTA TTGGCGCCTA
    11221 CTCTTATGAC AATGCCACCC AAGAACTCAT ATCGTACGAC ACGCCGCAGG TCGTTGCCGA
    11281 CAAGGTCAAG TACATTCAGT CACTGAACCT CGGCGGCGCC ATGTTCTGGG AGGCGTCGGC
    11341 GGACAAGACG GGTGAGGAGT CGCTGATTTA CACTTCGTAC AAGAGCCAGG GCGGTGCGCA
    11401 GAAGATGGAT ACTACCCAAA ACCAGCTGTC TTATCCTGTC TCGATCTATG ACAACCTTAA
    11461 GGCGGGTATA CCTTAGATAG GGTTAGGGAT GGAAAAGATG AGGTGAAAAA GGATCTTTTT
    11521 TTTTGCATGA TAGAAGACCG TGGTGGGTAT CGGGGATATC TGTTGGATTC AGTTCGCACC
    11581 TAGAAATATT GTTGATATAT AATTTGTTCA TGTGAAAAAT ACTATACATT AATTTAATCA
    11641 TGCCTTGCTT AGATGTCGTG TTATCATGGT GAATGCTCTT GAGATCAAAA CAGACTGCAT
    11701 CTAGAGGGCT CACTGATGAC TAAATCAAGA GATGAGATGA AGTTATCTGT TGGACTCTCG
    11761 ATATATGAAG CCTGTAAATA TATTTCTCAT CTTAGCTTTC TCCTCTCACT GCGAATCTTG
    11821 GCCGTAGTGG CCATAGCGAG GAAAGCTTTA CCTGGAGCTA GACTATTTTC GTAGCTGAAT
    11881 AGACCAGTCC TTAAACTTCA TTCTATTCCT GATAGTCATG CCTCATCAAA GACCTGTAAA
    11941 CCTCAACCCT ACGGTCAGAC TACAGTTTCT CACTCTATCA CTCGGTCCAC AAGCGACAAC
    12001 CAGCTCGCCG CCTGGTCACC TCGCCTCTAG CTTCCAAACT CCCCTCATCT ACCTTGATCA
    12061 ACCAATCCGT TTCTTGATAT CCATTTCCAT CACCGCCGCA AACCATGCCC TCGCCGCCAT
    12121 ATCCATTCCA TCTCAATAGA GACTCCATGT ACATACCGTC CCTGCTACCA GTAAGCTCCA
    12181 CCTTCTTCCT TTGACCCTCC CGGTCCCCTT CAGCCCCCCA CAAACCCAGC CCTACGCCTA
    12241 TCAAATCCGC ATTTGCATCT ATTTTCCATC GCCCCTCCAC CATCTCTCAT CTCTCTCCTT
    12301 CCTCCCTCCC CCCTGCCACC GTACCACAAA AAGACAATAT CCCTGCCCAC TTTCCCAATT
    12361 GATCCTCAAT AGAATCCTTG GCACCAAAAA CACCTGCAAA AACATCTCTA AAACGCAACC
    12421 CCTCTAACAC CGCCAGCAAG GGTCTTATTC AGTTCCTGAT TAGAAAATTG CCGATGATGG
    12481 GATTTTTTTT TGGAAGATTG TGTCTATTTT TTTTTTGGTG GGGGAGAGGG AGGGGGGGCC
    12541 GAATTTGGGT GCCAAGAGAT GACAAAAGGG AATTGTTTCT TTGACAGTTG TGGCGATAGT
    12601 GGGTGCGAAA GGATGAGAAG GTGTGTAAGT CGTGTAAACG GGGAGTGAAG GCTGCCGGGG
    12661 CGTGTGAGAA GAGACGGAAC TTGGGGAGTA TGTGGTGATG GATATGCCGT GTAACTGGCC
    12721 ATATTCAACT CAAAGAAAAC AACAATTTGC GCATGTCACC AGCCAAACTA CCCACAAACC
    12781 ACATACATCG AAATCATGTG TAAATATTAC GACCTCCTCG TTCCAATCCA CTCTCTTCTC
    12841 TCTTCATCCC AAAAATTTAT TTTGCTCTTT CTTCTATCCA ACTTTTAAAT CTTCAAGTCA
    12901 ATTTCTTGTT TACGTCTACT TCTTCTTTCC AAGACAAATT TTCCTATTCA CCGACAACTC
    12961 ACCGACAACT TACAACAATG AAGGCCGCCA CCGTCCTTGC CCTGGCCACC GCCGCCCTCG
    13021 TCGCCCTCCC CCGCCTCTGA CCCCGGTCTC CCTGGCGAGC AGTGGAAACG CGATGCCGAG
    13081 ACCCAGGAGT CCGCTTAAAG TCTCTTCCTC TCTCTCCTCT CACCCCTGAC ACCCCGAATC
    13141 CAAAACACCA CATCCAACTC CTCGTCAACT ATCTTCCGGT CCCCTTCATT TCGGTTTTTT
    13201 TTTTTCATTT CTTTTTGATT TTTTGTTCCT TTATTGTATC TCCGCCGCAA CCTCGCTGGT
    13261 CTTTTTGCTC CCCACTATTA TCCCCTAAGC AGCTTCGCTC TGTACGGCCA TTGCTTAGGG
    13321 ATGGGCTTTC ACTGGGACTC TTCTAAACCC CTCCCCCCCC TTTTGGGGGA TTGTCTTTGG
    13381 TGATACATGG TCGTTAATCT TTGAACGGGT TACCTTTTTG CTTGATTGAT GGATGGGGCT
    13441 TTTTTTTTTC TTTTTTTGAG ATCGAACAGA GTGGGTGGAC TTAACTATCT AGTGATTTGG
    13501 TATCTTGTAG TTTTAGAAAA TACTCGATTA TGTCTTAAAA ATTATGTTCA TCTAAGAGAA
    13561 TTGTGTATTT TCGTTTCTAG CTACATTCAA TTATATTCTG TCCATATTTC TGATACTCAG
    13621 CTGCCGAGAT GACGTCTGAT ATTTTTCTTT ATGTTACCAG ACGTTGACGC GGCGTTACAT
    13681 GCACAACTCC ACTCGCGAAC AATCAAGGAA GGTTACCTCA TATGCTTCCG TTCCACAAAT
    13741 TCTGAAACCC ACATCCTTTA GTTTCCACAC TTTTGACATA ATGTAATCTC AAAATGTTAA
    13801 CATAATGATT GTGAATTTCT TCAACTCTAG CTTGCTATCG ATATTCTACT ACACTGACTC
    13861 CCCCTCGTAA GTCTATTGAT CATCATATAC TTCTATCCCA TCAATTACCT CTTTCGTTTC
    13921 TGCGACTGCG AAGGTCCTGG CTGAGCAACT GGCCTCAATA CCATCCGTAG ATAACGCCTA
    13981 CGTTCTGGCA CTCGGCGCTT CAGTAAAGAC TTCGAATAAG CAGCCTATTT GATGTATTGG
    14041 TGTAGTGGGC TCCGTTTTCT CAGTGACTTC ACGTCAGTCA ACTCCACCAT TTCATCCACA
    14101 ATCTTCTCAA TATCGAAAGA CTCTTCGGGA GAGAGAGCAT CGATCGGATC CCAGCCGACT
    14161 TCGAGGCGAT CACGTGGCGC AAGCCAGCTC TCAACTCCAA AGGGTGACTG CATCTGCCTG
    14221 TAGACAAACG TTCCATTCTG GTCATGTAGA CCCAACAGGA ACTTGATGTA TAATCCATCA
    14281 TCAGCATGTT CAAATGGAGG CATGGTAGAG CCGCATGTAT CACACAGTTT CTGTGGCGAT
    14341 GAACCTGGCA CGCTGGGCAA AGTCCCTGGC TGCCATAAGC CCACCTTAGC CCGGAAATTC
    14401 TTCACACCCG GCCAGTCGTC TTGGGCTGTA TCTATGTTCA TGGGGCATGC AAAGGTATCG
    14461 CAGTAAATTT TCGGAATTGG TATTGTAAAA CTGGATGATT CCAATCAAAC ACGAGCCGCG
    14521 TACGCTTCCG CCTCAGGATC GAGTCGTTTG GGTTCGTCTT GTTGGCGTGT TTGGAATACG
    14581 ACTTTTTCAA TTCAGGGCAT TATGAAGCCC AGCCTGTGAA TATTGTCTTT CGCGCTGCAC
    14641 AGCTCTTCGC ACTTGTTGCT GATCCCGATG CGGAATTCAT CCTCCCCTTT GCTCCAGTAG
    14701 ACTTCTGAAT ACACAAAAGA AAGTGCACAC GGTGATGTGG TAGTCTTTGT GTCTAATCCC
    14761 CAGAACATAA AGACTTCTTG GCGAAGGTAA ATCAGCCTTT GGAATATCTG ATTGCGGAAT
    14821 TCTGTGCTTA GCGTCGGCTC CACATCTCCC TGGGCTAAAC AACGCTTACG CTCTTTTAGG
    14881 ATCAAGCATT CCTTCAGCAG AATATGAACT GCAAGATACT CTTCTAAGAA AAGCTGATTC
    14941 GTCGCCAGTT GAAGGTTCGG ATCTTGTTGA TTGCCGTTTT CATCGAGGAT ATCACAACAA
    15001 CCGAGAGCAC GAAAAGCTTT CAAGGCCCAG TATCTAGTTC TGATCTCATC ACGGCGATGT
    15061 AGAAACACCG ATGATAGCCA AATTGCCGGT GTTATTAATA AAGGAAAAGG AATGTTCTTG
    15121 TAAAGACTTT TGTCATAGCT TCGATCGATC TCATGATACA ACATAATCAT AGGCCGAATG
    15181 AATTTCATGT TGTGACAGTA GGGGAGATGA CGCCTCATCA GAAGCTTCAT CTGATCATAC
    15241 ACACAATGTT TGCGATTGAT CAAGTTCGGA TCGAGGTCCT TTTCCATTTT GCAGAGTTCG
    15301 CATTGACACT CGTTCAACTC GGAACTGTCA AACCAAGGAA TGTAGCTTCT GATCGAAAAC
    15361 CTTTCTTTCA CAGATGTACG GGCAAGTTGT AAGTCGTCCG TCGCCTTGAT ATCCCGGGTG
    15421 GCCCATAGCG ATACCTCACA AGATTCACTG TAGCTCAGAT GGCAGTTTGG TAAACAAGAC
    15481 TATTGAGTTA TATGTAAGGC CAGCCGCGGT CCACAAGTAA CCACGGGGTT GGCACCATCC
    15541 CTAACCTTCA ATAGTCCACG CATGGCACTC TCATTGGAGA GGACACACGA GGATCGACGC
    15601 CGTTCAAATT CACATCTGAA CACGTCAATT GAATGAAACG AAGACGTCGA CATAAAGGGG
    15661 ACTTCTGGAA TTAGCTGCTC ACAAGGTTTT ATGTAACCGA ATTGGTGGAA GTGGGCATAG
    15721 TCAGAAGACC GAGAACATTG AGTTAAATGC TGTAATTAAT TTTCGGCCCG GACCCACAGA
    15781 AGAGGGTTTT CAAAGGTCTC AGAGTTTAAT GACCTTGATA TGTGGTCATT GACCACAGAA
    15841 AATGCCATAT GTTGATCAAT CGATGTCAGG ACTCTCATGC CATATGACAA TGTCTTGACG
    15901 GGTCGGAATG TTTTGGGCTG ATATACGTTG TCTGAAGCAA TGTAATTTAT CCGCTCGGCA
    15961 ATATCCGAAA CTTAAGGTGA CGTTGAGTGA TATATGCCGA ATGCTACGCC ACCAGATCTA
    16021 AGATCATCGG GGATATTATC GATTGCGGGC AATGCGAGAT AAGTACAAAA AAGTTGGAAG
    16081 TACGCCTTCA ATTATTTAAG GCCTGTACTT GATATACACC TAGTAGATCT GGCAGTGATT
    16141 CAGTAGTGAG ATCTCGAGGA GCATGTTCTT CTAGACAGCA GAACTCTGGC AGTGCACCAT
    16201 AAATCACAGA CCGCCTAAGC GCCTCCTAGA TGGTGCCGGG GTCTAAATGG ATATTGTTGA
    16261 TTGTTTGCAC TTCTAAACAC CTGTCGCCAC TATTAGTATC AACTGTTTTG GGGATTAGGT
    16321 TATAGTAGTC GCCTACAGTT TGATTACCAG AGGCCATATT TGACTCCTGA CCGCACTGTC
    16381 GTACAACCTT TTCAAGTTCT CCGCTGTTAG GTCCATGTAG AGGAGCTCAA GGATCCTCTG
    16441 ATGCTCAATG TAAAGTTCAA AGTTATCCTC ACCATGGCAT ATGAGATATG GTTCGCGTAT
    16501 CATGAGTATC ATGTCTTTCT CAATACAAAG GTTATCATGC CCTACAAAGA GGTTCCAAAC
    16561 ACCAACCATT TCAACCTGAC CAAGCCCATC TCTGATCTAG AAAATGTGTC GGCGATTCAA
    16621 TAGTGTCGGC ATTAAATCAG TTAAAGCTTC GCAGGTGATG TATCAATTGC TCCTTTTCTC
    16681 AACTGTGAGG TCGTTTAAAT GGATCTGGTA ACACTTATGA GTTCATGAAT CTACTTCAAT
    16741 CTATTTTTTC GTAGATACGT ACCTATGGAC ACATTTCCGA CACATTGTCA TCGAGGCATA
    16801 CTTGTATAGG ACCAACAGGC GGATGTCGAT GTAGTATCCT GACCTTTTCC AAAAGGTATA
    16861 TGGGTTTACT TGGCAAAGCA CCGAGCAAGT ATTCGCATTG TAACCTTTGC TGCTCCTCTT
    16921 CAGATGGCAG TGTTGTATAT GATCTGCGTG GATTATCGTT TTCTCTGTAA AACTGTATTC
    16981 TTTCAATATA CTCCGGATCA TAAAGGGGGT CCTGGTCTCG TAATCGAAGG GCATGTAATT
    17041 CTCTTTGATA TTTGAACGGT TGGAAGATTG ATGCATTCGG AGCGGACACT TCAGTTTCAC
    17101 CTAGCAAGAA ACCTTTTGAC TCCATAAGTG AGAACGGCGA TATCCGGTAC AAAAGCTCGG
    17161 GATCCCAGAA TTCGGTCGTT GGTTCGTTGA GATCACTCTC AAATGGTTCA CCATTATCCT
    17221 GGCAGGTGGC ATGGTTATGA AAGGATAGAT CGATTGATGT ATGAAGATGT GTGCGATGAC
    17281 TAATTGATTG AAGAATGATT AGATGATACC ATGTAATGAC AATCCAAGTG GTAATTAATT
    17341 CAAATATCTC ATTGAGTGGC ATATCATAAA CACGCAAAAT TCCACATCAC TATTTTTCCA
    17401 TTTTGCATTC AAGGAATACT CTGGCACTCC CGTCGTCAAA ATTGGCAGTT ACTCTGTGTT
    17461 GCTGTGGGTA TCCTGAAAAG TGAACTTTGA TTTTTCCGTC ATACTGTAAA CTATAAAGCC
    17521 ATATATGATT GTAATTTCAA GTTTCTTTTA AGTTTATACT AAAGCATGAT GATTCCGATG
    17581 GTCGACTATG CTATCATCTT TCAGATCTGT ATCCCAAATT TATTCGTCTA CACATTCAAT
    17641 CATCAATGTA GTGCTGTGTT ATTTTCCTAT TCTGGCAAGT CAGACTCACC CCACCTGTCG
    17701 CCAGTTGCTT ATGTAATCCC CGCTTCCCAA TCCAAATTTT TCGCCTCAGG CGTCAAGAAA
    17761 ATTCCCGCCC CACTGTCCAC CCCACTTCTG TCATGAGAAC AAAAAGGGCG CTCGCGCCGC
    17821 CATTGTTTCA TTAAACTTTT TCTCTTTTCT TTTTTATGAA CAACGCAAAT TACACTTTCG
    17881 GACTCTTAGA TTTTCTAGCA TCTATGCGAG ACGGTATCCG GCAACGGAAT ATCTCCACGA
    17941 CCATTGGTTT TCAGAGTTGT GAAAAAGGAG AATGAAATAT ATAAAAGCTC GATCTTGGGT
    18001 GCGGTACTTC TTTCGCCTAC GGGTAACTGA GGAGGATCGC AATGATTGGA CTTACATCTA
    18061 CACCATTGCA CGTGCTTTTT GTAGATTGAG TTGCTTGATG AAGTCTTGTG AGACTACGTA
    18121 AATTTCCCTA TTAATTTGGT GATTGTCCGC TCTGATGAAC ATTTTCAATT ATATTGTCAT
    18181 TCAAATTTTG CGTAAGCAAC GAACTTATAC CTCGTCCATC TGATACCCTA ACAGTAGTAT
    18241 CCTTATACAT GATGAGACGC CCCAAAACCA CACACTAATT TATATATAAA GTATATATAA
    18301 AAAAAAAAGT TAGACCGATC CGTACTAAGG AAAAGAAAGC TCCCCATCTG GGAATCGAAC
    18361 CCAGGTCACC TGCGTGACAA GCAGGTATGA TCACCACTAC ACTAATGAGG ACGTTGATTC
    18421 AGACTTCCTA TGGAGTCTGC TGTAGAATTA TTATCTCCTT GCAGACTGGA TAGGATCATA
    18481 TGACTGTAGT GTGCTGAGTC ATATATATTG CTGACTAATG TATTTGTTTG GATCCTTCAA
    18541 ATCCTGATGG AATGTGGTGT GGAGACCTGG CAATTTATAG AAAGAATTTG TGATTGATTG
    18601 GAATTGACTG ATTTGAGTTC AAGGTGTTGT TAGCCGAGCA CTACTTACAA GCGTTGTGAC
    18661 GTTGATATTT ATTACGCGGG TACAATTAGG GTTAGGACTA ACTTTTGATG TGGCGCCATT
    18721 AAACTCTTAG CTGATTTTTG TGCAACTCCG CGGCCAAGCT ATCACATGGC AAATTATTCA
    18781 ACCCTGGTTC AACCTCATCT CATCCGACTT CAACCACAAT CTTACCCAAA ATGAGTTTTA
    18841 TAGGGCTGCG CTCATATTCT AGACTACTTG GTCAACTCTT AGGCCTATCT TCCTCAATAT
    18901 CAACATCACG AAGCCCTCGC ATTATTTATC AACCAGCAGC GCAGCAGTTC CAACATAACC
    18961 GGTGTTCCAG TTCCGCCGTG ATGGCATCAC GGAACAGGAA TTTCCATGCG ACTGCCATTT
    19021 CAAGGAGAAA TCACTACTTT GATACTCTGA AATTCGTACA GAGATTAAAA TCTGAAGGCT
    19081 TCACCGAAGA GCAATCCGTC GCCATGATGA AAGTACTCAA CGATGTCATC TCCGAGAGGT
    19141 ATTTCTCACT CCCCCCCCTC CTCCCCTACC ATCTCTATCT CAACTTCATC GTCCAATCCT
    19201 GACATACCTC CTCTCTCTCC GCCCCCCCCC CTCTCACCTA GCATCGAGAA CCTCACGCGT
    19261 ACCATGGTCC TCCGTGACGA CGCCGCCAAA TCCACCTACA CCCAAAAAGT TGACTTCGCC
    19321 AAACTCCGCT CCGAACTCCT CACCGCCACC TCCTCCGAAG CCGACGCCAC CCGCTCCGCC
    19381 CACGAGCGCA TCACCAACGA CATTGCCAAG TTGACCTCGC GGCTCAAAGA CGATGTCGGC
    19441 CGCACGCAGG CTAGCGTGCG GTTGGATTTG AATTTGGAGA AGGGACGGAC GAGGGAAGAG
    19501 GCGGTAATTC AGGAGCTCAA GATTAAGGAG ACGGAGGCGA AGATTGAGCA GGAGGTTGCA
    19561 AGTTTGTTGG AGAAGTTGGA GCAGGTGAAG TTCCAGACGT TACAGTGGTT GATTGGTGTT
    19621 TGTACGGGTT TCGCAGCGTT GATGCTGGGT GCCTGGCGTT TATTAATGTG AATGGTTAGG
    19681 TTGAAGGATT TAGGGTTAAA TTTGATATCC ATTGGGTTGT TCTTCTCAGG TCGTTCTCCG
    19741 CCGCAAAGTG ACAATGCCGC CACATGGGAG TTGACGTGTC GATTCCGCAT GCCAGTTTCG
    19801 TGTGTCTACA AACCACGCCA CTTTTTGAAA AATGACCCGA TATCCCGTTG AACCCGTCAA
    19861 GAACTTTCTT CGTTCTCCAA AAGTCAAAAA GAAACCCTTA CGCTGAGTGT TCCCAGGGCC
    19921 ACAAACCACG CCAATGTTTA CTGTTCGACG ACCTTGACTG AATGGCCAAA ATCGGCAATC
    19981 ACGAATGTCT GTGAGAACAA GCTTGTTGTG AAACGAGACT GGGGGAAAGA AATGACCGGG
    20041 GGTTGGATAT GTGTGGTGGA CTGAACTTGG GGGTTTCTTT TTTTTTTTNN NNNNNNNNNN
    20101 NNNNNNNNNN NNNNNNNGGG GGGGGGGATC ATCGACAGGG TGAGGATAAG GTTTGGATGG
    20161 AAGTTAATGT TGGTGATGTT CATGATGGAG GTGTTGTTGG TGGTGATCAT GATGATGGTG
    20221 ATGGGTGGCA AGCAAAGGGG ATGACTAGTG GAATTCTAGA ACCTGTCATG TCGAGAGAGA
    20281 TCAATCCTAA TGCTATGACA GGTCGTACCA TTTGCGAACA ATGGCTTAAC CAAATCAATA
    20341 AATAAATACG AACAACGATT CACCTGCAAC AAACCGCCAG TCTGATCACC CCCCATTACC
    20401 AATCACCAAA CTTCTAACAA TAAATCTCAA TTCTATCGAG GCCAATCTCT CGGCTCTCGA
    20461 GCTTCCCGAC TCCAGATAAA ATATTTCCAA CTTCTTTTTT CCATTTCTTT GAGAACAATC
    20521 TGAAACATTA CAGCTACACT GCTCCCGTCG CAGCCTTACC GTGTACATTT CCTGATTCCT
    20581 ACACTCGCGA CTCTGACGAA CTAATGTGAG CACTAATTGT TCTATGTAGA TAGTGCACCG
    20641 GTGCCCTGAG CACGGTTATC GAATTGGACG ATCCAGTGCG ATTGTTCCTG AGTGGGTGCT
    20701 GGGGGTTTGA CGAGACGAAG AAAACAAGGA GCGTGGATGA AGAGGGAATA ACGAGGGGAT
    20761 AACGTGAGGG AGAATGGGCT TGATGGAGCT TGGGGCGGTG GTTATTTGGG ATAAGGTTAA
    20821 TCTTGGTTTG TGGTGGTGAA TGAGTGAGTG GATAAGCGAG TGGTGGGTGA GTTAACGTTG
    20881 AGCTTGATAG AGGATGTGAT GATGATGTTG CTGTGGCGTG ACTGGCAGGA TGCACGTTGC
    20941 GATGAAGAAT ATCACACACA CACATGTGAC ACTCTTCAGA CCGGCCGGCC AACATACACA
    21001 GAAAAAGACA ACCCACAAAC CAACCTGAAT GGCGGCACTG TAAAGACGAC TCTACTCTGC
    21061 CTACGAAAAT TTCCCATCCA ATTCTCACTC ACTCAGCGGA CCCTTTTCAC CCGGGGCCCA
    21121 CCTACCACTC ATACTCGGGT TATCCCATCG TTTCTCCCCC TCCGCCGATC AAACACTCTC
    21181 TTACAGAGAA AAAATGGGCC CCAGCCAGGG GACCAATTCC CCATGGTCCC ATGCGCACAG
    21241 TTGCAGAGTC AGGGCATGTC GATTTGAAGG TTAAAATTAT TCATGTAGAA AATATATGTA
    21301 TTCATTTTTG ACATTTGCCT TCAAGAAAAG ACAAAAAAAA TATGAAGATA TATACAAGAA
    21361 AACTTAAAGC ATATTCTGTC AGTCTATATG AATCCCACCA AAATACCCAA CAAGTCTATT
    21421 GGTCAACTCC AATACAACAT CCCCATGCCA AGAGTCTGTG ACGCCTGTGA TTGGCCAGTT
    21481 GGACGAGGAC TGGGGGATGT GCCTGGCGGC TAAGTGTCTG CGTTCTATGG AGTGAGATAC
    21541 CATAGATGGA ATCATGATGT CGTGATTCTT GATGGCTCGA GGAAGGGAAG TTGAGATGAC
    21601 AGTGAGGATT GTCATTGCCA TACTCTGAGT CCAATGACTA GACATGGCGG TAAAAAGACA
    21661 ACCATGAGAT GTCGAGTCTT GGTAACACAT TGGCACAGGC CTTTATCACC GGCAATGAAC
    21721 GTAAACATCT ACAAAACTGT AAATCCCAAG ATGTAGAAGG ACACCACCAA AATAGATAAA
    21781 CTCACCACCT CAAACAACTA CCGTCTCTTG ATACATATAT ACACATCACC ATCCAGTCAG
    21841 CCAGCTGACT CCCCACCCGA ACCCACCCTT TCTGCATGAA CCCTCTTCCC TCCCCC
//
LOCUS       A.cleistominuta__alpha_pheromone_family_locus     22179 bp    DNA     linear   PLN 02-MAR-2021
DEFINITION  Ambrosiella cleistominuta strain CBS 141682
            NODE_279_length_22179_cov_30.361011, whole genome shotgun sequence.
ACCESSION   JABFIG010000277 JABFIG010000000
VERSION     JABFIG010000277.1
KEYWORDS    WGS.
SOURCE      Ambrosiella cleistominuta (unknown)
  ORGANISM  Ambrosiella cleistominuta
            Eukaryota; Fungi; Dikarya; Ascomycota; Pezizomycotina;
            Sordariomycetes; Hypocreomycetidae; Microascales;
            Ceratocystidaceae; Ambrosiella.
REFERENCE   1  (bases 1 to 22179)
  AUTHORS   Wilken,P.M., Aylward,J., Chand,R., Grewe,F., Lane,F.A., Sinha,S.,
            Ametrano,C., Distefano,I., Divakar,P.K., Duong,T.A., Huhndorf,S.,
            Kharwar,R.N., Lumbsch,H.T., Navathe,S., Perez,C.A.,
            Ramirez-Berrutti,N., Sharma,R., Sun,Y., Wingfield,B.D. and
            Wingfield,M.J.
  TITLE     IMA Genome - F13: Draft genome sequences of Ambrosiella
            cleistominuta, Cercospora brassicicola, C. citrullina, Physcia
            stellaris, and Teratosphaeria pseudoeucalypti
  JOURNAL   IMA Fungus 11, 19 (2020)
   PUBMED   33014691
   REMARK   Publication Status: Online-Only
REFERENCE   2  (bases 1 to 22179)
  AUTHORS   Wilken,P.M.
  TITLE     Direct Submission
  JOURNAL   Submitted (12-MAY-2020) Department of Biochemistry, Genetics and
            Microbiology, Forestry and Agricultural Biotechnology Institute,
            University of Pretoria, Ring Road, Hillcrest, Pretoria, Gauteng
            0083, South Africa
COMMENT     ##Genome-Assembly-Data-START
            ##Assembly Method        :: SPAdes v. 3.14.0
            Genome Representation  :: Full
            Expected Final Version :: No
            Genome Coverage        :: 38.0x
            Sequencing Technology  :: IonTorrent; Illumina HiSeq
            ##Genome-Assembly-Data-END##
FEATURES             Location/Qualifiers
     Transcript      1..1523
                     /score="0.47"
                     /source="AUGUSTUS"
                     /g1.t1
     CDS             join(1..696,801..1158,1506..1523)
                     /score="0.97"
                     /score="0.62"
                     /score="0.47"
                     /source="AUGUSTUS"
                     /transcript_id="g1.t1"
                     /gene_id="g1"
                     /frame="[1..696: 1, 801..1158: 1, 1506..1520: 0,
                     1521..1523: 0]"
                     /label="Monocarboxylate transporter 3"
     gene            1..1523
                     /score="0.47"
                     /source="AUGUSTUS"
                     /g1
     Internal        1..696
                     /score="0.97"
                     /frame="1"
                     /source="AUGUSTUS"
                     /transcript_id="g1.t1"
                     /gene_id="g1"
     source          1..22179
                     /organism="Ambrosiella cleistominuta"
                     /mol_type="genomic DNA"
                     /submitter_seqid="NODE_279_length_22179_cov_30.361011"
                     /strain="CBS 141682"
                     /isolation_source="From an Anisandrus maiche female
                     caught in-flight"
                     /culture_collection="CBS:141682"
                     /db_xref="taxon:1906498"
                     /country="USA: Ohio, Wayne County, near Barnard Rd"
                     /collection_date="08-Jul-2015"
                     /collected_by="C. Ranger"
     intron          697..800
                     /score="0.97"
                     /source="AUGUSTUS"
                     /transcript_id="g1.t1"
                     /gene_id="g1"
     Internal        801..1158
                     /score="0.62"
                     /frame="1"
                     /source="AUGUSTUS"
                     /transcript_id="g1.t1"
                     /gene_id="g1"
     intron          1159..1505
                     /score="0.47"
                     /source="AUGUSTUS"
                     /transcript_id="g1.t1"
                     /gene_id="g1"
     Terminal        1506..1523
                     /score="0.47"
                     /frame="0"
                     /source="AUGUSTUS"
                     /transcript_id="g1.t1"
                     /gene_id="g1"
     Transcript      complement(1727..3284)
                     /score="0.14"
                     /source="AUGUSTUS"
                     /g2.t1
     CDS             complement(join(1727..1740,1791..2220,2677..3083,3134..3284))
                     /source="AUGUSTUS"
                     /transcript_id="g2.t1"
                     /gene_id="g2"
                     /score="0.77"
                     /score="0.31"
                     /score="0.58"
                     /score="0.57"
                     /frame="[complement(1727..1729): 0,
                     complement(1730..1740): 2, complement(1791..2220): 0,
                     complement(2677..3083): 2, complement(3134..3284): 0]"
                     /label="Hypothetical protein 4"
     gene            complement(1727..3284)
                     /score="0.14"
                     /source="AUGUSTUS"
                     /g2
     Terminal        complement(1727..1740)
                     /score="0.77"
                     /frame="2"
                     /source="AUGUSTUS"
                     /transcript_id="g2.t1"
                     /gene_id="g2"
     intron          complement(1741..1790)
                     /score="0.77"
                     /source="AUGUSTUS"
                     /transcript_id="g2.t1"
                     /gene_id="g2"
     Internal        complement(1791..2220)
                     /score="0.31"
                     /frame="0"
                     /source="AUGUSTUS"
                     /transcript_id="g2.t1"
                     /gene_id="g2"
     intron          complement(2221..2676)
                     /score="0.33"
                     /source="AUGUSTUS"
                     /transcript_id="g2.t1"
                     /gene_id="g2"
     Internal        complement(2677..3083)
                     /score="0.58"
                     /frame="2"
                     /source="AUGUSTUS"
                     /transcript_id="g2.t1"
                     /gene_id="g2"
     intron          complement(3084..3133)
                     /score="0.57"
                     /source="AUGUSTUS"
                     /transcript_id="g2.t1"
                     /gene_id="g2"
     Initial         complement(3134..3284)
                     /score="0.57"
                     /frame="0"
                     /source="AUGUSTUS"
                     /transcript_id="g2.t1"
                     /gene_id="g2"
     Transcript      5197..7095
                     /score="0.14"
                     /source="AUGUSTUS"
                     /g3.t1
     CDS             join(5197..5683,5749..6121,6298..6578,6752..7095)
                     /score="0.66"
                     /score="0.47"
                     /score="0.31"
                     /score="0.44"
                     /source="AUGUSTUS"
                     /transcript_id="g3.t1"
                     /gene_id="g3"
                     /frame="[5197..5683: 0, 5749..6121: 2, 6298..6578: 1,
                     6752..7092: 2, 7093..7095: 0]"
                     /label="Major facilitator superfamily domain-containing
                     protein"
     gene            5197..7095
                     /score="0.14"
                     /source="AUGUSTUS"
                     /g3
     Initial         5197..5683
                     /score="0.66"
                     /frame="0"
                     /source="AUGUSTUS"
                     /transcript_id="g3.t1"
                     /gene_id="g3"
     intron          5684..5748
                     /score="0.66"
                     /source="AUGUSTUS"
                     /transcript_id="g3.t1"
                     /gene_id="g3"
     Internal        5749..6121
                     /score="0.47"
                     /frame="2"
                     /source="AUGUSTUS"
                     /transcript_id="g3.t1"
                     /gene_id="g3"
     intron          6122..6297
                     /score="0.73"
                     /source="AUGUSTUS"
                     /transcript_id="g3.t1"
                     /gene_id="g3"
     Internal        6298..6578
                     /score="0.31"
                     /frame="1"
                     /source="AUGUSTUS"
                     /transcript_id="g3.t1"
                     /gene_id="g3"
     intron          6579..6751
                     /score="0.31"
                     /source="AUGUSTUS"
                     /transcript_id="g3.t1"
                     /gene_id="g3"
     Terminal        6752..7095
                     /score="0.44"
                     /frame="2"
                     /source="AUGUSTUS"
                     /transcript_id="g3.t1"
                     /gene_id="g3"
     Transcript      10012..11365
                     /score="0.99"
                     /source="AUGUSTUS"
                     /g4.t1
     CDS             join(10012..10154,10219..11365)
                     /score="0.99"
                     /score="1"
                     /source="AUGUSTUS"
                     /transcript_id="g4.t1"
                     /gene_id="g4"
                     /frame="[10012..10154: 0, 10219..11362: 1, 11363..11365:
                     0]"
                     /label="Chitinase 1"
     gene            10012..11365
                     /score="0.99"
                     /source="AUGUSTUS"
                     /g4
     Initial         10012..10154
                     /score="0.99"
                     /frame="0"
                     /source="AUGUSTUS"
                     /transcript_id="g4.t1"
                     /gene_id="g4"
     intron          10155..10218
                     /score="1"
                     /source="AUGUSTUS"
                     /transcript_id="g4.t1"
                     /gene_id="g4"
     Terminal        10219..11365
                     /score="1"
                     /frame="1"
                     /source="AUGUSTUS"
                     /transcript_id="g4.t1"
                     /gene_id="g4"
     Transcript      19479..19886
                     /score="0.94"
                     /source="AUGUSTUS"
                     /g5.t1
     CDS             19479..19886
                     /score="0.94"
                     /source="AUGUSTUS"
                     /transcript_id="g5.t1"
                     /gene_id="g5"
                     /frame="[19479..19883: 0, 19884..19886: 0]"
                     /label="DUF1640-domain-containing protein"
     gene            19479..19886
                     /score="0.94"
                     /source="AUGUSTUS"
                     /g5
     Single          19479..19886
                     /score="0.94"
                     /frame="0"
                     /source="AUGUSTUS"
                     /transcript_id="g5.t1"
                     /gene_id="g5"
ORIGIN
        1 CCTCCGCCAC CGCACCCACC CCCCAACCTC TAACTCCGTA CCTCTCCCCA CCACCCCTAC
       61 CGACTTCCTT GCCGCCTCCC GTCTTGCCGA CTCCCAAGTC CCCGACGGCG CCTACGGCTG
      121 GGTAATCGTC GCCGCTTGCG CCGTCAACTT CTGGTGGGCT CTCGGCACCA CCTACTCCTG
      181 GGGCGTTATT CAATCCACCC TAGTTGCCCA TTCCCTTAGC ACCGCCGCCA CCCTCTCCTT
      241 CATCGGTGGC CTCATGGCTG CCATGATCTC CGCCACCGGC TTCCTCGCCG CCCGCCTCGT
      301 CCGCCACCTT GGTGCTCGCC TCGCTGCCAT GCTCGGCGTC CTCTTTATGG GCATCAGCGG
      361 CATCCTGTCC TCCTTCACTA CGCGGAATCT TCCCGGGCTT TTTGTCACCG CCGGCGCCAC
      421 GATGGGCTGG GGGATCGCGT TGACCTTCAT GGTCGTCAGT GTCCTGCCGT CGCAGTACTT
      481 TGCCAAGAAG CGCGGCATAG CCAACGGGTT AATTTTTGCC GGCGGGGGCT TCGGCGGCGC
      541 AGTGATTAGC GTTGGACTCG ACGCGCTCAT CGGCAAGGTG GGGCTTCCCT GGGCCTACCG
      601 GATCCTTGGC CTCGCCACCC TCGCCACTGG GCTCCCCGCC AGCTGCTTCA TCAAAGAGCG
      661 CGTCAAGCAA AAGATGCCGC TCAGAACCTT TGACTGGTAA GCTCCTTCCC TATTCGTCAC
      721 CTGTCCAATC TGATAAGATC TTTTTTTTTC TTATCCATCT GATAAGATAT CAAACACAAA
      781 AAGCTGACTC TTTTATACAG GCGCCTCTTC AAACTCCCCT CCTTCACCAT CCTCTTCCTC
      841 GCCTCCGCCA TCGGCTGCTT CCCCCTCTTT GTGCCCCCCT TCTTCGTCCC CCTCTACACC
      901 ACCACCCTCC ACTTCCCCAC CTCCACCGGC GCCGGCCTAG TCGCCGGCTT CAACCTTTCC
      961 TCCGCCGCCG GCCGCATTCT CTGCGGCCTC CTTTGCGACC GCGTTGGCGC TGTCAACACC
     1021 CTGCTACTCT CCTTGATTTT AACCACAGTC TCGATGCTAT GCATGTGGCC GTTTTCGACG
     1081 ACGCTGGGGC CCATGTGTGT GTTTGTGGTG GTTAATGGGG CGGCGAATGG CGGGTTCTTT
     1141 AGCATTATGC CGATGGTGGT GAGTAATGTT TTTGGGAGCG CGAGGGTCTC AAGTGCGATG
     1201 GGGATCATGG TTATTGGGTG GTTGGGGGGG TATCTTTGTG GGGCCCCGAT TGCGGGGTAT
     1261 ATTTTGGATG CGTCGGGGGG TGAGGGGGGC GGGGCCGAGG CGTACCGACC GGCCATGTAC
     1321 TATGGGGGTG CCTTAGCGTT TGTCGCTGCG GTGCTTGTTG CCGGAGTGCG GTGGAAGAAG
     1381 ACCGGGAAGC TGCTCGCCAG GTTTTAAACC ATAAAAAATA ATCAAGAATG TAGATAGAAA
     1441 TATGGGCGTG TCTCATGCAA CGTTATATAC AAAATCATTA TTATATAAAC ACCTTCCACT
     1501 TTCAGACCAG AGACTACTTG TGACTCCATG TACTCCACGA ATAACCTCTC CCCCCTTTCT
     1561 CCCGTCTGAT CACGGCATAA TTCCATTCGG CCCCACAAGA ATCACCTCAG TACAATCCTT
     1621 CGTTGCCCGC CCCCTCACCC TCAACCCCAT CGCCGGCTGC AACGCCTGCC GAATCCCGCA
     1681 AACCCATCCA ATAAACCTCA GCACCTCCCT CGCCCTAATC CTCTGCTCAA ACCTTGGCGT
     1741 CTGCATATGG CAAATCGCCG CAAACGGATA CATCATTCCC AAATTTTTAC TCCACGCGAC
     1801 GCCCTCTGGT ATCGAGTCGG ACCGTAGCAC GGACGCCGGC GGCGCCGTCG AGAGGATGTC
     1861 CTCAGCAATG CCCTGAATCG TCATAAGCGT TTCGTGCTTG CGCGCCGTGA TGAACTCAAG
     1921 AGTCAAGTCG GCGGGAAGCG GGTCGGCCTG GACGGCGAGG TTGAGGATGT AGAAGAGGAG
     1981 GTTATGCAGC TTGAGACGGC CGACGGGCAA CTTATACATG CGGCAGGCCC GGGCCTTGTC
     2041 TTCATTGGTC ACCTGCATAG CTAGGTATGC CTCGTATTCC CGTTCGAGAT CGTCCATCTG
     2101 GGCTAGCAAC GGCAACGTGA CGGCCGCGGC AAAATTGGGG TCATCTCGCG TGATTATGTG
     2161 GAGCATCTGC GGGAAAATGT CGGAATACTT GACAGCCAGA AACGCCGATG CCAACGATAT
     2221 CTTTTCCACC GGTAATGTTC TCCATTGCGA GTATATATGT AGCCATCGCA ACAGCATCTC
     2281 TGGACAGGGC TGATTCGTCG CGTTAAAGTG GATCTGTATC GTCTCAACAC ACAGCCAAAA
     2341 CAACTGCCGC CCCTGTGCCC TCCTGAACTG ATCGAGTCCC CGAGCATCAA TCAGCTTGAT
     2401 CAACCCGGTA TGATGGATAC TCCAACTGGC CCCCTTCGGT GGCGGCCACT GGACATTGCC
     2461 CTGCAACACG TCGTACGTCC CCATCAGCCA CACACTCATC AACGTCGAGT CCATCACCCG
     2521 CGTCTCCCTT CTCGTCAACG CATTCCGCAC CGCCTTCAAA CACATGTCCC TCACTTTCAC
     2581 GTCCTCCGCC ACGTTATCCG GCAACATGTG CCGATTAACC AGATACCCCC TCGCCAGCAT
     2641 GACTGTCGCC AACGATAACG GCGTGTTCTC GCTTACCTCA TGCATCAACG GCTCCAGGGC
     2701 GGATATCCAC GGATAACAAT CAATGACAAT CCGATGCGTA TGACTCCTCC AGTCATGCCC
     2761 CGGTCCCTTC ATCATCAGCG CTGTCGTCTC CTTCACCACC AACCGCGCCA CATCGTCACC
     2821 TTCTGACTCA CTACTCCCAC TTCCTTCCGG AGATCCTCCC GCCGACCCCG ACCCATCACT
     2881 TGAATCCGAC TGATACGCAG CACATGCGCG GGCCCGTCGT TGTCCAACAG GGGTCCGTGA
     2941 CTCCCCTTGC TTTGATTTTC CGGGGGCTTT TTTTGATTTG TCGTCAGTGC GCCGGCGGTG
     3001 GCCGCTAGTG ACCTTGAGCT TGATGGTGTT GCTGTTGCTG TGGCGGAAGC GGAGGTCGGT
     3061 TTCGTCGCGG TAACCGGGAC AGACTAGGTC ATATTTGGCA CACCGAAGGC ATCCTGGACG
     3121 GCCGAGGTCG CACTGTGGGC GGGGTGGGTG GTTGTGGTTA GCATGAGTTG GAGAGGGAAA
     3181 AGTCCTGTTG GACGAACGCT AGAGGGGGGG CAGGTGGAAC TAACCTTGAC TCTACGGCGA
     3241 CGACATTCGT GACAGGCAAG ACTGGGTTTT CCGGTGTTGG GCATTTTTTT TTAAGTAAGG
     3301 GTTTGCTGGC TGGTGGTGAT ACTGTGGGGA TATACACAAC AGCAGCGGCC TCTTACTTGG
     3361 TCAGTCAGCC ACTATCACCC CGGAATCACT CTCGTCTCCG TTCCGATGAT CCGGATGGCT
     3421 CCGTGGTTCC CGAGCTAATC TCTTCACTTC CTCCCCGACA GAATTCCTTG CTATGAAATA
     3481 GCACGGCACG ACAAAATTCC CCGAAGCGTA AGCTTCCCCG CCCGTTCCTA GAAATATCGA
     3541 CAACTCTAGA AAAAAAAACA ATTAATAAAC GGCACAGAAG GACTCAGGAA TGCAATAACC
     3601 ACAAGGATGA CACGCGGGTA ACGGGGTGAT TTGGTAGGTG GTGATGCAGG TTTGGTCGAA
     3661 AACTTTGCTC AAAGAGGGAA ATCGATTCGA GAGAAGATGA TGTGTAGGGT TGGTTGGTTT
     3721 AGTTTGGTGG GTGGTGGTCG CGTTTAGTGG CGTGTTTAGT GGCGTGGTTA TGGCTGGTTT
     3781 AAGCGGAGTG GGAGGCGGAT TCTCTGCTGA TTCATGGGAT TGGGATTGTT ACAGACCCTG
     3841 CATCCCGAGG AACTGGGAGG CGGGTCGTTG GATTATGGTG GATTATGGTA CTGAAGGGTA
     3901 ATGCAATACC AAGCAAGCGC GGTGATGAGA ACGTAGTGGA AAGATTGATT GGATATCAAC
     3961 GTGGCTTGTG CTAGAGATGT CGATGTCAAT AGCAGCGACA AGAAAAAAAA AACTCGATGT
     4021 ATTGTATTAA TCAAGATCAA AAATCAACAT CAAATTAGAT CGTCCCTTTG TAGAATCCTT
     4081 GTAGTCTCGA ACTCTGAAAC CATCTGTCGA AGTTAAAAAA TCAAAATCAT CCTTTTCTTC
     4141 TTCCTCCTCA CCCCCGCCAC CTTTTTTTAG CGAAAGATGA AAAAAAACCC CATAAAAAAA
     4201 GTGACAATCA CCCGGAAAAA CTACAATGAG TTTAGCCGAA CAAGAGAAAA AAACAACTTG
     4261 CTAAACTGAA CAATAAGGGA ATAAAGTTTA GTGAGGGTTT AGTCAGCAGG GTCTTTTTAT
     4321 CAGGCGAACA TGGAATGGTC GAAGTAATGA AGAGCAAGAG CGCGACGGAT GGGAGATGTC
     4381 ATGTGGATTT GCAAAATTTA GGGTTGTCTA TAGACCAGGG GGAGAGGCAT TTCGTGATGG
     4441 GTTGGGAAGA TGATGAGAAT GGTTGTTTGA GCCAATGAGG GGTTTGGATT TAATAAGATG
     4501 GGGGGTGTCG TGTGCTTGTT ATCTGTAGCG GCCACATGTC ATTCGCACGC CATGTCACAA
     4561 CAGATTGTTT AATGCACGGC GGCGAGGCAG TGGATAGACT GGATGGTTTT GTAGTGGAGA
     4621 GATGAGAGTC TATGGAGTTG TGTCCCAATC ACACAACTGG TAATGTGCTT TATTTATGTA
     4681 TTTTTTTTTT AAGGGGAGGG AGAGGGGGGA GTCTTTTGAC CCTAATCTTG GTGCTTTAAT
     4741 CCTCGCGTTA CACAGAGCCT CAAGCGGGAA ATAATGAGAC CCACATTTAC ACTTACATTC
     4801 ACACACCCCC ACTAGCTGCG GAAGCACCCC CACAGTCTAA TCCCGATTAG GATATATGGC
     4861 TCCTATCGTT TGGTAAACCG CCGATTAGGT GATTGCGGTA ATACAAGACT AGGTGTATTA
     4921 ATTGTATGCA AACTCAATAT ACAGTGTTTG CCAAACAAGT GAAGGAGTGT GACACCAGCG
     4981 ACCGGCGAGT GGTTTATTAC ATCAACGACT GTCGAGATGG CGATATAGAG GAATATTTTG
     5041 GAGGAGCAGC TGCTAAGTTG ACATGAGTTT GTCCAAGATG ATGTATAAGA ATACACACAA
     5101 AGCTTCCTTT TCTTCTTCTT TTTTCTATAA TCTTCATCCA GCAGACGCCT TGTACATCCG
     5161 CGGGGCTTTC CCCGTCACCA CCACATCCAG CCCACCATGT CAACCGTCAT ATCCTTTGTC
     5221 CCCCGCCAAC ACTCCCCCTT CCCCATACCA TCTTCCTCAA ATACTCCCCC CGCTGATCCC
     5281 GACAAAAAGG TACCCACCAA CACCCTCGTC TACCTCTCCC GCATTTCCTC CACATCAATC
     5341 CCCCCCCTCG GCCACCTGCC CACCCAACAA TGCTTCTGGT TCCAACGCCT TCGCAAAGCC
     5401 ACCACCACCT ACGACCCGAC GGCGACGGCG ACGCTCCCGT CCGTCTTTGA CGACCCGTCG
     5461 ACATGCAAAA TCTACCAGCC GCGTGACGAC TATGAGAATT TGCACCGGTT CGACCCGATG
     5521 GCACGATGGA CGTGGGGGGA GGAGAATAGG CTGATTCGCA AGATTGATTG GCGGATTATG
     5581 GTGTTTGCTT GTATCATGTT TATGGCGTTG GAGTTAGACC GGGCGAATAT TTCGCAGGCG
     5641 GTGAGTGATA ATATGTTGAG TGATTTGAAC ATGACGACCG ACGGTAGGTC TTTTCTTTTT
     5701 ATCTTATTAC TTGTGGTGGC CTCTTTCACA CTAACCCTAA CCATAAAGAT TACAACCTCG
     5761 GCAACACCGT CTTCAAACTC TCCTTCCTCT GCGCTGAACT CCCCTCTCAA CTCATCTCCA
     5821 AACAACTCGG CCCCGACCGC TGGATTCCTC TCCAAATCAC CCTCTGGTCC CTTGTCGCCC
     5881 TCTCGCAATT CTGGCTCTCC TCCCGCGCCT CCTTCCTTGC CACCCGCGCC CTCCTCGCCA
     5941 TCCTGCAGGG CGGCTTCATC CCCGACGTCA TCCTGTACCT GTCCTATTTC TACAAGTCAA
     6001 GCGAGCTGTC TGTGCGCCTC GGCTTCTTCT GGACCGCCAT GAGCATTGCG GATATCGTCG
     6061 CGGGGCTGCT GGCGGCAGGG ATCCTCCAGT TGCGCGGACA CGGGGGGAAG GAGGGGTGGC
     6121 GGTGGCTATT TTTGATTGAT GGGGTGTTGA CATTGGTGAT TGGGCTGGCG GCGTTTGGGT
     6181 TGATGCCGGC AAGCCCGACG CAGACGAAGG GGTGGCTGCG CGGGGAGAAG GGGTGGTTTA
     6241 CCGAGAAAGA AGAAATAATC ATTGTCAACC GGGTGCTCCG GGATGATCCG TCGAAAGGAT
     6301 CAATGCACAA TCGACAGCCA ATCACACCGA AGCTGCTGTG GAAGTCAATG AAGGACTACG
     6361 ACATGTGGCC GCTGTATGTG CTCGGGGTCA TCTACGGGAT CGGGAGCACG CCGCCGACGC
     6421 AGTATCTGAC GTTGATTCTC AAGAAGTTGG GGTTCGACAC ATTCCACACG AATCTGCTAT
     6481 CGATTCCAAC AACGGTGTTG CATATTGGGA CGATGCTATG CTTGACGTAT GGGGCCGAGG
     6541 TGTGGGGGGA GCTCAGTTTG ACGACAGGGT TCTCGCAGGT TTGGATATTG CCGTTTGTGA
     6601 TTTATATGGC CGTGGTGGAC ATTACATCGA TCAACAAGTG GGTGGCGTGG GCGATTTTGA
     6661 CCATGTTGCT CGCCTATCCC GAGCGCAAGT GACATTCCTT TCCTTTGATA ACATATAGAT
     6721 CTTAAAACTA ACAACAGACA ACAACAAATA GCCCACGCTA TCCAGGTGGC CTGGAATTCG
     6781 CGCAACTCCA ATGCCGTTTC CACTCGCACC GTCTCAGCCG CCATCTACAA CATGTGCGTG
     6841 CAAGCCTCGG GCATCATCTC CTCCAACATC TACCGCGCCG ACGACGCCCC GGCCTACCAC
     6901 CGCGGTAACA CGCAGCTGGC GTGGATCACG GGGACAAATA TTGTCATTTA CGCGCTGGTC
     6961 AAGGTGTACT ATGTGTGGCG GAACCGGCGG CGAGAGCGGC GGTGGGGGGC AATGACGGAG
     7021 GGGGAGAAGA GGGAGTATTT GGAGACGACG GGGGATGAGG GGAATAAGAG GTTGGATTTC
     7081 CGGTTCGCGC ATTAGCTTTT CCGGGTTGCA TAGATTACGA ATAGATCCTG ATGGCTTGTG
     7141 GAAGATAAAC CAAGACTTTA CTCGGTTTCA AGGTGTCTTC TAAATTTGGG TTGCGGTGAT
     7201 GGCTCTGTTA CATGACAATG GGGCACAAAA TAACGACAGC CCAGAAGAGA AGACGGAGAC
     7261 GGTGAGATAC AACATGCGGT GACATGCAGT AACGTCGACC CTAATAAGCC ATAGAATAGA
     7321 TACAACCACA AAGTCAAAAT TATAGAGTCA TTGACCCATA CTGAGGAACT TGGACATTTT
     7381 ACCATCATCA TGATCATGCC CGAAACCAAA TTACTGATCT AGTGCTTCAT GGACTTTGTC
     7441 TTAATGCCGA CCATTCATAA TCTCCCGCCA TCTTTCTTCC TTTCTTCAGC CTATACACCA
     7501 ACTTATGCTT GTGTATCCAC TTGGATGGAC ACATATGTAG GTAGCCCACG ACTCTCACCA
     7561 ACCTGCATAT ATGCACATTA TCACACATAA ATGTATGTAG GGCCGATGAC TCGACAATCT
     7621 ACATCTGCAG GTAGACGATG GCTGGACGGA AGAATGCATG GCTGGTGCAG TTACATTTGA
     7681 CTGGATTTTG TTGATGGGGT CAAAGAGATG GGTCTAGAAT GAAGGAGGGC CCGGTCATGG
     7741 CGGGTCATGG CGGGTCATGG CGGCGAGAGG AGGGTTGGTT GAGAGAGAAA AGATTTAGGA
     7801 ACTATACACA TTTGGTTTGT TGGCTATGAC GGCAAGAAAC AATGATATCA ATAAAAGTGT
     7861 ACCAGATATT CTAAAGTGTG GTAGCTATCA TAGCACGAGT GTGACAACAT TGATTCTTTT
     7921 GATATTCGGC TGAAATTAAA CCTAGCCACT GAGTCATATC ATTTTATAGG GTTAATTAAC
     7981 CCTTATATGG CACACAAAAA ACGCAGATCA TTTTCCAAGA GCTTTAGAAG CTTGTTCATC
     8041 AACCACACGA CGATTTCCAA GAAAAAATTT TTATATATTC ATCAATACAC GAATCCATGA
     8101 ATTCCCTAGA TTAGGTCCAG AGCATATGAC GACTTCAGCT AATTTTTTTA ATACTTATTA
     8161 AATAATCTCT TACCTGGGCT TGAAGCAGTT CCTGTAACAT TATGGCCAGC TAAGAAATTG
     8221 GACAAGAAAA AGGCATATTC TTGGAATCTG CAACAAGGAC AAATACCTTT AATATTTTTG
     8281 GCCTTTTTTT TGGTTGAAAC AGTCATGAGG CTTTTGGGGG GAGAGGATTA ACAAGGATAT
     8341 GATCTAATCA AATAGGTATC ATGTCCTTGA CATCATATCA GTAGACCATA ATAAACCGAA
     8401 AATATCTTGA TTAATAACAG ACTTAAAAAA GGATGGTCGA TCTGCGAGAT CGATAAACTC
     8461 AAAACTTGCT TGCTCGATTT TTATTCCCAG GACAAGCCCC CATATGCAGA TTCGCCTTCA
     8521 TCTACTGAGT GATTACGTCG TTGCTTTTCT TCTCTTGTTC TTTTAGATAC AAGATACGGG
     8581 GTATGAGGTC CGGGATATGG AGTCGGGATT TCTATAGGGG CGTATGCTAT ATAATGGGCT
     8641 GTGAGGTATA TCAGTCCGAA TGGTTGGGAC GGTGTCATCA GATCATGGTA TTGTGTTTGA
     8701 TAACGGACTA TAGTTGTTCA GTTATACAGC ACATGGAGGA TCTCCACACA CATAAAGACT
     8761 TATGTGTCTC TCGGTGAAGG CGTGAAATTA CTCCTTGGTA AATACGCTAC GTGCCAAGTC
     8821 GCTAAGATCG GTGACTTCCT TACCCTCACC GATGCTCTCC ATCCCCAAAC ATCAACCAAC
     8881 ACCCAAAGAA CACAACCAGC AAAAAGTCCC CTTTCCCATC ATCATGCTTC ACTCTATCTT
     8941 AAAAAATCAT TCCATAAAAC CCCATCCAAA GCCCGCCGAG TCTCTCTCTC TCTTTCTTTA
     9001 TATAGCCTCA CGTCAACCCG CAAGCCGGCA CTGCTTCTTC AACTGGCTTT TAGAGATTGC
     9061 CCCCCCCCCC CCCCCTGAAC ATGAAGAGTC CGTGTGTTTT TCTTCTTTTT CTTATTTTTT
     9121 TTTACTAAAG GAACATGTTG TGATGATCAA TTGTTTATGA TTTTTGGGAA GACACAGGGG
     9181 GAACTTGGTG ATCTTGGCTT CTGAAATTTG ATGGCAAAGT TTTTAGGAAT GAGTGAGTGA
     9241 CTGATAAGTG CCGGGAGAGG CGATGTCAGA ATGTGGGGGG AAAATACCTG CTGCAAGTCA
     9301 CATCTCGATA TCCGTCCAAT CTTTACATCC CAAGAATCCC ATCACAGTCA TAGCCTAGAA
     9361 TAGACTACGT GGATCTATTT CCACCCACAA AACAATGCAA CTATATATGT ACGCATTTAA
     9421 AACACAATTC TGAAATGGAC CAACATTTTC CACTTTCCAT CCAAACACAT TCGGCAATCC
     9481 TGCAAAGTCA CGGAGGAGAC AACAATGTTT TCGTTTTCAC CATTACCCAA GCCTATCCAG
     9541 AGCCTACTCC GACCAGAAAC AAGCCAAGAC TTCGTCGACC CCAGTGTCAA GGGAGAAGCC
     9601 CGGGCCAACT CGCTTCTTCC TCTCTTTATG GCAACCTGAT GTTTAAGAGA ATCACGTAGG
     9661 CAAGATTCAC AAGGGCCTTT TTATCCGTGC CCTTTGAGAG AGATGGTTGG AGGTTAGTGA
     9721 GCGGCCGATG CTACAGGGTT GAACAATGTT GAGGGCACAC CCGGAGGCCG GAGTTCTATA
     9781 AAGATAGCAC GGTTCCCCGG GTGAGATTGT ATGTTGGTCT CTTTTGCTTC TGTTCTCTCT
     9841 AGCTCAGTCT AATCCAATCC ACCACAATCA TTCCAGAATC AGCTGTGTCT TTCTTTTTTT
     9901 CTATATTGGT CTCCTCTATC CAACTGTTCA CTGCTCTTCA GCCACCAAGA CTAGCTTTTC
     9961 ACATATACAC AAATTCATAG ACAAATACAC ACCATCGTTT CCTTCACCAA AATGTACGGT
    10021 TCTGCTTTCA TCTCCAGCTT GCTGGCCCTC GCTTCGGCTG CCGCTGCCGC CCCCCGCGGC
    10081 AACAACGGCA TTCACCTGGC CTACGGCAGC AACAACTCCA CCGGGTTCCA GAACATGGTC
    10141 TACTACACCG ACTGGTAAGT AACTGTCTCT TTTTGTTCAA TCCAACCAAT AGTCCTGAAT
    10201 TAACACCCCC CCCCCCAGGT CCATCTACGC CCGTGACTTC CCCGTCTCCT CCCTCCCCGC
    10261 CGCCAACCTC ACCCACATCC TTTACGCCTT CCTCAACGTC AAGGACGACG GCACCGTCTT
    10321 CTCCGGCGAC ACCTGGTCCG ACATTGAGAA AACCTGGCCC GGCGATGAAT CCGGCGCTAC
    10381 CGCCACTAAC AGTAACAATC TTTACGGCTG CGCCAAGCAA CTCTACCTCC TCAAAAAAGA
    10441 ATACCGCCAC CTCAAAACCC TCCTCTCCAT CGGCGGCTGG TCTTGGTCCA CTAACTTCCC
    10501 CTCCGCCGCC GCCACCGACG AGAACCGCAA AACTTTTGCC CAGTCCTCTG TCAAGCTCAT
    10561 GGCTGACTGG GGCTTCGACG GCGTCGACAT CGACTGGGAA TACCCGCAGA CCACCGAGGA
    10621 CGCCGCCAAC TTTTTGCTCC TCCTCCAAGC CGTCCGCGAT GAACTCGACG CCTACGCCGC
    10681 CGCCAACACT CCGGACTATC ACTACCAGCT GACTATCGCC GCCTCCGCTG GGCCCCTCAA
    10741 GTACAACTAC CTCAACATGA CCGCTCTTGG CGACATCCTC GACTACATCA ACCTCATGGC
    10801 TTACGACTAC GGCGGCTCCT GGGACACCAC CTCGGGCTAC CTCGCCAACG TCTACCCGTC
    10861 CGACACCAAC TCTGTGGCCA CTCCTTTCAA TACCGAGCAG GCTGTCAACG CTTACCTCGA
    10921 GGGCGTTCCC GCGTACAAGA TGATCCTCGG CATGCCCATC TACGGCCGCG GCTTCCTCAA
    10981 CACCAATGGC ATTGGCCTCC CGTATAACGG CATCGGCACC GGCACCTGGG AAGCCGGCGT
    11041 CTGGGATTAC AAGGCGCTGC CCAAGAATGG CTCCCAGGTC TACTATGATT CTTCGGTTAT
    11101 TGGCGCCTAT TCTTATGACA ATGCCACCCA AGAACTCATC TCGTACGACA CGCCACAGGT
    11161 CGTTGCCGAC AAAGTCAAGT ACATGCAGTC GCTGAACCTC GGCGGTGCCA TGTTTTGGGA
    11221 GGCGTCGGCA GACAAGACGG GTGAGGAATC ACTGATTTAC ACTGCGTACA AGAGCCAGGG
    11281 CGGTGCGCAG AAGATGGATA CTACGCAGAA CCAGCTGTCT TACCCTGCCT CGATCTACGA
    11341 CAACCTTAAG GCGGGTATGC CTTAGATAGG GTTAGGGATG GAGAAGACGA GATGAAAAAT
    11401 GGGGGGTTTT TTTTTTGCAT GATAGAAGAC CGTGACGAGT ATCAGGGATA TCTGTTAGAT
    11461 TCAATTCACA CCTAAAAATG TTGTTGGTAT ATAATTTTTT TTATATGAAA AATACTATAT
    11521 ATTAATTTAA TCATGCCTTG CTTTGATATC GTATTATCAT AGTGAATGCT CTTGAGATCG
    11581 AGACTGACTG CATCTAGAAG GCCCTCCAAT GGCTAAATTA GGATATGAGA TGAGGTTATC
    11641 TGTTGGACTC TCGATGTATG AAGCCTGTAA ATGTATTTGC TATCTTAGCT TTCTCCTCAC
    11701 ACTGCGAATC TCGACCGTAG TGGTTATAGC GAGGAAATCT TTACCCGGAG CTAGGCTATT
    11761 CTCGTAGCTG AATATACCAG TCCTTATAAG CTTCCTTCTA TTCCTGAGAG TCCTGCCTCA
    11821 TCAAAGACCT GTAAACCTCA ACCCTACACC CGTCAAATCC ACATTCGCAT CTATTTCCAT
    11881 CGCCCTCCTC CACCATCTCT CATCTCTCTC CTTCCCCCCT CCCCCCTGCC ACCGTACCAC
    11941 AAAAAGACAA CGCCCCTGCC CACTTTCCCA ATCGATCCTC AATAGAATCT TTGGCACCAA
    12001 AAACACCCGC AAAAACACTT CTAAAACGCA ACCCCTCCTC TAAAACCGCC AGCAGGGGTC
    12061 TTATTCAATT CCAGATTAGG AAATTGCCGA TGATAGATGG ATCTTTTTTT TGAAAGATTG
    12121 TGTCTATTTT TGGGGGGGAA AGGAGGGCCA AAGCCGAATT TGGGTGTCAA GAAACGGGGA
    12181 GTGAAGGCTG CCGGGGCATG TGAAGAGAGA CGGAACTTGG GGAATATGTG GTGATGGATA
    12241 CGCTATATAA CTGGCCATAT TCAACTCAAA GAAAGCAACA ACTTGCACAT ATCACCGGCT
    12301 AAACTACCCA CAAATCACAC GCATCGAAAT CATGTATAAA GATCACGACC TCCTCACTCC
    12361 AATCCACTCA TTCTTATCTC TCCCCTTCAT CCCAACAATC TCTTTTACTC TCTTTCTTTC
    12421 TCTTTCTTCT ATCCAACTTT TAAATCTTCA AGCCAATTCC TTGTTTATGT CTACTTCTTC
    12481 TTTCCAAGCC AACTTTTCTA ATCCACCGAT AACTTGTAAC AATAAAGGCC GCCACTATCC
    12541 TTGCCCTGAT CCCCTCCCCG GCGAGCAATG GAAGTGCGAT GCCGAAACCC AGGAGTCCGC
    12601 TCAAGGTCTC TTCCTCTCCC TCCTCTCCCT CCTCTCGCTC CTGACACCCC GAATCCAAAA
    12661 CACAACATTC AACTCCTCGT CAACCATCTC CCGATCCCCT TCATATATAT ATATATATTT
    12721 TTTTCATTTC TTTTTCTTTT TTGTTCCTTT ATTATATCTC TGCCGCAACC TCGCAGGCCT
    12781 TTTTGCTCCC CACCATTATC CTCCAAGCAG CTTCGCTCTG TACGGTCATT GCTTAGGGAT
    12841 GGGCTTTTAC CGGGACTCTT CTAAACCCCT TCCCCCCTTT TTGGAGGATT ATCTTTGGTG
    12901 ATATGTGGTT GTTAATCTTT AAACGGGTTG CCTTTTTGCT TGATTAGCGG ATGGGGCTTT
    12961 TTTTGGGATC GACCAGAATG GGTGGACTTA ACTATCTAGT GATTTGGTAT CTTGTAGTTT
    13021 TGGAATATAT TCGATTGTGT CTCAAAAACT GTGTTCATCT AAGAGAATTG TATATTTTCG
    13081 TTTGTAGCTA CATTCAATTA TATTCAGTTC ATATTTCTGA TACTCAGTTG CCGAGAAGAC
    13141 GTCTGGTATT TTTCTTTGTG TTACCAGACG TTGGCATATC GTTACATACA CAACTCTCGC
    13201 AAACAATCAA AGAAAGTACC CTTATATGTT TCCGTTCCAC GAATCCTGAA ATCCACACCT
    13261 TTAGTTTCCA CACTTTTGGC ACAATTTAAT CCTAAAATGT TAATATAATA ATTGTGAATT
    13321 TCTTCAACTC TAGCTTGCTA TTGATATTCT ACTACACTAA CTCCCCCTCG TAAGTCCATT
    13381 GATCATATAC TTCCATCCCA TCAATTGCCT CTTTCGTTTC TGAGACTGCA AAGGTTCTGG
    13441 CTGAGCAGTT GACCTCAATA CCGTCCATAG ATAACACCTA TGTTCTGACA CTTGGAGCTT
    13501 CGGTAAAGAC TTTGAATAAG TATCCTGTTT GACGGATTGA TATAGTAGGC TCCGTTTTCT
    13561 CAGTGACTTC ACGTCAGTCA ACTCCACCAT TTCATCCACA ATCTTCCCAA TTTCGAAAGT
    13621 CTCTTCAGGC AAGGGAGCAT CGATCGGATC CTAACTGACT TCGAGGCGAT CACGTGGCGC
    13681 AAGCCAGTTC TCAACTCCAA AGGGTGACTG CATCTGCCTG TAGACGAATA TTCCATTCCG
    13741 GTCATGTAGA CCTAGCTGGA ACTTGATGTA TAATCCATTA TCATTATGTT CGAGTGGAGG
    13801 CATGGTAGAG CTACATGTAT CACACAGTTT CTGCGGCGAT GAACCTGGCG CGCTGGAAAA
    13861 AGTCCTTGGC TGCCATAAGC CCACCTTAGC CCGGAAATTC TTCACATCCG GCCAGTCGTC
    13921 TTGGGCTGTA TCTATGTTTA TAGGGCATGC AAAGGTATCG CAGTAAATTT TCGGAATCGG
    13981 TATTGTAAAA AATCGATGAT TCCAATCGAA CACAAGCCGC GTACGCTTCC ACCTCAGGAT
    14041 CGAGTCGTTT GGGTTCATCT TGTTGACGTG TTTGGAATAC GACATTTTCA ATACAGTACA
    14101 TGATAAAGGC CCAGCCTGTG AATTTTGTCC TTCACGCCAC ACAGCTCTTC ACACTTACTA
    14161 CTGATCCCGA TACGGAATCC ATCCTCCTTT TTGCTCCAGT AGATTTCTGA ATATACAAAC
    14221 GAAAGTGCAC ACGGTGGTGT GGTAATTTTT GTGTCTAATC CCTAGAACAT AAAAACTTCT
    14281 TAGCGAAGGT AAATCAGCCT TTGGAATATC TGATTGCGGA ATTCCGTACT CAGCGTCGGC
    14341 TCCACATCTC CCTGGGCTAA ACAACGCTTA TGCTCTTTCA GGATCAAACA TTCCTTCAGC
    14401 AGAATATGAA CCGCAAGATA CTCTTCTAAG AAAAGCTGAT TCGTTACCAG TTGAGGGTCC
    14461 GGATCTTGTT GATCGCCGTT TTCATCGAGG GTATCACAAC AACCGAGAGT ACGAAGAGAT
    14521 TTCAAGGCCC AGTATCTAGC TCTAATCTCA TCATAGCTAT GTAGAAATGC CGATGATAGC
    14581 CAAATTACCA GCGTTATCAA TTAAAGGAAA AGTAATGTTC TTGTAAAGAC TTTTGTCGTA
    14641 GCTTCGATCG ATCTCATGAT ACAGCATAAT CATAGGCCGA ATGAATTTCA TGCTATGACG
    14701 CTAAGAGAGA TAATGCCTCA TTAGAAGCTT CATCCGATCA TACACACAAT GTGCGATCGA
    14761 TCAAGTTCTG ATCGAGGTCC TTTTCCACTT TGAAGAGCTT GCATTGACAC TCATTCAAAG
    14821 CGACGGACGA CTTGTAGCTT GCCCGTACAT CTATGAAAGA AAGAGTTTCG ATCAGAAGCT
    14881 ACATTCCTCG GGTTGACAGT TCCAAGTTGA TGTCCCGGGT GGCCCAGAGC GATACCTCAC
    14941 AAGATTCACT GTAACTCAAA TGACAGTTTG GTAAACAAGA CTGTTGAGTT ATATGCAAAG
    15001 CCAGCCGCAA TTCATAAGTA ACCACGGGGT TGACACCATC CCTAACCTTC AATAGCCCAC
    15061 GCATGGTGCT CTCATTGGAG AGGATACATG AAGATAGACG CCGTTCAAAT TCACATCTGA
    15121 ACAAGTTAAT TGAATAAAAC GAAGACGTCG ACATAAAGGG AACTTCTGGG ATTATCTGCT
    15181 CACAAGATTT GATGTAACCG AACTGGTGGA AGTGGGCATA GTCAGAAGAC CGAGAACATT
    15241 GAGTTAAATG CTGTAATGAA TTTTCGGTCT GAGCCCACAG AAGAGGGTTG TCAAAGGTTG
    15301 AGGGGTTTGA TGACCTCGAT ATGTGATCAT TGACCACAGA AAAAGCCACA TGTTGATCAA
    15361 CCGATGTCAG GACTCTCATG TCATATGACA ATGCCCTGAT GGATCGGAAT ATTTTGGGCT
    15421 GATATACGTT GTCTGAAGCA GTGTAATTTA TCCGCTCAGC AATATCCGAA ACGTAAGGTG
    15481 ACGTTGAGTG ATATATGCTG AATCCCACGC CACCAGATGT AAGTTCATTG AGGATATTAT
    15541 CGATTACGGG CAATGTGAGA TAAGTACAAA AAAGTTGGAA GTACGCCTTC AATAATTTAA
    15601 GGGCCTGTAC TTGATATATA CCTAGTAGAT CTGGCAGTGA TTCAATAGTG AGATCTCGAG
    15661 GAGCATATTC TTCTAGACAG CAGAACTCTG GCAGTGCACC ATAAACTGCA GATTGCCTAA
    15721 GCGCCTTCTA GACGGTGCCG GGGTCTAAAT GGATATGATT AACTGTTTGT ACTTCTAAAC
    15781 ACCTGTCGCC ACTATTAGTA TCAACTATTT TGAGGATTAG GTTATAGTAG TCACCTACAG
    15841 TTTGATCACC AGAGGCCATA TTTGACTCCT GACTGCACCG TCATACAACC TTTTCAAGCT
    15901 CTCTTCTGTT AGGTTCATGT AGGAGAACTC AATGTTCCTC GGATGCTTGA TGTAGAGTTC
    15961 AAAGTCATCC TCACCATGGC ATATAAGATA TGGTTCGCGT ATCACGAGTA TCATACCTTT
    16021 CTCAATACAA AAGTTATCAT GCCCTACAAA GAGATCTCAA ACACCAACCC TTTCAACCTA
    16081 ACCAAGACCA TCTCTAATCT AGAAGATGTG TCGGCGATAT AATAGTGTCG ATATTAAATC
    16141 AGTTAAAGCT TCGTAGGTGA TGTATCCATT TCTCCTTTTC TCATCAGTGA GGTCATTTAA
    16201 ATGGATCTAG TAACACTTGA GTTTATGAAT CTACTGCAAT CTATTATTTC GTAGATATGT
    16261 ACTTGTGGAC ACATTTCCGA CGCATTGCTA TCGAAGCATG CTTGTGTAGG ACCAACAGGC
    16321 GGATGTCGAC GTAGCATCTT GACCTTTCCC AAAAAAGTGC ATGGGTTCAC TTGGCAAAGC
    16381 ACGAGCAAGT ATTCGCATTG TAACCTCTGC TGCTCCTCTT CAGATGGCAG TGTTGTACAT
    16441 GATCGGCGTG GAGTATCGTT TTCTCTGCAA AACTGTACTC TTTAGATATA CGAGGATCAT
    16501 AAAGGGGATC CTAGTCTCGT AATCGAAGGA CATGTAATCC TCTTTGATAT TTGAGCAATT
    16561 GGAAGATTGA TGGATTCGGA GCGGACACTT CAGTTTCACC TAGCAAGAAA CCTTTTGATT
    16621 CCATAGGTGA GAGCGGCGAT ATCCGGTACA AAAGCCCGGA ATCCCAGAAT TCGGACGTTG
    16681 ATTCGTTGAG GCCACTCTCA AATTGTTCAT TGTTCTTGAC ATTCTCGATA AGAAGTTGAC
    16741 TGGCAGGGGA AAGGTTATCG AAAAGAGCGT GCAGAATGTC GACAAATCGA TTCAGAGGGA
    16801 TACAGGCCTG TATATGTTGG TTCTGATTGT CGAGTTACCG TAATGCCATG TTGATCTAGT
    16861 ATCGATATGC CGACGTAGAA ACAATCCAAA TACTCAACAG TTTGAGAACC AGGCAAATCT
    16921 GACACTTGGT ATCTTTCGGA TGTAGATGGC TAACACCTGG ATCCTCGTTT CCAGATAGAG
    16981 TTAATCGAGC GTATCTGACA TATCTGTTGG TAAGGGTCAG TGTCGGACTG GGTGTTTTGT
    17041 GACTGATCGG GGCTACTTGA ACTGTAACTC GAATCTATCT CTGGCTTAAG GATCTGCTCT
    17101 TTCTGTGATT GCGAAGACAC CAGTTCGTGG GTATCAGTCG TCATTGTTTG AGGTGATCCT
    17161 GGAACTGACA TGTTCCGATA TTTTGTCTTC GTTGCTGGTA GTCGAGGCCG TATTCGTATC
    17221 GGATGTGGTC CCAAATTTAA CGGCGCCTCT GTCAAATAAT GATGCTATTG TGTCTGAGAG
    17281 CCTTTGCATA GCACTCATTT GAGGCATCCT GGGAGGTGGC ATGGCTATGA AAGGATGGAT
    17341 CAATTGATGT ACGAAGATAT GTGTGATAAC TAGTTGATTG AAGAATGATT AGATAATACC
    17401 ATATAATGAT AATACAAGTG GTAATTAATG TGAATATCTC ATTGAGTGGC ATATCATAAA
    17461 CACGCAAAAT TCCACATCAC CATTTTTCCA TTTTGCATTC AAAGAATCCC CCAGCACTCC
    17521 CGTTGTCAAA ACGGGCAGTT ACTCTGTGTT GCTTTGGGTA TCCTGGATAG TGAACTTTGA
    17581 TTTTTCCGTC ACGCTGTAAA CTATAGAGCC AGATATGATT TTAATTTCAA GTTGCTTTGA
    17641 AGTTTATACT AAAGCATGAT GATTCTGATG GTCAACTACA TTATCATCTT TCAGATCTGT
    17701 ATCCCAATTT TATTCATCCA CGTTCAATCA TCAATGTAGT GTTATTATTT TCCTATTCCG
    17761 GCAAGTCAGA CTCATCCCAC CTGTCACCAG CTGCACTTGA ACCAGTTGCT TATGTAATCC
    17821 TCACTTCCCA GTCCAAATTT TTCGCCTCAG GCGTCGAGAA AATTCCCGCT CCACCGCCCG
    17881 CCCCACTTCT ATCATAAGAA CAAAAAGGGT GCTCGCGCCG CCATCGTTTC ATTAAACTTT
    17941 CCCTCCTTTC TTCTTTATGA ACAACGCAAA TTACACTTTC GGACTCTTCA ATTTTTAACA
    18001 TCTATGCGAG ACGGTGTCCG GCAACGGAAT ATCTCCACGA CCATTGGTTT CTAGAGTTGT
    18061 GAAAAAGGAG AATGAAATAT ATAAAAGCTC GATCTTGGGT GCAGTGCTTC TTTCGCCTAC
    18121 GGGTAACTGA GGAGGATTGC AATGATTGGA CTTACATCTC TACACCATTG CACGTGCTTT
    18181 TTGCGGGTTG AGTTGCTTGG TGAAGTCTTG TGAGACTGTA AATTTATTAA TCTGGTGATT
    18241 GTCTGCTCTG ATTTTCGATT CTTTTATGCA AATTTTGTGT AAGCAGCGAA CTTGTACTTT
    18301 GTCCATCTGG TACCCTGAAA GTACCCTTAT CCATTATGAG GTGCCCAAAA ATTCACCAAA
    18361 GTTCAGACCG ATCGGTACCA AGAAGAAGAA GAAGAAGAAG AAGGAAAGAA AAAAAGCTCC
    18421 CCATCTGGGA ATCGGGCTCA GGTTACCTAC GTGACAAGCA GGTATGATTA CCACTACACT
    18481 AATGAGGATG TTAATTTCTA TTTCCTTTAA GTCCCGTTGT GGGATCATCT CAAGAAGCTT
    18541 GGAGCTCATT CTACTCTATG TAATGCCAAT AAGTTGCAGA TATACAGATA TCATATAGGT
    18601 AAAGGTGTCA GTTAGGTCAA GAATTAGAAT AATAATTATT CTTATTAAGA TTATCTAAAA
    18661 GATGGGACTA GGTTCTGATG GTGATCCTAT TATCTCCCTA CAGACTGGAT AGGATCATGT
    18721 GACTGTAGAG TGTTGAGTCA TCTATGTTGC TGACTAATAT TTTGGGATCC CTCCAATCCT
    18781 GATGGAGTGT GGTATAGAGA CTTGGCAATC GACAAAAAGA ATTTATAACT GGTTGGAATT
    18841 GACTGATTTG GAGTTAAGGT ATTATCAACC GAGCACCATT TATAAGCGTT GTGATATTGA
    18901 TATTTACTAT GTGGTCACAA TTAGGGTTAT TATCACTTTT GATGTAGTGT CATTGAACCC
    18961 TTACCTGATT TTTGTGCAAC TCCGCGGCTA AGTTATCACA TGGCAGATTA TTCAACCCTG
    19021 ATTCATCTCA TCTGACTTCA ACCACAATCT TACCCAAAAT GAGTTTTATA GGGCTGCGCT
    19081 CATCTTCTAG GCTACCCAGT CAACTCTTAG GCCAATCTTC ACCAATATCA ACATCACGAA
    19141 GCCCTTGCAT TGTTTATCAA CTATCGGCGC AGCAGTTCCA ACATGACTGG TGTTCCAGTT
    19201 CCGCCGTGAT GCCATCACGG AACAGGAATT TCCATGCGAC TGTCATTTCA AGGAGAAATC
    19261 ACCACTTTGA TACTCTGAAA TTCGTACAGA GATTAAAATC CGAAGGCTTC ACCGAAGAGC
    19321 AATCCGTCGC CATGATGAAA GTACTCAACG ATGTCATCTC CGAGAGGTAT TTCTCACCCC
    19381 CCCTCCCCCA TCTCTATCTC AACTTCATCG CCTAATCCTG ACATACCCCC CTCTTTCCGC
    19441 CCTCCCTCCC ACCTAGTATT GAGAACCTCA CATGCACCAT GGTCCTCCGC GACGACGCTG
    19501 CCAAATCCAC CTACACCCAA AAAGTCGACT TTGCCAAACT CCGCTCTGAA CTCCTCACCG
    19561 CCACCTCTTC CGAAGCCGAC GCCACCCGCT CCGCCCATGA ACGCATCACC AATGATATTG
    19621 CCAAGTTGAC CTCGCGGCTC AAAGACGACG TCGGCCGCAC GCAGGCTAGC GTGCGGTTGG
    19681 ATTTGAATTT GGAGAAGGGA CGGACGAGGG AAGAGGCGGT GATTCAGGAG CTCAAGATTA
    19741 AGGAGACGGA GGCGAAGATT GAGCAGGAGG TTGCGAGTTT GTTGGAGAAG TTGGAGCAAG
    19801 TGAAGTTCCA GACGTTGCAG TGGTTGATTG GTGTTTGTAC GGGTTTTGCG GCATTGATGC
    19861 TGGGTGCTTG GCGTTTATTG ATGTGAATGT TTGGGTTGGG TGGGTTAAGG TTAAATGATA
    19921 TTCATCGGGT TGTTCTTCTC AGGTCGTTCT CCGCCGCAAA GTGACAATCC CGTCATATGG
    19981 GAGTTGACGT GCCGATTCCG CATGCCAGTT TCGTATGTCT ACAAACCACA CCACTTTTTG
    20041 AAAAATGTCC CGATATCCCG TTGAACCCAC CAAGAACTTT CTTCGTTCTT CAAAAGTCAA
    20101 AAAGAAACCC TTACGCCGAG TGTTCCCAGG GCCACAAACC ACGCCAATGT TTGTTGTTTG
    20161 GTGACCTTTA CTGAATGGCC AAAATTGGCA GTCATGAATA TCTGTGAGAA CAAGCTTGTT
    20221 GTGAAGCGAG ACCAAGGGAA ATAAATGACC GGGGGTTGGG TATGTGTGAT GGACTGAACT
    20281 TTGGGATTTT TGGGGATCAT CGACAGGTCG TACCATTTGC GAACAATGGC TTAACCAAAT
    20341 CAATAAATAG ATATGAACAA CGATTCACCT GCAACAAACT GCCAGTCTGA TCACCCCCAC
    20401 ACTACCAATC ACAAAACTTC TAACAATAAA TCTCAATTAT ATCGAGGCCA ATCTCTCGGC
    20461 CCTCGAGCTT CCCGACTCCA GATAAAATAT TTCTAGCTTC TTTTTTCCAC TTCTTTGAGA
    20521 ACAATCTGAA ACATTACAGC TACACTGCCC TCGTCGCAGC CCTACCGTGT ATATTTCCTG
    20581 ATTCCTACAC TCGTTATTTT GACGAACCAA TGTGAGCACT AATTATTCTA TGTAGATAGT
    20641 GCACCGGCGC CCTGAGCACG GTTGTCGAAT TGGGTGATCC AGTTAGTGTG ATTGTTCCTA
    20701 AGTGGGTGCT GGGGGTTTGA CGAGACGAAG AAAACAAAGA GCGTGGATAA AGGGGGAATA
    20761 ACGAGGGGAT AACGTGAGGG AGAATGGGTT TAATGGAGCT TGGGGCGGTG GTTATTTGGG
    20821 ATAAGGTTAA TCTGGGTTTG TGATGGTGAA TGAGTGAGTG AATAAGCGAG TGGTGGGTGA
    20881 GTTAACATTG AGTTTGATGG AGGATGTGAT GATGATGTTG TTATGGCGTG GCTGGCAGGA
    20941 TGCACGTTGC GATGAAGAAT ATCACATACA CGCATGTGAC ACTCTTCAGA CCGGTCGGTC
    21001 AACATACACA GAAAAAGACA ACCCATAAAT CAACCTGAAT AGTGCCACTG TAAAGACGAC
    21061 TCTAATTTGC TTACAAAAAT CTCTCATCTG ATTCTCACTC AGCAGACCCT TCTCACCCGA
    21121 GGCCCACCTA CCACTCATAC TCGGGTTATC CTATCGTTTC TCCCCCATCC GCCGATCAAA
    21181 CACTCTCTTA CAGAGGAAAT ATGGGCCCCA GCCAAGTGAC CAGCTCCCCA TGGTCTCACG
    21241 CGCACAGTTG CAGAGTCAGG GAATGACAAT TTGAAGGTTA AAATTATTTA TGTATAAAAT
    21301 ATATGTATTC ATTTTTGACA TTTGCCTTCA AGAAAAGACA AAAAAGTTGA AGATATATAC
    21361 AAGAAAACTC AAAGCATATC CTATCAGTCT ATATAAATTC CACCAAAATA TCCAGTAAGT
    21421 AAGTCTATTG GTCAACTCCA ATACAACATC CCCATACCAA GAGTCTGTGA CGCCTGTGAT
    21481 TGGCCAATTG GACGAAGACT AGGGATGTGC CTGGCGGCTA AGTGTCTGCA TTCTATGGAG
    21541 CGAGATACCG TAGATGGAAT CATGATATGT CGTGATTCTT GATGGCTCGA GGAAGGGAAG
    21601 TCGAGATGAC AGTGAGGATT GCAATTGCCA TACTCTGGGT CTAATGACTA GACATGGCAG
    21661 TAAAAAGACA ATCATGAGAT GTCGAGTCTT GGCAACGCAT TAGCATAGGC CTTTATCACC
    21721 GGCAATGAAC GTAAACATCT ACAAAACTGT AAATCCCAAG ATGTAGAGAG ACACTACCAA
    21781 AATAGATAAA CTCATCACCT CAAACAACTA CCGTCTCTTG ATACATACAT ACACATCACC
    21841 ATCTAGTCAG CCAGCCAGCC AACTCCCCAT CCGAACCCAC CCCTTCCACA TGAACCCTCT
    21901 CCCCTCCAAA TCTGCGACAT TCCGACCATC CCCCACCCCT TCGTCCAAGC TCAAACCGTA
    21961 CCAAAGCCCA GTAAACTAAA AAAAAAAAAT CACATTAAAC TTGTGAGAAA TCTAATCCTG
    22021 CGGCTAGCCG CCCGCTGAGC CTACGTTCTC CTCCGTGTGC CATGACATTA TATTTATATA
    22081 TCTTTTGCAC CTCCGCCACT TTATAATCTG TACATTCATT TTTTTTTATT TTTTATTTTT
    22141 TTTTTTTTAT TTTTTTTTTT TTTAATATTT TTTTTTTTT
//
LOCUS       A.xylebori_alpha_pheromone_family_locus     41030 bp    DNA     linear   PLN 16-NOV-2017
DEFINITION  Ambrosiella xylebori strain CBS 110.61 scaffold_4, whole genome
            shotgun sequence.
ACCESSION   PCDO01000005 PCDO01000000
VERSION     PCDO01000005.1
KEYWORDS    WGS.
SOURCE      Ambrosiella xylebori (unknown)
  ORGANISM  Ambrosiella xylebori
            Eukaryota; Fungi; Dikarya; Ascomycota; Pezizomycotina;
            Sordariomycetes; Hypocreomycetidae; Microascales;
            Ceratocystidaceae; Ambrosiella.
REFERENCE   1  (bases 1 to 1859748)
  AUTHORS   Vanderpool,D., Bracewell,R.R. and McCutcheon,J.P.
  TITLE     Know Your Farmer: Ancient Origins and Multiple Independent
            Domestications of Ambrosia Beetle Fungal Cultivars
  JOURNAL   Mol. Ecol. (2017) In press
   PUBMED   29087025
   REMARK   Publication Status: Available-Online prior to print
REFERENCE   2  (bases 1 to 1859748)
  AUTHORS   Vanderpool,D., Bracewell,R. and Mccutcheon,J.
  TITLE     Direct Submission
  JOURNAL   Submitted (26-SEP-2017) Cell, Microbial, Molecular Biology,
            University of Montana, 32 Campus Dr, Missoula, MT 59801, USA
COMMENT     ##Genome-Assembly-Data-START
            ##Assembly Method        :: AllPaths v. 48777
            Genome Representation  :: Full
            Expected Final Version :: Yes
            Genome Coverage        :: 141x
            Sequencing Technology  :: Illumina HiSeq
            ##Genome-Assembly-Data-END##
FEATURES             Location/Qualifiers
     Transcript      1..2268
                     /score="0.41"
                     /source="AUGUSTUS"
                     /g1.t1
     CDS             join(1..109,204..551,889..1379,1460..1858,2221..2268)
                     /score="1"
                     /score="0.99"
                     /score="0.65"
                     /score="0.41"
                     /source="AUGUSTUS"
                     /transcript_id="g1.t1"
                     /gene_id="g1"
                     /frame="[1574..1682: 0, 1777..2124: 2, 2462..2952: 2,
                     3033..3431: 0, 3794..3838: 0, 3839..3841: 0]"
                     /label="Iron transport multicopper oxidase FET3"
     gene            1..2268
                     /score="0.41"
                     /source="AUGUSTUS"
                     /g1
     Initial         1..109
                     /score="1"
                     /frame="0"
                     /source="AUGUSTUS"
                     /transcript_id="g1.t1"
                     /gene_id="g1"
     source          <1..>41030
                     /organism="Ambrosiella xylebori"
                     /mol_type="genomic DNA"
                     /submitter_seqid="scaffold_4"
                     /strain="CBS 110.61"
                     /isolation_source="wood"
                     /host="Coffea canephora"
                     /culture_collection="CBS:110.61"
                     /type_material="culture from isotype of
                     Ambrosiellaxylebori"
                     /db_xref="taxon:44383"
                     /country="Cote d'Ivoire"
                     /collection_date="Sep-1961"
     intron          110..203
                     /score="1"
                     /source="AUGUSTUS"
                     /transcript_id="g1.t1"
                     /gene_id="g1"
     Internal        204..551
                     /score="0.99"
                     /frame="2"
                     /source="AUGUSTUS"
                     /transcript_id="g1.t1"
                     /gene_id="g1"
     intron          552..888
                     /score="0.99"
                     /source="AUGUSTUS"
                     /transcript_id="g1.t1"
                     /gene_id="g1"
     Internal        889..1379
                     /score="1"
                     /frame="2"
                     /source="AUGUSTUS"
                     /transcript_id="g1.t1"
                     /gene_id="g1"
     intron          1380..1459
                     /score="1"
                     /source="AUGUSTUS"
                     /transcript_id="g1.t1"
                     /gene_id="g1"
     Internal        1460..1858
                     /score="0.65"
                     /frame="0"
                     /source="AUGUSTUS"
                     /transcript_id="g1.t1"
                     /gene_id="g1"
     intron          1859..2220
                     /score="0.41"
                     /source="AUGUSTUS"
                     /transcript_id="g1.t1"
                     /gene_id="g1"
     Terminal        2221..2268
                     /score="0.41"
                     /frame="0"
                     /source="AUGUSTUS"
                     /transcript_id="g1.t1"
                     /gene_id="g1"
     Transcript      8899..10506
                     /score="1"
                     /source="AUGUSTUS"
                     /g1.t1
     Transcript      8899..10506
                     /score="1"
                     /source="AUGUSTUS"
                     /g2.t1
     CDS             8899..10506
                     /score="1"
                     /source="AUGUSTUS"
                     /transcript_id="g1.t1"
                     /gene_id="g1"
                     /frame="[5297..6901: 0, 6902..6904: 0]"
                     /label="Arginine permease"
     gene            8899..10506
                     /score="1"
                     /source="AUGUSTUS"
                     /g1
     Single          8899..10506
                     /score="1"
                     /frame="0"
                     /source="AUGUSTUS"
                     /transcript_id="g1.t1"
                     /gene_id="g1"
     Single          8899..10506
                     /score="1"
                     /frame="0"
                     /source="AUGUSTUS"
                     /transcript_id="g2.t1"
                     /gene_id="g2"
     Transcript      12969..14769
                     /score="0.26"
                     /source="AUGUSTUS"
                     /g2.t1
     Transcript      12969..14769
                     /score="0.27"
                     /source="AUGUSTUS"
                     /g3.t1
     CDS             join(12969..13774,13881..14238,14686..14769)
                     /score="0.92"
                     /score="0.45"
                     /score="0.31"
                     /source="AUGUSTUS"
                     /transcript_id="g2.t1"
                     /gene_id="g2"
                     /frame="[9367..10172: 0, 10279..10636: 1, 11084..11164:
                     0, 11165..11167: 0]"
                     /label="Monocarboxylate transporter 3"
     gene            12969..14769
                     /score="0.27"
                     /source="AUGUSTUS"
                     /g3
     Initial         12969..13774
                     /score="0.92"
                     /frame="0"
                     /source="AUGUSTUS"
                     /transcript_id="g2.t1"
                     /gene_id="g2"
     Initial         12969..13774
                     /score="0.95"
                     /frame="0"
                     /source="AUGUSTUS"
                     /transcript_id="g3.t1"
                     /gene_id="g3"
     intron          13775..13880
                     /score="0.92"
                     /source="AUGUSTUS"
                     /transcript_id="g2.t1"
                     /gene_id="g2"
     intron          13775..13880
                     /score="0.95"
                     /source="AUGUSTUS"
                     /transcript_id="g3.t1"
                     /gene_id="g3"
     Internal        13881..14238
                     /score="0.45"
                     /frame="1"
                     /source="AUGUSTUS"
                     /transcript_id="g2.t1"
                     /gene_id="g2"
     Internal        13881..14238
                     /score="0.49"
                     /frame="1"
                     /source="AUGUSTUS"
                     /transcript_id="g3.t1"
                     /gene_id="g3"
     intron          14239..14685
                     /score="0.29"
                     /source="AUGUSTUS"
                     /transcript_id="g2.t1"
                     /gene_id="g2"
     intron          14239..14685
                     /score="0.32"
                     /source="AUGUSTUS"
                     /transcript_id="g3.t1"
                     /gene_id="g3"
     Terminal        14686..14769
                     /score="0.31"
                     /frame="0"
                     /source="AUGUSTUS"
                     /transcript_id="g2.t1"
                     /gene_id="g2"
     Terminal        14686..14769
                     /score="0.33"
                     /frame="0"
                     /source="AUGUSTUS"
                     /transcript_id="g3.t1"
                     /gene_id="g3"
     Transcript      complement(14802..15352)
                     /score="0.68"
                     /source="AUGUSTUS"
                     /g3.t1
     Transcript      complement(14802..15352)
                     /score="0.5"
                     /source="AUGUSTUS"
                     /g4.t1
     CDS             complement(join(14802..14815,14866..15352))
                     /source="AUGUSTUS"
                     /transcript_id="g3.t1"
                     /gene_id="g3"
                     /score="0.87"
                     /score="0.75"
                     /frame="[complement(11200..11202): 0,
                     complement(11203..11213): 2, complement(11264..11750): 0]"
                     /label="Hypothetical protein 4"
     gene            complement(14802..15352)
                     /score="0.68"
                     /source="AUGUSTUS"
                     /g3
     Terminal        complement(14802..14815)
                     /score="0.87"
                     /frame="2"
                     /source="AUGUSTUS"
                     /transcript_id="g3.t1"
                     /gene_id="g3"
     Terminal        complement(14802..14815)
                     /score="0.9"
                     /frame="2"
                     /source="AUGUSTUS"
                     /transcript_id="g4.t1"
                     /gene_id="g4"
     intron          complement(14816..14865)
                     /score="0.87"
                     /source="AUGUSTUS"
                     /transcript_id="g3.t1"
                     /gene_id="g3"
     intron          complement(14816..14865)
                     /score="0.9"
                     /source="AUGUSTUS"
                     /transcript_id="g4.t1"
                     /gene_id="g4"
     Initial         complement(14866..15352)
                     /score="0.75"
                     /frame="0"
                     /source="AUGUSTUS"
                     /transcript_id="g3.t1"
                     /gene_id="g3"
     Initial         complement(14866..15352)
                     /score="0.56"
                     /frame="0"
                     /source="AUGUSTUS"
                     /transcript_id="g4.t1"
                     /gene_id="g4"
     Transcript      18328..20437
                     /score="0.37"
                     /source="AUGUSTUS"
                     /g4.t1
     Transcript      18328..20437
                     /score="0.34"
                     /source="AUGUSTUS"
                     /g5.t1
     CDS             join(18328..18814,18880..19504,19582..19815,19872..20106,20276..20437)
                     /score="0.97"
                     /score="0.86"
                     /score="0.76"
                     /score="0.79"
                     /score="0.55"
                     /source="AUGUSTUS"
                     /transcript_id="g4.t1"
                     /gene_id="g4"
                     /frame="[14726..15212: 0, 15278..15902: 2, 15980..16213:
                     1, 16270..16504: 1, 16674..16832: 0, 16833..16835: 0]"
                     /label="Major facilitator superfamily domain-containing
                     protein"
     gene            18328..20437
                     /score="0.37"
                     /source="AUGUSTUS"
                     /g4
     Initial         18328..18814
                     /score="0.97"
                     /frame="0"
                     /source="AUGUSTUS"
                     /transcript_id="g4.t1"
                     /gene_id="g4"
     Initial         18328..18814
                     /score="0.98"
                     /frame="0"
                     /source="AUGUSTUS"
                     /transcript_id="g5.t1"
                     /gene_id="g5"
     intron          18815..18879
                     /score="0.98"
                     /source="AUGUSTUS"
                     /transcript_id="g4.t1"
                     /gene_id="g4"
     intron          18815..18879
                     /score="0.98"
                     /source="AUGUSTUS"
                     /transcript_id="g5.t1"
                     /gene_id="g5"
     Internal        18880..19504
                     /score="0.86"
                     /frame="2"
                     /source="AUGUSTUS"
                     /transcript_id="g4.t1"
                     /gene_id="g4"
     Internal        18880..19504
                     /score="0.78"
                     /frame="2"
                     /source="AUGUSTUS"
                     /transcript_id="g5.t1"
                     /gene_id="g5"
     intron          19505..19581
                     /score="0.86"
                     /source="AUGUSTUS"
                     /transcript_id="g4.t1"
                     /gene_id="g4"
     intron          19505..19581
                     /score="0.79"
                     /source="AUGUSTUS"
                     /transcript_id="g5.t1"
                     /gene_id="g5"
     Internal        19582..19815
                     /score="0.76"
                     /frame="1"
                     /source="AUGUSTUS"
                     /transcript_id="g4.t1"
                     /gene_id="g4"
     Internal        19582..19815
                     /score="0.71"
                     /frame="1"
                     /source="AUGUSTUS"
                     /transcript_id="g5.t1"
                     /gene_id="g5"
     intron          19816..19871
                     /score="0.99"
                     /source="AUGUSTUS"
                     /transcript_id="g4.t1"
                     /gene_id="g4"
     intron          19816..19871
                     /score="1"
                     /source="AUGUSTUS"
                     /transcript_id="g5.t1"
                     /gene_id="g5"
     Internal        19872..20106
                     /score="0.79"
                     /frame="1"
                     /source="AUGUSTUS"
                     /transcript_id="g4.t1"
                     /gene_id="g4"
     Internal        19872..20106
                     /score="0.81"
                     /frame="1"
                     /source="AUGUSTUS"
                     /transcript_id="g5.t1"
                     /gene_id="g5"
     intron          20107..20275
                     /score="0.49"
                     /source="AUGUSTUS"
                     /transcript_id="g4.t1"
                     /gene_id="g4"
     intron          20107..20275
                     /score="0.49"
                     /source="AUGUSTUS"
                     /transcript_id="g5.t1"
                     /gene_id="g5"
     Terminal        20276..20437
                     /score="0.55"
                     /frame="0"
                     /source="AUGUSTUS"
                     /transcript_id="g4.t1"
                     /gene_id="g4"
     Terminal        20276..20437
                     /score="0.57"
                     /frame="0"
                     /source="AUGUSTUS"
                     /transcript_id="g5.t1"
                     /gene_id="g5"
     Transcript      23054..24406
                     /score="1"
                     /source="AUGUSTUS"
                     /g5.t1
     Transcript      23054..24406
                     /score="0.99"
                     /source="AUGUSTUS"
                     /g6.t1
     CDS             join(23054..23196,23260..24406)
                     /score="1"
                     /source="AUGUSTUS"
                     /transcript_id="g5.t1"
                     /gene_id="g5"
                     /frame="[19452..19594: 0, 19658..20801: 1, 20802..20804:
                     0]"
                     /label="Chitinase 1"
     gene            23054..24406
                     /score="0.99"
                     /source="AUGUSTUS"
                     /g6
     Initial         23054..23196
                     /score="1"
                     /frame="0"
                     /source="AUGUSTUS"
                     /transcript_id="g5.t1"
                     /gene_id="g5"
     Initial         23054..23196
                     /score="1"
                     /frame="0"
                     /source="AUGUSTUS"
                     /transcript_id="g6.t1"
                     /gene_id="g6"
     intron          23197..23259
                     /score="1"
                     /source="AUGUSTUS"
                     /transcript_id="g5.t1"
                     /gene_id="g5"
     intron          23197..23259
                     /score="1"
                     /source="AUGUSTUS"
                     /transcript_id="g6.t1"
                     /gene_id="g6"
     Terminal        23260..24406
                     /score="1"
                     /frame="1"
                     /source="AUGUSTUS"
                     /transcript_id="g5.t1"
                     /gene_id="g5"
     Terminal        23260..24406
                     /score="0.99"
                     /frame="1"
                     /source="AUGUSTUS"
                     /transcript_id="g6.t1"
                     /gene_id="g6"
     Transcript      32430..32837
                     /score="0.95"
                     /source="AUGUSTUS"
                     /g6.t1
     Transcript      32430..32837
                     /score="0.96"
                     /source="AUGUSTUS"
                     /g7.t1
     CDS             32430..32837
                     /score="0.95"
                     /source="AUGUSTUS"
                     /transcript_id="g6.t1"
                     /gene_id="g6"
                     /frame="[28828..29232: 0, 29233..29235: 0]"
                     /label="DUF1640-domain-containing protein"
     gene            32430..32837
                     /score="0.95"
                     /source="AUGUSTUS"
                     /g6
     Single          32430..32837
                     /score="0.95"
                     /frame="0"
                     /source="AUGUSTUS"
                     /transcript_id="g6.t1"
                     /gene_id="g6"
     Single          32430..32837
                     /score="0.96"
                     /frame="0"
                     /source="AUGUSTUS"
                     /transcript_id="g7.t1"
                     /gene_id="g7"
     Transcript      35880..37713
                     /score="0.61"
                     /source="AUGUSTUS"
                     /g7.t1
     Transcript      35880..37713
                     /score="0.59"
                     /source="AUGUSTUS"
                     /g8.t1
     CDS             join(35880..35992,36072..36335,36402..37713)
                     /score="1"
                     /score="0.61"
                     /source="AUGUSTUS"
                     /transcript_id="g7.t1"
                     /gene_id="g7"
                     /frame="[32278..32390: 0, 32470..32733: 1, 32800..34108:
                     1, 34109..34111: 0]"
                     /label="NADPH oxidase 1"
     gene            35880..37713
                     /score="0.61"
                     /source="AUGUSTUS"
                     /g7
     Initial         35880..35992
                     /score="1"
                     /frame="0"
                     /source="AUGUSTUS"
                     /transcript_id="g7.t1"
                     /gene_id="g7"
     Initial         35880..35992
                     /score="1"
                     /frame="0"
                     /source="AUGUSTUS"
                     /transcript_id="g8.t1"
                     /gene_id="g8"
     intron          35993..36071
                     /score="0.64"
                     /source="AUGUSTUS"
                     /transcript_id="g7.t1"
                     /gene_id="g7"
     intron          35993..36071
                     /score="0.62"
                     /source="AUGUSTUS"
                     /transcript_id="g8.t1"
                     /gene_id="g8"
     Internal        36072..36335
                     /score="0.61"
                     /frame="1"
                     /source="AUGUSTUS"
                     /transcript_id="g7.t1"
                     /gene_id="g7"
     Internal        36072..36335
                     /score="0.59"
                     /frame="1"
                     /source="AUGUSTUS"
                     /transcript_id="g8.t1"
                     /gene_id="g8"
     intron          36336..36401
                     /score="1"
                     /source="AUGUSTUS"
                     /transcript_id="g7.t1"
                     /gene_id="g7"
     intron          36336..36401
                     /score="1"
                     /source="AUGUSTUS"
                     /transcript_id="g8.t1"
                     /gene_id="g8"
     Terminal        36402..37713
                     /score="1"
                     /frame="1"
                     /source="AUGUSTUS"
                     /transcript_id="g7.t1"
                     /gene_id="g7"
     Terminal        36402..37713
                     /score="1"
                     /frame="1"
                     /source="AUGUSTUS"
                     /transcript_id="g8.t1"
                     /gene_id="g8"
     Transcript      39792..41030
                     /score="0.96"
                     /source="AUGUSTUS"
                     /g8.t1
     Transcript      39792..41030
                     /score="0.99"
                     /source="AUGUSTUS"
                     /g9.t1
     CDS             39792..41030
                     /score="0.96"
                     /source="AUGUSTUS"
                     /transcript_id="g8.t1"
                     /gene_id="g8"
                     /frame="[36190..37425: 0, 37426..37428: 0]"
                     /label="IgA FC receptor"
     gene            39792..41030
                     /score="0.99"
                     /source="AUGUSTUS"
                     /g9
     Single          39792..41030
                     /score="0.96"
                     /frame="0"
                     /source="AUGUSTUS"
                     /transcript_id="g8.t1"
                     /gene_id="g8"
     Single          39792..41030
                     /score="0.99"
                     /frame="0"
                     /source="AUGUSTUS"
                     /transcript_id="g9.t1"
                     /gene_id="g9"
ORIGIN
        1 ATGAAGCTCC TCTTGGCTAT TCTGGCCTCG ACTACTGTTG CCAAGGCGGC AACCTTGATC
       61 TTTGACTGGA ACATCACCTG GGTTACCGCA ACCCCCAACA ACTTTACCCG TCCCATCATC
      121 GGCAAGTTCC CAACTCTCTC TCCTCCTACT CCTAACTCTA ACTTCCTTTC TTAATTAACA
      181 CTTCTTCCTT CCCTTCCCAA TAGGAATCAA TAACCAATGG CCCAACCCCA CCATCCACGC
      241 CACCACGGGC GACCGCATCA TCGTCCACGC CCACAACGCC CTCGCCAACG AAACCACCTC
      301 GTTGCACTGG CACGGCCTCT ACATGACCGA CACCCCGCAT ATGGATGGCG CCGCCGGCGT
      361 CTCCCAGTGT CCTATTTTGC CGGGGCAGAC GTTTACATAT GAGTTTATCG TGGAGCAGGG
      421 GGGCACGTAC TGGTGGCATA GTCATGTAGG GGGGCAATAT GCGGATGGGT TGAGGGGGGC
      481 GTTGGTGGTG AAGGATCCGG GGGATCCGCA TCGGGAGGGG TATGATGAGG AGTATTTGAT
      541 GGGGATCTCG GGTAAGCAGA CTTTGAAGCA TTGAGGAGAG TAGAAGGGGT GGTGAGGATA
      601 TGGTGATTAT GAATTAGTGG GTGAGACGGC AGCAGCTGAG TTTCAAGAGT GAGATCCTCC
      661 GAGGCCCAGC TACCGGCGTT CTGGAAAAGA AGCCTTTTTC GTGACCACAC AGGAGTTCCT
      721 GCCGTGCCAC GATATACAAC ACTCGACGCA CTATTACCAG TCCAAATCTC ACTTCCAGTC
      781 TGATCTGACC CGGCCCGATC TTCTTCCCTA TTACCATCCG ATCCAACTAA CCTTGAATCT
      841 CTCCCAACGT GTACAACCCT ACTAACACTC CCCCCTCTCC CCCCCAAGAC TGGTACAACG
      901 ACCAAGTCCC CACCCTCCTC TCCCAACTTT TCTCCCCCTC TAACATTCAA TTCCGCCCCC
      961 CCCTCGCTAA TTCCGCCCTC ATCAACGATT CCCCGACGCA AACCTACCCG TTCATCCCCG
     1021 GCCGCAAATA CCGCTTCCGC CTCATCAACT ACTCCGCCCT CGCCAATGCC ATCGTCCGCT
     1081 TCGCTAGCCA CTCCATGACC ATTATTGAGA CTGACGGGGT CCCGGTTGTC CCCGTGGACA
     1141 CGGACACATT ATTTCTCGGC GCTGGCCAGA GGTATAGTGT GGTGGTGGAG GCGCGGAATG
     1201 AGACGGGAGT GGATTATGGG GTATTGGTTA TGCTGGATAT GAATCCGGAT TATCACGCAC
     1261 CAACAGTAGG GTTTAATGTG AATGCGACGG CGACTTTGAA GTATGGGGAG AACAACTCGA
     1321 CGCCGGAGCC CGTGGTGGTT CATTCCGGGT TTGAAATTCT CGATGATACT CTTCTCAGTG
     1381 TAAGTTTTTT TTTTTCAAGT CAGCTATGTA TAGTCCTAAT ATATGAACTC CGATGCTAAC
     1441 CCTCATCCTC CTGGAACAGC CCACCGACCT CATTCCCGCC TACGAACCCA CCACCACCTT
     1501 CACCAAAAAT TTCACCTTCG CCCTTGATCC CTCTGGCATC CCCCGCGCCT ACCTCAACGA
     1561 CCACATCTAC GTTGACCAAA AAGTCACCAC CCTCCACACC GCCCTAACCA CCGGCAATGC
     1621 CTCCCTTGAC CCCGCCGTCT ACGGCCCCGT CAACCCCGCC ATCACCGCCA AGGACGCCGT
     1681 TGTCCAAATT ATCCTCAACA ACTTCACTCC TGCCAGCCAC CCCTTCCACT TGCACGGTCA
     1741 CCACTTCCAG GTCATCCAAC GGGGCCCCGT CAACGCCGGG CCCTTCAACG GAACCTTGTC
     1801 GGTCCCCAAG GCCCCGTTGT TCCGGGATAC CGTGATGGTT GAGGGGAACA GTCACGTGGT
     1861 AATTCGGTAC CTAGCTAGTC GGCCAGGTGT GTGGATTTTC CATTGCCATA TGGAGTGGCA
     1921 TGTTCATATG GGGGCTACGA GCACATTTAT CACGGCGCCG ACGGAGCTGC AGGCGGCGTT
     1981 AACGGTGCCG GAGAGTCATT TTAATATTTG TACGTGTGGG TTTGCAAAGG GAAATGCGGC
     2041 GGGGAATACG AAGGATGTGT TTGATTTGAC GGGGGCGAAT GAGACGCCGA TGTTGCCGGA
     2101 TCTGGGAGCC ATTTATGATG AGGAAAGTAT GACGGCGTGT TCGGCGGATG TAACGGGGAC
     2161 GGGAGCAGGA ACAGTGGCGA TGAGTGTTTC GTTGGTGATG CCGACGGGGT TCTTTAATAG
     2221 TACAATGGCG GTGCCGACTG GGACTGGGGG TACAGTCAGC CCAACTAGGA CCAATGTTCC
     2281 GTCGCGGTGC CGTGCCCGGT ACCGGGCCGT CCCCGACCAG CAGAAGCTGT GAGCCTTCTA
     2341 AACGATGTGG GCAAGATTAG TCACTGTTAG ATAATTGTTG ATAATAAAGA CCCCACACAT
     2401 ATATAGTAGC TACGTTTGTT TTATATTACT CATACATATT ACTGATACTG CTTGACCTTT
     2461 GCTTTATCTG TGGCTTTGTG ATTTCTTATC TCAGCGATCT AGCAACTACT TGAATTATAT
     2521 ATGTCTTACT CTTCATCCGA CTGCTTGTAC TTTCCCAAAC CAGCACAATA TATCTCTAGG
     2581 GTTATAGTAC ATTAGGGTCT GTGATCCTTT CGTCGTATGT CACCGTCATC GTCATCAGAA
     2641 CTCAGGCTCA AACTCATTTG AGTTACTCTG ACCTAATTAC ATCCATCTCC ATCTTATGAA
     2701 GAAACCCCCC CCCTCCCCCA TGCCCGTGCC CGTGCCGTGG AGAATCGGGC AGCACCGGGC
     2761 TTGTCCTCGG CCATGCCATT ACGTACTCAC ATCCGCCCAA CTGCTGCTCT ACAACCCGAT
     2821 CATTCCGTGC CGTGGAGATG TCAATAAAGT CTAAAACAAT GACTCCAATG ACAAAAAAAA
     2881 AGGTAGGAGC ACAGGTACTA TACCTCCGAG CCGGTGGCCA TGTCCACTTC GGCGTAAATT
     2941 TTGTTCTCGG CCGACGATAG CTTCTGGTGC TAAGTACGTC TGCTATTTGT TACTTGTTGC
     3001 TTCATGACGT GGGCACGACA CGGTGGAGGT GGACATATTG GACAGTCATG AACTAAGCAG
     3061 TGACCATCCA TCCGTCCAGT CATCCGCCAA CCACGCAAAC GATAAGATTC ACCAGGGGGC
     3121 GCGCAAAATA AGGTAAAGCA AAGCATTCAT ATTTTACCCC ATTTGGCCCA AACATGCCGG
     3181 CGGCCGACGG CTAATTTATC AAAATAGAAA TTAGCCAAGT GTCCGGGGTT ATTGCCGCCG
     3241 CCGGCGACGG TGGCGGTGTC AACTGTGAGT TAGGAACTGA GAGGGGGGGA GGACATAGAA
     3301 AAAGAGGTAT TGTCAGACTT GTAGGCAAGA CTTGGGCGGA GGCGTTGCTC TTCCGTAGTG
     3361 AAGAAGAAGG GAAAGGCTGA CTGACTGACT GACTGACTGA CTGACTGACT GACTGACTGG
     3421 CTGGCTGGCT GGCTGGCTGG ACGTTGTAAA TGCATAGAAA AGAAATGAGA ATGACACGGA
     3481 ATTAGGGGAT GGTTAGTGGT TGGGTCAATA GTGTTATCTG TGATATTTTG GTTTATGAAT
     3541 TACTCATGAC GCTCGTTTGT GCAGTTTGTG TATATCATGA CAATTTTTTG AGGGGTTATC
     3601 TGTTTTTGAG GTTATCAAAA GTAACAACAA ACAGTATGTA TGTACCTTCT CCTTCATCTC
     3661 TACTCTCCAG ATGCTATACA TATGAATGTA GATATTCTAT CTGCCCCCAA TCACCAACCC
     3721 TTATTTGATC TATCCAACCC GTCCCTGACT TACTTTCTTC CTCCCTTCCT TCCCAACTGT
     3781 CCTTTCCCCT AAAGTTCAAA GTGCCTTCCT CTAAAGTTCA TATTGATTTC CTGGCTGGAT
     3841 CTTAGCGTGC CACCCAAGAA TGATAGGAAG CTTCTTCCCT TAACAAAGCA CAAAGCACAA
     3901 ATACGATGGG GACAAATCAC CCGATGATGA TAACTATAAG GATGACTATA CATTCTTAAT
     3961 AAGAGAAAAA AGAACAAGTC CAAGAAAAAG TCACTGATTG GCTGGTTGGT TGATATTGAG
     4021 AGGAAGATGG TGAAACCTGG AAACCTCCTC TACCTTTTTA AGCTTTGACA TTGAACCAGA
     4081 CATTGTCTGA AAAAAAAAAA AAAGGATCTA TCGTTGTGTC GTTGTCGTTA CTGTTGACGC
     4141 AAAGTGTCAG CGGGCCCCGG GAGCCCTTGC ACAAACGAAA TAATCCAGTC GATCACATCA
     4201 CTGCTCTGCA CGAAGTAACC CTCGTCTTGT CTGTTTTTTC TGTCTCCTAC TATCTCACCA
     4261 CCACCACCAC CAGATCATAG ACTTAACACA GGACGATCCC TTCTTGACCA ACCTAATATT
     4321 GACTTGATTC CGAGACTTCA CCTCTCCAAG GTCCCCCCCC ACTCTACTTA TCTTTTATAG
     4381 AATCCTCCCT TCTCTCCTTT CCTCGGCTAG AATCCAATCC ATCAAGGTGG AAATGTAACT
     4441 GTAGGCCGGA ATTAAATACA AGAGTGGTCA GAATTGAATT GTCCTTATTG ACGACCGGAA
     4501 TGGCAGAAAA GCTGGAATAA TGCCATGGAC CACCCCTGGT CTAGGTGATT GAATGATTGG
     4561 TCGTCTAGTG GGTTAATATT AAAGTTAGCT TGCTGATTTC TGGTTCTGAT GGAGATTGTG
     4621 TGTTTGAGAG AAGAGAGAGA GAGAGAGAGA ATGTATGTAC GCTCACGCAC ATGCATGAGG
     4681 TAACGTCGTT GATGCCATGC GTCTTCGTCC AATCCTGTAC AACACATTTA TTTTCTCCAA
     4741 GTCCTCTTCC CGCAAGCCCG TATCATCATC ATAAAGCTTT ATCAAAATCT AAACCTGTAA
     4801 TCACTTCGTG ATGTCATATA CCCTCCTCTA TTCCTCCCTC CCCCTTCCCA CGAACAAACC
     4861 CACGCAAACC GCTCGCGCCT ACGGCCAAGT ATTCAGAAAC TGGTAGCTGC GAAAAACTTT
     4921 TAAGAAGCGA CGGCGAACCC ATCTATTTTA GGCAATTTCC CATTTGGCAT GTTTTCTTTT
     4981 TCAGTGTTAG CGTTGGTTAC AGGGGAAAAG TTTTTTTTTT TTTTTTTTTT CTGCAGGTGC
     5041 TGTGGTGTGT TGTGTGACAG GGGTTGATGG AGTTGGCCGC CGTGGAGACA AGAGAAGAAA
     5101 GCCGCCACCG GCGAGTTCCT GGTGGTGGGT GAGGCGAGTA ATTGTTGCTG TATTGTTGTT
     5161 GAAGAGTGAG AATTGGTGAC TGGGAGAGAT GTGTGAAGAT TGTGGGAAAC AGAGACAGAA
     5221 ATATTTGTGA TGGTGATAAT AGATTACCCG TCTGCGACGT GTTGAAAATA CCAACAGTCA
     5281 TCAACGCGAC AACCGAAAAA TAAGAATCTG ATTCTGCAAA GTATGCGCAA TGCCGCTTCT
     5341 GATTCGCCAA TGATCACCTA ATTCCATTGC CTCATCGATA CAAAAATTGA TATTGCCGCC
     5401 GCCGCTCATT GGCCGAATGA GATGGCTGGC TAGCTGGCTG AAAGAATGAA CTGATTGATA
     5461 CTGAGACTGG GATCACCAAC CCACTAACTC ACCATGATGG CCAGTTGAGT CCGACCGGCG
     5521 GCGGTGGCGG CGGCGGTGGC GGCGGCGGCG TGCGGATGCG GGGGAGGGGT TTCGACGACA
     5581 TGTGTACTGT ATATCCGCAT TTAGAACAAC ATCCGTCTAA TTTGCGACCT CAAATATCAA
     5641 GAATTGTTCA ATAGTATAAG AAACCTAGAT ATGTAAAAGA ACCGTCGTTG AAATAAATAA
     5701 CCGTACCTGA TGTATTTCTT TCTTTTGTCG TTTCCATTTT CTATATTTCT TTTTTTTTTT
     5761 TTTTTTTTTG CCACATGGAA GGGTTCGAGA AGGTGAGACT GCCGGGCTGA ATGAATGACT
     5821 GACAGCCTGG CGGGCTGACG GGTGAGGCAG GATGGATGGA TGGAAGGTAT AGGTAAGGTG
     5881 AAAGGGTGGG ATTTGTACTG TGGAGTGAGT TCATTTTCAT GGCAGAGTGA AATAGGTTAT
     5941 GATCGGTGGC GGGGCACATA CCGGGCGAAG TGTTCTTGTT CATATTGTTG ATGAGATCTT
     6001 GTTCAATCAA AATTGTCCGA TCAAATGGGG TTGTAGACAT GCTGATGAGG TGCAGAGCTG
     6061 AGCACCAACG TCAAGTGATT TCGAGCGTAG ATAGATATTG TTGATATCGT GAGATTGCGT
     6121 GTTGCTGACT ATCTCGTTGT TGTAGGCATT TATCGTTGTC TCCCTTTTCC TTTATCACTA
     6181 CAGTGTTTCT CTTTGCCAAA TTACCTCGCC TCGCCTCGCC TCACTTCACC TCACCTCACC
     6241 TCTAGTCCTA TTGCCCCTTG CTGTCAATAA AAAGGGCCAC CGCTACGCAA GCAAACCCGC
     6301 ATCACACCAT CCATCATCCA TCTACCCATC CAGCCACATT TATCTTGGCC ACGAATACAT
     6361 AAATGCACTC GAGTGTATAT AAATCCAGTA CATATATTGT TGGCTACATG GTAGCAGCCG
     6421 CCCAGACCGC TCGTGGCTCC TCCACCCATC CGTCCATCCT GCCGTCACGC GGCTCCCCCA
     6481 TCGTCTTCTT TCTGTCACAT TGCTTGGGAC CCTCCATCAT GCACAAAGGT ATACTTGATC
     6541 TTCCTAAATC GGGGCTCCTT CGTATATGTA TATGTATATG TACAATGCAA TGCGATATCC
     6601 ACAGTCACCT GATCACCACT GCCTCATTCG ATAGATGATG TATCCATAGC TTTTTGAACT
     6661 CTTGTTCTTG TAATCTAGAG TAATGAGCTC GATTATGAGT TTGATGTCCG GGTGCTATTT
     6721 AAATATATCC CCAATCAATC CACCAACCAA CCAATCATCC ATCCATCCAT CCATTCATCC
     6781 ATTCATCCAT TCATCAGCTG GTCGTCGCTG TTACAATGGG AACGGAGTCT TGCTACGCTT
     6841 AGCAGCGGAG GGAAGATTGA TGGATTGCCC ATGAATCCAA GAGGGTTGAT GAATGGATGT
     6901 GTGGACTATT GTTACTTTAC AGCATCTTAA TGTTTTGGCG TCATGTATTT GCTTACTTAT
     6961 TTAATGTGTG ACTCAAGTCC TTTTTGCATG GCTCCAAGTG TAATCTGCCT GCAACGTGAT
     7021 CTGTCTATAT ACACAGCCAG CTAGTGAATG GAAGAGGCTC TAACATGGAT GTGAAAATAT
     7081 AAGTGTAACA AAAGACGAAG GAGATGGCAT ATAATGGAGA GACCCGGGCA GGACGATATA
     7141 TGTAGATTTG CATCGACTGG CTAGTTGCGA GATCACAGAA TGAGAGGGAT ACATGGTGCG
     7201 GGGAAATGGG GGCAGGGGTA CTTGGATGAA GTGGGTGAGA TTTGATTGGG AGGAAACGTG
     7261 GTGATTTTGA GGTCACATAA TGGGTTCACA AGTAAGTTTC TGGGATTGTG TGTAGGGGCC
     7321 ACACTTTGGG TGGCAACAAG GTGACAGTGC TTGGGCCAAT GGGTTGAGTT TGGCACGTCA
     7381 GTTGAGTTTG AGTTGAGATG TGCTTGTGAA CTTTGTCAGT TGGTTCACCT ACCGAATCCC
     7441 CCCTCGGCCA GCGCGGCGGC CAAGAAGAAG AAACCCACAA ACCCATGTCC ATTACGGATA
     7501 TTTATTCCAA CCAAATAAAC TTTTTTTTTC TCGGAAAAAG CAATATTTAC TAAGATTACA
     7561 TATCTATGTC TATATAAAAC CTTGTTGAAT TTATCGCTTT TTTTTTAAAA AAAAAAAGTC
     7621 TGCTAGATAA CATTTTTAGC GTCTCAGTAA GGCGTTAATC AGTGGTGACA GGAGCGAGAT
     7681 AACGTTTGGC TCCGTCTGTC TGTTTATAGC TACAGATATC GTTGTCGCTG TCGTCCTCCG
     7741 CATCGACACC AACGTTGCCT TGACTCAGAA GTAAGCTCGG AAAAGCCATC CATTAAATAT
     7801 TCCAATGTAT TTACACACAA TGTGTTTTCA CTGCTTAGTA AGTTGAAGTC ATCTATAGAA
     7861 AACACAAACG CAAGGCTAAA GCAACGATGT TGACGGCTCT TTCCTTGTGG AACATGTTGT
     7921 GTGCCGATTT GGCAGGTGCT GGGTAAACGA CGGGCAGTTG CATAATTTGT CAACTCGATT
     7981 GACAACGACA TGTCTACAAA TGTTCATAAT AAGAATAAGT CAAACCTTTA TGTGAAACTG
     8041 CGTCCAAAAC TTGATATTTT TCATGCTGTA TCTTTGCTAT AGAAAAAGAA GATAGCTGCC
     8101 AACAAAATTA AATCCTGTCC TAATCTAGTC AAGCATTGAG GAAAAAAAAA ACTTAATCTA
     8161 ATAAAAAAAA TACGCATTAT TTATGGAGAT GTCACGCAAT AAAATACCCT CCCATTTTAC
     8221 CAATGCCCAT CACAAGGCCA TCCTCACTCA TCCACCCCCG CTAAACCAAC CCTCCCTCTC
     8281 TAGCAGCACA GACAACATGC TTCCCGATCG GTAGTCTACT CCATTCCACT CACTCCGCCA
     8341 GTCAAGTCAG TTTCTCCGAG AGAGAGAGAG TTCATCAACA CTGAGCTTCC ACCATCTCGA
     8401 TTCATATAAG ATTTGCCGAT CCGGCCACGC GTTTGTCCTC TTATTTTTTA CCCTTTCTCT
     8461 TCATTTTCTT TTTGGCTGTT ATCATTCTTC CTCGTTATCC CTTCTCCGCT TTCCGGTCTG
     8521 TCTTTGATCT TTGGACAAGT TAGCGGAAGA GTTTGTAACT TCCTTTTTTT TTTTTTTTTT
     8581 TTCCCTCAAA CTTTGATATC CTGGGGAAAA AAGACAGAAA ATTTTTCCGA GACACAATCT
     8641 TCAGCTTTTA AGTCTTATGG TAAATCTTTT ATATTGCTTA TCTTTATCTC TAACGGCTTA
     8701 GACCAATTTG TTCCAAAAAG GTCTTCTTTC CTTGCCACTA TCTCTCCAGA GAAGAACTGT
     8761 ATCCTCCGAT CCAGGCATTA GCTATCATCA GTCCAAGTCT AGACTGACTT CAAAAAAGAA
     8821 TAGCGTTTCT GCTTATTCGA TCAAAACGTT GTTTTCTCTC CCTCTCATCC CCAGAACCAA
     8881 ACACACACAT CAGCAACCAT GTCCAAACCC GTCTCCCCCA CCCTCTTCCA GGACGCCAAG
     8941 TCCTCCGACA TTTCCTCCGC CTCTGCCGCC GACATCATTG CCGCTTCCTC CCAAGAAATC
     9001 GGCACCGGCC AAAATGGCAT CCCCAAGAAA ATGAGCCACT GGCACCTCAC ATTCATCGCC
     9061 ATCGGTGGCA CCATCGGCAC CGGCCTCTTT CTCGGCATCG GCTCCGCCCT CTCCACCGGT
     9121 GGGCCCGTCG GCACCCTCAT CGCCTTCCTG TCCATGGGTT TCCTCGTCTG GATCATCATG
     9181 ATCGCTCTCA GTGAGATGGC CGCCTACATT CCCGTGACCG GTTCGTTCTC CATCTACGTT
     9241 ACCCGCTTCA TCGACCCGTC GCTCGGCTTT GCCGTTGGCT GGATGTACTG GTTTTCCTGG
     9301 TCGGTCACCT TCGCCCTTGA ACTGACGGCC GCCGGCATCA TCATCCAATA CTGGGATGAG
     9361 AGCCTGAGCA TCGCCATCTG GATCTCCATC TTCCTCGTCA TCTTCACCCT CGTCAATATG
     9421 CTTCCCGTCA ACATCTTTGG CGCCGTCGAG CTGTGGTTCT CCTCTATTAA GGTCGTCACC
     9481 ATTATCGTCT GGTGCTTCAT TGCCATTGCC ATCAACTGTG GCGCTGGCAA GGGTGGATAC
     9541 CTGGGCTTCA AGTACTGGAC CGATCCGGGC CCCTTTGTCG AGAATCAGGT CGACGGGGCC
     9601 GCCGGCCGCT TCGACGGCTT CTGGGCCGTC ATGATCACCG CTGCCTTCGC CTACCAGGGC
     9661 ACTGAGCTCG TCGGCCTGGG CGCTGGCGAC GCCGAGGATC CCGCCAAGTC GATTCCCCGC
     9721 GCCGTCAACT TTACCTTCTG GACCATCCTC GGCCTCTTTA ATTTCCTCGT CTTCTTCGTT
     9781 GGCATCGTTG TCCCCTCCAA CAACCCCGAC CTGACCCTCG GCACTACGAA TGCCTCGGCG
     9841 TCCCCTCTCG TCATTGCCAC CAACCTTGCC GGGCTCAAGG TCATTCCCGA CATCATCAAC
     9901 GCCGTCCTGC TAACCGCCGT CCTGTCTGCT GCCAACTCCA ACGTGTACTC GGGCGCCCGC
     9961 ATCCTCGTCG GCCTTGCCCA CGAGGGCCAG GCCCCGCGCT TCCTCACCAA GAAGCGCCGC
    10021 GAAGTGCCCG TCTGGGCCGT CCTGTGCACG GCGGTCATGG GCTTGTTGGG TTACATGAAC
    10081 CTGTCGTCGA ACGGCGAGGA CGTCTTCAAC TGGCTGCTCA ACATTATCTC GGTGGCCGGT
    10141 ATGATCACCT GGACGGGCGT GTGCGGGTCG CATATTCGCT TCCGCAAGAT CCTTGCGCAC
    10201 CGCGGCGTCA GCCTGCAGGA GCTTCCATAT GTGGCACCGG GCCAGCCGTA CCTGTCGTGG
    10261 TTTGGTATCG TGGCGACTAC GGTAGTCATA CTGACCAACG GGTTCCAAGC GTTTGTCGAG
    10321 TGGAGTATCG AGAGCTTCTT TACGGCGTAT ATCTCGTTGA TTCTGTTTGT GGTGCTGTTT
    10381 ATTGGTCACA AGGTGATTAC TCGAAGTAAA TCTGTGGCTA TTGCGGAGGC CAACATGGAG
    10441 GTTGTGCTCA AGGACGAGCA TGGGAGACCG GTGAACTCGG ACACCATTGA TATGCAGAAG
    10501 GTTTAAGAGA GACAACTGGC CGTTTTGTGT GTGTTGTTAG TTGGGCTTAT TTTCTCCGTT
    10561 TCATCATCTT CTTCTTCATT GTCATCATTA TCTACTTGCA TTGTCTCGAG TCCCTCCCTG
    10621 TTTATGAGGA TTACATAATC CGTTGTCTTT TTCTTGTTTG TTTGCGTTTT TCTCCCACGG
    10681 GCTCAGCGTT ATTATACCAC TTCCGTCCCA GGGCCTTGTT CTTTCATGTA TTTCCAAATC
    10741 TAATGACTCG GGATAGCATC ATGTTTGTGT CGTTTCTTTT CCTGGCTTCC AAATCTTTGT
    10801 TTTATTGGCT TGGGGTTTCT TCTTTTCGGT TGTGACTTTG TTGCGTGCTG ACCTTGGGCT
    10861 TTGGGCGTTT TGGAGTTTTG GCTGGAGGGT GAGGGAATTA TGTAGTGAAA ATATAAAATT
    10921 TCGAAAATTA TCTTTTTTTT TTCTCCGAAG TGTGATGTTG AAGTTGTGAT GAGGCCGGTT
    10981 TTGTCATGGT GGTGGCGATT GGGACTGTAA AAGTTGGCTG ACTGATAGCC GAGTTGTCAC
    11041 TTGTCCTTGG TTCTGCGTAT CAAGTCGTAG ATACTATCAT GAATGCTGTA CACGGCCATA
    11101 TAGACTCGTA TATACTACAT CAAATGTATC AACAAGTAAA AGCAACTCAC TGCCTATAAG
    11161 CAATCTAACG AAACAACCAA GCCAGCAAAC TGGCATTCTA ACAGCCCACA ACCATCATCA
    11221 TCATCGCCAA ACTATATAAA AAACCATCCA AGAACTGCCC CCTCTCCATT TATATACATC
    11281 CACCACCAAA CCACCGCGAT AACCTTCTAC ATTCAACTAC CCCCGGTCTC CCACCCCCGG
    11341 AAGGCCATCG CCGTCTCGAC ACAAAACTCT AGGGTTATTT CACTATGAAA GCCAAACGAG
    11401 CTGCATTTAT GTTGCAATGG GGAAAATGTC GGTTGGCGCC CTGTTGCGGA CGGGAGAGTG
    11461 ACGGGGTCCG AACGGTATTA GGTTTGTATG GGAGATGGGA GATGGGAGAT GGGAGGGTTG
    11521 ACATTTGACA TCTGACATGG TGCGCCCTGT GGAAGACATG GCGTGAAGAG GCATATATGT
    11581 ATACGAGGTG GCTGAGATTG CCAGTGTCGG AGTTGGCGCG TACCCCGATA TACATGGATC
    11641 ACCATGGAGT GATATCTGGG TGTACATCAC GGCATGGAAG ACAGCTGCTT GTTTTGTGTC
    11701 AAACTTTTAC ACGATGCCGA TGACTTGCAG ATTCGGAACC CTGGAGACAC CTGCCGTTAG
    11761 AGGTTGAGGT GGCTAAGGTT AAGTGGGTAT TAGACTTTGT CAGTGGGGCC CATGAAGATT
    11821 TTGCAAATCC AGAAACAAGG GGGCCCCAAA GAGCGACTGA AGAAGCAAAG AACATACATG
    11881 AAAGTAAACA GACAAACTTG GTGATTTTCC GATTGACAGT CCAAGTGTCT GCAGATGTGC
    11941 CATGTGGCGA GCAGACAATA CAATATATCT GTACCAAGGC CAACTACCTA CACCATTGAC
    12001 CCAACAAACC TGACTAGTTC TAATCTGTTC TAGGCAACCA TTGTCCAACA ACCAACCAAC
    12061 ATGTGCCAAG ATGCTATTCA TCAATTGAAA GTTATATTTG AGGAATTAAC AACCCTAATC
    12121 AATGATATAC ACGCATTTAT AATTAAAAAT CACGTGATTG CAAATCTGAA TATATTGGAG
    12181 TTTTCCGCGG ATGGACCAAA ACAAGTTTTG GTGGAGTGTA CTGTGAACCG AGGGAAAGCA
    12241 AGAACAGGAT TGATAGCTGA CGGATTACTG AAACTGTTTG TTTTATGGTA GTAATAGTAG
    12301 TGGTGGCGAC TTGTTGATGA TGTGGCAGAC GTAACCAGAA TCAAGAAGAA GCCGTGATAT
    12361 TTACCATGGA ATCGGGAGAC CATTTATAAG CAAAAGGACA AGACAGGACG GAGTTGACTC
    12421 TGGGTATCGA GGAATCTGCG CGTATATATG CGAAGTCGAC CTGGATAGGC TTGGTTCGCG
    12481 GGGCCATGGG ACGTGATATT GTTTATCAAA GATAGATCGA AAAGCCACGG TCTCACTGCG
    12541 CCCGGATTAC CTTGGTTGTA TTTTCGCCCC ATCTTGGCTT GAGAATGTAG AGCAAGAAGT
    12601 TGGTGATGAT GATGGTGATG GTTATCTTCT GGGCGGTGGG ATAAGAGATA AGCCGGGAGA
    12661 ATTTTGTTGG TTGGCGTTTT TTTTAGAGGG CGGTGGTTTT CCCGGGGGTG CGTATATAAG
    12721 TTTTCCGGTG GTGAAGAGTT TTAGTGATCT TGCTTTTGGT GATATTTTTT AAGTTTAGAT
    12781 TTGTTGATTA TGAGGCTGTA TAAGACTTGA GTTATAGAAC TCACTTCCGG TGATATTATT
    12841 TTTCTGTCAT TTATCTCACC TCATGATATC TACATTCATT TATACACTTA CCAGCCGTGG
    12901 CTCTAAACAC AATCACTTGT ACATACATTC TCGCATATTT CATTACATAC CACGGCACTC
    12961 CCCCCACCAT GTCCACCACA AGCACCATCA CCGTCCCTTC TCCCACTCTC TCCCCATCTT
    13021 CCCCGCTCCC CGACCTCGAA AAGCCCCCCC CCACCACCAC CACAACCACA ATATCCACCC
    13081 TCCGCCACCG CACCCACCTC CCAACCTCCA ACTCCGTACC TCTCCCCACT ACCCCCACCG
    13141 ACTTCCTTGT CGCCTCCCGC CTCGCCGACT CCCAAGTCCC CGACGGCGCC TACGGCTGGG
    13201 TAATCGTTGC CGCTTGCGCC GTCAACTTCT GGTGGGCTCT CGGCACCACC TACTCCTGGG
    13261 GCGTCATCCA ATCCACCCTA GTTGCCCACT CCCTCAGCAC CGCCGCCACC CTCTCCTTCA
    13321 TCGGCGGCCT CATGGCTGCC ATGATCTCCG CCACTGGCTT CCTCGCTGCC CGTCTCGTTC
    13381 GCTACCTCGG TGCTCGCCTC GCTGCCATGC TCGGTGTCCT CTTTATGGGC ATCAGCGGCA
    13441 TCCTATCCTC CTTCACCACG CGGAATCTCC CCGGGCTTTT TGTCACCGCC GGCGCCATGA
    13501 TGGGCTGGGG AATCGCGTTG ACCTTTATGG TCGTTAGTGT CCTGCCGTCG CAGTACTTCG
    13561 CTAAGAAGCG CGGCATGGCT AACGGGTTAA TTTTTGCTGG TGGAGGCTTC GGCGGCGCGG
    13621 CGATTAGCGT CGGGCTCGAC GCGCTCATCG GCAAGGTGGG GCTCCCCTGG GCCTACCGGA
    13681 TCCTTGGCCT CGCCACCCTC GCCACCGGGC TGCCCGCCAG CTGTTTCATT AAAGAGCGCG
    13741 TCAAGCAAAA AACGCCGCTC AGAACCTTTG ACTGGTAAGC TCCTTCCTCA TTCGTCATCT
    13801 ATCCAATCTG ATAAGATCTT TTTTTTTTTC TTATCCATCT GATAAGATAT CAAACACAAA
    13861 AAACTGACTC TTTTCTACAG GCGCCTCTTC AAACTCCCCT CCTTCACTAT CCTCTTTCTC
    13921 GCCTCCGCCA TCGGCTGCTT CCCCCTCTTT GTGCCCCCCT TCTTCATCCC CCTCTACACC
    13981 ACCACCCTCC ACTTCCCCAC TTCCACCGGC GCCGGCTTAG TCGCCGGCTT CAACCTCTCC
    14041 TCCGCCGCCG GCCGCATCCT CTGCGGTCTC CTTTGCGACC GCGTTGGCGC CGTCAACACC
    14101 CTGCTGCTTT CCTTGATTTT AACCACAGTC TCGATGCTAT GTATGTGGCC GTTTTCGACA
    14161 ACGCTGGGGC CCATGTGTGT GTTTGTGGTG GTTAATGGAG CGGCGAATGG CGGGTTCTTT
    14221 AGCATTATGC CGATGGTGGT AAGTAATGTT TTTGGGAGCG CGAGGGTCGC GAGTGCGATG
    14281 GGGATCATGG TTATTGGGTG GTTGGGGGGG TATCTTTGTG GGGCCCCAAT TGCGGGGTAT
    14341 ATTTTGGATG CATCGGGGGG TGAGGGGGGC GGGGCCGAGG CGTACCGACC GGCCATGTAC
    14401 TATGGGGGTG CCTTAGCGTT TGTCGCAGCG GTGCTTGTGG CCGGGGTGCG ATGGAAGAAG
    14461 ACCGGGAAGC TACTCGCCAG GTTTTAAATC ACAAAAAATA ATTAAGAGTG TAGATAGAAA
    14521 TATAGGCGTG TCTCATACAT CATATATAAA ATCATTGTTA TATAAACACC TTCCACTTCC
    14581 AGACCAGAGA CTACTCGTGA TTCCGTGTAC TCCACGAATA ACCCCTTTCC CCCCTTCCGT
    14641 CTGATCACGG CATAATCCCA TTTGGCCCCA CAATAATCAC TTCAGTACAA CCCTTCATCG
    14701 CCCGCCCCCT CACCCTTGAC CCCATCGCCG GCTGCAACGC CTGCCGAATC CCGCAAACCC
    14761 ACCCAATAAA CCTCAGCACC TCCCTCGCCC TAATCCTCTG CTCAAACCTT GGCGTCTGCA
    14821 TATGACAAAT CGCCGCAAAT GGATACATCA TCCCCAAATT CTTACTCCAC GCGACGCCCT
    14881 CTGGTATCGA ATCGGACCGT AGCACGGATG CCGGCGGCGC CGTCGAGAGG ATGTCTTCAG
    14941 TGATGCCCTG AATCGTCATG AGCGTTTCGT GCTTGCGCGC CGTGATGAAC TCGAGAGTTA
    15001 AGTCGGCGGG AAGTGGGTCG GCTTGGACGG CGAGGTTGAG TATGTAGAAG AGGAGGTTAT
    15061 GAAGCTTGAG GCGGCCGACG GGCAACTTGT ACATGCGGCA GGCCCGGGCT TTTTCTTCAT
    15121 TGGTCACCTG CATAGCCAGG TATGCCTCGT ATTCCCGTTC GAGATCGTCT ATCTGGGCTA
    15181 GCAACGGCAA CGTGACCGCC GCGGCAAAGT CGGGGTCATC TCGCGTAATT ATGTGGAGCA
    15241 TCTGCGGGAA AATGTCGGAA TACTTGACAG CCAGAAACGC CGATGCCAAC GATATCTTTT
    15301 CCACCGGTAA TGTTTTCCAT TGCGAGTAGA TATGTAACCA TCGCAACAGC ATCTCTGGAC
    15361 AGGGCTGATT TGTTGCGTTA AAGTGGATCT GTATCGTCTC AACACACAGC CAAAACAACT
    15421 GCCGTCCCTG TGCCGTCCTA AACTGATCGA GTCCCCGAGC ATCAATCAGC TTAATCAACC
    15481 CGGTATGATG GATACTCCAA CTGGCCCCCC TCGGCGGCGG CCACTGGACA GTACCCTGCA
    15541 ACACGTCGTA TGTCCCCATC AGCCACACAC TCATCAACGT CGAGTCCATC ACCTGCGTCT
    15601 CCCTTCTCGT CAACGCATTC CGCACCGCCT TCAAGCACAT GTCCCTCACT TTCACGTCCT
    15661 CCGCCACGTT ATCCGGCAAC ATGTGCCGAT TAACTAGATA CCCCCTCGCC AACATGACTG
    15721 TCGTCAACGA TAACGGCGTG TTCTCGCTTA CCCCATGCAT CAACGGTTCC AGGGCGGATA
    15781 TCCACGGGTA ACAATCAATG ACAATCCGAT GTGTATGATT CCTCCAGTCA TGCCCCGGCC
    15841 CCTTCATCAT CGGCGCTGTC GTCCCCTTCA CCACCAACAG CGCCACATCG TCTCCTTCTG
    15901 ACTCACTACT CCCGCTTCCT TCCGGAGATC CTCCCGCCGA CCCCGACCCA TCACTTGAAT
    15961 CCGACTGATA CACAGCACAT GCGCGGGCCC GTCGTTGTCC GACAGGGGTC CGTGACTCCC
    16021 CTTGCTTTGA TTTACCGGGG GCTTTTTTTG ATTTGTCGTC AATGCGCCGG CGGTGGCCGC
    16081 TGGTGACTTT GAGCTTGATA GTGTTGCTGT TGCTGTGACG GAAGCGGAGG TCGGTTTCAT
    16141 CGCGGTAACC GGGGCAGACT AGGTCATATT TAGCACACCG GAGACATCCT GGACGGCCGA
    16201 GGTCGCACTG TGGGCGGGGT GGATGGTTGT GGTTAGTATG AGTTGGAAAG GGAAAAATCC
    16261 TGTCGGACGA ACGCTAGAGG GAGGGGGGGG TGGCAGGTGG AACTAACCTT GACTCTACGG
    16321 CGACGACATT CATGACAGGC AAGACTGGGT TTTCCGGTGT TGGGCATTTT TTTTTAGTAA
    16381 GGGTTTGCTG GCTGATGATG ATACTATGGG GATATACACA ACAGCAGCGG CCTCTTACTT
    16441 GGTCAGTCAG CCACTATCAC CCCGGAATCA CTCTCGTCTC CGTTCCGATG ATCCGGATGG
    16501 CTCCGTGGTT CCCGGACTAA TCTCTCCACT TCCTCCCCGG CCGAATCCCT TGCTATGAAA
    16561 TAGCACGACA CGATAAAATT CCTCGAAGCG TAAGCTTCCC CGCCCGTTCC TAGAAATATC
    16621 AACAGCTCCA GAGAAAAAAA TAATCAATAA ACGGCACAGA AGGACTCAGT AATGCAATAG
    16681 CCACAAGGAT GACACGCGGG TAACGGGGTG ATTTGGTAGG TGGTGATGCA GATTTGGTCG
    16741 AAAACTTTGC TCAAAGAGGG AAATCGATTC GAAGAGAGAA GATGATGTGT GGGGTTGGTT
    16801 GATTTGGTTT GGTGGGTGTT GGTCGCGTTT AGTGGCGTGG TTAGTGGCGT GGTTATGGCT
    16861 GGTCTAAGCG GAGTGAGAGG CGGATTTTCT GCTGATTCGT GGGATTGGGA TTGTTACAAA
    16921 ACCTGGATCC CGAGGAACTG GGAGGCGGGT CGTTGGATTA TGATGGATTA TGGTGGATTA
    16981 TGGTGGATTA TGGTGGATTA TGGTGGATTA TGGTGGATTG TAGTACTGAA GGGCAATGCA
    17041 ATGCCAAGGG AGCGTGGTGA TGAGAACGTA GTGGAAAGAT TGTCTGAATA TCAACGTGAC
    17101 TTATGCTGGA GATGTCGATA TCAATAGCAG CGACAAAAAA ACACGATGTA TTGTATTAAT
    17161 CAAGATCAAA AATCAATATT AAATTAGATC GTCTCTTTGT AGAATCCTTG TAGCCTCAAA
    17221 TTCCGAATCC ATCTGCCGAA GTCAAAAAAT CAAAACCATC TTTTTCTTCT TCCTCCTCTG
    17281 CCACCTTTTT AGTGAAAGAT GGAAAAAAAA TTCCATAAAA AAATGACAAT CACCCGGAAA
    17341 AACCACGACG AGTTTAGCCG AACAAGAGAA AAAAACAACT TGGTAAATTG AGCAATAAGG
    17401 GAATAAAGTT TAGTGAGGGT TTAGTCAGGC AAGGTCTTTT TATCAGGCGA ACATGAACGG
    17461 TCAAGGTAAT GAAAGAGTAA AGGCGCGACG GATGGGTAGA TGGGCAGATG TCATGTGGAT
    17521 TTGCAAAAGT TAGGGTTGTC TGTAGACTAA GGGAGAGGTA TTTCGTGATG AGTTGGGAAG
    17581 ATGATGAAAA TGGTTATTTG GGCCAATGAG GGGTTTGGAT TTGATAAGAT GGGGGGTGTC
    17641 GTGTGCTTGT TATCTATAGC GGACACATGT CATTCGCACG CCATGTTACG ACAGATTGTT
    17701 TAATGCACGG CGGCAAGGCA ATGGATAGAC TCAATGGTTT TGTGGTGGAG AGATGAGAGT
    17761 CTATAAAGTT GTGCCTCAAT CACGCAACTG GTGATGTGTT TTATTCATGT ATTTTTTTTT
    17821 TTAGGGGGAT GAAGAGGGGG AGTCTTTTGA CCCTAATCTT GATGCTTTGA TTCTCGAGTC
    17881 ACACGGAGCC TCAAGCGGAA AATAATGAGA CCCACATTTA CACTTACACT CACACACCCC
    17941 CACTAGCTGC GGAAGCACCC CCACAGTCTA ATCCCGATTA GGATATATAG CTCCTATCGT
    18001 TTGGTAAACC GCCGATTAGG TGATTGCGGT GATAAAAGAC TAGGTGTATT CAGTATATAC
    18061 AAACTCAATA TACAGTGTTT GCCAAATAAG TGAAGAAGTG TGACACCAGC GGCCGGCGAG
    18121 TGGTTTATTA CATCAACGAC TGTCGAGATG GCGATATGGG GGAATACTTT GGAGGGGCAA
    18181 CTGTCAAGTT GACATGAGTT TGTCCAAGAT GATGTATAAG AATACACATA AAACTTCTTT
    18241 TTCTTCTTCT TTTTTTTATA ATCTTCATCC AGCAGACGCC TTGTACATCC GCGGGTCTTT
    18301 CTCCGTCACC ACCACATCCA GCCCACCATG TCAACCGTCA TATCCTTTGT CCCCCTCCAA
    18361 CACCCCCCCT TCCCCACCCC GTCTTCCTCA AATACCCCCC CCACCGATCC CGACAAAAAG
    18421 ACCCCCACCG ACGCCCTCGT CTACCTCTCC CGCATTTCCT CCACATCAAT CCCCTCCCTC
    18481 GGCCATCAGC CCACTCAACA ACGCTTCTGG TTCCAACGCC TTCACAAAGC CACCACCACC
    18541 TATGACCCGA CGGCGATAGC GACACTCCCG TCCGTCTTCG ACGACCCGTC AACATGCAAA
    18601 ATCTACCGGC CGCGCGACGA CTATGAGAAT CTGCACCGGT TCGACCCGAT GGCGCGGTGG
    18661 ACGTGGGGGG AGGAGAATAA GCTGATTCGC AAGATTGATT GGCGGATTAT GGTGTTTGCT
    18721 TGTGTCATGT TTATGGCGTT GGAGTTGGAC CGGGCGAATA TTTCGCAGGC AGTGAGCGAT
    18781 AATATGTTGA GTGATTTGAA CATGACGCCC GACGGTAGGT CTTTTCTTTT TATCTTGTTA
    18841 CTTATGGTAG TCTCTTTCAC ACTAACCCTA ACCGTAAAGA TTACAACCTC GGCAACACCA
    18901 TCTTCAAACT CTCCTTCCTC TGTGCTGAAC TCCCCTCTCA ACTCATCTCC AAACAACTCG
    18961 GCCCCGACCG CTGGATTCCC CTCCAAATCA CCCTCTGGTC CCTTGTCGCC CTCTCGCAAT
    19021 TCTGGCTCTC TTCCCGTACC TCCTTCCTCG CCACCCGCGT CCTCCTCGCC ATCCTGCAGG
    19081 GCGGCTTCAT CCCCGACGTC ATCCTGTACC TGTCCTATTT CTACAAGTCA AGCGAGCTGT
    19141 CGGTGCGCCT CGGCTTCTTC TGGACTGCCA TGAGCATTGC GGATATCGTC GCGGGGCTGC
    19201 TGGCGGCGGG GATCCTCCAG TTGCGCGGAC ACGGGGGGAA GGAGGGGTGG CGGTGGCTAT
    19261 TTTTGATTGA TGGGGTGTTA ACGTTGGTGA TTGGGTTGGC GGCGTTTGGG TTGATGCCAG
    19321 CAAGCCCGAC GCAGACGAAA GGATGGCTGC GCGGGGAGAA GGGGTGGTTT ACCGAGAAAG
    19381 AAGAAATAAT CATTGTCAAC CGGGTGCTCC GGGATGATCC GTCGAAAGGG TCAATGCACA
    19441 ACCGACAGCC AATCACGCCG AAGCTGCTGT GGAAGTCGAT GAAGGACTAC GACATGTGGC
    19501 CGCTGTATGT GCTCGGGATC ATCTACGGGA TTGGGGGCAC GCCGCCGACG CAGTATCTGA
    19561 CGTTAATTCT CAAGAAGTTA GGGTTCGACA CGTTCCACAC GAATCTGCTA TCGATTCCGA
    19621 CGACGGTGTT GCATATCGGG ACGATGCTGT GCTTGACATA CGGGGCCGAG GTATGGGGGG
    19681 AACTCAGTTT AACGACGGGG TTCTCACAGG TTTGGATATT GCCGTTTGTG ATTTATATGG
    19741 CCGTGGTGGA CATTACATCG ATCAACAAGT GGGCGGCGTG GGCGATTTTA ACCATGTTGC
    19801 TCGCCTATCC CGAGCGTAAG TGACATTCCT TTCCTTTGAT AATAACATAT AGATCTTAAA
    19861 ACTAACAACA GACAACAACA CAAAGCCCAC GCTATCCAAG TGGCCTGGAA CTCGCGCAAC
    19921 TCCAACGCCG TCTCCACCCG CACCATCTCA GCCGCCATCT ACAACATGTG CGTGCAAGCC
    19981 TCGGGCATCA TCGCCTCAAA CATCTACCGT GCTGATGATG CCCCAGCCTA CCACCGCGGA
    20041 AACACGCAGC TGGCGTGGAT CACGGGGGCA AATATTGTCA TTTACGCACT GGTCAAGGTG
    20101 TACTATGTGT GGCGGAACCG GCAGCGGGAG CGGCGGTGGG GGGCGATGAC GGAGGGGGAG
    20161 AAGAGGGAGT ATTTGGAGAC GACGGGGGAC GAGGGGAATA AGAGGTTGAA TTTCCGGTTT
    20221 GCGCATTAGC TTTTCCGGAT TGCGTAGATT ACGAATAGAT TCTGATGGCT TGTAGAAGAT
    20281 GAATCAAGGC TTTACTCAGT TTCAGGGTGT CTTCCAAATT TGGGTTGCGA TTATGGCTCT
    20341 ATCACACGAC AATGGGACAC AAAAATTGAC CCGTGCTGAG GAACTTGGAT ATTTTGCCAT
    20401 CATCATGATC ATGCCCGAAA TCAAATTACG GATCTAATGC CTTATGGCCT TTGTCTTAAT
    20461 GCCGACCATC CATAATCTCC CGCCATCTTT CTTCCTTTCT TCAACCTGTA CACCGACTTA
    20521 TGCTTGTGTA TCCACTTGGA TGAACACATA TATAGGTACC CTACGACTCT CACCAACTTG
    20581 CATATATGTA CATTATCACA CATAAATTTA TGTAGGGCTG ATGACTTGAC AATCTACATC
    20641 CGCAGGTAGA CGATGGCTGG ACGGAAGAAT GCATAGCTGG TGCAGTTACA TTTGACCGGA
    20701 TTTTGCCGAT GGGGTCAAAG AGGTAGGTCC AGAGTGGAGG GCCCGGTCAT GGCGGATCAT
    20761 GGCGGCAAGG AGAGGAAATA TTTAGGAGTT ATACATGTTT GGTTTGTTGG CTATGGCAAC
    20821 AAGAAACAAT AGTATCAATA AAAATGTACC AGATATTCTA AAGTGTGGTA GCTGTCACAG
    20881 CACGAATGTG ACAACATTGA TTCTTTTGAT ACTCGGCTGA AATTAAGCCT AGCCATCGAG
    20941 TCATATCATC AATAAGGTTA ATTAAACCTT GCACAGTATA TAAAAAAAAA AACACAGATC
    21001 ATTTCTCAAA AGCTTCAAAA GCTTGTTCAT CAACCACACG ACGATTTCCA AAAAAAATTT
    21061 ATATATTCAG CAATACACGA ATCCATAAAT TCCCTAGATT AAGTCCAGAG CATATGACGA
    21121 CTTCAGCTGA TTTTTTTAAT ACTTATTAAA GAATCTCTTA CCTGGGCTTC AGGCAGTTCC
    21181 CGTAACATAA TGACCAGTCA AGAAATTGGA CAAGAAAAAG GCTTATTCTT GGAATTTGCA
    21241 ACAAGGACAA ATACTTTTAA TATTTTTGAC CTTTTTTTTG TTTGAAACAA TCATGAGGCT
    21301 TTTTTTTTAG GGGAGGGCGG GGGGGGGGGG TTGAACAAGG AGATGACCTA ATCAAATAGG
    21361 TATCACGTCC TTGACATCAT GTCAACAGGC CATAATAAAC CGAAAATGTC TTGATTAATA
    21421 ACAGACACTT AAAAAAAAGG ATGGTCGATC TGCGAGATCG ATAAACCCAA AACTTGCTCG
    21481 CTCGATTTTT ATTCCTAGGA CAAGCCCTAA TATGTAGATC TGCCTTCATC TACCGAGTGA
    21541 TTACGTCGTT GCTTTTCTTC TCTTGTCCTT TTAGATACGA GGTACGGGGT ATAAGGCCCG
    21601 GGATACAGAG TCAGGATTTC TATAGGGCCG TATGCTATAG AATGGACTGT GAGATATATC
    21661 AGTCCGAATG GTTGGGACGG TGTTATCAGA CCATGGTATT GTGTTTTATG ACGGACTATA
    21721 GTTGTTCAAT TATACAGCAC ATGGAGGATC TCTACACACA TAAATACTTA CGTGTCTCTC
    21781 GGTGAAGGCG TGAAATTACT CCTTGTTAAA CACGCTGCGT GCCAAGTCGA CAAGATCGGT
    21841 GATTTCCTTA CCGTTACTAA TGCTCTTCAT CCCCAAAAGT CCCCTTTCCC ATCATCATGC
    21901 TTCACTCTAT CTTGAAAAAT CATCCCATAA AACCCCGCCC AAAGCCCGCC GAGCCTCTAT
    21961 CTCTTTATAT GGCCTCACGT TAACCTGCAA GCCGGCACTG CTTCTCCGTC TGGCTCTTAG
    22021 AGATTACCCC CCCCCCCTCT CCCCCTTGAA CTTGAAGAGT CCGTGTGTTT TTCTTCTTTT
    22081 TCTTTTTCTT CCTCTTGAGG CTCCTGTAGC CCCTTGCATT TCAATGCAAC GAAATGCTTA
    22141 GACTTTTTCT TCTTTTTTTT TTTTTACTAA AGGAACATGT TGTGATGATC GATTGTTTAT
    22201 GATTTTTGAG AGGACACAGG GGGAACGTGG TGATCTTAGC TTCTAGAGTT TGATAGCAAA
    22261 GTTCTTGAGA ATAAGTGAGT GACTAATGAG TACCAAGAGA AGCAATGCCA GAATGTAAGG
    22321 GGAAGATACC TGCTGCAAGT CATATCTCGA TATCCATCCA ATCTCTACAT CCCAAGAATC
    22381 CCATCGCAGT TACAGCCCAG AATAGACTAC GTAGATCCAT TTCCATCCAC AAAACAATAC
    22441 AACTATATAT GTACGCATCT AAAACACAAT TCTGAAATGG ACCAACACCT TCCCACTTTT
    22501 CATCCAAATA CATTCGGCAA TCCTGCAAAG TCATGGAGGA GACAACAATG TTTTTGTTTT
    22561 CACCACTACT CAAGCCCGTC CAAAGCCCAC TCCGACAAGA AACAAGCCAA GACTTCGTCG
    22621 ACCCCGGTGT CAAGGGAGAA GCCCGGACCA ACTCGCTTCT TCCTTTCTTT ATGGCCACCT
    22681 GATGTTCAAG AGAATCACGC AGGCAAGATT CACAAGGGCC TTTTTATCCG TGCCCTTTGA
    22741 GAGAGATGGT TAGAGGCTAG TAAACGGCCG GTGCTACAGG GTCGAACAGT ATTTAGGGCA
    22801 CGCCCGGAGG CCGGAGTTCT ATAAAGATAG CACGGTTCCC CGGGTGAGAT TGTATCTTGG
    22861 TCTCTTTTGC TTCTGTTCTC TCCGGCTCAG TCTAATCCAA CCCACCACAA TCATTCCAGC
    22921 ATCTGCTGTG TCTTTCTTTT TTCTATATTG GTCTCCTCTA TCCAACTGTT CACTGCTCTT
    22981 CAGCCACCAA GACTAGCTTT TCACATATAC ACAATTTCAT AGACAAATAC ATACCATCGT
    23041 TTCCTTCACC AAAATGTACG GTCCTGCTTT CATCTCTAGT TTGCTGGCCC TCGCCTCGGC
    23101 TGCCGCTGCC GCCCCCCGCG GTAACAACGG CACTCGCCCG GCCTACGGCA GCAACAACTC
    23161 TACCGGGTTC CAGAACATGG TCTACTACAC CGATTGGTAA GTAACTATCT CTTTTTGTTC
    23221 AATCCAACCA ATAGCCCTCA ATTAACACTC CTCCCCCAGG TCCATCTACG CTCGTGACTT
    23281 CCCCGTCTCC TCCCTCCCCG CCGCCAACCT CACTCACATC CTCTACGCCT TCCTCAACGT
    23341 CAAGGACGAC GGTACCGTCT TCTCCGGCGA TACCTGGTCC GACATTGAGA AAACCTGGCC
    23401 CGGCGACGAA TCCGGCGCTA CCGCCACTAA TAGTAACAAC CTTTACGGCT GCGCCAAGCA
    23461 ACTCTACCTC CTCAAAAAAG AATACCGCCA CCTCAAAACC CTCCTCTCCA TTGGCGGCTG
    23521 GTCCTGGTCC ACCAACTTCC CCTCCGCCGC CGCCACCGAT GAGAACCGCA AAACCTTTGC
    23581 TCAGTCCTCT GTCAAGCTCA TGGCTGACTG GGGCTTCGAC GGCATCGATA TCGACTGGGA
    23641 ATACCCGCAA ACCACTGAGG ACGCCGCCAA CTTTTTGCTC CTCCTCCAAG CCGTCCGCGA
    23701 TGAACTCGAC GCCTACGCCG CCGCCAACAC CCCGGACTAC CACTACCAGC TGACCATCGC
    23761 CGCCTCCGCT GGGCCCCTCA AGTACAACTA CCTCAACATG ACCGCCCTTG GCAACATCCT
    23821 CGACTACATC AACCTCATGG CTTACGACTA CGGTGGCTCC TGGGACACCA CCTCAGGCTA
    23881 CCTCGCTAAC GTCTACCCGT CCGACACCAA CTCCGTGGCC ACCCCCTTCA ACACCGAGCA
    23941 AGCCATCAAC GCTTACCTTG AGGGTGTCCC CGCACACAAG ATGATCCTTG GAATGCCCAT
    24001 CTACGGCCGC GGTTTCCTCA ACACCAATGG AATTGGCCTC CCGTATAACG GCATCGGCAC
    24061 CGGCACCTGG GAAGCTGGCG TCTGGGATTA CAAGGCACTG CCCAAGAATG GCTCTCAGGT
    24121 CTACTATGAT TCTTCGGTTA TTGGCGCCTA TTCTTATGAC AATGCCACCC AAGAACTCAT
    24181 CTCGTACGAC ACGCCACAGG TCGTTGCCGA CAAGGTCAAG TACATGCAGT CGCTGAACCT
    24241 CGGCGGCGCC ATGTTCTGGG AGGCGTCGGC GGACAAGACG GGTGAGGAAT CACTGATTTA
    24301 CACTTCGTAC AAGAGCCAAG GCGGTGCGCA AAAGATGGAT ACTACGCAGA ACCAGCTGTC
    24361 TTACCCTGTC TCGATCTACG ACAACCTTAA GGCGGGTATG CCTTAAATAG GGTTAGGGAT
    24421 AGAGAAGACG AGGTGAAAAA TGATTTTTTT TTTTTGCATG ATAGAAGACT GTAACGAGTA
    24481 TCAGGGATAT CTGTTAGATT CAGTTCACAC CTAAAAATGT TGTTGGTATA TAATTTTTTC
    24541 ATATGGAAAA TATTATATAT TAACTTAATC ATCCCTTGCT TTGATATCGT GTTATCATAG
    24601 TGAATGTTCT TGATATCGAG ACTGACTGCA TCTAGAAGGC TCTCCGATGG CCAAATTAGG
    24661 ATATGAGATG AGGTTATATG TTAGACTCTC GATATATGAA GTCTGTAAAT GTATTTGCTA
    24721 TCTTAGCTTT TTCCTCTCAC TGAGAATCTC GACCGTAGTG GCCATAGCGA GGAAAGCTTT
    24781 ACCCGGAGCT AGACTATTCT CGTAGCTGAA TAGACCAGTA CTTAAGTTTC CTTCTATTCC
    24841 TGAGAGTCCT GCTTCATCAA AGACCTGTAT AGCTCAACCC TACACCCGTC AAATCCGCAT
    24901 TCGCATCTAT TTCCATCGCC CTCCTTCACC ATCTCTCATC TCTCCTTCCC CCCTCCTCCC
    24961 CTGCCCATTT CCCTAATCGA TCCTCAATAG AATTTTTAGC ACTAAAAACA CTTCTAAAAC
    25021 GCAACCCTTC CTCTAACACC GCCCAGCAGG GGTCTTACTC AATTCCCGAT TAGGAAATTG
    25081 CCGATGATGA TAGATGGATT TTTTGGAAGA TTCTGTCAAT TTTGGGGGGG GAAGGGGGGC
    25141 CGAAGCCGAA TTTGGGTGTC AAGAGATGCC AGAAGGGAAT TGCTTCTTTA AAAGTCATGG
    25201 CGATTGTGGG CGTGAAAGGA TGAGAAGGTG TGTAAGTTAT GTAAACGGGG AGTGAAGGCT
    25261 GCCGGGGCAT ATGAGAGACT GAACTTGGGG AGTATGTGGT GATGGATACG CTATGTAACT
    25321 AGCCATATTC AACTCAAAGA AAGCAACACC TTGCACATCT CACCGGCCAA ACTACCTACA
    25381 AACCACACGT ATTGAAATCA TGTATAAAGA TCACGACCTC CTCGCTCCAA TTCACTCATT
    25441 CTTGTCTCTC CTCTTCATCC CAACAATCTC TTTTACTCTC TCTTTATTTC TCTTTCTTCT
    25501 ATCCAACTTT TAGATCTTCA AGTCAATTCC TTGTTTATCT CTACTTCTTC TTTCTAAGCT
    25561 AATTTTTCCA ATCCACTGAC AACTTGCAAC AATGAAGGCC GCCACTATCC TTTCCCTGGC
    25621 CCCCTCTCCC TCCTCTCGCT CCTACCACCC CGAATCCAAA ATACCACATC CAACTCCTCA
    25681 TAAACCACCT CCCGATCCCC TTCATTTCAT TTTCTTTTTT TTTCCTTTAT TATATCTCCG
    25741 CCGCAACCTC GCCGGCCTTT TTGCCTCCCA CCATTATCCT CTAAATAGCT TCGCTCTGCA
    25801 CGGTTATTGC TTAAGGATGG GCTTTCACCG AGCTCTTCTA AACCATTCCC CCCTTTTTTT
    25861 GGAGGATTTT CTTTGGTGGT ATATGGTTGT TAATCTTTGA ATGGGTTATC TTTTTGCTTG
    25921 ATTGGTGGAT GGGGCTTTTT TGGGGGGAGC AATCAGAATG GATGGACTTA ACTATCTAGT
    25981 GATTTGGTAT CTTATAGTTT TAGAATATAT TCGATTGTGT CTCAAAAGCT GTGTTCATCT
    26041 AAGAGAATCG TGTATTTTCG TTTGTGGCTA CATTCAATTG TATTCAGTCC ATGTTTCTGA
    26101 TACTTAGTTG CCAAGATGAC GTCTGGTATT TTTCTTTGTG TTACCAGACG CTGACATAGT
    26161 GTTACATACA CAACTCTCGC AAACAATCAA GAAAAGTACC TCATATGTTT CCGTTCCACA
    26221 AATCCTGAAA CCCACATCCT TTAGTTTCCA CACTTTTGGC ACAATGTAAT CCTAGAATGT
    26281 TAACATAATG ATTGTGGATT TCTTCAACTC TAGCTTGCTA TCGATACTCT ACTACACTAA
    26341 CTTCTCCTCG TAAGTCTATT CATTGATCAT CATATACTTC CATCCCATCA ATCGCCTCTT
    26401 TCGTTTCTGA AATTGCGAAG GTTCCAGCTG AACAGTTGAC CTCAATACCG TCTATAAATA
    26461 ACGCCTACAT TCTAGCATTT GGCGCTTCGG TAAAGATTTT GAATAAGTAT CTTGTTTGAC
    26521 GGACTGATAT AGTGAGCTCC GTTTTCTCAG TGACTTCACG TCAGTCAATT CCACCATTTC
    26581 ATCCGCGATC TTCTCAATTT CGAAAGACTC TTCAGGCAAG GGAGCATTAA TCGGATCCCA
    26641 ACCGACTTCA AGGCGATCAT GTGGCGCAAG CCAGTTCTCA ACTTCAAATG GCGACTTCAT
    26701 CTACTTATAG ACAAATGTTC CATTCCGGTC ATGTAGATCC AGCTGGAACT TGATGTATAA
    26761 TCCATTATCA TTGCGTTCGA ATGGAAACAT GGTAGAGCCG TATGTATCAC ACAGTTTTTG
    26821 CGGTGATGAA CCTGACGCGC TGGGAAAAGT CCCTAGCTGC TATAAACCCA CCTTAGCCCA
    26881 GAAGTTCTTC ACATCCGACC AGTCATCTTG GGCTGTATCT ATGTTCATAG GCTATGCAAA
    26941 AGTATCGCAG TAAATTTTCG GAGTCGGTAT TATAAAAATC AATGATTTCA ATCAAACACG
    27001 AGCCGCGCAC GCTTCCGCCT CAGGATCGAG TCGTTTGGGT TCATCTTGTT AGCGTATTTG
    27061 GAATACGACT TTTTCAATAC AGGGCATGAT GAAACCCAGC CTGTGGATGT TGTCCTTCGC
    27121 GCCACACAGC CCTTCGCACT TGTTGCTGAT CCCGATGCGG AATTCATCCT CCTCTTTTCC
    27181 CCAGTGGACT TCTGAATATA CAAACGAAAG TGCATACGGT GATGTGGTAG TCTTTGTGTT
    27241 TAATCCCTAG AACATAAAGA CTTCTTGGTA AAGGTAAATC AGCCTTTAGA ACATCTGATT
    27301 GCGGAATTCC GTGCTCAGTG TCGGCTCCAC ATCTCCCTAG GCTAAACAAC GCTTACGCTC
    27361 TTTCAGGATC AAGCATTTCT TCAGCATAAT ATGAACCGCA AGATACTCTT CTAAGAAAAG
    27421 CTGATTCGTC GCCAGTTGAG GGTCCGGATC TTGTTGATTG CCATTTTCAT CGAGGATATC
    27481 ACAACAACCG AGAGCACGAA GAGCTTTCAA GGCCTGGTAT CTAGCTCTGA TCTCATCATG
    27541 GCGATGTAAA AATGCCGATG ATAGCCAAAT TTCCGGCGTT ATCAATAAAG GAAAAGGAAT
    27601 GTTCTTGTAA AGACTTTTGT CGTAGCTTCG ATTGATCTCA TGATACAACA TAATCATAAC
    27661 CCGAATGAAT TTCATCCTGT GGCAGTAGGA GAGATGACGC CTCATCAGAA GTTTCATCCG
    27721 ATCATGCACA CAATGTCTGT GATCGATAAA GTTCGGATTG AGGTCCTTTT CCACTTTACA
    27781 GAGCTCGCAT TGACACCCGT TCAACTCGGA ACTGTCAACC CGAGGAATGT AGCTTCTGAT
    27841 CAAAACCCTT TCTTTCATAG ATGTACGGGC AAGCTACAAG TCGTCCGTCG CTTTGATGTC
    27901 CCGGGTGGCC CAGAGCGATA CCTCACAAGA TTCACTGTGG CCTAGATGGC GGTTTGGTAA
    27961 ATAAAACTGT TAAGTTATAT GTAAGGTCAA CTGCAGACCA TAAATAACCA CGGGGTTAAC
    28021 ACCATCCCTA ACCTTCAATA GTCCATGCAT GACGCTCTCA TTGGAGAGGA CACGAAGATC
    28081 GACACCGTTC AAATTCACAT CTGAACACGT CAATTGAATT AAATGAAGAC GTCACCATAA
    28141 AGGGAACTTC TGGAATCAAC TGCTCACAAG ATTCTATGTA ACCGAACTGG TGGAAGTGGG
    28201 CATAGTCAGA AGATTGAGAG CATTGAGTTA AATGCTATGA TAAATTTTCG GCCTGGGTCC
    28261 ACAGGAGAGG GTTGTCAAAG GTATCGGTGT TTGATGACTT CGATATATAG TCATTAACCA
    28321 CAGAAAACGC CACACGTTAA TCAACCGATG TCAGGGCTCT CATGCCATAT GACAATGCCC
    28381 TGATGGATCG GAGTATTTTG GGCTGATATA CATTGTCCGA AGCAATGTAA TTTATCCACT
    28441 CGGCAATATC ACTCAACGTC ACCTTACGTT GAGTGATATA TACTGAATGC CATGCCACCA
    28501 GATGTAAGCA CATTAGGGAT ATTATCAATT GCAGACAATG TGAGATAAGT ACAAAAAAGT
    28561 TGTAAGTACG CCTTCAATAA TTCAAAGGCC TGTACTTGAT ATATACCTAG TAGATCTAGC
    28621 AGTGATTCAA TAGTGAGATC TCAAGGAGCA TGTTCTTCTA GACAGCAGAA CTCTGGAAGT
    28681 GCACCATAAA CTGCAGATTG CCTAAGCGCC TCCTAGACGG TGCCGGGGTC TAAATGGGTC
    28741 TAAATGGATA TGATTGACCG TTTGCGCTTC TAAACACCTG TCGCCATTAT TAGTATTAAC
    28801 TGTTTTGGGG ATTGGGTTAT AGTAGTCACC TACAGTTTGG TCACTAGAGG CCATATTTGA
    28861 CCCCTGACCG CACCGTCATA CAACCTTTTC AAGCTCTCCG CTGTTAAGTC CATGTAGGAG
    28921 AACTCAAGAT TCCTCGGATT CTCGATGTAG AGTTCAAGGT CATCCTCACT ATGGCATATA
    28981 AGATATGGTT CGCGTATCAC GAATATTATG CCTTTCTCAA TACAAAGGCT ATCATGCCCT
    29041 ACAAAGAGGT TCCAAACACC AACCCTTTCA ACCTGACCGA GCCCATCTCT GATCTAGAAG
    29101 ATGTGTCGAC GATTTAATAG TGTCGGCATT AAATCAGTTA AAGCTTCGCA GGTGATGTAT
    29161 CTATTGCTCC TTTTCTCAAC AGTAAGGTCA TTTAAATGGA TCTGGTAACA CTTGAGTTCA
    29221 TTAATCTACT ACAATATATT GTTTCGTATA TACGTACTTG TGGACACATT TCCGACGCAT
    29281 TGCCATCAAA GCATGCTTGT GTAGGACCAA CGGGCGGATG TCGACGTAGC ATCCTGATCT
    29341 TTTCCAAAAA ATACATGGGT TCACTTGGCA AAGCACGAGT AAGTATTCGC ATTGTAACCT
    29401 CTGCTGCTCC TCTTCAGATA GCAGTGTTGT ACATGATCTG TGTGGAGTAT CTTTTTCTCT
    29461 ATAAAACTGT ATTCTTTCGA TATACGAGGA TCATAGAGGG GGTCCTGGTC TCGTAATCGA
    29521 GGGGCATGCA ACTCTCTTTG ATATTTGAGC AGTTGAAATA TTGATGGATT CGGAGCGGAC
    29581 ATTTCAGTTT CACCTAGCAA GAAACCTTTT GACTCCATAG GTAAGAGCAA AAATGTCCGG
    29641 TACAAAAGCT CGGAATCCCA GAATTCGGTT ATTGATTCGT TGAGACCGCT CTCAAATGGT
    29701 TCACCGTTCT TGGCACTCTT GATAAGAAGT TGACTGGCAG GGGAAAGGTC ATCGAAGAGA
    29761 GCGTGCAGAA TGTCGACAAA CCGATTCAGA GGGATCCAGG CCTGTATATT TTGGTTCTGA
    29821 TTATCGAAAG TTACCGTAGT GCCATGTTGA CCTGGTATCA ATATTCCGAC GTAGAAACAA
    29881 TTCGAATACT CAACAGTTTG AAAACCAGGA AAATCTGACA CTTGGTATCT CTCGGATGTG
    29941 AATGGCTGAC ACCTGGATCC CCATTTCCAG ATAGAGTTAA TCGAGCGTAT CTGGCATATC
    30001 TGTTGGCAAG GATCGGTGTT GGACTGGGTG TCTTGTGACC GATCAGGGCT GCTTGAACTG
    30061 TAACTTGAAT CTATCTCTGG TTTAGGTATC TGCTCTGTCT GTGATTGCGA AAACGCCAGT
    30121 TTGTGGGTAT CAGCCATCAT TATTTGAGAT GATCTGGAAC TGTCATGTTC CGATACTTCA
    30181 TCTTCGTTGC TGGTAGTCGA GGCCGTATTT GTTTCGGATG TGGTGCCAGA TTCAACGGTG
    30241 CCTCTGTCAA AGAATGATGC TATTGTGTCT GAGATTCTTT GCATAGCACT TATTTGAGGC
    30301 ATCCTGGGAG ATGGCATGGT TATGAAAGGA TAGATCGATA GATGTATGAA GATACGTGTG
    30361 ATGACTAGTT GATTGAAGAA TGATTAGATG ATATCATATA ATAACAATAC AAGTGGTAAT
    30421 TAATGTGAAT ATCTCATTGA GTGATATATC ATAAACACGC AAAATTCCAC ACCACTATTT
    30481 TTCCATTTTG CATTCAAGGA ATCCTCTGGC ACTCACGTTG TCAAAACGGG AAGTTACTCT
    30541 GTGTTGCTGA GTATCCTAGA TAGTAAACTT TGATTTTTCT GTCACGCTGT AAACTATAGA
    30601 TCCAGATATG ATTTTAATTT CAAGTTTCTT TGAAGTTTAT ACTAAAGCAT TATGATTCCG
    30661 ATGGTCGACT ACGCTATCAT TTTTCAGATC TGTATCCCAA TTTTATTCAT CCATGTTCAA
    30721 TCATCAATGT AGTGCTGTTA TTTTCCTATT CTGGCAAGTC AGACTTATCC CATCTGTCGC
    30781 CAGCTGTATT TGAACCAATT GTTTATATAA TCCCCACTTC CCAATCCAAA TTTTTCGCCT
    30841 CAGGCGTCAA GAAAATTCCC GCTTCACCGC CCGCCCCACT TGTCGCAAGA ACAAAAAGGG
    30901 TACTCGCGCC GTCATCGTTT CATCAAAATT TCCCTCCTTT CTTCTTCATG AACAACGCAA
    30961 ATTACACTTT CGGACTCTTC AATTTTTAAT ATTTATGCGA GACGGTATCC GGCAACGGAA
    31021 TATCTCCACG ACCATTGGTT TCCAGAGTTG TGAAAAAGGA GAATGAAATA TATAAAAGCT
    31081 CAATCTTGGG TGCGGTGCTT CTTTCGCCTA CGGGTAACTG AGGAGGATCG CAATGATTGG
    31141 ACTTACATCT CTACACTGCA CGTGCTTTTT GCAGGTTGAG TTGCTTGGTG AAGTCTTGTG
    31201 AGACTACGTA AATTTCCTTA TTTGGTGATT GTCCGCTCTG GTTTTCGATT CTTTTGTCAT
    31261 GCGAATTTTG CGTAAGCAGC GGATTTGTGC CTTGTCCATT TGATACCCTG AAAGTACCCT
    31321 TATTCATTAT GAGGCGCCCA AAAAATTCAC CGAAGTTCAG ACCGATCGGT ACCAAGGAGA
    31381 AAAAATAAAG CTCCCCATCT GGGAATCGAA CCCAGGTCAC CTGCGTGACA AGCAGGTATG
    31441 ATCACCACTA CACTAATGAG GATGGTGATC TGTATTTTCC CTAAACGGGA TTAGGTAATC
    31501 ATCTTAAGAA TCATCTCAAG AAGCATAAGT TGCAGATATA CAGACATAAT GTAGGTAAAG
    31561 GTGTCAGTTA GGTCAAGAAT TGGAGTAACA ATTATGCTTG TTAGGATTCT CTAAGATGCG
    31621 GGATTAGGTT CTAATGATGG TGATCCTATT ATCTCCTTGC AGACTAGATA GGATCATGTG
    31681 ACTGTAGCGT GCTGAGTCGT CTATGTTGCT GACTAATCTT TTTTTTTTTG GAATCCTTCC
    31741 AATCTTGTGA TTGGGGCGTG TATAGAGACC TGGAAATCGA CAGGAAGAAT TAACTGATTT
    31801 GAGTTCAAGG TGTTAACCAA GCACCATTTA TAAGCGTTGT GATATTGATA TTTACTATGT
    31861 GGTCGTCATT AGGGTTATTG CCCACTTTTA ATGTGGCGTC ATTGAACCCT TACATGATTT
    31921 TTGTGCAACT CCGCGGCCAA GTTATCATAT GGCAAATTAT TCAACCCTGA TTCATCTCAT
    31981 CCGACTTCAA CCATAATCTT ATTCAAAATG AGTTTTATAG GGCTGCGTTC ATCTTCTAGA
    32041 CTACCCAGTC AACTCTTAGG TCAATATTCT CCAATATCAA CATCACGAAG TCCTTGCATT
    32101 ATTTATCAAC TATCAGCGCA GCAATTTCAA CATGACCAGT GTTCCAGTTC CGCAGTGATA
    32161 TCATCACGGG ACAGGAGCTT CCATGCGACT GCCATTTCAA GGAGAAATCA CCACTTTGAT
    32221 ACTCTGAAAT TCGTACAGAG ATTAAAATAT GAAGGCTTCA CTGAAGAGCA ATCTGTCGCC
    32281 ATGATGAAAG TACTCAACGA TGTCATCTCC GAGAGGTATT TCTCATCCCC CCCCCCCATC
    32341 TCCATCTCAA CTTCATCGCC TAATCCTGAC ATACCCCCTC TCTCTCTCCG CCCCCCCTCT
    32401 CACCTAGTAT TGAGAACCTC ACGTGCACTA TGGTCCTCCG CGACGATGCC GCCAAATCCA
    32461 CCTACACCCA AAAAGTCGAC TTTGCCAAAC TCCGCTCCGA ACTCCTCACC GCCACCTCCT
    32521 CCGAAGCTGA CGCCACCCGC TCCGCCCATG AGCGTATCAC CAACGACATT GCCAAGTTGA
    32581 CTTCGCGACT CAAGGACGAT GTCGGCCGCA CGCAGGCTAG CGTGCGGTTG GATTTGAATT
    32641 TGGAGAAGGG ACGGACGAGG GAAGAGGCGG TGATTCAGGA GCTCAAGATT AAGGAGACGG
    32701 AGGCGAAGAT TGAGCAGGAG GTTGCGAGTT TGTTGGAGAA GTTGGAGCAA GTGAAATTCC
    32761 AGACGTTGCA GTGGTTGATC GGTGTTTGTA CGGGTTTCGC GGCGTTGATG CTGGGCGCCT
    32821 GGCGTTTATT GATGTGAATG GTTGGGTTGG TTGGTTAGGG TTAAGTTTGA TATCCATCGG
    32881 GTTGTTCTTC TCAGGTCGTT CTCCATCGCA AAGTGACGAT CCCGCCACAT GGAATTTGAC
    32941 GTGCCGATTC CGCATTCCAG TTTCGTATGT CTACAAATCA CGCCACTTTT TGAAAAATAT
    33001 CCCGATATCT CGTTAAACCC GCCAAGAACT TTCTTCGTTC TCCAAAAGTT AAAAAGAATC
    33061 CCTTATGTCG AGTGTTCCCA GGGCCACAAA CCACGCTAAT ATTTGTTGTT CGGCGACCTT
    33121 GACTGAATAG CTAAAATCGG CAATCATGAA TGTCTGAGAA CAAGCTTCTT GTGAAGCGAG
    33181 ACCAAAGGAA ATAAATGACC GGGGGTTGGG GTATGTGTGA TGGACTGAAC TTTGGGAGTT
    33241 TTTGGGGATC ATCGACAGGG TGAGGATAGG GTTTGGATGG AAGTTGATGT TGGTGATGTT
    33301 CATGGAGGTG TTGTGGTAGT GGTGATCATG GGTGACGAGC AAAAGGATGA TTAGTGGAAT
    33361 TCTAGAATCT GTCATGTCGA GAGAGATCAA TTCTAATGAC ATAACAAGTC GTACCATTTG
    33421 CGAACAATGG CTCAACCAAA TCAATAAATA GATACGAGCA ACGATTCACT TGCAATAAAC
    33481 TGCCAGCCTG ATCACCTCCC ATTACCAATC ACAAAACTTC TAACAATAAA TCTCAATTCT
    33541 ATCGAGGCCA ATCTCTCGGC CCTCGAGCTT CCCGACTCTA GATAAAATAT TTCTAACTTT
    33601 TTTTCCCACT TCTCTGAGAA CAATCTGAAA CATTACAGCT ACACTGCCTC CGTTGTAGCC
    33661 CTACCGTGTA CATTTTCTGA TTCCTACGCT CGCGATTTTA ACGAACCAAT GTGAGCACTA
    33721 ATTATTCTAT GTAGATAGTG CACCGGTGCC CTGAGCACGG TTGTCGAATT GGGAGATCTA
    33781 GTGCGATTGT TCCTGAATGA GTGCTGGGGG TTTGACGAGA TGAAGAAAAC AAGGAGCGTG
    33841 GATAAAGGGG GAATAACGAG GGGATAACGT GAAGAAGAAT GGGCTTGATG GAGCTTGGGG
    33901 CGGTGGTTAT TTGGGATAAG GTTAATCTGG GTTTGTGGTG GTGAATGAGT GAGTGGACAA
    33961 GCGAGTGATG GGTGAGTTAA CGTTGAGTTT GATGGAGGAT GTGATGATGT TGTTATTGTC
    34021 ATTGTCATTG TCATTGTTGT TGTTGTTGTT GTTGTTGTTG TTGTTGTTGT TGTTGTTGTT
    34081 GTGGCGTGGC TAGCAGGATG CACGTTGCGA TGAAGAGTAT CGCATACACA CATGTGACAC
    34141 TCTTCAGACT GGCCGGCTAA CATACACAGA AAAAGACAAC CCACAAACCA ATCTGAATTA
    34201 GTGTCACTGT AAAGACGACT CTAATTTGCT TACAAAAATC TCTCATCCAA TTCTCACTCA
    34261 GCAGACCCTT CTCACCCGAG ACCCACCTAC CACTCATACT CGGGCTATCC TATCGTTTCT
    34321 CCCCCATCCG TCGATCAGAC ACTCTCTTAC AGAGGAAACA TGGGCCCCAG CCAAGTGACC
    34381 AGCTCCCCAT GGTCCCACGC GCACAGTTAC AGAGTCAGGG AATGCCAATT TGAAGGTTAA
    34441 AATTATTTAT GTAGAAAATA TATGTATTCA TTTTTGACAT TTGCCCCCAA GAAAAGACAA
    34501 AAAAAGATGA AGATAGATAC AAGAAAACTC AAAGCATATT CTATCAGTCT ATATGAATCC
    34561 CGTCAAATTA TTCAATAAGT CTATTGGCCA ACCCCAATAC GACATCTCCA TACCAAGAGT
    34621 CTATGATGCC TGTGATTGGC TAGTTGGACG AGGACTGGGG ATGTGCCTGG CGGCTAAGTG
    34681 TCTGCATTCT ATGGAGCGAG ATTACCGTAG ATGGAATTAT GATGTCGTGA TTCTTGATGG
    34741 CTCGAGGAAG GGAAGTCGAG ATGACAATGA GGATTGCAAT TGCCATACTC TGGGTCTAAT
    34801 GACTAGACAT GGCAGTAAAA AGATAATCAT GAGATGTTGA GTCTTGGCAA CGTATTGGCA
    34861 CAGGCCCTTA TCACCGGCAA TAAACGTAAA CATCTACAAA ACTGTAAATT CGAAGATGTA
    34921 GACAGACACC ACCAAAATAG ATAAACTTAT CACCTCAAAC AACTACTGTC TCTTGATACA
    34981 TACGTACACA TCACCATCTA GTCGGCCAAC CAACTCCCTA CCGAACCCAC CCCTTCCGCA
    35041 TGAACCCTCT CCCCCCAAAC CTGCGACATT CCGACTATCA CCACCCCTTC GTCCAAGCCC
    35101 AAACCGCAGC AAAGCCCGGC AAACTAAAAA AAAAAAATCA CATTAAACTT GTGAGAGAAA
    35161 TCCAATCCTG CGGCTAGCCG CCCGCCGAGC CTACGTTCTC CTCCGTGCGC CATGACATTA
    35221 TCTTTATATA TCTTTTACAC CTCCGCCACT TGATAGTCTG TACATTAATT CTTTTTCTCT
    35281 TTTTTTTCTC TCTTTTTTTT TTTTTAGAAT CTTTCTTTTT TCTTTCTCTT CGCAACCTTA
    35341 GAGACCACGG CTTATAAAAC GGATTTGACA TCCGGGCCCG ACTGACGACA AGAGACTGTA
    35401 AAGTCTCAAA CCCATCACGA CACTCGCTTC TTTTTTCGCC CTTTTTTTTA TCTAATATTT
    35461 CTGTATTTTC CCATAACAAT CTGCCGGTCC AGACATTCAT CACTACACAC AATACACCAC
    35521 ATACAAAAAG ACACAGAAGA AAGCATCGAC TTTAATCTCT ACGAGCCCCC AGACGCACCC
    35581 AGTCCACCAA CGCTCGCGCC CATCCACATT TTAAACGATA AAGTTTCTCT AGATATGTCC
    35641 ACAGACCCTG TCGACAACTC GGATTGAAAA AGTCCCACGA CGACTAAGAT CGAACTGCTT
    35701 TTGTCACCTC TCATATCTCA CACAAAAAGA CCGCCGCCAC TCTGCCCATT AGCCTATTGA
    35761 TCCTCCCGCT GGTCCCATAC ATACATACAC ACACACACAC ACACACACCC TCTCTCTCTC
    35821 TCTCTCTCTC TCTCTCTCTC TCTCTCTCTC TCTAACCCTG GTATCACCAT CCCAGCACCA
    35881 TGGGTGCCGA CATTCCCTTT CGCACGCTGG TGAAAAAGCA GTTTACAGCC TCCAAACTCA
    35941 CCTTTCACAT CCTCTTTTGG GGTATTCATT GGGGTCTCTT TGCCTACGGC TGGTAAGTAG
    36001 TCACTGCTGT CATATATACT ACTCGTAACA TGACATTCAC CCATTGAAAG TCATAAAAAA
    36061 CTAACATCAA GCGACACCAG GTGGAAGCAA GATCATGACC CCCGCCTGGC GGCTTTAAAC
    36121 ACCCTCGGGC TATCTGTTTG GATGTCCCGA GGTGCCGGGT TAGTCCTGTC CGTCGACGGC
    36181 ACACTGATTC TCCTCCCCGT CTGCAGAACA TTGGTCCGTT GGGTGCGGCC CAAAATCCGG
    36241 TGGCTCCCTC TCGATGAGAA CTTGTGGTTC CACCGCCAAG TTGCCTACGC TATGCTCGTC
    36301 TTTACTGTCA TCCACACCTT CTTCCACTAC GTCAAGTAAG TGCCAATTTT ACGCCTGATC
    36361 CCGCACTCTC GCCTGATACT AACCTGGTTC CCCCCTGCCA GCTTCTACAC CGTCGAAATC
    36421 ACCCAAATAC GCCCCGCCCG CGCCGTCGAC ATCCATTATA CGCAGCCCGG TCCCATCACC
    36481 GGGCACGTCA TGCTCCTATG CATGGTTCTT ATGTACACGA CCGCCCACGC CAAGATCCGC
    36541 CAGCAGTCCT TTGAAAGTTT CTGGTACACA CACCACCTCT TTATCCCCTT CATGCTCGGC
    36601 CTTTACACGC ACGCCACCGG TTGTTTCGTC CGCGACAGTG TCCAAGCCTT CTCACCATTT
    36661 GCCGGCGCCA ACTTCTGGAA CCACTGCATT GGGTACCAGG GGTGGCGTTG GGAGCTGTGG
    36721 ACCGGTGGTT TCTATCTGAT GGAGCGGTTG TATCGCGAGG TTCGGGCGCG GAGACATACG
    36781 GTTATCACCC GTGTTATCCG TCACCCTTAC GACGTCGTTG AAATCCAGTT CAACAAGCCG
    36841 TCGTTCAAGT ACAAGGCTGG CCAGTGGCTG TTCTTGCAGG TGCCCGCCGT TAGCAACTGG
    36901 CAATGGCATC CCTTCACTAT CACTTCCTGC CCCTTTGATC CCTATGTCTC GGTCCACGTC
    36961 CGCCAGGTCG GTGACTTTAC CAAAGCGCTA GGTGACGCCC TCGGCGCCGG TGAGGCGCAG
    37021 GCCAAGCTGT TCGATGATCC GTCCGTCGAC CCGATGGCCA TGTACGAAAT TGCCCTCCGC
    37081 AATGGTGACG AGATGCCCGC CCTCCGCATC GATGGCCCCT ACGGCGCCCC CGCCGAAGAC
    37141 GTCTTCGAGA ACGAAATCGC TATCCTCATC GGTACCGGTA TCGGTGTCAC CCCCTGGGCC
    37201 TCCATCCTCA AGAACATCTG GCACCTCCGC AACGGGCCGA ACCCGCCTAC ACGTCTCCGG
    37261 AGAGTCGAAT TCATCTGGGT TTGCAAAGAT ACTTCCTCCT TTGAATGGTT CCAGAGTCTA
    37321 CTGTCGAGTC TTGAGGCCCA GTCGACGGCC TCGGCGGAAA TCCCCGGCAA CGACAATGAG
    37381 GGCTTCCTGC GTATCCATAC CTACCTCACC CAGAAACTCG ACACCAACAC TGCGCAAAAC
    37441 ATCATGCTCA ACAGCGTCGG TGCTGACGTT GACCCGCTGA CCGAGCTGAA GAGTCGGACC
    37501 AACTTTGGGA GACCCAACTT TGACAGCATA TTCACTTCTA TTAGAGATGG TATCATGACT
    37561 AGAAGCTATA TGACTGGGTT CGATGGAAGC ATGCGGACAA CGGTCGGTGT TTACTTTTGC
    37621 GGGCCGTCGG CGGCGGCGAG ATCGATTTCG GGGGCGGCGA AGAGGGCGAC GATCAACGAG
    37681 GTGCGGTTTA GATTCTGGAA GGAGCACTTC TAGATCTGTA AGGTGTGTTG CTCTTTTTCG
    37741 TATATACCTG GTACATATTG TCAATGAATT ATTTCATGTT AGTTTTGTAA TATAATAGTT
    37801 AACAAGTCGA ATCCAATCTG TCGTTGTGAC AGACGACAGT AAGACAGTCA ATAGCTTTCC
    37861 CACCCGTTCT CACTATCATG ATTAGTCACA AGGGTTTGAC AAAATCAACC CTACCTATGG
    37921 CCATTCAATG TAACACTTTC AATCTTGCTA ATTTACCAAT GCATAAAATA TTACTTTCCA
    37981 AAAAGACTGC CTAATATTTC CTCTTCTTCA CATGTGACCA TCATGAACTC TCCGACCCCT
    38041 GCATCGAACC CATTATTCCC AAAGATCTGC ACAGCTTCGC CATATCCCCC AAAACGTCAA
    38101 CTCCCTCGTT GATCATTTTG GATCTCACCA GACCCTTTTG TCTCTCCCCA TCTTACCCAT
    38161 GCTTCTATTT TATATTTTTG CATGATAACC CCCCTTCGGT TAACATGGTG ACCCCTTCTT
    38221 CTTTGTCTTA GGGCAATTTA CATTTGCTTC TTTGCGTGGA ATTTATAAAT TGCCGATGAG
    38281 GCGAGGCGAG GCAGACCGGT GAGTAAGTGA ATGAGTGGAT TATTGCCGCG ACTCCTTTTT
    38341 TTTCCTGTCT TGAGAAGAAA AAGAAGAAAG GAGAAGAGAG GATGTAAGCT CTCGATGTGT
    38401 ATCTAGTATA TGAAGCAAAG CAACATTTTT AAGAAATTGG CAATAAATCT ATAGGATGAA
    38461 CCAGGAATCA GACAATGTTG GGTTGATGTT TGTAGTCTCG AATCTGTCAA CGTCATCTAA
    38521 TCTCTTGGCT CTCGCCGATC ACCACTCTCC TGGCAGCAAT GATTTTCCCA CCCAAATAGT
    38581 CAATACATGA GATAACGTCA AATTGCTAGA AACCTCCAGT TCTAGATCAC ATATGCAAGG
    38641 TAAATAACAC GCTATGATTA CCACATTTTA CCGTCCCAAA GCCATCTCTC CCAGAGCTTG
    38701 AAATCTTTCG TCACCCCTTC ATCCACCCTC CCCTCCCATG ACCAAGCCTA ACTGATCGGC
    38761 TGGTTCGTCT ACGAAACTTC GTCTCCTCTA TTCTAGTCGG TCGAGAATAT CATGGATTGC
    38821 CAATGAAACA AAGAACAACA ACAAGCGGGA CTTATAGGGC AATTTCGCAT CTTGGTATAT
    38881 ATATAGCTCG CTGATGTGCA TTGAGCCATG ACTTTGTTTG GTTGAGTGGT TGTTTCCGGT
    38941 GAATTTGGTG ACAAGACTAA GTAAATGAGC AATATTCTGG AGTCCCGGGA TATTTAGACA
    39001 GAATAAGCTA GACTTATTAT CAATCTTCTA GACTGCTTCT CGTTGTGATC AGCAATTCGG
    39061 AACCCGGGAC CCTCAGATGA CTTTGTTTGG ACTTTCTATA CCCTATAAAG CAAGCTCTAT
    39121 GCTGCCGAGA AAGTGGGCGC AGCGTAAGCT TAATGTCAAG TCGTTGTGCT TTGTTTCCGT
    39181 TTACCTGTAG TGATCAGATG TTAGTTTTAC CACAAACACA ATATATTCTT CAAAGCAGTA
    39241 ACCTGCCCAC AACAACTTGA AGCTCACCAC AAAACAAAAC TAACGTTCCG CCCAGAACCA
    39301 CTCGACCTGA ACCAAATGTT TGCCTTGCTA TGATGATAAT CAACTCACTC CACCACCCCC
    39361 AGGCTAAAGA GGCCTACTCG TACCTCGTAC CTTGCGGAAA CCCCTAGCAC ATGGCTATAA
    39421 CCACCCATCA CCACCAGAGC CAACAGTGAT TGTCACTAAT TCTAACCATT CTCAATCAGG
    39481 GGAATTTAGT CCACAGTCAT CAAATGTCAT CCACCGCAAA TCATTCACCT ACCTGTCCCT
    39541 TACCTCCCCC CCGTCCGTGA CGACACCACA GTAGCCAACA CTGTCCGAAC TCACTCTCCC
    39601 TAACCCACGC ATCGTGTTAC TCTTCATCCC CTCATCTATA TAACTCACCT CCGGCCCTGC
    39661 TGGTGGTTTC CATCCTCTCA GCCCCTTACT CCTCACCCAT CCGTGCTCAT TAATAGTCCT
    39721 TCGTTTTACC CTCAGTCACT CTTTACTTTT TTTTTAATAC TACTCACACT CGTTTTATCT
    39781 TTTAATTTAA GATGCGTGCC CAGTTCCTTG TCGCTCCCGT CATGGCCGGT TTGACCGCCG
    39841 CCGGTACCTG CAAGGCCCGT ACTTCAGTCA ATGCTATCTC CGTCTCCAGT ATTTTCCCCT
    39901 CCGGCATTGC TGCCACCACC GGCTACGGAG CCAATACTGT CATCTCATCC GCTTCCACCG
    39961 CCGTTGCCTC TAAGCCTTCT TTTTCGGCTT CTTCCGGATA CGGTGCCAAC CCCATTGTCT
    40021 CAGCTGCTTC TTCCTCCGTG AAGTCTGATT CTCCCACCGC CAAGACCTCC GTTGTTCCCT
    40081 CTGGTGCCAC TACTCCCTCT GGTGCTGCAG CCTCTACTGG GTATTCTGGT TACGGTGCCA
    40141 ACCCAGTTAT CTCCCCCGCT GCCTCTAAGA CCATCTCCTC CGCTTCCACC GCCGTTGCCA
    40201 GGGCTACCTC ATCGGCCGCC CAGTCCGGCA ACACCTACGG TGGCAATCCT ATTGCCTCCA
    40261 AGGCTACCTC CGCTGTCGCC GTTGCCACCG GTACCACCAG CGCCGCTGAG GACATTGGCG
    40321 AGGTCATCGT TGATGCTTTC CAGAACCTCT CGACGGATAT TGAGGAGATC ATCGGTGAGG
    40381 CCGCCCAGAC CCTCGGCACC ATCTTCTACG GCGTTGCCTC CAAGCTTGAG CGCGACTGCA
    40441 CCGAGCAGGA CTGCTGGAAC GACGGCTACT GCTCCTTCGT CGACTACGAT TTACCCTCGG
    40501 GAATCGACGG TACCGCATCC GTCGCTGGGG ACATCTGGAA CCTTGGTGCC AACTGCGGCG
    40561 GTTGCGTCGA GGTCAAGCAC GAGGGCCAGA CCTACACTCT CATGGTCACC AACCAGGCGT
    40621 CGTCGGCCGC CAACGCCACC CAGCTCGAGC TGACGCCCGC TACCTGGGAC ATCATGACCA
    40681 CATCCGACTC TACCCACGTC GCCGCCGGCC TCAAGTGGAA CTGGGTGCAG TGCCCCATCC
    40741 AGGATGAGCC CCTCTTTGTC CGCGTTCATG CCGAGGCGAC TAAGTCTTGG TTCGCCGTCA
    40801 CCATTGAGAA TGCCATTGAG CGTACTGCCA AGCTTGAGAT CTCCGTTGAC GCTGGTATCA
    40861 CCTGGTCCGA TTGCACTGCT GATGAATACA ACCTGCACGT TTTCGACGGT ATTTTGGACT
    40921 GCGACTCGGT CCACCTGCGT GCTACTTCGA TCACCGGCAA GACTGCTGTT ATTGAGAACG
    40981 TTGCCATTAC CGCGGCTACT GTCCACAAAG GCACTTGCAA CTATGCCTAA
//
LOCUS       Be.basicola_alpha_pheromone     23546 bp    DNA     linear   PLN 22-OCT-2018
DEFINITION  Berkeleyomyces basicola strain CMW49352 Contig32, whole genome
            shotgun sequence.
ACCESSION   PJAC01000033 PJAC01000000
VERSION     PJAC01000033.1
KEYWORDS    WGS.
SOURCE      Berkeleyomyces basicola (unknown)
  ORGANISM  Berkeleyomyces basicola
            Eukaryota; Fungi; Dikarya; Ascomycota; Pezizomycotina;
            Sordariomycetes; Hypocreomycetidae; Microascales;
            Ceratocystidaceae; Berkeleyomyces.
REFERENCE   1  (bases 1 to 1249250)
  AUTHORS   Wingfield,B.D., Bills,G.F., Dong,Y., Huang,W., Nel,W.J.,
            Swalarsk-Parry,B.S., Vaghefi,N., Wilken,P.M., An,Z., de Beer,Z.W.,
            De Vos,L., Chen,L., Duong,T.A., Gao,Y., Hammerbacher,A.,
            Kikkert,J.R., Li,Y., Li,H., Li,K., Li,Q., Liu,X., Ma,X., Naidoo,K.,
            Pethybridge,S.J., Sun,J., Steenkamp,E.T., van der Nest,M.A., van
            Wyk,S., Wingfield,M.J., Xiong,C., Yue,Q. and Zhang,X.
  TITLE     IMA Genome-F 9: Draft genome sequence of Annulohypoxylon stygium,
            Aspergillus mulundensis, Berkeleyomyces basicola (syn.
            Thielaviopsis basicola), Ceratocystis smalleyi, two Cercospora
            beticola strains, Coleophoma cylindrospora, Fusarium fracticaudum,
            Phialophora cf. hyalina, and Morchella septimelata
  JOURNAL   IMA Fungus 9 (1), 199-223 (2018)
   PUBMED   30018880
REFERENCE   2  (bases 1 to 1249250)
  AUTHORS   Nel,W.
  TITLE     Direct Submission
  JOURNAL   Submitted (30-NOV-2017) Microbiology and Plant Pathology, Forestry
            and Agricultural Biotechnology Institute, cnr Lynnwood Road and
            Roper Street, Pretoria, Gauteng 0028, South Africa
COMMENT     ##Genome-Assembly-Data-START
            ##Assembly Date          :: 01-FEB-2017
            Assembly Method        :: SPAdes v. Feb 2017
            Expected Final Version :: yes
            Genome Coverage        :: 100.0x
            Sequencing Technology  :: Illumina HiSeq
            ##Genome-Assembly-Data-END##
FEATURES             Location/Qualifiers
     Transcript      complement(1..1411)
                     /score="0.27"
                     /source="AUGUSTUS"
                     /g2.t1
     CDS             complement(join(1..35,100..1411))
                     /source="AUGUSTUS"
                     /transcript_id="g2.t1"
                     /gene_id="g2"
                     /score="0.27"
                     /score="0.57"
                     /frame="[complement(873..875): 0, complement(876..907):
                     2, complement(972..2283): 0]"
                     /label="Protein arginine N-methyltransferase 2"
     gene            complement(1..1411)
                     /score="0.27"
                     /source="AUGUSTUS"
                     /g2
     Terminal        complement(1..35)
                     /score="0.27"
                     /frame="2"
                     /source="AUGUSTUS"
                     /transcript_id="g2.t1"
                     /gene_id="g2"
     intron          complement(36..99)
                     /score="0.28"
                     /source="AUGUSTUS"
                     /transcript_id="g2.t1"
                     /gene_id="g2"
     Initial         complement(100..1411)
                     /score="0.57"
                     /frame="0"
                     /source="AUGUSTUS"
                     /transcript_id="g2.t1"
                     /gene_id="g2"
     Transcript      2644..5256
                     /score="0.89"
                     /source="AUGUSTUS"
                     /g3.t1
     CDS             join(2644..3216,3305..4903,4975..5256)
                     /score="0.93"
                     /score="0.98"
                     /source="AUGUSTUS"
                     /transcript_id="g3.t1"
                     /gene_id="g3"
                     /frame="[3516..4088: 0, 4177..5775: 0, 5847..6125: 0,
                     6126..6128: 0]"
                     /label="Vacuolar transporter chaperone 4"
     gene            2644..5256
                     /score="0.89"
                     /source="AUGUSTUS"
                     /g3
     Initial         2644..3216
                     /score="0.93"
                     /frame="0"
                     /source="AUGUSTUS"
                     /transcript_id="g3.t1"
                     /gene_id="g3"
     intron          3217..3304
                     /score="0.99"
                     /source="AUGUSTUS"
                     /transcript_id="g3.t1"
                     /gene_id="g3"
     Internal        3305..4903
                     /score="0.98"
                     /frame="0"
                     /source="AUGUSTUS"
                     /transcript_id="g3.t1"
                     /gene_id="g3"
     intron          4904..4974
                     /score="0.99"
                     /source="AUGUSTUS"
                     /transcript_id="g3.t1"
                     /gene_id="g3"
     Terminal        4975..5256
                     /score="0.98"
                     /frame="0"
                     /source="AUGUSTUS"
                     /transcript_id="g3.t1"
                     /gene_id="g3"
     Transcript      complement(6099..7769)
                     /score="0.81"
                     /source="AUGUSTUS"
                     /g4.t1
     CDS             complement(join(6099..7214,7299..7696,7757..7769))
                     /source="AUGUSTUS"
                     /transcript_id="g4.t1"
                     /gene_id="g4"
                     /score="0.98"
                     /score="0.84"
                     /score="0.99"
                     /frame="[complement(6971..6973): 0,
                     complement(6974..8086): 0, complement(8171..8568): 2,
                     complement(8629..8641): 0]"
                     /label="Hypothetical protein 2"
     gene            complement(6099..7769)
                     /score="0.81"
                     /source="AUGUSTUS"
                     /g4
     Terminal        complement(6099..7214)
                     /score="0.98"
                     /frame="0"
                     /source="AUGUSTUS"
                     /transcript_id="g4.t1"
                     /gene_id="g4"
     intron          complement(7215..7298)
                     /score="0.98"
                     /source="AUGUSTUS"
                     /transcript_id="g4.t1"
                     /gene_id="g4"
     Internal        complement(7299..7696)
                     /score="0.84"
                     /frame="2"
                     /source="AUGUSTUS"
                     /transcript_id="g4.t1"
                     /gene_id="g4"
     intron          complement(7697..7756)
                     /score="0.84"
                     /source="AUGUSTUS"
                     /transcript_id="g4.t1"
                     /gene_id="g4"
     Initial         complement(7757..7769)
                     /score="0.99"
                     /frame="0"
                     /source="AUGUSTUS"
                     /transcript_id="g4.t1"
                     /gene_id="g4"
     Transcript      complement(11536..11952)
                     /score="0.99"
                     /source="AUGUSTUS"
                     /g5.t1
     CDS             complement(11536..11952)
                     /source="AUGUSTUS"
                     /transcript_id="g5.t1"
                     /gene_id="g5"
                     /score="0.99"
                     /frame="[complement(12408..12410): 0,
                     complement(12411..12824): 0]"
                     /label="Alpha pheromone"
     gene            complement(11536..11952)
                     /score="0.99"
                     /source="AUGUSTUS"
                     /g5
     Single          complement(11536..11952)
                     /score="0.99"
                     /frame="0"
                     /source="AUGUSTUS"
                     /transcript_id="g5.t1"
                     /gene_id="g5"
     Transcript      13811..14227
                     /score="0.97"
                     /source="AUGUSTUS"
                     /g6.t1
     CDS             13811..14227
                     /score="0.97"
                     /source="AUGUSTUS"
                     /transcript_id="g6.t1"
                     /gene_id="g6"
                     /frame="[14683..15096: 0, 15097..15099: 0]"
                     /label="Alpha pheromone"
     gene            13811..14227
                     /score="0.97"
                     /source="AUGUSTUS"
                     /g6
     Single          13811..14227
                     /score="0.97"
                     /frame="0"
                     /source="AUGUSTUS"
                     /transcript_id="g6.t1"
                     /gene_id="g6"
     Transcript      complement(15918..16372)
                     /score="0.71"
                     /source="AUGUSTUS"
                     /g7.t1
     CDS             complement(join(15918..16184,16349..16372))
                     /source="AUGUSTUS"
                     /transcript_id="g7.t1"
                     /gene_id="g7"
                     /score="0.84"
                     /score="0.78"
                     /frame="[complement(16790..16792): 0,
                     complement(16793..17056): 0, complement(17221..17244): 0]"
                     /label="Putative gene 2"
     gene            complement(15918..16372)
                     /score="0.71"
                     /source="AUGUSTUS"
                     /g7
     Terminal        complement(15918..16184)
                     /score="0.84"
                     /frame="0"
                     /source="AUGUSTUS"
                     /transcript_id="g7.t1"
                     /gene_id="g7"
     intron          complement(16185..16348)
                     /score="0.72"
                     /source="AUGUSTUS"
                     /transcript_id="g7.t1"
                     /gene_id="g7"
     Initial         complement(16349..16372)
                     /score="0.78"
                     /frame="0"
                     /source="AUGUSTUS"
                     /transcript_id="g7.t1"
                     /gene_id="g7"
     Transcript      19038..20618
                     /score="0.76"
                     /source="AUGUSTUS"
                     /g8.t1
     CDS             join(19038..19546,19628..20618)
                     /score="0.98"
                     /score="0.77"
                     /source="AUGUSTUS"
                     /transcript_id="g8.t1"
                     /gene_id="g8"
                     /frame="[19910..20418: 0, 20500..21487: 1, 21488..21490:
                     0]"
                     /label="Eukaryotic translation initiation factor 2
                     subunit gamma"
     gene            19038..20618
                     /score="0.76"
                     /source="AUGUSTUS"
                     /g8
     Initial         19038..19546
                     /score="0.98"
                     /frame="0"
                     /source="AUGUSTUS"
                     /transcript_id="g8.t1"
                     /gene_id="g8"
     intron          19547..19627
                     /score="0.98"
                     /source="AUGUSTUS"
                     /transcript_id="g8.t1"
                     /gene_id="g8"
     Terminal        19628..20618
                     /score="0.77"
                     /frame="1"
                     /source="AUGUSTUS"
                     /transcript_id="g8.t1"
                     /gene_id="g8"
     Transcript      complement(21511..23546)
                     /score="0.38"
                     /source="AUGUSTUS"
                     /g9.t1
     CDS             complement(join(21511..22209,22264..22499,22583..23392,23459..23546))
                     /source="AUGUSTUS"
                     /transcript_id="g9.t1"
                     /gene_id="g9"
                     /score="0.97"
                     /score="0.53"
                     /score="0.83"
                     /score="0.91"
                     /frame="[complement(22383..22385): 0,
                     complement(22386..23081): 0, complement(23136..23371): 2,
                     complement(23455..24264): 2, complement(24331..24418): 0]"
                     /label="Hypothetical gene 3"
     gene            complement(21511..23546)
                     /score="0.38"
                     /source="AUGUSTUS"
                     /g9
     Terminal        complement(21511..22209)
                     /score="0.97"
                     /frame="0"
                     /source="AUGUSTUS"
                     /transcript_id="g9.t1"
                     /gene_id="g9"
     intron          complement(22210..22263)
                     /score="0.97"
                     /source="AUGUSTUS"
                     /transcript_id="g9.t1"
                     /gene_id="g9"
     Internal        complement(22264..22499)
                     /score="0.53"
                     /frame="2"
                     /source="AUGUSTUS"
                     /transcript_id="g9.t1"
                     /gene_id="g9"
     intron          complement(22500..22582)
                     /score="0.5"
                     /source="AUGUSTUS"
                     /transcript_id="g9.t1"
                     /gene_id="g9"
     Internal        complement(22583..23392)
                     /score="0.83"
                     /frame="2"
                     /source="AUGUSTUS"
                     /transcript_id="g9.t1"
                     /gene_id="g9"
     intron          complement(23393..23458)
                     /score="0.97"
                     /source="AUGUSTUS"
                     /transcript_id="g9.t1"
                     /gene_id="g9"
     Initial         complement(23459..23546)
                     /score="0.91"
                     /frame="0"
                     /source="AUGUSTUS"
                     /transcript_id="g9.t1"
                     /gene_id="g9"
ORIGIN
        1 TTACGACAAC AATGTGCATA TGGGAAGGCG GTAAGCTGTT GAAAATGCGC GGGTTAGTTG
       61 ATGCCTGAAA CCAAAAGCAA AGGAACTCGA AAGACTCACT ATCAAGGGTC CAATATCTGC
      121 GTCTTACACC CTCCCACTCT CCCTTGCCGG CTTCCTCCAT CCCCTTCATA TCGACGGGGA
      181 TCTCGATCCA CTCAATATCC ATGGCTGCCT CGGTCACATG CATTTCGACC ACCTTGGTGT
      241 ATACGTCGTA ACACACGCGT CTATCCGCAC CCAGTCCGTT GAAGAAGCTG AAGCGGCCGC
      301 CGTCAGCCAG AAGCGCAGGC ACGAGCTCGG TGAAGAACAG CTTGAGCTGG TCATAGTCTT
      361 CGCCAAAGGT GTCAAAGTAG ATGGCGTCGT ACTGCTCGCC GGTAACGAGC AGCTCAGGCA
      421 GAATGCCCTG CCACTTGCCG GCATACATCT TGAACGCGCC ATCCTCGGGG CCCGACGCCT
      481 CCCACTCGGG CCCAAAGGCA CAGGCGGGCG AGCCGTCGGC GTTCTTGGAT GCGGCATAAG
      541 CCAGCACGCC CTCGTGCGCT TCGATGATGT GGTGCCTCGA TGGCTTCGTA GCGGCAAACA
      601 TGCCGTCGAC TATGCCCATG CCAAAGCCAA TGTTTAGAAT GCGTGCGCCG CTGGGTAGAT
      661 CGGGCAGTAG GGCATCGACG CTGCGCCGCA TTATGTCAGT CTCCCATGCC ATCATCACGC
      721 CGTTGCCGCC GTCATCAACT AGCTTGCCGT CAGAGTAGGT TAGTTGGGCC TTGAGGTAGT
      781 CCTCGCTGTT GACGTCTCGG GCGGGCGTGG GGCTAGACTC GGGTGCCTCC TCTGCCACAT
      841 TTGTTGTAGC ATCAGCGCTG TCATGTGTTT CGGCTTGTTC TACTGCGGCA GTGCCGTCTT
      901 CCTCGTCCAT ATCAATGTCC TCATCTTCGG AATCCAGCTC TTCATAGCCA TGGTTGTCAA
      961 GCAAAGACAT GAGCATTTCG GCGCGAACGC CAGCGTCGAC GCAGAGCTCA TAAAGACCCT
     1021 TGCGGCCAAG TCTCAGCGCC ACACACCCGG CCGTCTCGTC ATGGTCGTCC AGATCGTTCC
     1081 AGATGGCGCC GCAGAAGAAC AATTCCTGCA TCGCCTCGCG CGCCTCCTCC ACACATCCAT
     1141 CCTCGCCCTC GGCGCCGTCA TCTTCAGGGT CTGCCGGCCC ACACGCGCGA ATGGCAGCGT
     1201 GGAGCGGGGT CTCGCGCGTG GCGGGGTCCA TGCAACTGGC TGAGCCAGGC TCCTGGAGCA
     1261 GGCCATTCAA GCCGCTCTTG TCATGCGCCC AGGCGTGGTG CAATATCTCA CGGGTCGGGG
     1321 AAGGACAGTC GGCGGAGATG CGGGCAGCGA GGGAATCGTC AATGGGTTTG GCGGCCATGG
     1381 CGGTGGGCGG GGCGGCAGAG GCGTCGGTCA TGTTGGCAGC AGCACTTTTG CTCGAGTCAG
     1441 ACGATGGAGG GGCTCGAGTC TGGAAAAAAG AAAAGTGGCA AGATCAAAGT TTAGTCTAAC
     1501 TAACTAGTTA TCTCTGATCA AAAGACCATT AGTATCCTGA CAATTTACGC GCCGAGATTG
     1561 AAATATACAG TTTGGCAGGT TGGCAGGCAG AACTGAGCTG GCACCTCAAG TCAAAAATCA
     1621 CAAAGCCCCA CGGCGACTGT CGAGTCAAAA AATGACAAGC TTCGCAAAAT GTCTGTGTCA
     1681 CCGTAACGTG AACCGTGCCG AGCAGGTGCA AGCAACACAG CCTGCCCAGG AACATTTCTT
     1741 AAGTGGGGCC GTCGGGTCAG CACGTGCATG GGCACTGCCG TGGTGATTGG TGATGGATGA
     1801 GATGCGAAGC GAACTTATTT GACAGCGCGA TCAGAGCTGG ACTAGCTTGG GTTGGTAGCT
     1861 GGGAAGAGCT CGCAGAAGCA GAGGAAGCAG AAGCAGAGAA ACCACAAGCA AGACTCCCTG
     1921 GTCATCCAAA GCTCCGACAA CTGTTCCCTT GAAGCCCGAC CAGGCGCAGG CAGGGATGGC
     1981 GGTGCAGTGC TAATTTGCTG TCAAGATTAT GGTGCAGACC CTAACAAGCT TGGACATGGA
     2041 TTGCATCATG CAGCAGAGCA GTTGCTGTTG CTGGCAGACA AAACAACACC AACGCCATCG
     2101 TCCATTTTTG GGAAAGAACG CGTGCCGCTC CGTCTCATTA TGTAAATTCA GTCGCACGCA
     2161 ACTACTTGGT AGTCAACTAG TTCTGATAGA AGAATCGCAC CAATGGCAGG ACTGGCTTGT
     2221 TGCATGTCCA AGTTTCGGTC TGGAATTTCT CACCGACTCG CCTTTTTCTT GACTTGCGTG
     2281 TGTTTCTTTT CTTTCCTTCT TCACCTCCTC GCAATCGTTT AGTCAAAACC TCCATAGTCG
     2341 TCTTTATTCC AACAATTATC TGTTTTGCTT CTGTTATTTC ACTCGCTTCG CTCTTTTTTT
     2401 CTTTGTTTTC CTGCAGAGAC CCAATTCTCG CCTTCATTCC AGGCAGTGCA AGAAAGCACA
     2461 ATAAAACAAA AAAAAGTCAA TGCTAGATGC TTGGAGGCGA GCCCCAGCCA AGCTAAGCGC
     2521 AGCCCTTTTT AGCTAGCGTT CTGAGGCCTG TATTATTACT GCTGCTATTT GGCTCTTTAT
     2581 TTCTTTTTCG CCATCCATAA CATCTGCTTC TTCTCTTCTT CTCCCTCTTC ATTCAATCCA
     2641 TCCATGCTGG TGATTGAAGA CCTGAAAACC CGAAAAACTG TCTGGAAATC GAATCGCATC
     2701 GGCAATCCTC TCCCCAAAGT CCGCCCTGGT TTTATCGTTA TGAAGTTTGG CGAGCAACTA
     2761 CGTACGAGCG TCATTCGCGA GTACGAGTGG TCCTACATCG ACTACGACGG TCTCAAGAAT
     2821 GATTTGCTGG ACGGCGTGCG CCGCGGCGGC TCTGCCACTG CCAACGACAC CAAGGGCAAA
     2881 GGCAAAGCCC AGGACAAGGC CAAGGCCGCT CAAGGCTGGT CGGAAGACGA CGAGGCGCGT
     2941 TTTGTCGCCA AGCTCGACGC CGAACTCGAC AAGGTGCACA CCAAGCAAAA GGTCAAGGCC
     3001 ATGGAAATCT CGCGACGCAT CCAACTTAGT GAGAAGGAAG TCAACGAGGT TGTCGGCCGC
     3061 TTGAACGAGC GCACTGTTGG TGAAGATGCG CCCAGCGAGG AAGAGTTCAT GCTGCTCGAA
     3121 CAGGATCTCA GTGACGTGAT TGCTGATGTG CATGATCTCG CCAAGTTCGT GCAGCTCAAC
     3181 TACACGGGCT TCTACAAGAT CATCAAGAAG CACGATGTAC GCCCCCCTTT TTCTTGGTCA
     3241 CGTTCGTTTC TATGTCAAAG TTACTGTCTT GCAAGCTGCT AACAACTCTT TTCCTTTCTT
     3301 GCAGAAACTC ACCGATTGGC ATCTCAAGCC CGTTTTCGAT GTCCGTCTTA AAGCAAAACC
     3361 CTTCTACAAG GAAAACTACG ACGCACAGGT TGTCAAGCTT TCCAAGCTCT GGGACCTCGT
     3421 CCGGACTCGT GGAAACCCCG TCAAGGGCGA CAGTTCGGCT GGTGGAAGTC AAGGCAGCTT
     3481 TGTCCGCCAA ACCACGAAAT ACTGGGTGCA CCCCGACAAT GTCACCGAAC TCAAGCTCAT
     3541 CATCCTCAAG CATCTTCCTG TGCTCGTCTT CAACCCCAAT AAGGAATTCG AAATCGCCGA
     3601 TTCTGCTATT ACCTCGATTT ACTACGATAA CCCTGATACC TGGGAGCTAT ACGAAGGTCG
     3661 TCTGAAGAAA ACCGAAGGCG CTGAAGCAAT TCGTCTCAGA TGGTATGGCG GCATGAAGAC
     3721 AGACACCATT TTCGTTGAGC GCAAAACCCA TCGCGAGGAT TGGACTGGTG AAAAGTCGGT
     3781 GAAGGCGCGT TTCAGCATCA AGGAAAAGAA CGTGAATGCC TACATGCGCG GTGAAATGCT
     3841 CCCTGCTGCA CTATTTGAAA AAGCGCGCAA GGAGCGCAAA AAGCCCGAGA AGGCCATTGC
     3901 CGAGGATCAG CGTCTTGCCG CTGAGATTCA GTACGAAGTG CTCAAGCATG GATACAAGCC
     3961 CGTGTGTCGG TCATTCTACA ACCGCACAGC GTTTCAGCTG CCTGCCGATG CCCGTGTGCG
     4021 TATTTCTCTG GATACGGAAC TTACCATGGT CCGTGAGGAT AACCTCGATG GTGCCGTTCG
     4081 CAGTGGCGAC AACTGGCGCC GCATGGACAT TGGCATTGAC TGGCCCTTTT CACAGCTGCC
     4141 TGCTGGCGAT GTTGAGCGTT TCCCTTATGC CGTCCTAGAG GTTAAACTTC AAACGCAAAT
     4201 GGGCCAGGAG CCCCCGGAGT GGGTTCGCCA ACTCATTTCC AGTCACTTGG TTGAAGCTGT
     4261 TCCGAAGTTT TCCAAGTTCA TCCATGGAAC CGCCACCATG TTCCCCGATC GCATTAACCT
     4321 TTTGCCTTTC TGGTTCCCTC AGATGGACGT CGATATCCGC AAGCCCGTGA CTCACGATTT
     4381 CGGCATCAAG CGACCTTCAA TTGAGGCGAC GGCCTCGACC TCTGATGATG ATGACGACGA
     4441 CTTTGCCTCA GATGATGATG ACCTCCCTTC TACATCCCGC AGCGGCCCAA GCCATGGCCA
     4501 GGGCCTTTCT ATGATTGCCC CCAACTCTAT CCCCAATGGC GACGCCGAAG GCCAAGTCAG
     4561 CGACTCGCCT GCCGCCAACG ACTACATTTA CGACTCCGAA GACGAATATG ACGAAGACTA
     4621 CAACCTCGAG GTCTCTCGCC GTATCGGCGG CATGACGTAC TACGGTGCTC TGGCTCAGAG
     4681 CACGTTGCAC AAGGCCGGCG CCGCTGTCAA GTCGGCCGTG TCGACCGTGA TTCCGGCTTC
     4741 CCGTGGCTCT CAGATTCCCC GCAACGATCG CCTGCGCATG CTCTATGGCG CGCAAGAAAT
     4801 TCAGAGCAAG CGCTTTAAGG CGCCCAAGGG CAAGAAGATT CATGTGCCGG TGCGTATCGA
     4861 GCCCAAGGTT TACTTTGCGG CAGAGCGCAC ATTCCTCGCC TGGGTAAGTT GATTTTTTTC
     4921 TTTCTTTGTC ATTTGATGCT CTAGATGCTA ACAATTTGCC TTGACCATGT ACAGCTCGAA
     4981 TACTCCATCT ACATTGGAAC GATTGCCGTA ACTCTGCTCA ACTTTGGCAC TAAGCCGACT
     5041 ACTGCGTCCT TTATCGTTTC GGGGGCCTTC ACGCTCATTG CCATCATGGC CCTCATGTAC
     5101 TCAGTCGGCA TCTACCTGTA CCGCAGCACG GCCATCCGCA CCAAGCGCGT CGCCAAGTAC
     5161 TATGACCGCT GGGGCCCTTC GATTCTCTGC GTGTGCTTAT TCCTGGCGGT CGTCTTGAAT
     5221 TTCGGATTCG AGGGCCGGGA ACGCGGAATT TGGTAAGACA TCTGTCCCAG GCTCAGCACT
     5281 CTTGTAAAAA CCCGCATAAT TTGGAAGCGA CACTGGGCCT GGGGTCTTTT TTTTTGTTTT
     5341 GATGTCTACC CTTTTTTGTT TGCTATTGAT CTTGTTTAGT GTACGTCATG TGGTTTTCTC
     5401 CTTTTTCTTT TTCTCCTTGA CTTGGTTTTC TTGTTGTGTT GTATGGCAGC ATTGTTTCTT
     5461 TTCTTTGCGT TGTTTTACTC CATCGTGTGT TATTTGCGTC TTGATGAATA TAATACAAAC
     5521 TGTCAAACTA TCGCTGTCGG GATCACTACA AAGAGGCCAA GTTACCCAGT TAGCGTACAG
     5581 CACAGTGGCC ATGAGAGCCC AGCGTACATA ATGGAAGATA GAAGCCCTAC TAAGTAAGCA
     5641 AGTCCAAATG AGCGCTCGTC TTTTTGGCGC AGTGGTAGTT TACATGCTTT GACACAAACA
     5701 TAGTCTACCT CATGATATGT GTTTCAAGAA TACTTATTGT AACTAAGCCT TGCTGGATAG
     5761 TTACACTGTT CATTCATTAT GCATACGTGC CTAGATGCTA AAAGAAAAGG ACAAAAGAAA
     5821 AAAAAAAGGA CTCAGTACCG CTTAGAAGTA ACACAGCCTA AGCGGCATCC GAGGCCGAAG
     5881 ATATTAACAG ACTCGGAAGA GGAGACTTGG CTCATGAAAA GAGAAGACTG CCACACTCCG
     5941 ACGGTAAGGA AACCAGCCTG ACTGATTATA TGAAGGAAAG ACGAAGAAGA GAAGAGAAAG
     6001 GGAAACAAAA GAAAGGGATA TAAAACAACG CCTGAGCAAA CCAACGCAAC CCAAAAGACA
     6061 AAGCCCAATG ACCACAAATT TTCACGCAGT GAAGCTGCTT ACAAAGCATG CGTGTAGCCA
     6121 CCAGCATAAG AACCAGGAAT CGGAACTGAG TCGTAGACTG GTTCATCTGC CGCGACCGGA
     6181 GCGGGGGGCT GTTGCGGCAA AGGCGACGGG GAAGGAGAGC GTGTCCGCAC CGGCGAGTCA
     6241 TGGAACACGG GAGCTGGGAA CGGCGGGGCC GTCGGGGAGA TTGGTGACAT GCCGTTAGCC
     6301 TTCGGCGTGG CACTCGGGGC TTTCGACGGG GGCGCCTGCA GCTTGAAGGG AGCGCCGGGC
     6361 GACGACGGGG ACGGCGACGA TGAGAGCGTA GGAGCCTGGA ACTGCGACAC GGGCTCCGTC
     6421 ACGCGAACGC CCGGCGTAAA CGGCGACTCC TTGGTGGTTG TCTGGCTCTC GATGTCGTTC
     6481 ATGCTGGCAA AGGCGCTGGG CGCGAAGCGC GGTGAGAAGG CGTAGGTGCT GAGGGCGGGC
     6541 GACTTGGGGC CGGCGAAGCC CGGGGTGTTA GGGGCGCTCT GCATGCGCAG CTGGGCGAGG
     6601 TAGAGGTCGG AGCGGGCGCG GTCGCGGCTG TCCATGGTCT TGCGGAGGCG GCGCTTGGTG
     6661 TAGTAGCGGT AGAAGATGAC GGTGTAGAGG GTGATGCAGA TGACCTCGAT GACGATCTCG
     6721 ATGATCATGC AGATCAGGGC CCAGTTCTGC AGGCGGCACA CGAGCGCGTA GTCGACCTTG
     6781 TCGCTAAACA CCTGCGAGCG CTTGTTGTCG ACGCACGACC AGCCCCAAAT GTCCTTGTTG
     6841 TTGCTGTTGT TGCGCTGGTA CTGGAAGATG CCGGCCGAGA TGGCCCACAG GATCATGGAC
     6901 AGGATGAACC ACCCGATGGC GAACATGGTG TAGTACGTCT GCACCTTTTC GGCACGCCGG
     6961 TGGCCGCCGC GGCAGTACGC GAAGAACACA ATCAGGCAGG CTGTCAGCGA GATGCAGGCC
     7021 ATGGTGAGCA CCAGGATCTG CGGCCACATG GTGGTGCCCT TGGCCCATGC GGGCATGGAG
     7081 CTCTGGCTGG GCAGCGACTT GGTGCTGTTG AAGATGGCGA GAGTGGAGGA GATCATGGCG
     7141 AGGATGATGA GCGAGCAGCC AAAGTTGACG AAGCGCAGAG CAAACTTGGC GAGTCTCACG
     7201 CGGCCCTTGA CTTTCTGCAC AGATCCCCAG ACGGGCAGTT AGTAACTGAG TTGCCGGCGG
     7261 GCGTGAGCGG ATAGATGGAC GGCAGGGCGG GTGCTTACCA CATCGCGAGC TTGCTCCTTG
     7321 TCAGTGAGCG CCTCGTGCTT CTCAATGACC TGCTCCTCGC GGAAGGTCGG GCTCAACGGG
     7381 CCATCGGCCA GCCTCCGGGG GCCGGATGGC GAGCGGAGGG CGCTCTTGAG CGGCGACATT
     7441 GGCGGAGCAA GGCGGTTAGT AGCGTACTGG GGAGCGTGCG CGGACGTGCT GTTGATGTAG
     7501 CCGAAGCCGA CGTCGGCCAC CTTGGGGTCC GTGAAGGGCG ATTTGCCGTC AATGGGAGAG
     7561 TGCACGGCGG TGGCTTCGAC GAAGCGCGGG GTGCGCGGGT GCTTGAGTGA GTCTGTCGAC
     7621 GAGCTAGAGA CTGATCCGCT GGAGAGACTG CGCGATGGGC GCAGGTTGAG GGCCGCCGGC
     7681 CGCTTCTTGT CGTCTGCTTG GCTGTGGTGT TAGTTTGGCG GGTTCGTGGT GAAGCCAGGC
     7741 GTCGAGCTCT TCTCACCTTG CTGAGACATT GTCGACTGGG CGTCTTTTTC TAGCGATACA
     7801 AATACAGAAT TATAAGAAGA TTGCGTCTTC CAGGCGGGAC TCGGCTTGGG CGTCCAAAAT
     7861 GTCACCGATC CGAGAACAAG AGTAGAGGCA GAAGAAGTAA TGGACAATAG TGAACAGCAA
     7921 GTAAAAGACA GGCAAACAAG AAAACGGAGA ATATGATTGG GGGTTATTGG TGAGACCAGC
     7981 TGAGGACCAG AGCAGAGGAA GAAGAGGAAG AGAGAAATAT CTCGCCGACA ATGGGCTACA
     8041 CTGCAGTTTT CTTCTTTTCC GCAAGTCTAG TTGGTGTACC CTGTGAAATA ACAGTATCAA
     8101 TCTCGGGGAG AAAGGTCGGG AACGGGGTGA GTGCAAGAGA GAGAGAGCCA ACCACTGTTA
     8161 ATTATGAGTA AGGCCTGAGG TCGACGGGGG TGTGCAACCA TTCCCGCCCC CTCCAGTACT
     8221 TTTTTTTCCT TCTCCATGTC TGACGACTTG GGAGCCGGGC GGCTGCAGCA CCTTTTTTTT
     8281 TTTTCTCGGC CTCGAAAGCT ACCTGCTTCT GTACGTACGC GGCAGCGTAT CAGCGAGGGG
     8341 TGTGATCAGA AAAAGCCTGG AGGAGGGGGA CAATGCGACT TACAGCTGGA TGCTCCATGC
     8401 TGATAGGACG ATCCGCCAAG TCTTAGACGC CCGGATCCTA GGGCCTGAGT CGTCCTACTC
     8461 GGCAATGCGG ATCCCGGTCG CTGTGGAGGG AGCAGCATAC AGGTAGCGGG ATGTAGTAGT
     8521 AGTGGTAGTA GTTATCTTTA GATAGCGGGA TGTTCTGGCC AGAGTTGGCA AAGTCACAGA
     8581 CAATAAGATG CGTGAGCCGT GCCCATTTTT AGAGCTCCAG GCCTGCCCCC CTCTCAGATT
     8641 CCACCCTCAC ACGCACCATC GCCCGAGCCG GAGCTCCTCT CAAGCCTGGC GTAGCATTTG
     8701 TTGGCCCGGC TTTGCTGCGG GCACTCGTCA CAGTTCACGC TTCCACTTGG ACATGGCAAG
     8761 CCACCAGGAT TGGGGCCCAC CAGATACAAC GAGGGCATGT CTGCAAATCA CGCGCCGAGC
     8821 TCCTCTGTGT ATCGCTCCCG CCACGCCGTG TGTCTCTGCA GAGCGCAGTA CAACTCTCCT
     8881 TGTCGGCTAG ACATCCGAGC CACCAGTATT TCTTGCAGTC GCGCCCGCAC CCCGAAGTCG
     8941 CAGCCAACGG CCCAAACCTG GCCGGCTGTC TGTGTCCCTG GAAGCCAGAG TCGCAGCTAG
     9001 CCACCCACAA TCCTGATTCT CGTCGCAATA AAAAAGACCC GCATCATCGC CCACTTTGAG
     9061 CCCGACTTCT CGTCGTGGTT CTTTTTCTTT TCCCCTTCAC GATGGCCGAG AGTCCAGCCC
     9121 CACTCTTTCT GTGCGTCCTC CGGCATGTTA TTGGCTGGTG CTGCAAGCCG CTTACCGCTC
     9181 GCGCTAGTCC CGTTTCGGAA ACACAGCGTG TAACTGCAGT CCGTTGGAGC GCTCTGATTG
     9241 GCCAGAATAC CCCACCCATC TTGTTCTCGC TGCCAAACCA AAAGTCTTTG TGACACTCCA
     9301 ACCCGGCTTC CTATTGGCCA GCCCACTCAG ACGCCTGCTA ACATGGCAGA GAAACGTGCA
     9361 ACAGTCTGCA CGAGATGGGC GGTAAACTCG ACGGCGCAAA AGTACTGATA CATAGGTGAA
     9421 GCCGTGAAGA AGGTTCCGGA AAGACAAGGG AGACGCAGGA AGAAGGGACA AGAGGCCGGG
     9481 CTGGCCAATG GCAGGCTGGC AGGTGCCTTG GCAGTCGCAC CATGTTATGG ACCCTAGGTA
     9541 ACCCTTGTGG ATGATATCGA CAATATCAAC TTGGATTTCA TCAGTTTCAA GTTTCACATT
     9601 TTGCGGTTGA GGATTCGTTT GTGAAAGCAC TTCAAGGTCG AGTCGCCTTC GAGAGAAATG
     9661 ATACGAGGTC GGAAATCGGT AATCTTGCTT GCATATGTAC ACACCCAATG AATGGAGATT
     9721 GCTTTGGGAA ACCAATTTCG ACACTCAACA TCACAGAACA AGGGAGCACC TTGGCTTGCG
     9781 GTAATGTCTT GGCCACATCG TCTCGTTATC ATTTAGAGTA GATACACAGA AGCCAGTCGA
     9841 CTACTTGCTC TGCGTTGATT AGACTCTGAG AAATATCGGA ATCTAATGTG GGATATTCCA
     9901 AGCGTTCCGG TACTAGCTAC ATGATTGGAC TAGAATGGAG ATTCGAAGAA GGGGTTCTTC
     9961 GCCCATTGTT GTACCTGTCG TAGAAGGTCG GCTTGCATAC CTTGGATAGA AAACAAGATG
    10021 TCTTGTAATA TAGAAATAAA GTTATGCTCC CGTCTCTTCT GGAAGTGTTT GTTTGCGAGG
    10081 ACTAGATGAC TAGACGATGG TTAACATGCT CAAGGCGGTG ACTGGCTTGG AAAGTGGTAT
    10141 TTTTGTACAA GGTTAGTCAG TTATTAGTAA AGAGTGAATC AATACGTCAA GATAACCTCG
    10201 TAACCATTTT TAGTTCCGAG GACTGTGGGG TTGTTCTGAT AAAGGTTCTC AACCCAAATC
    10261 TCGACCTCTG CACAGGAAAG TAGAGAACTC CAAGATACAG AACAGTGGGC GTGTCACTGT
    10321 CCCATTGACA AGTTTAGAGA CAAGATTCTG GTCAAACTCC TGTAGCTGAA GATAGCCTGG
    10381 CTTCAGAACA TTGATTGGAC TCTTTGGAGC TTTTCAGCTT GTCCAAGCTT AGGCTGTGCG
    10441 ACAGACAATA AAAAGTTATT CGGCAAGTCT TTGTGAGCAT GAAGGTACTA GAATGATTGT
    10501 GGTCAGGGTG GATGGGCAGT AGACGAGAAT GTGGCTCACT TTACGGAGGA GAGTGTAAGT
    10561 CTCGATACAG GCAATGGGCT ACGCAACCAA TGCGACATAT ATTTGGGATA AAGGTCTTCT
    10621 TCCAAAAGGT CGGAGCAAAT TGGTAGGAGA AAACGCCCCG AGCTTGGGCT ACCAAGAGAG
    10681 TAAATTGTAT ATTTTTGCAA CCATGTTTCG ATCTCAAATA GAGACTCATG GCATCCGTGA
    10741 TGAGACCTTA CTCAACTCCT GGTGTTACAC GACATCGTGG GGCTTGATCT GTCCAAGTAC
    10801 CCCTTCGTTT TTTGTTAGAT ACGCAAGGCC TGTTCATGAA GAACGTTCCA TGTCCATAGT
    10861 TATAACCAGT GAGTTGGCAT CTGACTGGAA ATCACCGGCG CACTTCACTT CCTGGTAGAA
    10921 CCTTCTGTGA GAATGCAGAG TACTATGAAA CATGGCTCTG TTGTGTATTC ACATTAGCTG
    10981 TTGGTTGTTG ACCAAGTTCA CTGGGAAAAT TTCGAGACTG GAGATGACAT ATCAATATAC
    11041 TGGGATCACA GGAAGCAATT CGAACAAACA CTGAGACTAG TTGAAATATT GAGCGACTTT
    11101 ATTACGTGCT ACCATGATGT GAGTGTCTAC CAGATTGGAG GACCCATCTT TGAAGTTCCA
    11161 TGCCATTGCT GGAGCTGCAG CGTTGAAATA CTCCCCTGGA AATATCGAAC CATCAATATT
    11221 GAGTGCAGGG AGAGAAAGCC AGTCCTCTTT AGATTGCAAG TGCATCTAGG CAGGTGAAGA
    11281 GACAAGAGTG ACTCTAACAG GACGGTGAGT ATGAAGGGAA ATAAAATGGG CTCAAGAAGA
    11341 AAACAAAATA AAGAAAACGC TGGAGAGATA GGAAATCAGA TAAGACGTGA GACATATAGT
    11401 ATGGAAGAAA AAAAGCCAAT GCGATTGCAA AGACAAATAG TGAGGACGTA GGCGCGTGTG
    11461 CCCTATGAGA AGGATATTTT TTGTGCAGAA TTGGCAGTTG GGGTGAGGAG CCGGAAATGT
    11521 CCGTGGTCGA GACACTTAGA AAGAAGCAAC AGCTTCAACA TCGCGGCCGG AGAGGCCCAT
    11581 GCCGGGGCGG CCATGCTGGT TACCCTGGGG GTCACGGGCT TCGACGTCAC GGCCAGAGAG
    11641 GCCCATGCCG GGGCGGCCGT GCTGGTTACC CTGGGGGTCA CGAGCCTCGA CGTCACGGCC
    11701 AGAGAGGCCC ATGCCGGGGC GGCCATGCTG GTTACCCTGG GGGTCACGGG CTTCAACGTC
    11761 ACGGCCGGAG AGACCCATGC CGGCGACGGG GTGTTGGTTA CCCTGGGGGT CACGGGCTTC
    11821 AACGTCACGG CCGGAGAGGC CCATGCCGGG GCGGCCGTGC TGGTTACCCT GGGGGTCACG
    11881 GGCTTCAAGC ACGGTTGGAA CAACCATGGC CGAAACCGCG GTAAGAGTCG TGAGCACAGC
    11941 AACCACCTTC ATGTTGTTGA TGATATAGAT ATGTTATAAT GAATGAGAGA ATGTAGGACT
    12001 TCAAGAAAAG AAAGAATGGA AAACGTTGCT TTAGTCGTGT TTTAACAGCT GCAGCGAAGA
    12061 TTTGAGTTGG AAAGAAAGGA AGTACTGAAG AGGATGAGAA TGAGGGTGAG GAGACACATA
    12121 TTGAACATGA TATCGAGTAG AAATGATGCC CAAGCTTTAT ACACACATCA GTGCCCATCA
    12181 GCTTCAACTT CAACGACTGA AGATGCGTCT ACTTTCTTTT CATGTCTAGA TCAGGTCCTG
    12241 GTAGCCGAGT GCTTTGTCAC CAGGCCCGTT AGTACAGCTA CCGTTCAGCC ATTTGGACTA
    12301 TACATTGATA CTCGGCTTTG TAGCTAGCCC ACTTTTGTTG CCCTTCTTGT GTATTGCCCT
    12361 TCATTGTAGT CCAGGGCACG CATCTGTAAC TGCCAATGGG TGTTAGCTTA GAGTTCTCTA
    12421 CGGCAACAAG TTGGTCTCTA TCCTGTTGTT CTCCGTAGCA TCTGACATAA GCCCCGTCTT
    12481 GGCTCACCAG CATACGCCCT TGTCATGAAG CTGAGTCTGA AAGAAAACTG ACTTGAAAAC
    12541 TTACCCACTC TCCAAAATAT TCGCTCACTA GGTCAGAGAT GAAAGAAGCC ATGTGCTGTC
    12601 AGGTTTAGCC ACCTGGGTCA TATTTTCCTA ATTGGGGATT GAATAAAAAG CCCCTGCACC
    12661 ACACAAGCTC CCAATAGAGT CAGGCTTGCA GGACACAGTT AACATGACCA TGACTATTCT
    12721 TGATCTGGCA CAAAGGGCTT GAAACTTTGT TGAAATAGAC CAACGATCTC TGCGTCATGA
    12781 TCTAGTGGTT TGTAAGTGCT TACTTGTGTG GACTCCCGCC TCCTGTCCAG TACGAGAGGC
    12841 TTTTCTGTCC AGGATATAGA TTTTGCACCT TGTCGCTAGC TGTAGATTCA ATGTGGGTGA
    12901 CTTGGACGAT TCAGTAGTTA ATATTATTTA GTCTTCCCGA TCGGTAGGGT TAATCGAAAG
    12961 TAAACCGACA GTATTCAAAG GCTCCCACTC ACGGTTCGCC TCTGACAAAT CTCCCCACCA
    13021 ATTACCGCGG ATACTATCAC ATAAAAATAA GTGAGGTATA TACCCTTGTC CAGTCCCTCA
    13081 AATCTGACAG GAACCAGTTA CACAACGTTA TGTACTTATC CAGCATAAGC GATCTTATTG
    13141 CGAACCCGTT GTGGTACAAA GGATCTTATT CACTTCCGTT TTGGGACATC ATGTCACGAC
    13201 GGCTGAACCC TGACACACGA AGAACGATCT GTTCTTTGAC TTTAGAAGCA CATGGAGCGG
    13261 GTGTGAGAAG TGTTATTAGG GCATTTTCTT TGACCTTCAG CTTCACTAGT GAGACGCGAA
    13321 TTGGTCTCCA AGTAGAATAA CCTATTGAGA CCTAGTCAAG GTCAACAGAG CTGTATTGAT
    13381 GCAGTCGTAT GTCGAGGTTC ATGCTTGCAG CTTCAGCGAT TTTAGATACT GAATTCGGGT
    13441 TCAATAAGAT ATGGGTGAAA GGTGAATAAA TGCGGCTAGG GCATTTCGAG CTTGGATGTC
    13501 CTTGCTCGAT TGGAAGATTT GTGCAATGAC GGTCAAGAGA CGTGGTGGAA AGAGACAACA
    13561 TCTTTGATCG TGAAGATTGA GCATTGCCTT GCTCATGTGT GTATAAAGCT TGGGCATCAT
    13621 TTCTACTCGA TATCATGTTC AATATGTGTC TCCTCACCCT CATTCTCATC CTCTTCAGTA
    13681 CTTCCTTTCT TTCCAACTCA AATCTTCGCT GCAGCTGTTA AAACACGACT AAAGCAACGT
    13741 TTTCCATTCT TTCTTTTCTT GAAGTCCTAC ATTCTCTCAT TCATTATAAC ATATCTATAT
    13801 CATCAACAAC ATGAAGGTGG TTGCTGTGCT CACGACTCTT ACCGCGGTTT CGGCCATGGT
    13861 TGTTCCAACC GTGCTTGAAG CCCGTGACCC CCAGGGTAAC CAGCACGGCC GCCCCGGCAT
    13921 GGGCCTCTCC GGCCGTGACG TTGAAGCCCG TGACCCCCAG GGTAACCAAC ACCCCGTCGC
    13981 CGGCATGGGT CTCTCCGGCC GTGACGTTGA AGCCCGTGAC CCCCAGGGTA ACCAGCATGG
    14041 CCGCCCCGGC ATGGGCCTCT CTGGCCGTGA CGTCGAGGCT CGTGATCCTC AGGGCAACCA
    14101 GCATGGCCGC CCCGGCATGG GTCTCTCCGG CCGTGACGTT GAAGCCCGTG ACCCCCAGGG
    14161 TAACCAGCAC GGCCGCCCTG GCATGGGCCT CTCCGGCCGC GATGTTGAAG CTGTTGCTTC
    14221 TTTCTAAATG TCTCGACCAC GCACACTTGC CATTTCACGC TTCTCCTGTC ATCTCCCCAT
    14281 CCCTTTTACC AAAGCCCTTG CCCCTTCAAC TCCAATCGTA CCCATACTAA GGGGCTCTCT
    14341 TGTTTTTGCT GGCGGCACCT TTTTCGATCA CTGCATCGTC ATACGTTGAT TTCTTATTTC
    14401 ATTCTGCATC CTCTCGGCGT TTCCTAACTC CCCGTATGGG TATTATTCCT TATATTCATC
    14461 TCATGCACCA TCCTTGATGG CTACTACTGC GACTCGACGT CCGCAACTAC AATAGCAGCT
    14521 CAGATGGGAC TGGACTTTTC ACCTGCGCTC AAAATACATT CGTAGATACT TTGAGAAGCA
    14581 TATACTACTA TCAGGGCGGA CAAAAGTAGC AGGTCACTTT AAAATAAAAT TGACTCCTGG
    14641 GTAGACAGAG CCATTATACA GTCAATTGAC ATAATTCAAT ACACAATGCT ATCACTTGAA
    14701 TATAACACTG CCAGCACTTG TTTTTATCAC CCACAGTGAG GTGAGCGCAG TACCAACGCT
    14761 TCCAGTGGAC GACACCTCGA CGTAGAACCA CCAACGAAGT CCCGTCCAGG AAAATGCGGT
    14821 GGAAAGAATT AGCAAACCCC CGTTCTAGAA TGCTCTCGGA AATCTCTAAC TGGGTCTCTA
    14881 ATCATTCTTC CCATCGCCTG ATGTATGCCG TAACTCGCGA TGGCGGAATA TGTCTTCTCT
    14941 GGAAAGCCAA GGCTCAACGA GAAAACTACT ACATGACCCT CTCAATTTAC CGACAATTGA
    15001 TTTGGTCAAG TAAAGGAGCC CATGTCTTCT GCTTCTCGAA ACTCTTCTAT CATCTTGACA
    15061 ATTTCCGAGT TAGGAAATGA ATAGAAGACT GTACTCCCAA ATTGTCTGTC AATAAGGTTG
    15121 CATTTGCTGG ATAACTGCAT AACAGGCATT GTGTCACACG CTGAGTTGAT TTTGTGGGGC
    15181 CAATCAAGTT TCGTTCTACC CGCTAGATAC ATATCTAGGA CTCACTACAC ATAGGTGGAT
    15241 CTATATACTA CATCAAAACG GGGCTTCTAC ATCAAAGGCA AACACTCTAG CGTTAGGCGC
    15301 CTTGAAATTT GCTGTGGCTT AATTCTATGG AATGATCTCG TCTGCATTCA AGACCTTTTG
    15361 CGCAACGTGA ATATGAATGG AGACTTGGTA CAGATGAGTT CCAGTATGTA TTCGCTGGAA
    15421 CACCAATTAT AGAGGAATAT GTTATGGTGT GATTGTTTCG AGGTACCTGA AAATTGAGTT
    15481 GGCCATATTT TTTGTTTATC GATATGTATT AGTTGATTAA CTATGGGCAA TAGAGCCAAA
    15541 TCTAGTCTTC AAGAATCCCG TCATGATCCA TAGCCCAGGT ACAAAGACTC AAGAACCCCA
    15601 GAGAAAAAAA GCCGGCTCTA TCAGAGAAGC TCCATGAGCT GTCATCTCAA ATCTTTCTGA
    15661 TGGAATCAAC AAAGCGGTGC AAGTTATGAA ATGGGCACAA ACCCAAAATA AATAAAATAG
    15721 AAGAGAATCA CCAAGAACTG GCGGGGCAAC CTTTCAGATA TGAATAAGAA GATGCAGTCA
    15781 TCGAGACGTG CAGGAGGCAG TGACAGTAAA ATGCGGTTTC GTGGACTAAA AGGACTATAA
    15841 AGGGTTTAAT ATAGGCTTGA AACTGAGTGA AACCAATGCC ATCAGAAGTC ACTCACTTCA
    15901 AGTCATACAC TCGTATTTTA GTATTGGGTC TCAAGATCAC GACCGGTGAG GCCCTTGCCT
    15961 GGGTCGCCGC CAGCACCCTC GAAGTCGCCG AACCGAGCCT TGAGATCACG ACCGTCGAGG
    16021 CCCTTGGGGT TCCGGGTTTC GATTTGACCA GGAATGGTCA TGGCCGAAAC CGATGCTGCG
    16081 ATAGCCAGAA TAGATGCGAG CTTCATATTG GTCTTGGCGA GTCTAAATTG TACCCAAATG
    16141 AGGAAAGACA AGGCTTGTTC AAACGAGGTA ACAAAAGGCG TGAGCTGAAA ATTGAGTTGT
    16201 GGTTCTTGTG TAGAAAGAGC TAGTGAGAGA GGAAAGAAGG AAGAAGGAAT GTGAGAGTGA
    16261 AGGGGAAAGT TACTGACATT AGACTTGCTG GAAACTGCGA GTCGTACTTA TACTCAGGAT
    16321 ATCACAGAAT TTCTGAAGCC AAAAGTACCA AGCTGTTTTC CCTGCCGTCC ATAATGCAAT
    16381 AAGATTTCCA CAACTTAGTA TCGTCAGTCA AGTTCAAGTT CCATGTCTCC GTGAAGCCCC
    16441 CTACAGTCAC TATGGTTGTG AGTGGGTGGC AGGTACGCCA AGACTATTCA CGAGGCTTCT
    16501 ATTATATCCC AAAAGAGATA ATCAACCGGC GCTACTTGCC TTTTGATAGA GCCTCATCAT
    16561 CGGCCAGCCC GCATGCCTTG GATGACAAGT GAATAAAGAC ATGAGGTCAG ACAACTGGGT
    16621 TATGTTGTAC TCGAGGATAT TTAGGCTTAA ACAAACGTTC CACGTCAAGC ATGAAATAAT
    16681 AGCTCCGGTG ATAGAGTTGT GAAACTCTGG ATATGTAGCA CATGTGATTC GCCTCTCAGC
    16741 CTCCGCGTTG CTTTCCCGAT CAACCATACA ATACAAACGT CCCGCACCAA AACGGGTTTG
    16801 AATAAGCTTT TGATCTGCCG CATAACTCCA TATCAGGCGT CCTTGTACAA CCCGACTCTT
    16861 GGCATTTTCT GTGGGGTCAG GTCCCTTTGT GCTACCCATG TCACTCACGA CCCTTGTCGC
    16921 GCGGTGAACT TGGTAATGTA GCTTCTATAA GAAGTCAAGA TTGTCGCAAC TGTCATGGTT
    16981 CAAAGAATAA TAATTCAGAG GTCGGCTTCA ATATAGAACT CTCGCGATGT TATTCGAGCC
    17041 TCAATATTCT CGAGAATCCA CAGAGTCTCG CAAACTGGAT AATTGATAGT GAAACTCAAG
    17101 ATGGTGAAAT GGGTAGCTAG TTAGTTTCTC AAGAACACAC TGTTTAGGAT TTCAGGCACC
    17161 ATCTGCTACC CAAACCCAAT GTGACCGCCC ATTTAGCCTT GGGCAATGCG ATCTTTAAGA
    17221 GCCAAATTAG GGAAATGTTC CATACAAACT GCAATTGGGT GTGGGTAAGC CGATCCTACG
    17281 CCATGGGGAA GTTCCGTTTC AAAGGGGCAC TTTGCTCCGC ATGGCGAAAG TGAAGCCGGG
    17341 AAGCCAGGAA TCCGGTCAAT ATTCCGTCCC CTGGATGTGA GTTTTACGCG GCAAAGGACA
    17401 GTATCAAGCA TGCTCTTTGT AGCACTTGGG CAATATCTCA CTTCCAAGAC GGGCAATAAA
    17461 TCCGGATTGC CGGTGAATAT CGCTGCCTTC AACAAGACCG GCAGAATCTT CTGAGCTCAG
    17521 TTACCTACTT TTAGTCGATA AAATACTCCT CACTCTGGAC TCCTACATGG TGGAGTCACC
    17581 TTGAGCTTGA CGGCTCTTGT GAACGGGAGT CCGGGGGGCA CGAGAAAAGC AGCTAGTCAG
    17641 CTGGTGTCTG TCTACAGCCT GTTTCGTTTA AATATATGTA ACTACTGCTA GTGAAAATAT
    17701 CTAAGTCGTC CCTGTCAAAA GCTTGCCCCA AAATTCGCTT TTTGGAGCTT CGTTTTTCTT
    17761 CGCTTTTTTG ATTGAGTGAA TCATTTAACA TGTGCCTACT GTTATATCGC AGCAATACAG
    17821 CGGCATATTC CGGACGGCAG CGGTCGAGTA ATGTTATCTC CCTAACAGCT CCTGGGCAGT
    17881 CGTCGGGTGC AAATACACAT AGACTTTAAG CATATCTCAT GACTTTTGAG GAAGCGGCGT
    17941 AGAAGCAAGA AGACCGTCCG GCCTTCGGCA CGGGGTTTGG CCCGGCATTT TTTCTTGCTC
    18001 CTGTTTATTT TGGCTACTTA TACCGATATA TTGTTCCGAT TATACGTCAA AAGGGCCCTA
    18061 TGGCGCAACG GTAGCGCGTT TGACTCCAGA TCAAAAGGTT ATCCGTTCAA ATCGGGTTGG
    18121 GGTCAGCTCA TCTAACAGCT CTCGACGAGC TGTTCGTTTT TGTCTTTTTT TTTGGTGTTG
    18181 TCGTCAACTA ACCCTAAGAG TTGGTTGCGA AAATGATTTG AACTTGTGGG GAGTGGGGCA
    18241 CCCGCTTATA AGTGGGGGGG GATTTTATAA CACACGCTTC TTATCGGTTT GTGGGCTATG
    18301 ATGTGAGCTT GATCTTTTTT TTTCTATAGC CAACCATTGC ATTGGGATGT TACGCATTTT
    18361 GCTGGGTGCT GTGCAATGAT GATGATGTAG TTGGTAGGGT TAGAAGGCTA GGAATTGCTC
    18421 GAGTTGTATG TCAGTTGATC TTGTGCGGAT GTGAATCTAC AGCAAAGCCA GTGGCAGAGT
    18481 GAAAGACTAC GAGAAGATGG TTCGTAAGGA TTTGCAGCAA CCAAAAAGAC TTAGGGTCCT
    18541 AGGTACATGT GTTTTCTGGG TTTAGCGTGA CCTCTCCTGC AGAATCTTAT AAAGTCACAG
    18601 TACCTGTGAC TTGTGCAGCA CGTTGATGAC TAACAGGACC ATTTTTTTTC CTGCTAGGAC
    18661 ACAAATTCCC ACCATCACAA TTTTCGACCG GCAAAACCCC TCCAAAAACC TTAATCAAAA
    18721 GCTGCTAGAA CTCCAGCTGC CAACGCGCAA GTCACGACAT TAAGCACTCT GAAAGACTCT
    18781 GGGAATTCCT GTATGCATGT GTGTTTTTCT CTTCTTCTTT TCCCCCATTA GACATCGCCA
    18841 GCCGCAGTAC AAAGGACCTC CGCTGCTCGC ACCTTAATCA CCAAGCTAGA CCTTTGCTCC
    18901 ACGAACAAAG TGCCCCGCCT TTTTTTCTCG TTGCAGTGTA TTGAGTCATC AGCCATTCAC
    18961 AACCACCACC GTCACCACCA CCACTACCAC CACCAAAACC GCCCAACCAG CAAACCACCC
    19021 ACAGCCTCTC CGCCACCATG TCCTCTGTCG AAGAGCCCAA GATCGACGAC CATGTCGACA
    19081 ACGTCGATGT CGAGTCGGAC CGCGAGTCTG GCGACGAGCA GCCCCTCAAG CCCGCGTTGA
    19141 AACAGACCAA CCCTGCCACC GGCACCTCGA CCTCGACCGA GCCCAAGCCC TACCTCCCTC
    19201 CCCAGACCGA CCCCAAGGAC CTTGATCTGA AGACGCTGTC GCCCCTGACT CCCGAGATTA
    19261 TTGCCCGCCA AGCAACCATC AACATCGGCA CCATTGGCCA TGTCGCTCAC GGAAAGTCCA
    19321 CCGTGGTCAA GGCCATCTCC GGTGTGCAGA CTGTCCGTTT CAAGAACGAG CTGATCCGCA
    19381 ACATTACCAT CAAGCTGGGT TACGCCAACG CCAAGATCTA CAAGTGCGAC AACGACGAGT
    19441 GCCCTCGGCC AGGCTGCTAC CGCAGCTACA AGAGCGACAA GGAGGTCGAC CCTCCCTGCG
    19501 AGCGCGAGGG TTGCAGCGGC ACTTACAGAC TGTTCCGCCA TGTTTCGTGA GTCTCGCCAA
    19561 TTCCATCTGG AACATCTGCC GCAGTACGCA TTGCTAACCA CGGGACTGCC TTTCTCTCCC
    19621 CCTCTAGATT CGTCGATTGC CCTGGTCACG ACATTCTCAT GAGCACTATG CTTTCGGGCG
    19681 CCGCCGTCAT GGACGCCGCC CTGCTGCTGA TTGCCGGCAA CGAATCCTGC CCCCAGCCCC
    19741 AGACCTCGGA GCACTTGGCT GCCATCGAGA TTATGAAGCT TGACAAGATC ATCATTCTGC
    19801 AGAACAAGGT TGACCTGATG CGCGAAGAGG CTGCCAAGCA GCACCACGAG TCAATCCAGA
    19861 AGTTCATCCG CGGTACCGTC GCTGGCAAGT CGCCCGTGAT TCCCATCTCG GCTCAGCTCA
    19921 AGTTCAACAT CGATGCCGTC AACGAGGCCA TTGTCAACAC CATCCCTATT CCCCCCAGAG
    19981 ACTTCACCCA GGACCCGCAC ATGATTGTCA TTCGTTCATT CGATGTCAAC AAGCCCGGTG
    20041 CCGGTATCGA TGAGCTAAAA GGTGGTGTTG CTGGTGGTTC TATCCTCCAC GGTGTGCTCA
    20101 AGCTCGACGA CGAGATTGAG ATCCGCCCTG GTATCGTCAC CCGTGACGAG AAGGGCGCCC
    20161 TCAAGTGCAC TCCCATTTTC AGCCGTATCG TGTCGCTGAA TTCCGAGACC AACGACCTCA
    20221 AGTACGCCGT GCCTGGTGGT CTGATTGGTG TCGGTACCCG CATCGACCCC ACCCTGTGCC
    20281 GTGCCGACCG TCTGGTTGGT TTCGTCCTGG GTCTGAAGGG CAGACTGCCC GAGATCTACA
    20341 GTGAGATCGA GGTCAACTTC TTCCTGCTGC GCCGCCTGCT GGGTGTGCGC ACTGCCGACG
    20401 GCAAGCAGGC CAAGGTTGCC AAGCTAGCCA AGAACGAGGT CATCATGGTC AACATTGGCT
    20461 CGACCTCGAC TGGTGCCAAG GTCGCTGCCA TCAAGAACGA TGCCGCTAAG CTGATCCTGA
    20521 CCAGCCCTGC CTGCACCAAC ATTGGCGAGA AGGTTGCTCT GTCTCGTCGT ATCGAGAAGC
    20581 ATTGGCGTCT GATTGGTTGG GCTACCATTG CTGCGTAAGT TTTCTTCTGC CTTCTTTTTT
    20641 TCCTACCTAC CTAATATATT CACAAACATG TGCATCGTTG CTAACATTTC TGCCTATTAG
    20701 CGGTGTCACC CTGGCTCCCA GCACCAGCTG AGCGGCTTGC ACAAAGTGCA CATTGCTCCT
    20761 TTGACATGGC TGACTACACA CCTGCAGCAA AAAAACCCCG GCTTGTCTCT TCTTTGCGTT
    20821 CTGTCTAACT TTCTTACTCT GTGTCTATCT CTCTCTCTCT CTCTGTCTCT CTCCCCCCCA
    20881 CCCAAAAAAA GATTCTGCAT CAACCAGACT TTGGAGGTCT GGGCCCGTGT TTGTGCCTTG
    20941 GTAACTCTCT GTTTCGTTGC TATTTTTTCT TTGTTTAGTC TTGTTCATCT CTCTGCCACG
    21001 TTCAGTGTGT CCTAGCTGTA TGCCCTTGAA TATCCTTTAT TTTTGATGGT TCTCTTACAT
    21061 TCTATTCCTT TTTCACTTCT CTTGATTGGG TTTTCTTTGT ACCTGGATTC CCTTGTCTTT
    21121 CTTCCCATCT TTCCCAGACA TGTTGTTTCT TTTTTTTGGG AAAGTGACTT GAATATTTAC
    21181 AGTGAAGAAA ACATGTCGCA AGAGAGTTGG AGCGGTTGTG TTGGTATTGG GACAAGAGAC
    21241 AATGGGACTC AAAAGAAATG AGGATGACGA TATAGTGAAG CGAAAAGAAA AATTGGTAGA
    21301 AGAATAGGAA CAACGGATGC GGAGGATAGG AAGGTAACAA AAAAAAAGAG ATGGGCATAA
    21361 GTCTTCCTGG CATTCGCGGT CTCGTACAAA GTCGGACAGA AAAGCAAGAC AGAAAAAAAA
    21421 AGAAAGTCGA TGATGTTTCT TTTTAACATG CCCAACTAGT CACCTTTTTC TCAGTTCGTT
    21481 TATATTGTGT CATGTATGTA CATCCCAGCC TCACTTGCGC ACCTTTCTCG CATGCTTGAC
    21541 GAGATTCTCT ATGACGCCCT CCAGCGCATC GCGCTCGCTA ACCTTCTCGT CTGTCGTCTT
    21601 TTGCCAGTAC TCGATGGCCT GCTCCGCCGT TGCCTGTAGC GCCTTGAGTC TCTTGAGGTG
    21661 TGCCTTGAGC TCTGTCTGCG TCATGCCGCC GAGCGCCTCT TCCGTCGTCA TGCACAGCTG
    21721 CTTGGCGGAG ACGAGGTCGA GCTCGGGCGG GCCCTTGTCG CCCTTGCGGC GCCTGGTGCT
    21781 GCTGTTGCGG CTTACTCCGC CGCTCTTGGA GCTGCTGTTC GCCTGTGTGC CGTTGTCGCT
    21841 GGTTTTCTTG GACCGGCTGT CGGTCGAGGT GCGTGGGGAT TTGGATGAGG GCACTTGTAA
    21901 TGAGGGAAGC ACCAGCTTCT TTTGCTTGGA CGCAGGCAGG ATTTCATCCA GATCGACGGG
    21961 TACGCCTAAG GAAACGAGGA AAAGCCGGCG TATACGTGAG CGGATCCAGT CTGGCGGCGC
    22021 TAAGGGAGGA GGTGCTACTA ATTGGGACCA TAAAGAAGCG CTACGTTGCG TGAGAAACGA
    22081 CGCGTTTTCC TTGTTGGGTG GAGGGAGCTC AATGACGTCA AGATTCTCTG GGGGGAAGAG
    22141 AATGTTCATG TACTGATCGA GAGCTTCGGG GATGTCATCT TCATCAAGAC CCTCAAAATC
    22201 AGGGACAGGC TGTGACAAAG TGTTAATCAC TGTTGGTCGT GTATAAGGCT TTGTGATACT
    22261 TACAAAAGGT AACGCTGGTG CGACCGGTTG TTGCGCAACT GGCGCAGCGA CAGGATTTTG
    22321 GAAAGCCGCA TCGTCAAATT CTCCAAAGCC ATCATCGTCT CCGCCTTCCT CAAAGTCGTC
    22381 AAAATCACCA AAGTCGTCGT CAAAGTCGTC GTCGCCACCT GTAGGTCCAT GGAAGGGAGA
    22441 GCGCGCGGGA CTTTGTGGGC TTCTTAGTGA TCTTCGCCTT GGACGAGGTG AACTTGGTGC
    22501 TGAAAGCGGT TGTAGTTTGT TAGCTTCTGG TGGGTTATGT TAGCTGGCTG ATATAAGAAG
    22561 ACGAAGGGTT AGAGGGCCAT ACCTAACGCA AGGGAACTTG TAGTGGCACT GTCATCATTT
    22621 CCTTCCTCTG GGTTTAACTG CGCGGCTTTT TGCTCTGGTT TACTTTCTAG TTCTTGGGTT
    22681 ACCGGCTGAG GCCTAGCAAT ATCTTGGTCT ATATCCCCGT CGAGTTTAAT GACTATATCA
    22741 GGAGCTGCAT CTGTCGAATG TATGTGCTCG ACATGGAACG ATCTTTGCGG CATTGGCCCG
    22801 GCCGATTCCT CGAGGATAGT TGTGGGAATA GGCATGCTAC CAGGTAAAAC GATATCCGGA
    22861 CTTTGCTCAA GGTCGCAGGT AGTTGACTCG CCATCTACAG GTTCGTCAGT GCCTTGATAG
    22921 TTGTTGTCAT TAAAGGTCTC GACTGCCAAT TTTGGAGCAT CTTCTGTTGC CTCGTTGACT
    22981 GGCTGGGGAT CTGACTCGTC TTCAGACTTG TTTTCAAGGT CATCTTCAAC CTTGTCTTTG
    23041 GGGTTTTCTT GAGGCTCAAC TTCAGACTTA GTTTCGGACC GATCCCTTGA GTTGACTGAA
    23101 GCTGTGTCAT CTGCCTCGTC ATCGGCTGCT TCAACCTCAA TCTCCGCCTT GGTTTCCACG
    23161 ATAGTTTCCT CGTCTGGCTC TGCTTCGGGT TCAACTGTGA CTTTCGCATC AATTGTTTCG
    23221 GGGGAGTCCG TCTCGTTCGC TGCGTCAGTA GTGTGCTCGG AGGCTTTACT AGTGCTGGGA
    23281 TCGTTGGTTT TCGGGTTCGT TTTGGCATCG GCCAGCAAGA CAGGGCCGGG GCTGTTCATA
    23341 TCAGATACCG CGTCGGAGAA GTGGTCCTCT GACTCGTCGG CCGAAGACTC CCCTATAATA
    23401 TGACAAGCGG GTTAGCAGGT GTCAGCAATG CGTCTGGGGT TACTTCCATG GAGCTTACCA
    23461 AGATCATGAG CTCCGGGGTC GGCTTGACCT GTACGAACAG GAAGCTCTAG TTTGTCAGAG
    23521 GTGTGGGTAT CTATAGCAGG CGGCAT
//
LOCUS       Be.basicola_alpha_pheromone_family_locus     28744 bp    DNA     linear   PLN 22-OCT-2018
DEFINITION  Berkeleyomyces basicola strain CMW49352 Contig35, whole genome
            shotgun sequence.
ACCESSION   PJAC01000036 PJAC01000000
VERSION     PJAC01000036.1
KEYWORDS    WGS.
SOURCE      Berkeleyomyces basicola (unknown)
  ORGANISM  Berkeleyomyces basicola
            Eukaryota; Fungi; Dikarya; Ascomycota; Pezizomycotina;
            Sordariomycetes; Hypocreomycetidae; Microascales;
            Ceratocystidaceae; Berkeleyomyces.
REFERENCE   1  (bases 1 to 174224)
  AUTHORS   Wingfield,B.D., Bills,G.F., Dong,Y., Huang,W., Nel,W.J.,
            Swalarsk-Parry,B.S., Vaghefi,N., Wilken,P.M., An,Z., de Beer,Z.W.,
            De Vos,L., Chen,L., Duong,T.A., Gao,Y., Hammerbacher,A.,
            Kikkert,J.R., Li,Y., Li,H., Li,K., Li,Q., Liu,X., Ma,X., Naidoo,K.,
            Pethybridge,S.J., Sun,J., Steenkamp,E.T., van der Nest,M.A., van
            Wyk,S., Wingfield,M.J., Xiong,C., Yue,Q. and Zhang,X.
  TITLE     IMA Genome-F 9: Draft genome sequence of Annulohypoxylon stygium,
            Aspergillus mulundensis, Berkeleyomyces basicola (syn.
            Thielaviopsis basicola), Ceratocystis smalleyi, two Cercospora
            beticola strains, Coleophoma cylindrospora, Fusarium fracticaudum,
            Phialophora cf. hyalina, and Morchella septimelata
  JOURNAL   IMA Fungus 9 (1), 199-223 (2018)
   PUBMED   30018880
REFERENCE   2  (bases 1 to 174224)
  AUTHORS   Nel,W.
  TITLE     Direct Submission
  JOURNAL   Submitted (30-NOV-2017) Microbiology and Plant Pathology, Forestry
            and Agricultural Biotechnology Institute, cnr Lynnwood Road and
            Roper Street, Pretoria, Gauteng 0028, South Africa
COMMENT     ##Genome-Assembly-Data-START
            ##Assembly Date          :: 01-FEB-2017
            Assembly Method        :: SPAdes v. Feb 2017
            Expected Final Version :: yes
            Genome Coverage        :: 100.0x
            Sequencing Technology  :: Illumina HiSeq
            ##Genome-Assembly-Data-END##
FEATURES             Location/Qualifiers
     Transcript      complement(1..2589)
                     /score="0.95"
                     /source="AUGUSTUS"
                     /g4.t1
     CDS             complement(join(1..574,636..1199,1254..1339,1426..1916,2032..2379,2469..2589))
                     /source="AUGUSTUS"
                     /transcript_id="g4.t1"
                     /gene_id="g4"
                     /score="0.99"
                     /score="1"
                     /score="0.98"
                     /frame="[complement(12026..12028): 0,
                     complement(12029..12599): 1, complement(12661..13224): 1,
                     complement(13279..13364): 0, complement(13451..13941): 2,
                     complement(14057..14404): 2, complement(14494..14614): 0]"
                     /label="Iron transport multicopper oxidase FET3"
     gene            complement(1..2589)
                     /score="0.95"
                     /source="AUGUSTUS"
                     /g4
     Terminal        complement(1..574)
                     /score="0.99"
                     /frame="1"
                     /source="AUGUSTUS"
                     /transcript_id="g4.t1"
                     /gene_id="g4"
     intron          complement(575..635)
                     /score="1"
                     /source="AUGUSTUS"
                     /transcript_id="g4.t1"
                     /gene_id="g4"
     Internal        complement(636..1199)
                     /score="1"
                     /frame="1"
                     /source="AUGUSTUS"
                     /transcript_id="g4.t1"
                     /gene_id="g4"
     intron          complement(1200..1253)
                     /score="1"
                     /source="AUGUSTUS"
                     /transcript_id="g4.t1"
                     /gene_id="g4"
     Internal        complement(1254..1339)
                     /score="0.98"
                     /frame="0"
                     /source="AUGUSTUS"
                     /transcript_id="g4.t1"
                     /gene_id="g4"
     intron          complement(1340..1425)
                     /score="1"
                     /source="AUGUSTUS"
                     /transcript_id="g4.t1"
                     /gene_id="g4"
     Internal        complement(1426..1916)
                     /score="1"
                     /frame="2"
                     /source="AUGUSTUS"
                     /transcript_id="g4.t1"
                     /gene_id="g4"
     intron          complement(1917..2031)
                     /score="1"
                     /source="AUGUSTUS"
                     /transcript_id="g4.t1"
                     /gene_id="g4"
     Internal        complement(2032..2379)
                     /score="0.99"
                     /frame="2"
                     /source="AUGUSTUS"
                     /transcript_id="g4.t1"
                     /gene_id="g4"
     intron          complement(2380..2468)
                     /score="0.98"
                     /source="AUGUSTUS"
                     /transcript_id="g4.t1"
                     /gene_id="g4"
     Initial         complement(2469..2589)
                     /score="0.99"
                     /frame="0"
                     /source="AUGUSTUS"
                     /transcript_id="g4.t1"
                     /gene_id="g4"
     Transcript      11803..13473
                     /score="1"
                     /source="AUGUSTUS"
                     /g5.t1
     CDS             11803..13473
                     /score="1"
                     /source="AUGUSTUS"
                     /transcript_id="g5.t1"
                     /gene_id="g5"
                     /frame="[23828..25495: 0, 25496..25498: 0]"
                     /label="Arginine permease"
     gene            11803..13473
                     /score="1"
                     /source="AUGUSTUS"
                     /g5
     Single          11803..13473
                     /score="1"
                     /frame="0"
                     /source="AUGUSTUS"
                     /transcript_id="g5.t1"
                     /gene_id="g5"
     Transcript      15196..16833
                     /score="0.58"
                     /source="AUGUSTUS"
                     /g6.t1
     CDS             join(15196..16133,16227..16833)
                     /score="0.68"
                     /score="0.86"
                     /source="AUGUSTUS"
                     /transcript_id="g6.t1"
                     /gene_id="g6"
                     /frame="[27221..28158: 0, 28252..28855: 1, 28856..28858:
                     0]"
                     /label="Monocarboxylate transporter 3"
     gene            15196..16833
                     /score="0.58"
                     /source="AUGUSTUS"
                     /g6
     Initial         15196..16133
                     /score="0.68"
                     /frame="0"
                     /source="AUGUSTUS"
                     /transcript_id="g6.t1"
                     /gene_id="g6"
     intron          16134..16226
                     /score="0.88"
                     /source="AUGUSTUS"
                     /transcript_id="g6.t1"
                     /gene_id="g6"
     Terminal        16227..16833
                     /score="0.86"
                     /frame="1"
                     /source="AUGUSTUS"
                     /transcript_id="g6.t1"
                     /gene_id="g6"
     Transcript      19427..19876
                     /score="0.51"
                     /source="AUGUSTUS"
                     /g7.t1
     CDS             19427..19876
                     /score="0.51"
                     /source="AUGUSTUS"
                     /transcript_id="g7.t1"
                     /gene_id="g7"
                     /frame="[31452..31898: 0, 31899..31901: 0]"
                     /label="DUF1640-domain-containing protein"
     gene            19427..19876
                     /score="0.51"
                     /source="AUGUSTUS"
                     /g7
     Single          19427..19876
                     /score="0.51"
                     /frame="0"
                     /source="AUGUSTUS"
                     /transcript_id="g7.t1"
                     /gene_id="g7"
     Transcript      22047..23860
                     /score="0.9"
                     /source="AUGUSTUS"
                     /g8.t1
     CDS             join(22047..22159,22239..22493,22561..23860)
                     /score="0.99"
                     /score="0.92"
                     /source="AUGUSTUS"
                     /transcript_id="g8.t1"
                     /gene_id="g8"
                     /frame="[34072..34184: 0, 34264..34518: 1, 34586..35882:
                     1, 35883..35885: 0]"
                     /label="NADPH oxidase"
     gene            22047..23860
                     /score="0.9"
                     /source="AUGUSTUS"
                     /g8
     Initial         22047..22159
                     /score="0.99"
                     /frame="0"
                     /source="AUGUSTUS"
                     /transcript_id="g8.t1"
                     /gene_id="g8"
     intron          22160..22238
                     /score="0.99"
                     /source="AUGUSTUS"
                     /transcript_id="g8.t1"
                     /gene_id="g8"
     Internal        22239..22493
                     /score="0.99"
                     /frame="1"
                     /source="AUGUSTUS"
                     /transcript_id="g8.t1"
                     /gene_id="g8"
     intron          22494..22560
                     /score="1"
                     /source="AUGUSTUS"
                     /transcript_id="g8.t1"
                     /gene_id="g8"
     Terminal        22561..23860
                     /score="0.92"
                     /frame="1"
                     /source="AUGUSTUS"
                     /transcript_id="g8.t1"
                     /gene_id="g8"
     Transcript      complement(24268..25407)
                     /score="0.75"
                     /source="AUGUSTUS"
                     /g9.t1
     CDS             complement(24268..25407)
                     /source="AUGUSTUS"
                     /transcript_id="g9.t1"
                     /gene_id="g9"
                     /score="0.75"
                     /frame="[complement(36293..36295): 0,
                     complement(36296..37432): 0]"
                     /label="Reverse transcriptase"
     gene            complement(24268..25407)
                     /score="0.75"
                     /source="AUGUSTUS"
                     /g9
     Single          complement(24268..25407)
                     /score="0.75"
                     /frame="0"
                     /source="AUGUSTUS"
                     /transcript_id="g9.t1"
                     /gene_id="g9"
     Transcript      26552..28744
                     /score="0.85"
                     /source="AUGUSTUS"
                     /g10.t1
     CDS             26552..28744
                     /score="0.85"
                     /source="AUGUSTUS"
                     /transcript_id="g10.t1"
                     /gene_id="g10"
                     /frame="[38577..40766: 0, 40767..40769: 0]"
                     /label="IgA FC receptor"
     gene            26552..28744
                     /score="0.85"
                     /source="AUGUSTUS"
                     /g10
     Single          26552..28744
                     /score="0.85"
                     /frame="0"
                     /source="AUGUSTUS"
                     /transcript_id="g10.t1"
                     /gene_id="g10"
ORIGIN
        1 CTAGATATAG GATGTTGCAT CGGGAGAGTC ACAGGGCTCC TCCGTAGTAT GAGTGACCGT
       61 GATGGTTGAC TTGGGATTCT TCGTGATGGT CGAAGTCAGT GTCTTAAGGG TAGTCCACAG
      121 TGACTGTGGA GTCGTCGTGC CAGTTACAGT AGGGGTGACA GGACGAGTAT AGTTCCCAGT
      181 GGAGGTCAGC GTGATGAACT TGGAGGTGTA GACAGTAGAC AGTGACATGG TCTTAGTAGT
      241 AACAGGATAA GTGCTAGTTT CGGTTGAGAT GCAAGTTGTG CTCTGGGTGG AAGTAGGAGG
      301 AATGACCGTG GGAGGAAGTT GAGTATGCTT GGGATCAGAG TGGCTCGGCT TGGAGGGGGC
      361 AGGGCCATTG TTTCCGGGGC TGGACGGGGC AGGTCCGTTG TTTCCGGGGC TGGACGGGGC
      421 GGGTCCGTTG TTTCCGGGGC TGGACGGGGC GGGTCCGTTG TTGCTGGTAC TGGAAGGTAC
      481 AGGAACATTC GAGGTAGGAC CAGTGGGTTG AGGGCCAGCA GACGTGGCAC TGTTGGCACA
      541 CATGGCAGAC TCTTCCGCGG CATCGTACAG GGCACTGTAA GAAACAAGCT GTCAGTACAT
      601 AGTCTTCACT CTTATCAGCG AGATATAAAA CTTACCCATG GTCAGGAAGC ATTGGTGTGT
      661 CATTGGCACC AGTTAGATCG AGGGGGTTCA CAACGTTGCC GGCAGCATTT CCCTTGCTCA
      721 AACCACAAGC ACAAACATCG AAGTGATCTT TGGGGACAAC CAGGCTCTTC TGTAGCTCCA
      781 GCGGGGCGGT GACGAAGGTA GCAGTGCCGC CCATGTGAAC GTGCCATTCC ATGTGGCAGT
      841 GGAAAATCCA GGCACCAGCA CGCTTGGCTA GGTAGCGAAT GACCACGTAC GAGTTACCCT
      901 CAACAATGAC AGTGTCACGG TACAGAGGTG AAGCAGGAAT CTGAGAAAGC GTGCCGTTGA
      961 AGATGCCAGC ACCGTAGGCT CCGCGACCAA CGACCTGGAA GTGGTGACCA TGGAGATGGA
     1021 AGGGGTGGTT GGCAGGGGTA CGGTTGTTGA GAACAATCTG GATCACAGCC ATCTTGTCGG
     1081 TGATAACAGT GTTGGTGTCG CCATAGACTA AGGGGTTGGT TGCATCCTCG CCTACTGTGA
     1141 GAGCAGTGTA GAGCGTGGGA ACCTTTTGGT CAATGTACAT CTCGCCGTTG AGGTAAGCAC
     1201 TTGAGGAAGA GTTAGAAGTA GCACACAGTT GGGAATAGTT CTGGGATACT TACCGAGGCA
     1261 CGCCTTCAGC GTCTAGAGAA AAGCTGAAGT TCTTTCTGTA CTCAACGGTG TAGTTGTGTG
     1321 CGGGCTCACG ATCATAGGGC TGGTGTGATC ATGTCAGTAT AGTGTCGCAC AAAGTCTTGG
     1381 TCTAGCAGAC TTCATTCTCT TTTTGTAACG ACGGAAAAGG CTTACGCTCA GAGTCCACTC
     1441 ATCCAGAACC GTAATAGGAG AGTGAATGAC TAGCGGGGAT GGCTGCGCAT TGGTCGCTGA
     1501 GTACTGAAGC AGACCGGTAG TATTGACGGG AAAGCCCAGT TGGGGTTGGC GGAAGTTGGG
     1561 GTTCATATCG AGCATCACGA GATAGGGGTA GTTGGCACTA GCATCAGGCT TAGCCTCAAT
     1621 AATGACGCTG TAGCGCTGAC CGGCACCGAC AATAAGGCGG TTGGTAGTCG TTGCAACAAC
     1681 TGGGATACCA TCGGTTTCAA TCACAGTCAT GGAATGACCG CCGAACTCGA TGATAGTGTT
     1741 GGCCAGGGCT GAGTAGTTGA TGATGCGGAA GCGGTACTTT TTGCCAGGGG TCATGGCAAA
     1801 AGCAGAGTTT TGGCGCTCAT TAACTAGTGC CGAGTCGGCA ATCGGGGGAC GGAAGTTGGT
     1861 GTTGTTGGTG CTCAGTAGCT CTGATAGCAG CGTGGGGACT TCGTCGTTGT ACCAATCTGA
     1921 ATAGCGTGAC AGGGTGTTAA TATTGAGTCG TGTTTCATCA GAGTTTGTGT CACGAAGTGG
     1981 ATTTCACTCA TGGGATGGAT ATAGTATCGT CGTGGCGGGC TTATCACTTA CCAGAAACGC
     2041 TCATGAGATA CTCTTCATCG TACTCGGACT TGTGAGGGTC TTCGGGGTCA TGCACGATGA
     2101 GAGGTCCACG CAGTCCATCG GCGTATTGGC CACCCTCATG CGAGTGCCAC CAGTATGTGC
     2161 CGGCCTGCTC CAGCTCAAAT TCGTAGGTAA AGTTGTGGCC GGGAGGAATA GCACACTGGC
     2221 TGACAGCTGC AGAACCGTCC ATGTGTGGAG TATCAGTCAT GTACAGGCCA TGCCAGTGGA
     2281 GACTAGTGGT CTCATTGCCA AGGGCGTTGT GGACATTGAC GATAATACGG TCGCCTATCT
     2341 GGCCTTCAAT AGTGGGATTG GGCCACTGGT TGTTGATTCC TGGACGGTTT TATGATTGTT
     2401 AGCATACAAA AAGAAAAGAA AAACTCGGGA CCCACACTTG ACTACTATGC AACAGGGAGA
     2461 TGACTGACCA ACAACAGGAC GACCGAAGCC ATTTGGTGCC TTATTAACCC AGGTGACCTG
     2521 CCAGTCATAG GTTCTGACAG CTGCCATGGC CACCGAGGCA AAGGCGGCAA GCGAGAGAGA
     2581 GGAGCGCATG GTACGAAAAT TAGAATCGGC AGAACGAGTG ATGTGAAGTT AAGCAGAGAA
     2641 GGTGAGAAGA TGAAATTAAT AGAGATTAAT GCAAGAACGA AGCCGCAGCG CGGCAGAAAC
     2701 GAGTGTCAGA AGAAAGAAGA TTGAACAGAA GAGGCCGATC TCACAGTGGC GCTGATGATC
     2761 AACTCTGTTA GAATCTGTCC CAAACGGCGT TGCGATCACA GCTTCTTATA CATGTTGCCT
     2821 TGGCAGATTT TCAGTGGTGA TAGCTCCCTG GGCATCGTAT TTCTGGCCTC CCTTGGACTG
     2881 ACAATGGCTC CGTCCATCAA GTGTACCGTC TTTCTTTCTC CCTGGCTCGC CCAATCAAGC
     2941 GACGCCTGGA TGGATGCAAC GGGGAAAAGA AGGCTCCCTG TCCCGTCCCT TTGTTTCTTT
     3001 TTCTTTGCTG ATCCCTTCTT CTACCAGTTG CAGCATCTGA CCTTAATCAA AGTTAGCGTG
     3061 CCGTGTCTCA GCGACGACAG GCTTTCATAA TGCATCTTTA CTTGCACTCT AAATCCGGGC
     3121 TAAAATCCAA GTGTCTCTTG AGCGTCAGAT TCTATGCGGG CTGTTGGGTA TTTGGCTGCA
     3181 AACATCACAA CATATTTGCA TCCAGTCAGT CACCCGACTC CACCAGAGCC TACATCACGT
     3241 TGATATCCAA CTTTCTTCGT TCGTATCTCT GTGTGACGCT AGGTCGCTTA ACGCCTCTGT
     3301 CAAATATCTG CTGAACGACA AGGAAGGATT CGCTAATGGG GATTTGCTGA CCCTTTCAGT
     3361 CGGGCGGATT TGACCATGCA CTTCCTTCGA CAGCTGCAGC TGCCAACGCA TACAGCCTAG
     3421 GGTCTTACGT CTGGCATGAT GTCGCTTTGT CGTTGAAGCA AGCTCAAGGT GTCTCTAGCC
     3481 TTTTCTAGCC ATGGACAATA GATAACTAAG ATTCTCGACC CGTGAGATTC TCCAACCAGT
     3541 CACGTGCATG CAAAAACCAA AGCCAGAAGC ACTTAGTCCA CTTGCCCCTG TGGCCTGCAT
     3601 CAGCCCCTGC AGTAGCTCAG CCTGTCCTCG TCTACAAGTC GCCATTTCTT CGAACATGTA
     3661 TTTGTAGATG TTCAAATAAG GGCAAATGAA ATATGTAGTG CGTGAGGTGA AGAGCCAGTC
     3721 AGTAGCTGAC CAAACATGCC ACAAATATAC GTATGTATGT AGTATTGGTC AAATGTGTAC
     3781 CTGCATAATC AAAGACGTGG ACACTGCTCC TAAAACAACA TGCACGCAGG CTATTTCCAA
     3841 GAAGCTGTAG ATAGATGTAA CTACATGAAT ATGCAGAGTT GTAGCCACAT GCATCCAGGT
     3901 CTCTCTTCGA GGAAAGACAT GGCTTACACA GTGTGGCTGG AACTGCGATT CGGAAAAAGA
     3961 CAAAACAGGG CAAAGTGGAG GTGCATGATG ATGTGATCTC GTATAGAATT GCACTGGGGG
     4021 TTTGGGTTCA AGTCTATAGT TTGTTTTATT GAAGCCTCTT TATACAAGTG CAGGTGAGTG
     4081 TACTCCAATG ACACACACTA ACTAGAGACC TTGGCTTCCT CCAGCCGCTT GACAGATTCA
     4141 TGGATTTATT CATCGTACTT TTTTATGATC ATTATGTGTC GTATGTATCG AAGGATGGCT
     4201 TACACACAAA AATGGCAGTT CGATCAATTC ATTAGTGCGT GTGGACTCGA AATCCTCCTT
     4261 GTGCAACACT CGTCCCTTCC CCACGATTCC TCGGCTTCTC GTCTCATCTG TCTTTTAGGC
     4321 ATTATTGTCA ACACTCGCTC AACATCCATT CCCGGACTTT CTTCTGCTCA AAACGCAAGA
     4381 GGCAAAATAG GGCTGCGTTC GTGACCGAAT CCATCCTCTA GACGCACCAA AAATGCGGGT
     4441 CAATGACATG AGACATTTCA GGGTTATAGT TTTGTACTAC TTGTGCTTGG GTATATATAT
     4501 GCATACATCC ATACACATGC ATATTTTGCA CATTCGACTC CGGAGGCAAT GTCTCACTTG
     4561 ATAGACAATG TCATGTTATC ATAAACTCAG ACTTGCCTAA TATATGCTGT CTTACCTATT
     4621 CGATAGGAAC CATTGCTAAT ACGAGCCCAA GTGTAGACAC TTGGACTTGT AGGGTTAAGA
     4681 TTGAGTTACA GCTTGTAACA GTCAAGCCAT GATGTAATGT ACTACCCCTC ACATCGCCCC
     4741 AATTACCCGC AAATAATGAT AATGCCACAG TGAGATTGAA CTGCTTGTGT GTGCTCAACA
     4801 AAAATCCCTA CCTTTTCATG CATACTACTC CCCTGTACTT GCTTATACTA GTACACTCGA
     4861 AAGTCGTTGT TAATGGCGCC CTCCTTCATG TTCTCTCCCC TTTCTGTTTC CAGGTATGCT
     4921 TGTACAATGA AAGAGAAAGA CTTCATTGGA CAAGTATCAA CATCTGGGCA ATGATGTTCC
     4981 CTCTTGCATA CAACCAGTTC TAGTTCTGTA AAACCGCCTG TTTTCGAGAG AAAAAAAGCA
     5041 AGTTGGATCA TTACTTGGAG ATGAAAACTA GATGGCATTT TCGACTCTAC AGATCATGTC
     5101 TTGTCAAACC CCCTTCTGTA GTCTCGTGGA GCATAAACTC TATCTGCACT CTGAAACCCT
     5161 ACTGATTGTG TTTAAGTTCG GTTACTTCAA GGTAACCTAA TTCAGCCAGC CTCAAGTCCA
     5221 ATCTCTTCAG CTTCAAGTTA AGAATGGCTC CGAACTCCTC CATGGTGAAA CCCTCAAAGA
     5281 CAGCCGGATT ACTGAAAAGG AAACAGCCAT TTGGCTCCAA ATAGAAGAAG CAATATTTAC
     5341 TATCTATATG CTACCTCTCT GCCCAATAGG CGCATTTCAG AAACTCATAA TCGTCTTGTT
     5401 CATGTTGAAC TGAGGTTAGG CCTTATTTGT AACAACTCCA AACCTTTGAA CAACCAAGCT
     5461 GGTAAGCCAA AATTCACACA TGATATCTGT CACGATGACC CAGCCATGGC ACCCGCCCTT
     5521 CCCTTGTACG ATAACCCGGA TTGCCTGGAG CTTACGCGTA AATTTAGCTG GTCCGCTTGC
     5581 CCGTATCGGA CTTTATCACC AGAGTTCTGT TGTTACATTA TTTGTGAATC CGTTGGGCTT
     5641 TGGATTGCTA TATCTCGGCT CAGAACCTTT AACGCGATGA AACTTGAGAC GCCGAAATCC
     5701 GCCTTATGTA GGCCTGCTTT TGTTTATCTA GATTTGCTCG GCCTTGAGAG CTTTATTTCT
     5761 TGATCTTAGC TACGATAAGT CTCGTCGGTT TCTGGGGTTT CTCAAGCCAT ATACCCAAAG
     5821 TGGCCACTTG ACGGCCCTTT TTTCACTCAA GGGTGGTTCT CTAGGATATT GTTCTAGAAA
     5881 GTATAGAAAA TGTTTTGCAA GACTAAATCA AATCACCCTC AGAAAGATGT AAAGCTGAAC
     5941 ACTTGCTCTA CTATTTCAAT CTCGAATTTT TCACAGATGC TTTATACATG ATTATCACGA
     6001 ATAAAAAGAG ATATGCTTTG CCCTGAATCT TTAGACGCGC CTTTGTTTTT TTCCATGATA
     6061 TACGCTGGAA GAACACAGAA GGCTCAATTG AAAATAACAA GTCCATTGTG CCAAACTCCA
     6121 AAGCTCGGCC CTATATTAAC CATAACCAGT TCTTCTATTG GTGATCTTCT TTGTTGGAGA
     6181 TCGGGTCGGG TTACACAAGT ACAATTGGTT CACGACAGGT TCACTTGAAC CTGGAAAACC
     6241 ACATGTAAAA CATTGTTTTT CGAACCACAC ATTCTGTGCT TCATGCAAGT TAGACTACAT
     6301 GCTTTTTGTA TTATACAGCG TCGCCATCGC CCGGCTACTT TCTACAAAGA AGTCTGCGTA
     6361 ATCATCTATG GAACTACGCC CTATAAATTG AACACTTGAC TGTAACTAGC ACCCTGACCG
     6421 AGGACGAGAG ACAAGATCTC GGGCATACAA TGGCTACTTT CTTCTTCTCA ACTTTTGGAC
     6481 TTGGCCTATT ACACCTCAAC TCCTTATAAT CATTCGGTCA GTATCCAATA GGGGAGATTA
     6541 TCGCTGTTCT TGGGCGGAAA GGAATGACCG GTAATGTCAC AAATTCTAAT ACACATGATG
     6601 ATGAGATTCA ATATTCAGGA AGGATAGAAA GATTATGGAC GCATGTCCAA GGATTGAGGT
     6661 TCTCGTGTAG TTGAATGCGC GACAGAAATT ACCCGAACAT CACAACATGA TCACAGCTAG
     6721 TATTGATTTA CCAAATGGTC AAAGTTCGCA TCAAACATAA TTTTATCGTA GCTACTTCTA
     6781 TGGAAGCCAT TCTATGAAGG TTATGTCAGC GTCTGGCTTT TTCATGCTAT CTGTTGAGCT
     6841 CATGATGTAA CAGTGATAAT TATATAAATC TGCTATCTTG TAGGCTGGGG TGGCTTAAAA
     6901 AACGTAAAAG CTAGAAGAAG TAACTAGGTA TTCGACAAAG CTACTTGAAA ACATGCCAGT
     6961 ATACAACCTT CAAATAACCA TCCAAGGCTA AGTACTGTGA GATATGATCC AATCCTTTTC
     7021 AGTTGGTCAA TGTTTCCCAC TATAACCTTT TGTTTGGAAG TACAACTACC GATTGACAAT
     7081 AGTGTGTGGC TAGCTACGAG GGGTATGGTG TTGCATTCTA TAGAACTTCG CTAAGGCTTG
     7141 ATTGTAGATA ATCAAGATTT CCTTTTTGTA AAGCTCAAGT CCGTTCTTTC TTGTCAAAAG
     7201 TTTACAGTCT CTGCCTCCTA TGACTGAGTC TGCCAATGCA TTGAATCAAA GCATCATGAC
     7261 CAAAGGCTGA AGATAGTTGT TTATCCAGAC GGAAAGAATG ATAGTTTGAC GGCGTAGCTA
     7321 TATTCGCGGT TGAGTAGTGG ATACATTTTC ACCTGCTTGC TTGCATACTG AGTTTGATCA
     7381 TTGTAAACAG CCTGGATGTT TTCCATTGTA CTCTTCCTGA TATTGATGTC TTGAGGGTAA
     7441 AAGCGTCTGC GCCTGGGTTT TGCCTACCCC ACCAACCCTA TGAAATAGCA GAAAGTTCGA
     7501 CATTAAACAA CGCTTCATGA GGTATACTTC CCTTCATTGG AATACAACCG TAACGTAATT
     7561 GACTGTTGTT CAATTTTTAT TTGAAGCTTA TCTGTTTTGC CTACGGCTAG ACTGGTACCG
     7621 GCGCTGGTTG TCGGCCCTGA AAGACTTGCC GTCGCCCTCC CCATAATTCT ACCATAGCTG
     7681 GTCATTTTCC TTTGTTCTCC GTTCTAATTG GACTTGTACA TTCTAGATGC CCTCAAGGAG
     7741 CGGAGAATAG CTCCGATGGC AACCACAGCA CAACGTCATT CGCGAGGGGA AAGCTCGCAC
     7801 CCAGCGCGGG ACACAGGGTG GTCACTGCAG TGTCTGAAGG GACATGAATA CCTTCTCCAT
     7861 GCATTTCTTC GATGATTAGT GGCGTGTTTC CACTCGGTGT TTGAGAACTT GAGACCTTTG
     7921 AATATTCGGT TCGCTGTGCT TGCGTGCTTG TGGCATTCTT GTTGAAACCG AACAGGGCAC
     7981 TCAGCGAGCA GCTCAAGTCA TGTTCGAGTA TGAGGCCAAG CCGGAGAAAC GATGGAATGG
     8041 AATCACATCT GCTGGTTCAC ACGCGACATG TTGTTTGCTT GAAGCCACGA ACTCTCTCTC
     8101 TCTCGTATCC CAGCGCCCAT GGTTGCAGAG TTCCCTGAGA CGTACAGCAA ATCTTGGTGG
     8161 CGCGAAACAA GACAGGCCAG GGCATACAAC CTTACTTTGG TCAGGGATCC TTATCCATGA
     8221 GTAAGAAAAC AATGGATGGA ATCAGACGCG CTAAAAAGAA AAAATCAGAC AGCGCAAGAT
     8281 TGAAATTTCT GGAGACTGGC AGCTGCGAAG GACCGAGGAA AGGCCTACGG CCTAGTCTAG
     8341 TAGCCCAAGC TAGCAAATCT AAAATTTGCC GGCAGTCACA CTCAGCGTGC TGGTATATAC
     8401 ACTTTAGATT AGTATTACGT ACTATTCCTC ACTTGCATCT ATGTATGTAC AGTCACAGGT
     8461 TCAGGTCTTA GTTTTTCTCA GATTCGTAAA GCATCGAATT CATGGCCGTA ACACTCAAAA
     8521 GCCTCAAAAG CCGCACTCAG CCTTAATAAT GCGGGTAAGC CACAGGTCAC AGACGAAGCA
     8581 CTTGCTTACC GGGCTTTCCA GTATATTTTT CATTACGGAA GCAAAACGGC TCCGGAACAC
     8641 ATGCATAAAG GGAAACTGTA TAATAGAGAA CGAAGTGGCA TTCCTGGCCC TGGGCTGGGA
     8701 TGTATTTGGG AGTACGCGAC TCGTAGTTGT GGTACCGAGC CTGACAAGCA TGTACACCCA
     8761 CTGTACATAC TTACATACTT GCATACATAC ATACATCCTC TCATGCTGCA TGTAATAGTG
     8821 AATGTAGGTA CACAGAGAGT GGGTTGGCTG GCCGGCTGCG ATAAACGGCG GAATTAATGT
     8881 GAGCCACACA AAAATGCCAC TGTACATGCG TACGAACATG CAAAAAGTAC CCCTACCGCA
     8941 TCGCACGCCC ACGACTTTTG AGACCCGAGC GCCGTCACCG GAGCCAGGCG CCGGCCCGGG
     9001 CTCAAATGTA TCAATAGAAA GGATTCAAGT TCATCCATAC AAGCCAGTTC TATGCAGCGT
     9061 GCTTTTTGAC TGTCTCCCTG TCGTAAACAA CACGATAGTG AGCACTATAT ACTATCAAAC
     9121 CAGACGCAGT AGCCTGCAAG ACGAAACATG ATCAATGTCG ACGTTGCCGG AATTGGAGGC
     9181 GCTTGGAGTG CCGAGTGTTC ACTGCGTGCA GTGCAAGTTC ATTGTTGTAA AGGGGCGAAA
     9241 CATCAGGAAA GTAACCAGAG AACAAGGAGG GAGAGGCGGT GGATAAAAGA CGATGTGGAG
     9301 GGCGGTTACG CCGCTACCGG GAACAAGAGT ACGAAGAATA GTGGGAACGG AGAGGCGGAG
     9361 ATGCATAACT GGGTGGGAGA ATTCTTTTAG ACGAAATAAG GCTAAGGCTG AGCAGGAGTG
     9421 GTTTGCTAGG CTTGGCGATA GAAGAACAAC CTAAAGCTCG CAAATTTATG AGAGGTTGAA
     9481 AAGATCAGCT AGGAGTAGTG AGTACACCTG GGCAAGCATT GTGAAAAGTT TTATGTTGTG
     9541 TTTTTCGGGT GTAACCCCAA GTAGCTACTG CAAAGCGGCT TTCGGTCTCA TGGACAGCCC
     9601 AGCCAAGAAA GCCAGAGTAC ACCGGAGAGA CATGAATGGA ACTAAGGAGC GGCTGAAGGT
     9661 AGGATTGTGT AATTCAAGAA AAGACCAAAA AAGAGAGCAA TAAGGGAGAA GAAACCGGCT
     9721 ATGACACGTG TGGTGGCAAG TGCTGTCAAG TCAAAGGAAG GCACGTTGCG GACTCGGCCT
     9781 CGAGTCACGC CTCCCTGTGT GTACTACTTG CCTAGATCTA GATAGTAGTT GTATGTAGAC
     9841 ACACTTTCAC AGGAGGCAGC TGCCTGACAT CGGGGCAGCA TTTGCCCTGT CATGCAGTCT
     9901 TGTCGCGTGG TGAACCTGCC ATTTTGGCGT GAAGGCACAA AGAAAGTTGT GGAGTTATGC
     9961 ACGATTATGC ACAAGCCCGT TTGCAGGTAC CGGTACAAGC TCATTTGCCA CCCACTGCAC
    10021 GTTTTAGGGC GTTCTTCCAG GTACTGGTAC ATGCTGTGTG ACTGTTGGAT TTATGTCGGG
    10081 TCGTACATAG GACCGACGAC ATCTCTCCCT CTCTTTGTGT TTTCGTTGAC CACCACTGTG
    10141 CAAACTGGGT ACAAAGAATT TCACTTCACT TGACCACTCA GGCTCTTTTA CACACGTCAA
    10201 TAATTCTCCT TCCGCTGCCA GGGCCTTTCT GTCAAAAACT TGCTTTGGCA GCTTCCAAGC
    10261 ATGTCATGTA TCTACCACCA CTTCGATGAC AGGCATGGTT CTGGGTTTAT TTATTGTTTG
    10321 TTTCCGATCT TCTCTATGCC GTGCTGTCTT ATTTCTTTCT TCTTCCTTGG AAACTCTGGA
    10381 ATCATTCGTC CAGTCCGTCC TCACTGCGGC TACCAAGGCA ACGCCCAATG GAGAATAACG
    10441 GAAGAAAAAT GTTTAATTTT ATCCCTGCAT AAAACATCAT CTTAGCCTTC TAAGCTAGCC
    10501 CTGATGCTAG GGCCAAATGA ATACCCAGCC CGCGGACGCC CCCATTTTAG CCTATCAATT
    10561 CACAAGCTCC AGAAGCAAAA GAGTAGAGAA ATCTCTGCTA GGCGGTGTCT TGCCATCGAT
    10621 CCCCTGTCCG CGCCTCGCCA CGCGCCGGCG ATGGCAACAT GTGGCTCGGC CTGCCGGGAG
    10681 TTTACCGTGG ATTTCTTTTT TAACTTTTGA CTTTTGTTTC TCTCTTCCCT ACCCCCCTTG
    10741 TTTCCCTAGG CCTTCTTTAT GTCTTCTGTT GCTCATCGTA CCATCACATC TGTTCGCTGA
    10801 TGGCAAAAAC AGCATCACAG GGCAGGGGGC CCTTGGTCGC TGCACAGCTC AGCTACTTGT
    10861 ACACAATGTA CTATAAATAT TCACCGCAGT AGGTCTCGCA TGCACTATAA ATACAGCATT
    10921 TGCACTGGAC CAAGTGCTGG GAGGCACTCG GACTATCAAT CGCCTCACGC TTCTCAACGG
    10981 GGGCGTCTAA ACGGCCATGA GTACAACATG CATATAGACA GGCCACCTGC AGCCAGACAC
    11041 GGATGCCCAG TAGGGACGAG CTGGCTGGAA GCGGCGGACT TCTGCACCCC AATATAGTAA
    11101 TTCTCTTCAT GAGGGGTGCT TACTTGGCTT CTGGCCTGTT TGAACCTTTG CATGCATGCT
    11161 TGCTTGGCTT GGCTGTTTGT TTGCCTCAAC CGCTTGTGAG GACTCTCCGC CATCACCAAC
    11221 TCATGTACTT GGCTCAAGCT TTGCTAGCTA AACAATGGCG CACCCATCAA GCATGCTTGC
    11281 TTGCAGGGAC TAGCCCAGAC AATATGCTGT GGTCACTTGG ACAAGTATGC TTCAACGTGT
    11341 GTACTTGCCA GGACGGTCCA GCTCACATAT AAGCCGGCGC CGGCCCGCTG TCTTGATACC
    11401 AGTTATTCCC GTGCTCTCTT CACGCTTAGC TCATTCGGCT TATTCTCTCT TTTTCATTCC
    11461 TTCTCAATCC ATCCAACTGC CGCCTACGCC TACACAAAAC AAAGCAGTAA AGCAACGTTG
    11521 TCTGGTCCGT CTTGAACAGG GAAGTTGAAG TCCAACACGC ACCTAACGTT CCGACTCAAC
    11581 AAGGCCTCGT CCCCTCCCTC TGGCTCGTTC ATTTTCCTCT CCTTCTTCCA TTCATTTTCG
    11641 TCGCTGCTTA GCTAGCCTAT CTTTTTCCCC TTGTTCTCTT CCACACTCTT TGCTGGTTTT
    11701 GTTTTATATC TTCCTCTCCT TCCAATTCAA TTCTCATTCT TCTCCTTGTT CTCCATTCCT
    11761 TGTCTCTCTT AGCCACACGC CCCTCCCCTT CCCTACTCCA CCATGTACGA CGAAAAGTCT
    11821 GCTGCCGCCG GCAGCAACCC CAACACCACG GCCATGTACG ACAACAAGTC GGCTACCGAC
    11881 AGCACCTCCA AGTCCTTTGC CGACGTCGAT GCCGCGCCGG CCTCCCCTGT CGAAGGCTCG
    11941 GCCCTCGCCG CCGCTGAAGT CTCTGGTGAG ATGAAGCGTG ACCTGGGCTC ACGCCACCTG
    12001 CAATTCATCG CCATTGGTGG TACAGTTGGA ACTGGCCTTT TCCTGGGCAC CGGTAACGCC
    12061 CTGGCGACTG GTGGCCCTGT TGGCTGCTTG ATTGCGTTTG CCTTTATGGG CTTGGTTGTG
    12121 TACTCGGTCA TGACGGCACT GGGCGAGATG GCCGCGTACA TTCCCGTCAC TGGTTCGTTT
    12181 GCTGCCTATG CCTCGCGCTT CGTGGATCCC TCGCTGGGCT TTGCCATGGG CTGGATGTAC
    12241 TGGTTCTCGT GGTCTGTGAC CTTTGCTCTA GAATTGACGG CCGCCGGTAT CATTATCCAG
    12301 TACTGGAACG ACTCGCTGAA CATTGCCATC TTCATTACTA TCTTCCTCGT CATCTTCACC
    12361 GCCCTCAACT TCCTGCCCGT CAAGATCTAC GGTGACGTGG AAATGTACTT TTCGATGATC
    12421 AAGGTCGTCA CCATCGTCGG TTGGGTCATC TTCGCCATCT GCGTTAACTG TGGTGTTGGC
    12481 AAGCAGGGCT ACCTGGGCTT CACTTACTGG AAGAACCCTG GTCCCTTTGT CGAGACCCAG
    12541 GCCGAAGGCC CAACTGGCCG TCTGATTGGT TTCTGGGCCG TCATGGTTAC TGCTTCCTTC
    12601 TCGTACCAGG GCGCTGAGCT CGTTGGTATT GGTGCTGGTG AGACTGCTGA TCCCGGCAAG
    12661 GCTGTCCCTC GTGCCGTCAA GTGGACCTTC TGGGGTGTGC TCACTCTGTT TGTGTCTACC
    12721 GTATTTATGG TTGGTCTGGT CGTCCCCTCT GACAACCCGA GCCTGAACTC CGACGCCACC
    12781 GATGCCTCGG CCTCGCCTCT CGTCATTGCC GCTAACCTAG CCGGCGTCCC TGTGCTCCCC
    12841 GATATTCTCA ACGCTGTTCT ACTGACTGCT GTTCTGTCGG CCGCCAACTC CAACGTTTAC
    12901 TCGGGCTCGC GTATTCTTGT CGGTCTCGCC GAGCAGGGCC ATGCGCCTGC TTTCCTGAGC
    12961 CGCACCAACA AGCATGGTGT GCCCATGGCT GGTGTTCTTT GCACGGCCGG TGTTGGTCTG
    13021 TTGGCCTACA TGAACCTGAC GGCCTCGGGC AGCAACGTCT TCAACTGGCT CCTGAACATT
    13081 GTGGCTATTG CTGGACTTAT CACCTGGTCG TGCATCTCTA TCAGCCACAT CCGCTTCCTG
    13141 CAAATCCTCA AGCAGCGCAG CATTGACCGC AACACTCTGC CCTACAAGGC TCCCGGTCAG
    13201 CCGTGGATGT CCTTCTTTGG CGCCTTCTTC ACTATGCTGG TGACTCTCAC CAATGGCTTC
    13261 CAGAGCTTTA TCGACTGGAG CACCGAGGGC TTCTTCACGG CTTACATTAG TGTCATGATC
    13321 TTCATTGTGC TTCTGGGTGC CCACAAGCTC ATCTACCGCA CCAAGATGGT CAAGATTGAG
    13381 GATGCCGACA TCAGCTTGCC CGAGCGCGAT GCCCAGGGCA AGCTCATCAA ACGTGATGCC
    13441 CAGGGCAACA TCATTGTCCA CACTGGCCAC TAAATCTCAG ATGCCTGAAT CGAGTGTCAG
    13501 TGCCAATTCT ATGGCCACAC ACCACATCTG GCCAATCTAG CCTGAAGGAG TGCGAGAGAG
    13561 CAACGCACAA TAAAGGGCAA AGGTTTTTGA GTCTCATTTT CTCTTCAATC TGTATCCGTG
    13621 ATACTGTGTT TGATTTTAGC CAGCATCTTT TCATTTCATT TCCTTTGTCT GCTTTGGGGG
    13681 TTCGTTTCAG GTCTTTTTAC TTTCTTCTAC TTCCCTTTAT GCATTTTCCT GGTCTTCTCA
    13741 TTTTCTTCTG CGTTCTGTTA ATAGAAATGA TTTTTGCATT ATTCATTTGA TTGATATTTT
    13801 CTTTGATATT TCCATCTGTA CTGTCTATGT TGTCTATATT TCTTCGATGA AGCTTTGTTT
    13861 GTTTATCAAG ACATGTGCAC TTTGTTGATT ATATCGGATC TTACTGATAA TCGGACTATT
    13921 TAAAACGAAC GCGACGTCGA ATTCAACATT AAAAAAAAAA CTCTACGCAA TGGGCTCACC
    13981 TTGCTCGGCC TCCCAGGGAG AAAACCGTGG CAAAGGGTTG CATTTTTCCA AAACAGGCAA
    14041 ATGCAATTCA AGCCTTTACT TAGGGTTGCA CTGAATCCTT CGCGGCTGTC AAATCCTTCA
    14101 GGGTTACGTA TCCAGGACCA ACGACACTTG GGTTTTCCGC GGAAATGTCC GATCACACAT
    14161 TCGGACTAGC TGCCACGGAA AAAGATGTCG TGATCGTGAT ATTTTTTGTA CTTTCCATGC
    14221 TCCGTGCGCT ATCGGTTCTT ATGATGATCC CGCCCTCCTT CTCCCCACAC CAAAGCTGCA
    14281 GCCAAGTAGG CGATATCAAA ACAACCATCA GTGTCTCACC CAAGAGATAA GACGTGGCGC
    14341 TACATACACT ACCTTATGCC TCATGTGTTG GGCATGATAT CCGAGGAAAG GTGGTTTTCT
    14401 CAGTGTGTAT ATGCAACCAT ACGCAAATCT TATGGGTGTG TGGTAGTAGA CGACACCGTA
    14461 GTATACAGCC CGCTCCATCA CTGTGCTAGC TGATTGGCCC TTCGCGGCGT ACACGGTGAA
    14521 GGACTAGTCG AAGAACGGCC CGAGGGTTAT ATCACTCCAT GGCTAATACC CTGTGCTGTG
    14581 TGTGGTATAG GCCTGCCTTT TTTCCCGATC GAGCTAACAT TCCGAGGCGC TCTCTGGTCG
    14641 AAGGGAAAAA AAACTTGCCC TTGGCACCAC CTGGCTTAAG CGATCTTGGG AACGTCTTCT
    14701 CAGCGCATTA GAAGAAGCTT CAGCTACTGA AGAGGAGGGA ATATAACCGG ACGGCGTGTG
    14761 GTTTGTTGGT TAGAAGAGGA GAGTAGTCAA GTAAAGATTG CCAAGCCTTC AGCCAAAGTT
    14821 TTATTCACTG CCGCTGATGT GCTGGCCAAA CTAAACGTGG ACATGATACA TAAGCCTGGG
    14881 CTCTGGCTCT CTTTAAGGCG GTAAATAGAC CATCTTCTAG CTTCACTGGC CCTTCTTTAC
    14941 AAACCGCCTT ATTTTGTCCT GTGTTCCTAG GTTTCTTTTC ATTGTTTACT CTTCACCAGA
    15001 AAACTTTGAC CAGTTTCCGC AACGGGATCA ACTACCTCTG CTCTCTAAAT CCTTAGTCTG
    15061 TCTTTCTCCC CTCTTTTTAA TAACTACCCA CGGATCTAAC GTATCATTCC TCTATTCCAC
    15121 CAGTTCTTCT TCTATTCTAT CTATACGATA ACCCCACGCT TGATCCGTGG ATGAGAAACA
    15181 ATGAAGCACA CTACCATGGA ACAATCTTCA GATTCCACCT CCACATCTCC TGCTCGTGAC
    15241 CCCATCGCAT CTACAGTCGC CACCGCCGCA CCAACCACTT CTTATCTAGC CGAAGGTGTT
    15301 CAAGATCCTG AAAAGACGTC TTTACCATAT ACCCCCATGC CTCCATCCTC TGCTTCTCCT
    15361 GCTACTAGCC CTACCGCTCA CGACACCTGG ACCGACCCAG AAAAGAAGAT TGCCGCGAAC
    15421 GATATCACAC CCACTTCGCC GGGTCTCAAA ACTTCCCGCT CCGAGTCTGA ATCTGACTCT
    15481 GATTCACCAC CCAAGGACTC TTATCTAGAA GCATCACGGT TAGCTGACTC CGAGGTTCCA
    15541 GATGGCGGTT ATGGCTGGGT TGTTGTGGCG GCTTGTGCTG TCAACTTTTG GTGGGCTCTA
    15601 GGAACTACTT ATTCTTGGGG TGTCATTCAA GAGGCTCTCG TGTCAGAGAA CCTTTCTTCA
    15661 CCCGCCACCC TATCCTTTAT CGGTGGCTTG ATGGCTGCTA TGATCTCAAT AACTGGCTTT
    15721 GTGAATGCAC GTTTGGTCTA CCGCTTTGGA ACTCGTCTAT GTGCCTTGGC TGGCGTCATA
    15781 TGCATGGGCT TGAGTGGAAT CATTAGTTCT TTCATTACTG AAAGTCTTGG TGGGCTCTTT
    15841 TTCACATCTG GCGCCTTGAT GGGTCAGGGC ATCAGCTTAA CCTTCATGGT AGTGTCCCTT
    15901 CTTCCCTCTC AGTACTTCTC TCGGCGTCGT GGGCTGGCCA ATGGTATGAT CTTTGCTGGT
    15961 GGTGGCTTTG GTGGTGCCGC TATCAGTGTT GGTATGGACA AGCTGATCAA CAGTGTTGGC
    16021 TTGCCGTGGG CCTATCGTGT GCTCGGATTA ACAACGCTGG CTACCGGAAT TCCTGCTTCA
    16081 TTCTTTATCA AACAGCGAGT TAAAGCCAAG ACCTCCCCAG CTCTACTTGA TTGGTAAGAT
    16141 ATAATCTCGT CTAGTTCCAA GTCAGAGCTA TAGCTATGAA TTATTCCAGG GCAAGACTAA
    16201 CTGTTCCTCT TCTTTCTTTG ATCTAGGCGT CTTTTTAAAT CCAAGTCATT CAGCACCGTG
    16261 TTCATCGCAA GTGCCATTGG TTGCTTCCCT CTCTTTGTAC CTCCCTTTTT TCTGCCTTTG
    16321 TACACAAAGT CACTGGGATT TTCATCTGGC GTCGGAGCTG GTCTAGTTGC TGGCTTCAAT
    16381 TTGTCTTCAG CCTTTGGTCG CATCATGTGT GGTCTCTTCT GTGACCGATT TGGTGCTTTG
    16441 AATACGCTGT TGCTGTCCCT CATTTTGACT ACAATTAGTA TTCTAGTAAT CTGGCCAGTC
    16501 TCCAGGACTA TCGGACCCAT GTGTGTCTTT GTCATCATCA ATGGAGCCGC GAATGGAGGC
    16561 TTCTTTTCCA CCATGCCAAC TGTCGTCAGC AATGTTTTTG GCAGTGCGCG AGTCGGCAGC
    16621 GCCATGGGAA TCATGGTCAT GGGCTGGTTT GGAGGATATC TATTTGGTGC CCCTATCGCT
    16681 GGATATATTT TGGATGCGTC AGGTGGTGAG GGCGGTGGTC TCGAAGCCTA TAGACCTGCT
    16741 ATGTATTATG CTGGTTCTTT AGCCGTGGTT TCTGCTGTGC TAGTTGTATA TGTGCGATGG
    16801 CTCAAGACGG GAAAGCTCGT CGCACGGGTA TAGAGAGGAC GTTTGGGGGG ATCCATACAG
    16861 GATGTCGATG ATAAAAAGAG ATAGGTGGCT CGTTTTGAAA AATATATATT TATGGTTGAA
    16921 TTCTTGCGGC GAACAACCCG ACACAAAACT TGTCAAGTCG GCTGTATTCG TAAATACAAG
    16981 AAAGCTATCA CTGCTGCCAT ACTACAGCCA AGCTATTATC TGTATGAAGC TTTTCTTCGC
    17041 AAAGCTCTTC ATAGGTGACC CTTGATTTGC TATCATGCTC ACTTGAGATG CTAATGACTA
    17101 GTCATTTGTG TTTCTCTGCC CTTTTTTTTC GTAAAAACAC AGCATCTCTA AGTTTTTGGT
    17161 TGGACAATGC AATTTTCAGA TCCAGAGGCA GCCGTTAGGG AGCTACATTT GCCACTTGCA
    17221 TCTTCGACTT GGAGTATTAG CGGAGCGTTT TTTGCTACAT TTCTCACTTG ATGAAAATAA
    17281 TGGAGGCTAA AAATTGATAA GTCAAGTTAT ATAGTAGAGG ACAAAAATCA AGGCACAATA
    17341 TACACTTGGA TGGGCGATTG GATAGGTTTC TATGAAGGAT CGTGTTTCCC TCTTTGAGTG
    17401 CCAACAAACT GCAACCATTC CTTGTTGCAC AAAGCAGTTT CGTCATTACC AGATTAGGAA
    17461 ATAGCCTATT CGTCTATCAA CTCATCAACG TTACTCGCAA AAGATCGGAC CGCGAATCCA
    17521 AGCTCTTCTA TTTGGTGTAT AAGGAATGTA AATACCAAGA TGAAGGAGAA TTTAGGACCA
    17581 AAAGCGTGAA GCTTTAAATC TTGTGCAACT GGATAGCCAT GCTATGCTAA ACTGTGTTTA
    17641 ACCCTAACCC TACTAGACAA AGTGTTTACC TCTTGAGCAG ACCTAGGGAA CCCTCTCAAT
    17701 ATAAGTCAGT CCTCAATAGT GTAGTGGTGA TCATACCTGC TTGTCACGCA GGTGACCTGG
    17761 GTTCGATTCC CAGTTGGGGA GATTAATCAA CTGATCAGCT TGAACTGCTT GAAAGATGAA
    17821 GCATATATTT TTATCGTGGG TTGAATCTTT TATTAGGGTT TACCTGGTCC CGTAAGGGTT
    17881 CTTATACCAT ACGGTCGGCT ATATCCGGAT GTTGAAATTT TTTTCACCTT CCCGACATTT
    17941 AGCCGACGAG GGAAGGCTGT GGAGATGGTG AAGTTTGTCC AAGTTTTGAG TCGGTACATA
    18001 AAGAATCAAT CAATCAATCA TGAGTCCGTT GTTATGGCAC AACATTAGCA GACCTGTAAT
    18061 CACGTTGAAT GAAGTCAAGA CTGGTCAGGA AGCCTTTTGT TGTCATTTTG CATACCTTAA
    18121 CATCTTTCGT GTGGCTCAGT CACGCCATGT TCATAAAAAT CAAAAAAAGC TTGGGCATAA
    18181 AAGTTCATTT TTGCCATTCA ATGTAACTTT CTTGGTTCGC TATATTAGGG TTATATGCTT
    18241 TCCTGCATGC CAGAGCAAAG AATTTTCTCT TCTCTAGTTA TCTTTGGTCT TATTCTATGC
    18301 ATTGTGCGGT TGTATAAACA TGTATCAGAT GGCAATATGA TACACACTTC TAGCTAGTGC
    18361 ATGAGTGATG GTGACAGAGG AACTGTCAGT AATATATTTC TGTTACGGTT CTTGCATAGT
    18421 ATGTAAGTCC AATCATTGCG ATCCTCCCCA ATTGTCCATT AGGACGTTGG AAGCACCGCA
    18481 CCCAAGATCA GGCTTTAAAT ATTTTAGTCT TCTTTTCCCT ATCTCGAATT CAATGGTCGT
    18541 GGAGATATTT CTGCTTGTGC AGATGTACCG TCTCGCACCG AATATTTGAA GAGATAGTAT
    18601 AGAAAGTGAT TATTTGCGTT GTTCATAATG AAGAAAGAAA GGAAAGAAAC ATTTCGAAAC
    18661 AAGAAGTGGC GGTAGACTTA CTTTTATAGG TAGCTGATGA AGGAATTGTG GATACCCATT
    18721 AGACCTTGCA GCCTCAGGCA AACAAGAAGT GGATAGGACA CCCCAGGCAG TTACCAGTTT
    18781 TGAGCCCAAC CCGTTCCTGA CAGGTAGTTT ACGTGGGGGG TGCTCACTAG GGTTAATGTG
    18841 CATTGAGTTC GTTGGGTCGT TTTGATAATG GCGAAATCTA GCTCGCATCA CCATTTTGCG
    18901 CTCGAGTTTT GGGGTCTTCC ATGTTAATTG AAAGGCTTGT CATGAACATG TTTTGCTGTG
    18961 CGCAAGGCGT GCCTCGACTT TTTATCTGCC GAAATGGCGC CCTTTCCAGC ACCGGCTTAC
    19021 AACCCGCCAG CACATCACCC AATGCTGTAA TGACTCGACA CCTTCACAAC CTGACGAGGA
    19081 TCTCAAACCG GAACCAGCTG CCAGCAGCTT CAACGCAAAC ATTGACACCA AACCCCATGC
    19141 CACAGTCGTT CTTGTTAGCT AAACTCTGTC GAAGGCCACT TTGCATCAGC GGAAGAATAT
    19201 CGTCAGATGC ACAAACACGG AGAGCCTTTC ATGTGTCCGC ACCACAGCGG CTGAACCACC
    19261 ATTTTGATAC ACTCAAATTT GTGCAACGGC TTCAGAGTGA GGGCTTTACA GAGGAACAAG
    19321 CAGTAGCCAT GATGAAGGTG TTGAACGATG TGCTTTCAGA GAGGTAAAGT CCAATTTCGC
    19381 CCGTATTAAC TAGCCAGGAG GGCAACAGAA GCTAACGCAG CAACTAATGT GCTTTTCATC
    19441 AAGCAGTATC GACAATCTCA CTCGAACAAC GGTGCTTAGA GATGATGCGG CCAAGGCCAC
    19501 ATACACACAA AAGGTCGACT TTGCTAAACT GCGGTCAGAG CTGATTGCGG CGACATCGAC
    19561 AGAAGCGGAT GCGACGCGCT CGGCGCACGA GCGACTCACC AATGACATTG CCAAGCTGAC
    19621 AAGCCGACTC AAAGATGACG TAGGCCGTAC ACAGGCAAGC GTACGACTAG ATCTCAACCT
    19681 GGAAAAGGGC CGCACGCGAG AGGAGGCGGT GGTTCAAGAG CTCAAGATCA AGGAAACAGA
    19741 GGCCAAGATT GAACAAGAGG TGGCCAGTTT ACTAGAGAAG TTGGAACAGG TGAAATTCCA
    19801 GACGCTCCAA TGGCTGATTG GCGTATGCAC AGGATTTGCA GCATTGATGC TTGGTGCTTG
    19861 GAGACTTCTG ATGTGAAGGT GGGATCAGAG TGGTGAGAGC GGGGGGCGAA CAGACAACTA
    19921 GAAAACCGGA GGAGAGATGC GATGGAACAG AACCTGGTAT GATTTCCACA TGATTGATCT
    19981 TTGCCTGTAA AAGCATGCAT AGTTAGTTAT AATTAGCTAC GTACTTGAGT ACGACAAACA
    20041 CGAAAAAAAC GAGAGTGTAT GTGGTGTGGT GATGGGGTAG AGTTGAGTGG CTGGCTCACT
    20101 TCCATGGCTT TTTTTGCATG TGATGTGAAC CCGTGGTAGT TGGTTAGTTA GCTACTGATT
    20161 AGTTAGTAGT TGGCTCATTC ATTAACTGGC AGCCAAAGAA ATGCGCCTTT GCACGCAACG
    20221 ATCAGCTACA TACTATCAAC TACTAAATAG CTAGTCACGA CATACAACAA GCAGTGTTAC
    20281 TTGTAGCAAC CAGTCGTTAG CATAGAGAAC TGTATATGTA TAGAGTTACA TGTAACTTTG
    20341 TATTCTTCTT TTCTCTTACA GGGACATTCC AAGTCACTGA CACAAAACGT TTCACGACTC
    20401 CAGAAAGCTT ACCATTCACC TGGTGCTTAA ACTTACAAGC ACAAAGAAGG GATGAAGAAG
    20461 AACGTCTTAA AAAGCCAAAT GTATTCTCTC CGAACATGGC CATCCGGTCA CAAATTCTAG
    20521 AACCAATATG CCTTTTGCTT ACATCAGCTG GCGAAAGACA GGCATATCAG AGAGAAATGT
    20581 GTTGTGCGCA GCCACCTCCG GTTTGATCGG CTGTCTCGAG TCCGGGACTC CGGGCCAGAA
    20641 GGCCCAGGAC AAATGACCAA AAACACACGA CAAATCAGGC AAATTCTGGC TGTGAGTCGA
    20701 CAAAAGCCTG TAGGTTTGCA GCGAGGACAA GGGGAGAGCC GAGGGACAAA CCTTGTCTTG
    20761 ACGTTTGAAG AACAAGCGCC TATGCCTCAG GAGAGCATCA TGATAAGAGC GGCCCCGCTT
    20821 TTCACAGTTG TTCTATTGGC CACAGCCAGC TGTATCTGTG CACATGGAGC AGGGGGAGAA
    20881 GAGCAGCTTC TGGACCATCA TTGGCTGGAC CAACAACAGT CATGGAAGCC CGGGCGGTGA
    20941 TTGGCTGGTT AGCCACTTCT GTTGGCGGCT AGGTTCATTG ACACCAAGCT TGGCATCTCG
    21001 CAGCAACGAG GTGAAGCTAG GCATGGTCAC TTTGAACAGA GCAAGAGCGC AGCCAGTAAA
    21061 GGCAATGGCC TAGACCGGCC ATTCAGAATG CAGAAGCTAC CTGACAAAGC TCCCCTCCCA
    21121 TATGGTCAGC CAGAGACAAT GCCAACATCC AAACTGCCGG TTCCCGGTTT CGTTTTCGCG
    21181 TGTCCGCTCC ACGCTACCAG CTCTCCATGT TTCGGCTTCT GCGTTTTGAT ACAAAGTTGT
    21241 CAGTATTTTG CCGTCTTTGT TGTGGCGTGT TCTAGCCCTT TTTAGACCTC TGGCATCTAG
    21301 CTGGCTGGCC ATTGTGCTGC TGAGGACAAG TGCGTATTTC CCAACCAACA TCCCACAGCT
    21361 CAATGTTCAT GTGGTGGTAA CTACATATAG TTCTTTCGCA GACTGCCGTG GTCATCCGTT
    21421 CTTTGATATC TCTGTGTTTG CTCTTCCTTC CCCTTCTCCC CCCAACCGCC AAGCCAAACA
    21481 ACCACCTGTC TGTACTTGTA GGGATTCTTT GTTCCATGCA AGAGCAGTTG CCTGATCAAG
    21541 CGGCGCATAC CTACCATACT CCTCTGTTTT CTGTTTGGTT TTGACCCCGC CTTTCCGAGC
    21601 CCTCCAAACC TCCCGCCAAT ACATCATCCC GCGCTCTTCC TCTTCCCAGC CCACGGCCGA
    21661 CTTCTCTCTT CTTCTTCCCT TCTCTTGTCA TCTTCGTTGC CGGCCAATAA TTGCCTGTCC
    21721 TTCATACGTC CCCTTCTTCT CTTCCTCTCT TTCTTGGCAT CCTTCTTTCG CTTCTTTTTG
    21781 GTCTGCAGGC TCAGATATAA TTTCTTTCTT TTTCTATATT TTTTTAGTCC GTTCATCTAG
    21841 ACATCGTCAT ATAACCTACG CCACGCCATA CATAATACCA CGACAAATCT TTCGACCAAC
    21901 AAACTCCTCC CATATACGCG CATTCAATAC CGTCGATATT TAAAAGTATT CATACTACGA
    21961 CCATCTAATA TCTCCGCTTC TTACTCTTCC TTGCTTCTTT CTCGATCTAG TTGGTACTTG
    22021 GTCCATTTTC GACCCCTCTC TACATCATGG GTGCCGACAT GTCGACCAAG ACCCTCATAA
    22081 AAAAGCAGTT TACTGCTTCC AAGATGACCT TCAACATTCT GTTTTGGGGT GTCCATTGGG
    22141 GACTGTTTGG TTATGGATGG TAAGCCCGAT CCGATTCTCA GCCACCTGAA CCAATCCATC
    22201 AATATCTCGC ATACGCTAAC AACTCATCCC ATATATAGGT GGAAGCAGAA TAACGATGTA
    22261 CGCCTTGCAG GTCTCAACAG CATTGGATTG TCTGTCTGGA TGTCCAGAGG TGCCGGTCTA
    22321 GTTCTCAGTG TAGACGGAAC CCTGATCCTA CTGCCCGTGT GTCGTACTCT TATGCGCTGG
    22381 ATTCGGCCCA AAATTCGCTG GCTGCCTCTT GATGAGAACT TGTGGTTTCA TCGCCAGGTC
    22441 GCCTACGCCA TTCTTGTGTT TACTTGCATT CACACCTTTT TCCATTATGC CAAGTAAGTT
    22501 GGTCATGACA TTTGAATTCC ACATCGAAGT ATGTGCCTTG TCTAACATAC ATTCAACCAG
    22561 CTTCTACATT GTCGAAAAGC GCCAACTCCG CCCCGAACGT GCCCTTGATA TCCATTACAC
    22621 GCAGCCCGGT GGCATCACTG GCCACACCAT GCTTTTCTGC ATGCTTCTAA TGTACACCAC
    22681 CGCCCATGCC AAAATCCGCC AGCAGTCTTT CGAGACATTC TGGTACACCC ACCATCTTTT
    22741 TATCCCTTTC ATGCTTGGTC TTTATACCCA TGCCACTGGC TGTTTTGTGC GTGATACGCC
    22801 AACGCCTTTT AGCCCCTTCG CTGGTGCTAA CTTCTGGAAC CACTGCATTG GTTACCAGGG
    22861 CTGGCGATGG GAGCTTTGGT CTGGTGGTCT GTATCTGTTT GAAAGATTGT ATCGCGAGGT
    22921 TCGTGCCCGC CGTGAGACCA CCATCACCCG TGTCATCCGC CATCCGTATG ATGTGGTTGA
    22981 GATCCAATTC AACAAACCCT CGTTCCGTTA CAAGGCTGGT CAGTGGCTGT TTCTACAGGT
    23041 GCCAGCTGTG AGCAACTTCC AATGGCACCC CTTTACCATC ACTTCATGCC CCTTTGACCC
    23101 CTACGTCTCG GTTCATGTGA GACAGGTTGG CGATTTCACC AAGGCTCTCG GTAATGCCTT
    23161 GGGTGCTGGT GAAGCTCAGT CAAAGTTGTA TGAAGACCCC GAGGCTGACC CCATGGCCAT
    23221 GTATGAAATT GCCCTCCGCA ACGGAGATGA GATGCCGCAA CTACGAATTG ATGGTCCCTA
    23281 TGGAGCGCCA GCCGAAGATG TATTCGAGAA CGAGATTGCT GTTCTCGTTG GTACTGGTAT
    23341 TGGTGTGACG CCTTGGGCGT CTATCCTGAA AAATATTTGG CATCTGCGCA ATGGACCGAA
    23401 TCCCCCCACT CGTCTGCGCC GTGTCGAGTT CGTGTGGGTG TGCAAAGATA CGTCCTCGTT
    23461 TGAATGGTTC CAGAGTCTGC TGTCCAGTCT TGAAATGCAG GCATCGGCAG GTGGGGCCGA
    23521 GGGTGACGGC TTCCTCCGCA TTCACACATA TCTGACGCAA AAGCTTGATG CCAACACGGC
    23581 ACAGAACATT ATGCTTAACA GTGTCGGCTC AGACGTGGAC CCGCTCACAG AACTCAAGAC
    23641 TCGCACCAAC TTTGGCCGGC CCAACTTTGA CCGTCTGTTT ACATCAATTC GCGACAGCAT
    23701 TATGAACAGA ACATACATGA GTGGTTTCGA TGGAAGCACC AATACGACAG TGGGAGTGTA
    23761 CTTCTGTGGT CCATCAGCGG CCGCCCGCTC CATCAACACA GCAGCGAAGA AAGCGACAAT
    23821 TAATGAGGTA CGCTTCAGAT TCTGGAAAGA GCATTTCTAA GGGGTTCTAT GGTTATAGGG
    23881 AAGGGAAGTT TTGACAGCAG GGCGCGAAAG GAATATGCCA GAGGAAAGTT TTGTAATGCG
    23941 TTTCACATGT TTTTTGTTTG AATGCCAGAG GCTTAGTTAT GTGAGCTGAT TTTGACCCGT
    24001 GGAGTATTCT CCGACCCCGT TTTCTGTTTT GTTTTGCAGC GATGATCAGG GGTACTTTTT
    24061 TTTTTTTTGT TTTTATTTAT TTTTATAGTC ACGCAGGAAG CTGTCACGTG CAGAGCAACC
    24121 TTAGGGTCAC GGCCCGAGGT AGGTGCATGT GAGTCACAAC CTCATCCTTG TGGGGACATG
    24181 CGGACTTCTA TGTGGAGGAC TACGGCTGAC ACCCGCATTG CGCAGGGTGT GAAGAGATAG
    24241 CTACGTGGGG CACGATGAGC TACAAACCTA AGGGTTTCGT GTCTGGGGTC TTTCGGCCGG
    24301 ACCAGACACG GGCAGGGGTG ATGTTGGGTG GTAGTGGACA GGTGCAGAGT ACCGTGTCAG
    24361 GAAATCGGAG TTCGCAAGGA ACTGGGCAAA ACGGGTGGTG CCCTCCGGGG AGCCGAGGAG
    24421 GCTCTGGATG CTCCCGAGGC GGAGTCTGGG TGCGGCGGCC TTCGCTTGCC GCCGGGCGGG
    24481 TCTGCAGAAT AGGAAGTGAG TGCGGGCCTT CGGCATACCG CACGAGCAGT TCCACCTCTC
    24541 CGGGGGGTGG CCTAGCTTCT CGTGGTACAG TGCGAAGTCT CCATGGGCCG TGCGGCACTG
    24601 TAGGATGAAG CTCAGGTAGA AACGGGGCAG GGAGAGCTCC GGTGGGGCCT TTGTGTACCA
    24661 TGGAATCTGG AGTTCCAGGT AGGTGCCGGG GATATGGTTT TGCCAGTATG TGGCGATGTC
    24721 TCTCACGTGC TCAGCCCGAG CCCACGATGC GAGAGCTGCG AGGCTAACCG GGGTGGGGCC
    24781 CCCGGGAGGG GGCGAAGATG CGGCGGTCTT GGCGGCCCGG TCGGCCGCTT CGTTGCCCGG
    24841 GATGTTGGCA TGACCGAGGA TCCATTGTAC GATGACCCGT CCTGGGCCAG GAGACATGGG
    24901 GTTGCGCGAG CGTGCTGGCC ACTGGGCGGC GGTGGCGCGG AAGTCCAGGA TGATGTCTTG
    24961 CGACGATGGT GTGGGATGGC CGACGAGGAG GCGATACGCG GCTTCTTGTT TGTCCGGCAT
    25021 GATGACAACG TTCTCAGCGA AGGCGGAGGC AGGTGACTCG AAGGCGGCTT TGAGGCCAGT
    25081 CAGGGCCCCG AACAGCTCGG CGTCGTAGAC TTCCATCATC TTGCCCAGAT GAGTGGCGAC
    25141 CGGCGGTAGG TCTAGGCCAG CGATGTACAG TGTCGCGGCT GCTCCTGTGG ATCCGTCCTG
    25201 CAGTTTGCTG CCGTCCGAGA AGACTTGCAG GTCGCAATAC GGGATGCGGG CGATGCGTGC
    25261 TTTGGCCGCG CGGGTCTGGC GGTCGCTTTT CATCTCTGGA GGCTTGGGTG GTGGGTAGCT
    25321 CAGCGGCAGG ATGCGGGTCG CGGCGGGTGC TCGAGGCAGT TCGTTGTGAC GGAGGGTAAG
    25381 GCGCGTGTGC ATGCGGGCTC TGGCCATGAT CAGGGGTACT AGGCTGCACT TACACGGATA
    25441 TAAATAACCC TACCCCTTTC TGTTTATGAG GGTTAGGTCC GACTATCTTA GCACACTGAC
    25501 AACAACAGCA AAGCCATGTT TGCTCACAAA AAGTATGTAG TTATTGATGG GGTTCGCGGT
    25561 GAAGCAAGGA ACACTAACTC CTCCAGTTGA TCTTGAGTTT TTTTCATCAA GTTGTATATT
    25621 TCTGTAAGTT GTAGTAATTT ATGTGAGAGT CATGGATGTT CCGCCTCACC TTAGCGTATG
    25681 CTTCTACCGG CCCCGAGAGG TATAGTTCTC CTTTTTTTGT TTCGTTTCTT TTTTTCAGTT
    25741 GAATCTTCGC CCCGAAGAAA GCCTCATAGT ACATGGTTGC GATACTTCTT TATCTTGAGA
    25801 GTCGGAGTGG ATCAACAGAC CCGGACCTCT TGTATCTGTA CTTGTATCTT GTACAAGGAC
    25861 AGAAGGACAT CACATATGCA CACATGCATG TTGTGGCCAT CCGCTTTTGT CTGATTGTGA
    25921 CAGAGGTGCT TTTGTACAGC CCTGATGGCC GTTGTCATCG CATCACGACC GGTGCAAGGC
    25981 TGTGTTTGTC GATCGCAATA TGCTTACAAC CACCATCGAA CAAGGCTGGA AAACGCAAGC
    26041 CTAAGGGAGA TGAGGCGCAT GGTGCCGCGG GTGCCGAAAA ACAACCTGAG CGTAGTATCA
    26101 AAGAACCAGC TGCTGGTTGC CTGTTGTTGA AAAGCTGGGG GCCAGGGAAA CTGTGTTGAC
    26161 TGGGTTCTTC GGTTCGTTTA CTAGCGCCCG CGCTCGGTCT AGACTGCCGC ACGACGGGGG
    26221 TGCCTGGCCC TAGTCTTGCA TTTGGCTGGC TGGAGCGTGA TCATGATCGC CTCAATGTTG
    26281 ACGACGACAC GGTGAGGCAG AGTGACAACG GCAGCGAAGA CAATAAAAAA CAAACAAGAC
    26341 ACAGAATACC TCGACAAAGG GGAGGGGGAG GGCATATAAA AAGACGATGG CATCGTCTGT
    26401 TGCTCTCTAC CAATTCCTCT CACCATCATC CACCCCGATC TTACAAGAGT CCTTTGTCGT
    26461 CATTCCAGCT ACAGTCACTC TTTTTTACAT TCCCTTTTCT TTCTCTAATC CTAACTCTAA
    26521 CTTCGAATAC CCTCCTCCCT ATTCTATCAC GATGCGTGCC ACTCAGATGT TCATTATTGC
    26581 CCCGGTCATG GCCGGCCTAG CTGCTGCTAC CAGCGCTGCC ACCACCGAGG GTTGTGATGC
    26641 GGACAAGGGA GAGAACTCGT ATGGCGGTTC TTTGCCTGAG CTATCTGTGT CCAAGCCCAA
    26701 CGGTCCTAGC ACGACGACTG CCAGCTTCGC TGTTGGCCAG GCTCCCTCTG TTACTCTGAG
    26761 CAACAGTGGC TCGTACGCTA CTGGCACGGG CTTGAAGACA GAAGGCTCTG GATCCAAGGG
    26821 CTCTAACCCC GGGGAGTCTG AGGACTGCGA CTGTGACGAC GATGAGTCCT CGGGCTCGCA
    26881 GCCCAAGAAG CCGAATTCCG GCGCCAAGAC CACTCCTAGC ATCAATGACG GCTCTGCTCC
    26941 TTCCATCACT CCCGGCAATG AAGCTTCATA CGGCTTTAAC AACAGACCCT CTAAGCCTGA
    27001 GGGATCTATA CCCAAGGCCC CCGAAGGCTC CGACTCTAAG AAGCCCAGTG CTAGCGTCAC
    27061 ATCCACCAGT GCTAGCGTTG CTGTTGGCAC TGCCCCGTCG ATTACTCCTG GTGCCCGTGG
    27121 CTCGTACGGC TCGGGCAATG TTCCCACATC TCCCAAGCCA TCTGATAGCA ACTCTGGAGG
    27181 CAAGGATTCC CAGAACAAGG GCTCTGACAA CGGCAACTCC CATGACGAGG ACTCGGGCGA
    27241 CGAGGACTCG GATGATGAAG ACTCGGATGA CAAGGATGGC AAGGCCAGTA CTAGCTCCAA
    27301 AGCCGACAAG GTCCCTTCTG TTACAGGCGG AAACAGGGGC TCATACGGCA GCACTAATAT
    27361 CCCCGAGGTC CCCAAGGTCC CCGACCACGA GGGTTCTGAG TCCAGCACTT CCGCCAGCTT
    27421 CGCCGTCGGC ACAGCTCCCT CTATTACCCT GAAGCCCACC GGCTCCACCA CCGCCCCCAG
    27481 CTTCGCCGTT GGTACCGCCC CCTCTATTAC TCCTGGAAAC GGCGGCTCAT ACGGTAGCAC
    27541 TGATATCCCC GAGGTCCCCA AGGTTCCCGA CCACGAGGGT TCTGAGTCCA GCACTTCCGC
    27601 CAGCTTCGCC GTCGGCACGG CTCCCTCTAT TACCCTGAAG CCTACCGGCT CCACCACCGC
    27661 CCCCAGCTTC GCCGTTGGTA CCGCCCCCTC TATTACTCCT GGAAACGGCG GCTCATACGG
    27721 CAGCACTGAT ATCCCCGAGG TCCCCAAGGT TCCCGGCCAC AAGGGTTCTG AGTCTAGTAC
    27781 TTTCGCTAGC TTCGCTGTCG GTAGCGCCCC GTCCATAACC CCGAAGCCCA CTGGGTCGCA
    27841 ACCTACTGAC GTTGTTCCCA GCGGATTTGC TACCTCGGTC ATCTCTGCCT TTGGAGGCGA
    27901 TAAGTCCAGC TATGGCAATG ATGTCGTCAA TGGCTTCAAG TCCAGCGCAT GGACCAAGTT
    27961 TGGCTCTGGA AGCGGTGCTG TTCCCACCTC CATCCCGGGT TCCAGCTACG GCTTCAACCT
    28021 CGGCAACAAG GGCGATGACA AGAACAACGG CCTGGGTGAC ATTGTCGCCA CCATTGACGA
    28081 AATCCTGTCA GAAGCTGCTG AGACTCTGGG GACCATCTTT TACGGTATTG GTTCGCGCCT
    28141 GGAGTCGGAC TGCAAGGAGA AGGACTGCTG GGACAACGGC CACTGCAGCT TTGTTGACTA
    28201 CGACTTGCCC GCTGGCATTG ATGGCACCGC GTCCGTCGCC GGTGACATTT GGAACAAGGG
    28261 TTCCAACTGC GGTGGCTGTG TCGAGGTCAA GCACGAGGGT CAGACTTACA CTCTGATGGT
    28321 CACCAACGAA GCCAGCTCGG CCGACAACGC CACGCAGCTG GAGCTAACTC CTAAGACCTG
    28381 GGACCTGTTC ACCACCAGCT CCGACACCCA CGTCGTCTCT GGCCTGAAGT GGAACTGGGT
    28441 GGCCTGCCCC ATCGAGGAGG AGCCCCTCTG GGTCCGCCTG CACGCTGAGG CCAACAAGCA
    28501 CTGGTTCGCG GCCACCATTG AGAACGGCCG TGAGCGTACG GCCAAGATGG AGGTGTCTGC
    28561 CAACTCTGGC AAGACCTGGG TCGACTGCTC GGTCAACGAC TACAACCTGC ACGTCCTGGA
    28621 CGAGTCGCTG GACGTAGAGT CTGTCTATGT CCGCTGCACT TCCATCACTG GCAAGATTGT
    28681 CACCGTGCCT GATGTTTCCA TCACCGGTAG CAAGGTTGCC AAGGCCAAGG ACAACTACTT
    28741 TTAA
//
LOCUS       Be.rouxiae_LT1_alpha_pheromone     11664 bp    DNA     linear   UNA 
DEFINITION  Berkeleyomyces rouxiae LT1 DNA, scf7180000014557, whole genome shotgun sequence
FEATURES             Location/Qualifiers
     Transcript      complement(1..1387)
                     /score="0.8"
                     /source="AUGUSTUS"
                     /g4.t1
     CDS             complement(join(1..35,100..1387))
                     /score="0.85"
                     /score="0.8"
                     /source="AUGUSTUS"
                     /transcript_id="g4.t1"
                     /gene_id="g4"
                     /frame="[10278..11565: 0, 11630..11661: 2, 11662..11664:
                     0]"
                     /label="Arginine N-methyltransferase 2"
     gene            complement(1..1387)
                     /score="0.8"
                     /source="AUGUSTUS"
                     /g4
     Terminal        complement(1..35)
                     /score="0.8"
                     /frame="2"
                     /source="AUGUSTUS"
                     /transcript_id="g4.t1"
                     /gene_id="g4"
     intron          complement(36..99)
                     /score="0.8"
                     /source="AUGUSTUS"
                     /transcript_id="g4.t1"
                     /gene_id="g4"
     Initial         complement(100..1387)
                     /score="0.85"
                     /frame="0"
                     /source="AUGUSTUS"
                     /transcript_id="g4.t1"
                     /gene_id="g4"
     Transcript      2640..5242
                     /score="0.68"
                     /source="AUGUSTUS"
                     /g3.t1
     CDS             join(2640..3212,3271..4890,4961..5242)
                     /source="AUGUSTUS"
                     /transcript_id="g3.t1"
                     /gene_id="g3"
                     /score="0.8"
                     /score="0.9"
                     /score="0.93"
                     /frame="[complement(6423..6425): 0,
                     complement(6426..6704): 0, complement(6775..8394): 0,
                     complement(8453..9025): 0]"
                     /label="Vacuolar transporter chaperone 4"
     gene            2640..5242
                     /score="0.68"
                     /source="AUGUSTUS"
                     /g3
     Initial         2640..3212
                     /score="0.93"
                     /frame="0"
                     /source="AUGUSTUS"
                     /transcript_id="g3.t1"
                     /gene_id="g3"
     intron          3213..3270
                     /score="0.91"
                     /source="AUGUSTUS"
                     /transcript_id="g3.t1"
                     /gene_id="g3"
     Internal        3271..4890
                     /score="0.9"
                     /frame="0"
                     /source="AUGUSTUS"
                     /transcript_id="g3.t1"
                     /gene_id="g3"
     intron          4891..4960
                     /score="1"
                     /source="AUGUSTUS"
                     /transcript_id="g3.t1"
                     /gene_id="g3"
     Terminal        4961..5242
                     /score="0.8"
                     /frame="0"
                     /source="AUGUSTUS"
                     /transcript_id="g3.t1"
                     /gene_id="g3"
     Transcript      complement(5879..7549)
                     /score="0.82"
                     /source="AUGUSTUS"
                     /g2.t1
     CDS             complement(join(5879..6994,7079..7476,7537..7549))
                     /score="1"
                     /score="0.85"
                     /score="0.97"
                     /source="AUGUSTUS"
                     /transcript_id="g2.t1"
                     /gene_id="g2"
                     /frame="[4116..4128: 0, 4189..4586: 2, 4671..5783: 0,
                     5784..5786: 0]"
                     /label="Hypothetical"
     gene            complement(5879..7549)
                     /score="0.82"
                     /source="AUGUSTUS"
                     /g2
     Terminal        complement(5879..6994)
                     /score="0.97"
                     /frame="0"
                     /source="AUGUSTUS"
                     /transcript_id="g2.t1"
                     /gene_id="g2"
     intron          complement(6995..7078)
                     /score="0.97"
                     /source="AUGUSTUS"
                     /transcript_id="g2.t1"
                     /gene_id="g2"
     Internal        complement(7079..7476)
                     /score="0.85"
                     /frame="2"
                     /source="AUGUSTUS"
                     /transcript_id="g2.t1"
                     /gene_id="g2"
     intron          complement(7477..7536)
                     /score="0.85"
                     /source="AUGUSTUS"
                     /transcript_id="g2.t1"
                     /gene_id="g2"
     Initial         complement(7537..7549)
                     /score="1"
                     /frame="0"
                     /source="AUGUSTUS"
                     /transcript_id="g2.t1"
                     /gene_id="g2"
     Transcript      complement(11313..11664)
                     /score="1"
                     /source="AUGUSTUS"
                     /g1.t1
     CDS             complement(11313..>11664)
                     /codon_start=2
                     /label="Alpha pheromone"
     gene            complement(11313..>11664)
                     /score="1"
                     /source="AUGUSTUS"
                     /g1
     Terminal        complement(11313..11664)
                     /score="1"
                     /frame="1"
                     /source="AUGUSTUS"
                     /transcript_id="g1.t1"
                     /gene_id="g1"
ORIGIN
        1 CTACGACAAA AATGTGCATA TGGGAAGGCG GTAAGCTGTT AAAAATGCGC GAGTTAGTTG
       61 ATGCCTGAAA CCAAAAGCAA AGGAACTCGA AAGACTCACT ATCAAGGGTC CAATATCTGC
      121 GTCTTACGCC CTCCCACTCT CCCTTGCCGG CTTCCTCCAT CCCCTTCATA TCGACGGGGA
      181 TCTCGATCCA CTCAATATCC ATGGCCGCCT CGGTCACATG CATTTCGACG ACCTTGGTGT
      241 ATACGTCGTA ACACACGCGT CTATCCGCAC CCAGTCCGTT GAAGAAGCTG AAGCGGCCGC
      301 CGTCAGCCAG AAGCGCAGGC ACGAACTCGG TGAAGAACAG CTTGAGCTGG CCATAGTCTT
      361 CGCCAAAGGT GTCAAAGTAA ATAGCATCGT ACTGCTCGCC GGTAACGAGC AGCTCAGGCA
      421 AAATGCCCTG CCACTTGCCG GCATACATCT TGAACGCGCC CTCCTCGGGG CCCGACGCCT
      481 CCCACTCGGG CCCAAAGGCA CAGGCGGGCG AGCCGTCGGC GTTCTTGGAT GCGGCGTATG
      541 CCAGCACGCC CTCGTGCGCT TCGATGATGT GGTGCCGCGA TGGCTTCGTG GCGGCAAACA
      601 TGCCGTCGAC TATGCCCATG CCAAAGCCAA TGTTTAGAAT GCGTGCGCCG CTGGGTAGAT
      661 CGGGCAGCAA GGCATCGACG CTGCGCCGCA TGATGTCGGT CTCCCATGCC ATCATCACGC
      721 CGTTGCCGCC GTCGTCAACT AGCTTGCCGT CGGAGTAGGT TAGTTGGGCC TTGAGGTAGT
      781 CTTCGCTGTT GACGTCGCGG GCGGGCTCGG CGGACGTGGG GCTAGACTCG GGTGCCTCCT
      841 CTGCCACATT TGTTGTAGCA TCAGCACTGT CATGTGTTTC GGCTTGTTCT ACTGCGGCAG
      901 TGCCGTCTTC CTCGTCCATA TCAATGTCCT CATCTTCGGA ATCCAGCTCT TCATAGCCAT
      961 GGTTGTCAAG CAAAGACATG AGCATCTCGG CGCGAACGCC AGCGTCGACG CACAGCTCAT
     1021 ACAGACCCTT GCGGCCAAGT CTCAGTGCCA CACACCCGGC CGTCTCGTCA TGATCGTCCA
     1081 GATCGTTCCA GATGGCGCCG CAGAAGAACA ATTCCTGCAT CGCCTCGCGC GCCTCCTCCA
     1141 CACACCCATC CTCGCCCTCG GCGCCGTCGT CTTCAGGGTC TGCCGGCCCA CACGCGCGGA
     1201 TAGCGGCGTG GAGCGGGGTC TCGCGCGTGG CGGGGTCCAT GCAGCTGGCT GAGCCAGGCT
     1261 CCTGGAGCAG GCCATTCAAG CCGCTCTTGT CATGCGCCCA AGCGTGGTGC AATATCTCGC
     1321 GGGTCGGGGA AGGACAGTCG GCGGAAATGC GGGCAGCGAG GGAATCATCA ATGGGTTTGG
     1381 CAGCCATGGC GGTGGGCGGG GCAGCAGAGG CGTCGGTTAT GTTTGCAGTC GCACTCTTGC
     1441 TCGAGTCAGA CGATGGAGGG GCTCAAGCCT GGAAAAAAGA AAAGTGACAA GATCAAAGTT
     1501 TAGACTCTCT CTGATCAAAA GACCATTAGT ATCCTGACAA TTTCCGCGCT GAGATTGGAA
     1561 TATACAGTTT GGCAGGTTGG CAGGCAGAAC TGAGCTGGCA CCTCAAGTCA AAAATCACAA
     1621 AGCCCCGCGG CGACTGTCGA GTCAAAAAAT GATAAGCTTC ACAAAATGTC TGTGTCACCG
     1681 TAACGTGAAC CGTGCCGGGC AGGTGCAGGC AACACAGCCT GCCCAGGAAC ATTTCGTAAG
     1741 TGGGGCCGTC GGGTCAGCAC GTGCATGGGC ACTGCCGTGA TAATTGATGA TGGATGAGCT
     1801 GCGAAGCGAA CTTATTTGAC AGCGCGATCA GGGCTGGACT AGCTTGGGTT AGTAACTAGG
     1861 AAGAGCTCGT GGAAGCAGAG GAAGCAGAAG CAGAGAAACC ACAAGCAAGA CTCACTGGTC
     1921 ATCCAAAGCT CCGACAACTG TTCCCTTGAA GCCCGACCAG GCACAGGCAG GGATGGCGGT
     1981 GCAGTGCTAA TTTGCTGTCA AGATTATGGT GCAGACCCTA ACAAGCTTGG ACATGGATTG
     2041 CATCATGCAG CAGAGCAGTT GCTGTTGCTG GCAGACAAAG CAACACCAAC GCCATCATCC
     2101 ATTTTCGGAA AAGAACGCGT GCCGGTCCGT CTCATTATGT AAATCCAGTC ACACGCAACT
     2161 ACTTGGTAGT CAACTAGTTC TGATAGAAGC ATCGCACCAA TGGCAGGACT GGCTTGTTGC
     2221 ATGTCCAAGA TTCGGTCTGG AATTTCTCAC CGACTCACCT TTTTCTTGAC TTGCGTGTGT
     2281 TTCTTTTCTT TCTTTCTTCA CCTCCTCGCA ATCGTTCAGT GAAAACCTCC ATAGTCGTTT
     2341 TTATTCCAAC AATTATCTGT TTTGCTTCTG TTATTTCACT CGCTTCGCTC TTTTTTTTTG
     2401 TTGTTTTCCT GCAGAGACCC AATTCTCGCC TTCATTCCAG GCAGTGCAAG AAAGCACAAT
     2461 AAAACAAAAA AGTCAGTGCT AGATGCTTGG AGGCGAGCCC CAGCCAAGCT AAGCGCAGCC
     2521 CTTTTTAGCT AGCGTTCTGA GGCCTGTATT ATTACTGCTG CTATTTGGCT CTTTATTTAT
     2581 TTTTCGCCAT CCATAACATC TGCTTCTTCT GTTCTTTTCC CTCTTCATTC AATCCATCCA
     2641 TGCTGGTGAT TGAAGACCTG AAAACCCGAA AAACTGTCTG GAAATCGAAT CGCATCGGCA
     2701 ATCCTCTCCC CAAAGTCCGC CCTGGTTTTA TCGTTATGAA GTTTGGCGAG CAACTACGTA
     2761 CGAGCGTCAT TCGCGAGTAC GAGTGGTCCT ACATCGACTA CGACGGTCTC AAGAATGATT
     2821 TGCTAGACGG CGTGCGCCGC GGCAGCTCTG TCACTGCCAA CGACACCAAG GGCAAAGGTA
     2881 AAGCCCAGGA CAAGGCAAAG GCCGCTCAAG GCTGGTCGGA AGACGACGAG GCGCGTTTTG
     2941 TTGCCAAGCT TGACGCCGAA CTCGACAAGG TGCACACCAA GCAAAAGGTC AAGGCCATGG
     3001 AAATCTCGCG ACGCATCCAA CTTAGTGAGA AGGAAGTCAA CGAGGTTGTC GGCCGCTTGA
     3061 ACGAGCGCAC CGTTGGTGAA GATGCGCCCA GCGAGGAGGA GTTCATGCTG CTCGAACAGG
     3121 ATCTCAGTGA CGTGATTGCT GATGTGCATG ATCTCGCCAA GTTTGTGCAG CTCAACTACA
     3181 CGGGCTTCTA CAAGATCATC AAGAAGCACG ATGTACGCCC CCTTTTTCCT TGGTCACGTT
     3241 CGTTTCTATC TCAAAGTTAC TGTCTTGCAG GCTGCTAACA ACTCTTTTCC TTTCTTGCAG
     3301 AAACTCACCG ATTGGCATCT CAAGCCCGTT TTCGATGTCC GTCTCAAAGC AAAACCCTTC
     3361 TACAAGGAAA ACTATGACGC ACAGGTTGTC AAGCTTTCCA AGCTCTGGGA CCTCGTCCGG
     3421 ACCCGTGGAA ACCCCGTCAA GGGCGACAGT TCGGCTGGTG GAAGTCAAGG CAGCTTTGTC
     3481 CGCCAAACCA CGAAGTACTG GGTGCACCCC GACAATGTCA CCGAACTCAA GCTCATCATC
     3541 CTCAAGCATC TTCCTGTGCT TGTCTTCAAC CCCAACAAGG AATTCGAAAT CGCCGATTCT
     3601 GCAATTACCT CGATTTACTA CGATAACCCT GATACCTGGG AGCTATACGA AGGTCGTCTG
     3661 AAGAAAACCG AAGGCGCTGA AGCAATTCGT CTCAGATGGT ATGGCGGCAT GAAGACAGAC
     3721 ACCATTTTCG TTGAGCGCAA AACCCATCGC GAGGATTGGA CTGGTGAAAA GTCGGTGAAG
     3781 GCGCGTTTCA GCATCAAGGA AAAGAACGTG AATGCCTACA TGCGCGGTGA AATGCTCCCT
     3841 GCTGCACTGT TTGAAAAAGC GCGCAAGGAG CGCAAAAAGC CCGAGAAGGC CATTGCCGAG
     3901 GATCAGCGTC TTGCCGCTGA GATTCAGTAC GAAGTGCTCA AGCATGGATA CAAGCCTGTG
     3961 TGTCGGTCAT TCTACAACCG TACAGCGTTC CAGCTGCCTG CCGATGCCCG TGTGCGTATT
     4021 TCCCTGGATA CGGAACTCAC CATGGTCCGT GAGGATAACC TTGATGGTGC CGTTCGAAGT
     4081 GGTGACAACT GGCGCCGCAT GGACATTGGC ATTGACTGGC CCTTTTCACA GCTGCCTGCT
     4141 GGCGATGTTG AGCGTTTCCC CTATGCCGTC CTAGAGGTTA AACTTCAAAC GCAAATGGGC
     4201 CAGGAGCCCC CGGAGTGGGT TCGCCAACTC ATCTCCAGTC ACCTGGTTGA AGCTGTTCCC
     4261 AAGTTTTCCA AGTTCATCCA TGGAACCGCC ACCATGTTTC CTGATCGCAT TAACCTCTTG
     4321 CCTTTCTGGT TCCCTCAGAT GGACGTCGAT ATCCGCAAGC CCGTGACCCA CGATTTCGGC
     4381 ATCAAGCGAC CTTCAATTGA GGCGACGGCC TCGACCTCTG ATGATGACGA CGACGACTTT
     4441 GCCTCAGATG ATGATGACCT CCCTTCAACA TCCCGCAGCG GCCCAAGCAA TGGCCAGGGC
     4501 CTTTCCATGA TTGCCCCCAA CTCCATCCCC AATGGCGACG CCGAAGGCCA AGTCAGCGAC
     4561 TCGCCTGCCG CCAACGACTA CATTTACGAT TCCGAAGACG AATACGACGA GGACTACAAC
     4621 CTCGAGGTCT CTCGCCGTAT CGGCGGCATG ACGTACTACG CTGCTTTGGC TCAGAGCACG
     4681 TTGCGCAAGG CCGGCGCCGC TGTCAAGTCG GCCGTGATTC CGGCTTCCCG TGGCTCTCAG
     4741 ATTCCCCGCA ACGATCGCCT GCGCATGCTC TATGGCGCGC AAGAAATTCA GAGCAAGCGC
     4801 TTCAAGGCGC CCAAGGGCAA GAAGATTCAT GTGCCGGTGC GTATCGAGCC CAAGGTTTAC
     4861 TTTGCGGCAG AGCGTACATT CCTCGCTTGG GTAAGTTGAT TTTCCCTTTC TTCGTCATTT
     4921 GATGCACTAG ATGCTAACAA TTTGCCTTGA CCATGTACAG CTCGAATATT CCATCTATAT
     4981 TGGAACGATT GCCGTAACTC TGCTCAACTT TGGCACTAAG CCGACTACTG CGTCCTTTAT
     5041 CGTTTCGGGA GCCTTTACGC TCATTGCCAT CATGGCCCTC ATGTACTCAG TCGGCATCTA
     5101 CCTGTACCGC AGCACGGCCA TCCGCACCAA GCGCGTCGCC AAGTACTATG ACCGCTGGGG
     5161 CCCTTCGATT CTCTGCGCGT GCTTATTCCT GGCGGTCGTC TTGAATTTCG GATTCGAGGG
     5221 CCGGGAACGC GGAATTTGGT AAGACATCTG TCCCGGGCGC AGCACTCTTG CAAAAACCTG
     5281 CACAAGTTGG AAGCGACACT GGGCCCGGGG TCTTTTTTTT TGTTTTGATG TCTACCCTGG
     5341 TTTTTTGCTA TTGATCTTGT TTAGTGTACG TCATGTGGTT TTCTCCTTTT TCTTTTTCTC
     5401 CTTGACTTGG TTTTCTTGTG TTGTAGTTAT AGCAGCATTG TTTCTTTTCT TTGCATTGTT
     5461 TTGCTCCATC GTGTATTACT TGCGTCTTGA ATATAATACA AACATAGTCT ACCTCATGAT
     5521 GTGTGTTTCA AGAATACTTA TTGTAAACCT TGTTGGATAG TTACACTGTT CATTCATTAT
     5581 GTATACGTGC CTAGATGCTA AAAAAGGACT AAGTACCGCT TAGAAGTAAC ACAGCCTAAG
     5641 CGGCATCCGA GGCCGAAGAT ATTAACAGAC TTGGAAGAGG AGACTTGGCT CATGAAAAGA
     5701 GAAGACTGCC ACACTCCGAC GGTAAGGAAA CCAGCCTGAC TGATTATATG AAGGAAAGAC
     5761 GAAGAAGAGA AGAGAAGAGA AAGGGAAACA AAAAAGGATA TAAAAAAACG CCTGAGCAAA
     5821 CCAACGCAAC CCAAAAGACA AAGCCCAATG ACTACAAATT TTCACGCAGT GAAGCTGTTT
     5881 ACAAAGCATG CGTGTAGCCA CCAGAATACG ATCCAGGAAT CGGAACTGAG TCGTAGACTG
     5941 GCTCATCTGC CGCGACCGGA GCGGGGGGCT GTTGCGGCAA AGGTGACGGG GAAGGAGAGC
     6001 GTGTCCGCAC CGGCGAGTCA TGGAGCACGG GAGCCGGGAA CGGCGGGGCG GTCGGGGAGA
     6061 TTGGCGACAT GCCGTTAGCT TTCGGCGTAG CACTCGGGGC TTTCGACGGG GGCGCCTGCA
     6121 GCTTGAAGAG AGCGCCGGGC GACGACGGGG ACGGCGACGA CGAGAGCGCA GAGGCCTGGA
     6181 ACTGCGACAC GGGCTCCGCC ACGCGAACGC CCGGCGTAAA CGGCGACTCC TTGGTGGTTG
     6241 TCTGGCTTTC AATGTCGTTC ATGCTGGCAA AGGTGCTGGG TGCGAAGCGC GGCGAAAAGG
     6301 CGTAGGTGCT GAGGGCGGGC GACTTGGGGC CGGCGAAGCC CGGGGTGTTG GGGGCGCTCT
     6361 GCATGCGCAG CTGGGCGAGG TAGAGGTCGG AGCGGGCGCG GTTGCGGCTG TCCATGGTCT
     6421 TGCGGAGGCG GCGCTTGGTG TAGTAGCGGT AGAAGATGAC GGTGTAGAGG GTGATGCAGA
     6481 TGACCTCGAT GACGATCTCG ATGATCATGC AGATCAAGGC CCAGTTCTGC AGGCGGCACA
     6541 CGAGCGCGTA GTCGACCTTG TCGCTAAACA CCTGCGAGCG CTTGTTGTCG ACGCATGACC
     6601 AGCCCCAAAT GTCCTTGTTG TCGCTGTTGT TGCGTTTGTA CTGGAAGATG CCGGCCGAGA
     6661 TGGCCCACAG GATCATGGAC AGGATGAACC ACCCGATGGC GAACATGGTG TAATATGTCT
     6721 GCACCTTTTC GGCGCGCCGG TGGCCGCCGC GGCAGTACGC GAAGAACACA ATCAGGCAGG
     6781 CTGTCAGCGA GATGCAAGCC ATGGTGAGCA CCAGGATCTG CGGCCACATG GTGGTGCCCT
     6841 TGGCCCATGC GGGCATGGAG CTCTGGCTGG GCAGCGACTT GGTGCTGTTG AAGATGGCGA
     6901 GAGTGGAGGA GATCATGGCG AGGATGATGA GCGAGCAGCC AAAGTTGACG AAGCGCAGAG
     6961 CAAACTTGGC GAGTCTCACG CGGCCCTTGA CTTTCTGCAC AGTTCCCAAG ACGGACGGTT
     7021 AGTAACTGAG TTGCCGGCGG GTGTGAGCCA ATAGATAGAC GGCAGGGCGG GTGCTTACCA
     7081 CATCGCGAGC CTGCTCCTTG TCAGTGAGCG CCTCGTGCTT CTCAATGACC TGCTCCTCAC
     7141 GGAAGGTCGG GCTCAACGGG CCATCGGCCA GCCTCCGGGG GCCGGTTGGC GAGCGGAGGG
     7201 CGCTCTTAAG CGGCGACATT GGCGGAGCAA GGCGGTTAGT GGCGTACTGG GGAGGGTGCG
     7261 TGGACGTGCT GTTGATGTAG CCGAAGCCGA CGTCGGCCAC CTTTGGGTCC GTGAAGGGCG
     7321 ATTTGCCGTC AATGGGAGAG TGCACGGCGG TGGCTTCGAC GAAGCGCGGG GTGCGCGGAT
     7381 GCTTGAGTGA GTCTGTCGAC GAGCTGGAGA CAGATCCGCT GGAGAGACTG CGCGATGGGT
     7441 GCAGGTTGAG GGCCGCCGGC CGCTTCTTGT CGTCTGCTTG GCTGTGGTGT TAGTTTGGCA
     7501 GGTTCGTGGT GAAGCCAGGC GTCGAGCTCT TCCCACCTTG TTGAGACATT GTGTCGACTA
     7561 GGCGTCTTTT TTTTCTAGCG ATACAAATAC AGAATTATAA GAAGATTGCG TCTTCCAAGC
     7621 GGGACTCGGC TTGGGCGTCC AAAATGTCAC CGATCCGGGA TCAAGAGTAG AGGCAGAAGA
     7681 AGTAATGGAC AATAGAATGA ACAGCAAGTA AAAGACAAGC AAACAAGAAA ACGGAGGATA
     7741 TGATTGGGGG GTTATTGGTG AGACCAGCTG AGGACCAGAG CAGAGGAAGA AGAGGAAGAG
     7801 AGAAATATCT CGCCGACAAT GGGCTACACT GCAGTTTTCT TCTTTTTCGC AAGTCTGGTT
     7861 GGTGTACTCT GTGAAATAAC AGTATCTATC TCGGGGAGAA AAGTCGGGAA CGGGGTGAGT
     7921 GCAGGAGAGA GAGCCAACCA CTGTTAATTA TGAGCGAGGC CTGAGGCCGA TGGGGGTGTG
     7981 CAACCATTCC CGCCCCCTCC AGCACTTTTT TTTCCTTCTC CATGTCTGAC GACTTGGGAG
     8041 CCGGGCGGCT GCAGCAGCTT TTTTTTTTCT CGGCCTCGAA AGCTACTTGT TTCTGTACGT
     8101 ACGCGGCAGC GTATCAGCGA GGGGTGTGAT CAGAAAAAGC CTGGAGGAGG GGGACAATGC
     8161 GACTTACAGC TGGATGCTCC ATGCTGATAG GACGATCCGC CAAGTCTTAG ACGCCCGGAT
     8221 CCTAGGGCCT GAGTCGTCCT ACTCGGTAAT GCGGATCCCG GCCGCTGTGG ATGGAGCAGC
     8281 ATACAGGTAG CGGGATGTTC TGGGCAGAAG AGCCTGGATG CGTGTATTGG TGTATTCTGG
     8341 CCAGAGCTGG CAAAGTCACA GACAATAAGA TGCGCGAGCT GTGCCCATTT TTAGAACTCC
     8401 AGGCCTGCCC CCCTCTCAGA TTCCACCCTC ACACGCACCA TCGGCCGAGC CGGAGCTCCT
     8461 CTCAAGCCTG GCGTAGCATT TGTTGGCCCA GATTTGCTGC GGGCACTCGT CACAGTTCAC
     8521 GCTTCCACTT GGACATGGCA AGCCACCAGG ATTGGGGCCC ACCAGATACA ACGAGGGCAT
     8581 GTCTACAAAT CACGCGCCGA GCTCCTCTGT ATGTGTATCG CTCCCGCCAC GCCATGTGCC
     8641 TTTGCAGAGC ACAGTGCAAC TCTCCTTGTC GGCTAGACAT CCGAGCCACC AGTCTTTCTT
     8701 GCAGTCGCGC CCGCACCCCG CACCCCGCAC CCCGAAGCCA CAACCAGCGG CCCAAACCTG
     8761 GCCGGCTGCC TGTGCCCGCT GGAAGCCAGA GCGTCAGCTG GCCACCCACA ATCCCGATTT
     8821 TCGTCGCAAT AAAAAAGACC CGCATCATCA CTCACGTTGA GCCCGACTTC TCGTCGTGGT
     8881 TCTCTTTCTT TTACCCTTCA TGAGGTCGGG AGTCCAGCCC CACTCTTTCT GTGCGTCCTC
     8941 CGGCACGTCA TTGGCTGGTG CTGCAAGCCG CTTACCGCCC GCGCTAGTCC CGTTTCGGAA
     9001 ACACAGCGTG TAACTGCAGT CCGGCGGAGC GCTCTGATTG GCCAGAACAC CCCACCTATC
     9061 TTGCTCTCGC TGCCAAACCA AAAGTCTTTG TGACACTCCA ACGCGGCTTC CTATTGGCCA
     9121 GCCCACTCAG ACGCCTGCTA ACATGGCAGA GAAACGTGCG ACAGTCTGCA CGAGATGGGC
     9181 GGTAAATTCG ACGGCGCAAA AGTACTGATA CATGGGTGAG GCCGTGAAGA AGGTTACGGA
     9241 TAGACAAGGG AGACGCAGGA AGAAAGGACA AGAGGCCAGG CTGGCCAATG GGAGGCTGGC
     9301 AGGTGCCTTG GCAGTCGCAC TATGTTATGG ACCCTAGGTA ACCCTTGTGG CTAACATCGA
     9361 CAATATCAAC TAGGATTTTA TCAGTGTCAA GTTTCACCTT TTGCTGTTGA GGATTCGTTT
     9421 GTGAAAGCAC TTCAATGTCG AGTCGCTTTC GAGAAAAATG ATACGAGGTT GGAAATCGAT
     9481 AATCTGCTTG CATATGTACA CACCCAATGA ATGGGGATTG CTTGGGGAAA CCAATTTCGA
     9541 CACTCAACAT CACAGAACAA GGGAGTACCT TGGCTTGCGG TGATGTCTTG GCCACATCGT
     9601 CTCGTTATCA TTTGGACTAG ATACACAGAA GCCAGTCGAC TATTTGCTCC GCGTCGATTA
     9661 GACTCTGAGA AATACCGGAA TCCAATGTGG GATATTCTAA GCGTTCCGGT ACTAGCTATA
     9721 TGATTGGACC AGAATGGAGA CTCGAAGAAG GGGTTCTTCG CCCATTGTTG TACCTGTCGC
     9781 AGAAGGTCGG TTTGCATACC TTGGATAGAA GACAAGATGT TTTTTATTAT AGAAATAAAG
     9841 TCATGCTTCC GTCGCTTCCA GAAGTGCTTG TTCGTTAGGA CTAGATGGCT AGACGATGGT
     9901 CAACATGCTC AAGGCGGTGA CTGGCTTGGA AAGTGGTATG TTTGTACAAG GTTATTGGTA
     9961 AAGGGTGAAA CAATACGTGA AGATAATCTC GCAATTATTT TTATTTCCGA GGACTGTGGG
    10021 GTTGTTCTGA TAAAGGTTCT CAACCCACAT CTCAACCTCT GCACGGAGAA ATAGAGAGCT
    10081 CCAGAATACA GAACAGTGAG CGTGTCACTG TCCCATTGAC AAGTTTAGAG ACAAGATTCT
    10141 GGTCAAACTC CTGTACCTGA GGATGGCTTG GCTTCGGAAC TTTGGAGCCT TTCAGCCTGT
    10201 CCAAGCTTGG ACTATGCGAC AGACGATAAA AACGTGTTCG GCAAGTCTTT GTGAACATGA
    10261 AGGTACTAGA ATGATTGTGG TCAAGGAGGA TGGACAGGAG ACGAGAATGT GGCTCACTTC
    10321 ATGGAGGAGA ATGTAAGTCT CGACACAGGC AATGGGCTAC GCAACGAATG CGACATATAT
    10381 TTAGGATAAA GGTCTTCTTC CAAAAGGTGG GAGCAAATTG GCAGGAGAAA AGACCCGGAG
    10441 CTTGGGCTAT CAACAGAGTG AATTGTATGT TTTTGCAACC ATGTTTCGAT TTTAAATAGA
    10501 GACTCATGGC ATTCGTGATG AGATCTTACT CAACTCCTGG TGTTACACGA CATTATGGGG
    10561 CTTGATCTGT CTAAGTACCC CCTCGTTTCT TGTTAGATAC GTATGGCTTG TTCATGAAGA
    10621 ACGTTCCATG TCCATAGTTA TAACCAGTTA GTTGGTATCT CACTGGAAAT CACCGACTCA
    10681 CTTCACTTCC TGGTAGAATC TTCTGTGAGA ATGCAGAGTA CTACGGAACA TGACTCTGCT
    10741 GTGGATTTAC ATCAGTTGTT GGTTGTTGAC CAAGGTCACT GGGGGAGGTT TCGAGACTGT
    10801 AAATAACTTA TAAATATACC GGGATTACAA GAAGCAATGG GAACAAACAC TGAGACTCGT
    10861 TGAAATATTG AGCGGCTTTA TTACGTGCTA TCATAGTGTG AGTGTCTACG AGATTGAAAG
    10921 ACCCATCTTT GAAGTTCCAT ACCATTGCTG GAGCCACAGC GTTGAAATAC TCTCCTGGAA
    10981 ATATCGAACC ATCAATATTG AGTGCAGAGA GAAAGCCAGT CCTCTCTAGA TTGCAAGTGC
    11041 ATCTAGGAAA GTAAAGAGAC AAGAGTGACT CTAACAGGAC GGTGAGTATG ATGGGAAATA
    11101 AAATGAGCTG ATGAAGAAAA TCAAATAAAG AAAACGCTGG AGAGCTGGGA AATCAGATGA
    11161 GACGTGAGAC ATATACTGTT GAAGAAGAAA AGCCAATGCT ATCGCAAAGA CAAACAGTTA
    11221 AGACGTGGGC GCGTGTGCCC TATGAGAAAG ATATTTTTCG TGCAGAACTA ATAGTTGAGG
    11281 TGAGGAGCTG GAAATGTCTG TGGTCGAGGG ATTTAGAAAA TATCAGTAGC TTCAACATTG
    11341 CGGCCAGAGA GGCCCATGCC GGGACGGCCA TGCTGGTTTC CCTGAGGGTC GCGGGCTTCA
    11401 ACATCGCGGC CAGAGAGGCC CATGCCGGGA CGGCCGTGCT GGTTTCCCTG AGGGTCGCGG
    11461 GCTTCAACAT CGCGGCCAGA GAGGCCCATG CCGGGACGGC CGTGCTGGTT TCCCTGAGGA
    11521 TCACGAGCCT CGACGTCACG GCCAGAGAGG CCCATGCCGG GACGGCCGTG CTGGTTTCCC
    11581 TGAGGGTCGC GGGCTTCAAC ATCGCGGCCA GAGAGGCCCA TGCCGGGACG GCCGTGCTGG
    11641 TTTCCCTGAG GGTCGCGGGC TTCA
//
LOCUS       Be.rouxiae_LT1_alpha_pheromone       310 bp    DNA     linear   UNA 
DEFINITION  Berkeleyomyces rouxiae LT1 DNA, scf7180000018653, whole genome shotgun sequence
FEATURES             Location/Qualifiers
     CDS             <1..>310
                     /codon_start=3
                     /label="Alpha pheromone"
ORIGIN
        1 TGCTCACGAC TATTACCGCG GTGTCAGCTA TGGTTGTTCC AACCATGATT GAAGCTCGCG
       61 ACCCTCAGGG AAACCAGCAC GGCCGTCCCG GCATGGGCCT CTCTGGCCGC GATGTTGAAG
      121 CCCGCGACCC TCAGGGAAAC CAGCACGGCC GTCCCGGCAT GGGCCTCTCT GGCCGCGATG
      181 TTGGAGCCCG CGACCCTCAG GGAAACCAGC ACGGCCGTCC CGGCATGGGC CTCTCTGGCC
      241 GCGATGTTGA AGCCCGCGAC CCTCAGGGAA ACCAGCACGG CCGTCCCGGC ATGGGCCTCT
      301 CTGGCCGCGA
//
LOCUS       Be.rouxiae_LT1_alpha_pheromone      9520 bp    DNA     linear   UNA 
DEFINITION  Berkeleyomyces rouxiae LT1 DNA, scf7180000014454, whole genome shotgun sequence
FEATURES             Location/Qualifiers
     Transcript      1..212
                     /score="0.97"
                     /source="AUGUSTUS"
                     /g7.t1
     CDS             <1..212
                     /codon_start=3
                     /label="Alpha pheromone"
     gene            <1..212
                     /score="0.97"
                     /source="AUGUSTUS"
                     /g7
     Terminal        1..212
                     /score="0.97"
                     /frame="2"
                     /source="AUGUSTUS"
                     /transcript_id="g7.t1"
                     /gene_id="g7"
     Transcript      complement(1886..2337)
                     /score="0.64"
                     /source="AUGUSTUS"
                     /g6.t1
     CDS             complement(join(1886..2152,2314..2337))
                     /score="0.64"
                     /score="0.83"
                     /source="AUGUSTUS"
                     /transcript_id="g6.t1"
                     /gene_id="g6"
                     /frame="[12725..12748: 0, 12910..13173: 0, 13174..13176:
                     0]"
     gene            complement(1886..2337)
                     /score="0.64"
                     /source="AUGUSTUS"
                     /g6
     Terminal        complement(1886..2152)
                     /score="0.83"
                     /frame="0"
                     /source="AUGUSTUS"
                     /transcript_id="g6.t1"
                     /gene_id="g6"
     intron          complement(2153..2313)
                     /score="0.64"
                     /source="AUGUSTUS"
                     /transcript_id="g6.t1"
                     /gene_id="g6"
     Initial         complement(2314..2337)
                     /score="0.64"
                     /frame="0"
                     /source="AUGUSTUS"
                     /transcript_id="g6.t1"
                     /gene_id="g6"
     Transcript      4996..6574
                     /score="0.79"
                     /source="AUGUSTUS"
                     /g5.t1
     CDS             join(4996..5504,5584..6574)
                     /source="AUGUSTUS"
                     /transcript_id="g5.t1"
                     /gene_id="g5"
                     /score="0.79"
                     /score="1"
                     /frame="[complement(8488..8490): 0,
                     complement(8491..9478): 1, complement(9558..10066): 0]"
                     /label="Eukaryotic translation initiation factor 2
                     subunit gamma"
     gene            4996..6574
                     /score="0.79"
                     /source="AUGUSTUS"
                     /g5
     Initial         4996..5504
                     /score="1"
                     /frame="0"
                     /source="AUGUSTUS"
                     /transcript_id="g5.t1"
                     /gene_id="g5"
     intron          5505..5583
                     /score="1"
                     /source="AUGUSTUS"
                     /transcript_id="g5.t1"
                     /gene_id="g5"
     Terminal        5584..6574
                     /score="0.79"
                     /frame="1"
                     /source="AUGUSTUS"
                     /transcript_id="g5.t1"
                     /gene_id="g5"
     Transcript      complement(7464..9520)
                     /score="0.46"
                     /source="AUGUSTUS"
                     /g4.t1
     CDS             complement(join(7464..8162,8217..8503,8560..9366,9433..9520))
                     /score="0.57"
                     /score="1"
                     /score="0.81"
                     /score="0.96"
                     /source="AUGUSTUS"
                     /transcript_id="g4.t1"
                     /gene_id="g4"
                     /frame="[5542..5629: 0, 5696..6502: 2, 6559..6845: 2,
                     6900..7595: 0, 7596..7598: 0]"
                     /label="Hypothetical"
     gene            complement(7464..9520)
                     /score="0.46"
                     /source="AUGUSTUS"
                     /g4
     Terminal        complement(7464..8162)
                     /score="0.96"
                     /frame="0"
                     /source="AUGUSTUS"
                     /transcript_id="g4.t1"
                     /gene_id="g4"
     intron          complement(8163..8216)
                     /score="0.97"
                     /source="AUGUSTUS"
                     /transcript_id="g4.t1"
                     /gene_id="g4"
     Internal        complement(8217..8503)
                     /score="0.81"
                     /frame="2"
                     /source="AUGUSTUS"
                     /transcript_id="g4.t1"
                     /gene_id="g4"
     intron          complement(8504..8559)
                     /score="0.84"
                     /source="AUGUSTUS"
                     /transcript_id="g4.t1"
                     /gene_id="g4"
     Internal        complement(8560..9366)
                     /score="1"
                     /frame="2"
                     /source="AUGUSTUS"
                     /transcript_id="g4.t1"
                     /gene_id="g4"
     intron          complement(9367..9432)
                     /score="0.59"
                     /source="AUGUSTUS"
                     /transcript_id="g4.t1"
                     /gene_id="g4"
     Initial         complement(9433..9520)
                     /score="0.57"
                     /frame="0"
                     /source="AUGUSTUS"
                     /transcript_id="g4.t1"
                     /gene_id="g4"
ORIGIN
        1 GCGACCCTCA GGGAAACCAG CACGGCCGTC CCGGCATGGG CCTCTCTGGC CGTGACGTCG
       61 AGGCTCGTGA TCCTCAGGGA AACCAGCACG GCCGTCCCGG CATGGGCCTC TCTGGCCGCG
      121 ATGTTGAAGC CCGCGACCCT CAGGGAAACC AGCACGGCCG TCCCGGCATG GGCCTCTCTG
      181 GCCGCGATGT TGAAGCTACT GATTCTTTCT AAATGTCTCG ACCACGCACA CTTGCCATTT
      241 AACGCTCCTC TTGTTATCTC CCCATCCCTT TTACCAAAGC CCTTGCCCCT TCAACCTCAC
      301 TCGTACCCAT ACTAAGGGGC TCTCTTGCTT TTTCTGGCGG CACCTTTTTC GATCACTGCA
      361 TTGTCATATC TTGGTTTCTT ATTTCATTCT GCATCCTCTC GGCGTTTCCT AACCCCCCGT
      421 ATCGGCATTA TTCCTTATAT TCATCTCATG CACCATCCTT GATGGCTACT ACTGCGACTC
      481 GACGTCCGCA ACTACAATAG CAGCTCAGAT CGGACTGGAC TTTTTACCTG CACTCAAAAT
      541 ACAATCTTAG GTACTTTGAG AAGCATATGC TACTATCAGG GCTGACAAAA GTAGCAGGTC
      601 ACTTTAAAAT AAATCTGACT CCTGGGTAGA CATAGCCATT ATACAGTCAG TTGACATAAT
      661 TCAATACGCA ATGCTATCAC TTAAATATGA CACTGCCAGC ACTTGTTTTT TTATTACTCA
      721 CAGTGAGGTG AGCGCAATAC CAACGCTTCC AGCGGACGAC ACTTCGACGT AGAACCACCA
      781 ACGAAGCCCC GTCCAGGAAA ATGGGGTAGA AAGAATTGGC AAACCCCCGT TCTAGAACCC
      841 TCTCGGAAAT TTCTAGCTGG GTCTCTACTC ATTCTTCTCA TTGCCTGATG TATGCCGTAA
      901 CTCGCGATGG TGGAATATGC CTCCTCTGGA AAGCCAAGGC TCAACGAGAA AATTACTACA
      961 TGACCCTCTG AATTTACCAA CAATTGATTT AGTCACGTAA AGGAGCCCAT GTCTTTTCCT
     1021 TCTCGAAACT CTTCTATCAT CCTGACAATT TCCTAGCTGG GAAATGAATA GAAGACTGTA
     1081 CTTCCAAATT GTCTGTCAAT AAGGTTGCAT TTGCTGGATA AGTGCATAAC GGGTATTGTG
     1141 TCACGGACTG AGTTTATTTT GTAGGGTCAA TCAAGTTTCG TTCTACCCGC TAGATACATA
     1201 TCTAGGACAC ACTTCACATA GGTGGGTCTA TATACTACAT CAAAACGCGA TTTCTACATG
     1261 AAAGGTGCAC ACTCTAGCGT TAGGTGCTTT GAAATTTGCT GTGGCTTAAT TCTCTGGAAT
     1321 GATTTCGTTC GCATTCAAGG CCTTTTGCGC AATGTGAATA TGAATGGAGA CTGAGTACAA
     1381 ATGAGTTCCA GTATGTACTC GCTGGAACAC TAATTATAGA GAAATGTGTT AAGGTGTAAT
     1441 TGTTTCAAGG TATATGAAAA TTGAGTTGGC CATATTTTTG TTCATCGATA TATATTAGTT
     1501 GATTAACTAT GGGCAATAGA GCCAAATCTA GTCTTCAAGA ATCCCGACAT GATCCATAGC
     1561 TCAGGTACAA AGACTCAAGA GCCCCAGGGG AAAAAAGCCG GCAATGTCAG AGAAGCTCCA
     1621 TCAGCTGTCA TCTCAAATCT TTCTGATGGA ATCAACAAAG CGATGCAAGT CGTGAAATGG
     1681 GCATAAACCC AGCATAAATA AAATAGAAGA GAATCATCAA GAACTGTAGG GCAACCTTTC
     1741 AGGTATGGGT GAGACGAGCA GGAGGCAGTG ACAGTAAAAT GCGGTTTCAT GGACTTAAAA
     1801 GACCACAGAG GGTGTAATAT AGGCTTAAAA CTGAGTAAAA CCAATGCCAT CAAAAGTCAC
     1861 TCACCTCAAG TCATACACTG GTACTTTAGT ATTGGGTCTC AAGATCACGG CTGGTGAGGC
     1921 CCTTGCCTGG GTCGCCGCCA GCACCCTTAA AATCGCCGAA CCGAGCCTTG AGATCGCGAC
     1981 CGTCGAGGCC CTTGGGATCC CAGGTTTCGA TTTGATCAGG AATGGTCATG GCCGAAACCG
     2041 ATGCGGCGAT AGCCAGAATA GATGCGAACT TCATCTTGGT CTTGGCGAGT CTAAATTGGA
     2101 CACAAATGAG GAAAGACAAG GCTTGTTCGA ACGAGGTAAC AAAAGGCGTG AGCTAAAAAT
     2161 TGAGTTATGG TTCGTGTGTA GAAAAAGCTA GTGATAGAGG AAAGAAGGAA GGAGTGTGAG
     2221 AGTGAAGGGG AAAGTCACTG ACATTAGACT TGCTGGAAAC TGCGAGTCGT ACTTATGCTC
     2281 AGTATATCGC AGAATTTCTG AAGCCAAAAG TACCAAGCTG TTTTTCCTGC CGTCCATAAT
     2341 GCAATAAAGT TTCCACAACT TGGTATCGCC AGTCAAGTTC AAGTTCCATG TCTCCGTGAA
     2401 GCCCCCTACA GTCACTATGG TTGTGAGTGG GTGGCAGGTA CGCCAAGACT ATTCACGAGG
     2461 CTTCTATTAT ATCCCAAAAG AGATAATCGA CCGGCGCTAC TTGCCTTTGA TAGAACCTTA
     2521 TCATCGGCTA GCTCACATGC CTTGGATAAC AAGTGAATAA AGACATGAGG TCAGACAACT
     2581 GAGTTATGTT GTGCTTTAGG GTGTTTAGGC TTAAACAAAC GTTCCACGTC AAGCATGAAA
     2641 TAATAGCTCC GGTGATAGAG TTATGGAACT CTGGATATGC AGCACATGTG ATTCGCCTCT
     2701 CAGCCTCCGC GTTGCTTTCC CGATCAACCA TACAATACAA ACGTCCCGCA CCAAAACGGG
     2761 TTTGAATAAG CTTTTGATCT GCCGCATAAC TCCATATCAA GCGTCCTTGT ACAACCCGAC
     2821 TCTTGGCATT TTCTGCGGGG TCAAGTCCCT TTGTGCTACC CATGTCACTC ACAACCCTTG
     2881 TCGCGCGGTG AACTTGGTAA TGTAACTTCT ATAAGAAGTC AAGAATCTCG CAACTGTCAT
     2941 GTTTCAAAGA ATAATAATTA AGAGCTCGGC TTCAATATTG AACTCTCGCG ATGTTACCCG
     3001 AGCCTCAATA TTCTCGATAA TCTATAGAAT CTATCAAGCT GGATAATTGG TAGTGAAACT
     3061 CAAGATGGTG AAATGGGTAG TTAGCTAGTT AGTTTCTCAA GAACACACTG TTCAGGATTT
     3121 TAGGCGCCAT CTACTACCCT AACACAATGT GAACGCCCAT TCAGCCTTGA GCAATGCGAT
     3181 CTTGAAGAGC CAAATTGGGG AAATGTTCCA TACAAACTGC AATTGGGTGT GGGTAAGCCG
     3241 AACCTACACC ATGGGGGAGT TCCGTTTCAA ATGGGCACTT TGCTCCACAT GGCGAAAGTG
     3301 AAGCCGGCAA GCCAGGAATC TGGCCAATAT TCCGTCCCCT GGATGTGAGT TTTGCGCGAC
     3361 AAAGGACAGT ATTAAGCATG CTCTTTGTAG CACTTGGGCA ATATCTCACT TCCAAGACGG
     3421 GCAATAAATC CGGATTGCCG GTGAATATCG CTGCCTCCAA GAAGACCGGC AGAATCCTCT
     3481 AAGCCCAGTT ATCTACTTTT AGTCGGTAAA ATACTCTTGA CTCTGGAATC CTCTAAGGTG
     3541 TAGTCACTTT GAGGTTCACG GCTCTTGTGA ACGGGAGTCC GAGAGGCACC AGAAAAGCAG
     3601 CTAGTCAGCT AGTATCTATC TACAGTTTCT TTCGTTCAAA TAGATGTAAC TACTGCTAGT
     3661 GGAAATATCT AAGTCGTCCC TGTCAAAAGC TTGCCTCAAA ATTCGCTATT GGGAGCTTCG
     3721 TTTTTCTTCG CTTTTTTGAT TGAGTGAATC ATTTGACATC TGCCTACTGT TTTATCGCAG
     3781 CAATACAGCG GCATATTCCA GACGGCAGCG GTCGAGTAAT GACATCTCCT CAACAGCTCC
     3841 TGGGTAGCCG TCGGTTGCAA ATACACATAG ACTTCAGGCA TATCTCATGA CTTTTGAGAA
     3901 ATCGACGAAG AAGCAAGAAG ACCTTCCGGC CTTCGGCACG GGGTTTGGCC CGTCATTTTT
     3961 TTCTTGTTTC TGTTTCCTTT AGCTACTTAT ACTTGTATAC TGTGCCAATT ATACATCAAC
     4021 AAGGCCCTAT GGCGCAACGG TAGCGCGTTT GACTCCAGAT CAAAAGGTTA TCCGTTCAAA
     4081 TCGGGTTGGG GTCAACTAAT ATAACAGTTC CCAGCGAGCT GTTCATTTTT TCTTTTTTGG
     4141 GATGTCACCA ACTAACCCTA AGAATGGGTT GCAAAAATGA TTTGAACTTG TGGGGAGTGG
     4201 GGCATCCGCT TATAAGTGGG GGGCTTTTAT CACACACGCT TCTTATCGGT TTGTGGGCTA
     4261 TGATGTGAGC TTGATCTTTT TTTCTATAAC TAACTATTGC ATTAGGGTGT TACGCATTTT
     4321 GCTAGGTCCT GTGCAATGAT GATGTTGTAG CTGGTAGGGT TAGAAGGTCA GGAATTGCTC
     4381 GAGTTTTATG TCAGTTGATC TCGTGCGGAT GTGAATCTAC GGCAAAGCCA GTGGCAGAGT
     4441 GGAAGACTAC GAGAAGATGG TTCGTAAGGA TTTGCAGCAA CCAGAAAGGC CCAAGGTCTC
     4501 AGGTACATGT GTTTTCTGGG TTCAGCGTGA CCTCTCCTGC AGAATCTTAT CAAGTCACAG
     4561 TACCTGTGAC CTGTGCAACA CGCTGATGAC TAACAGGACC ATTTTTTTTT CTGCTAGGAC
     4621 ACAAATTCCC ACCATCACAA TTTTCGAACG GCAAAACCCC TCCAAAACTT TAATCAAAAG
     4681 CTGCTAGAAC TCCAGCTGCC AACGCGCAAG TCACGGCATC AAGCATTCTG AAAGATTCTG
     4741 GGAATTCCTA TATGCATGTG TGTTTTTCTC TTCTTCTTTT CCCCCATTAG ACATCGTCAG
     4801 CTGCAGCACA AAGGACCTCC GCCGCTGCAC CTTAATCACC AAGCTAGACC TTTGCTCCGC
     4861 GAACAAAGTG CCCCGCCTTT TTTTCTCGTT GCAGTGTATT GAGTCATCAG CCATTCACAA
     4921 CCACCACCGT CACCACCACC ACTACCACCA CCAAACCCGC CCAACCAGCA AACCACCCAC
     4981 AGCCTCTCCG CCACCATGTC CTCTGTCGAA GAGCCCAAGA TCGACGACCA TGTCGACAAC
     5041 GTTGATGTCG AGTCGGACCG CGAGTCTGGC GACGAGCAGC CCCTCAAGCC CGCGTTGAAA
     5101 CAGACCAACC CTGCCACCGG CACCTCGACC TCGACCGAGC CCAAGCCCTA CCTCCCTCCC
     5161 CAGACCGACC CCAAGGACCT TGATCTGAAG ACCCTGTCGC CCCTGACTCC CGAGATTATT
     5221 GCCCGCCAAG CAACCATCAA CATCGGCACC ATTGGCCATG TCGCTCATGG AAAGTCCACC
     5281 GTGGTCAAGG CCATCTCCGG TGTGCAGACT GTCCGTTTCA AGAACGAACT GATCCGCAAC
     5341 ATTACCATCA AGCTGGGTTA CGCCAACGCC AAGATCTACA AGTGCGACAA TGACGAGTGC
     5401 CCTCGGCCAG GTTGCTACCG CAGCTACAAG AGCGACAAGG AGGTCGACCC TCCCTGCGAG
     5461 CGCGAGGGTT GCAGCGGCAC TTACAGACTG TTCCGCCATG TTTCGTGAGT TTCGCCAATT
     5521 CATCTGGACT ATCTGCCGCA GTACGCATTG CTAACCACGG AACTGTCTTT CTCCCCCCTC
     5581 TAGATTCGTC GATTGCCCTG GTCACGACAT TCTCATGAGC ACTATGCTTT CGGGTGCCGC
     5641 CGTCATGGAC GCCGCCCTGC TGCTGATTGC CGGCAACGAA TCCTGCCCCC AGCCCCAGAC
     5701 CTCGGAGCAC TTGGCTGCCA TCGAGATTAT GAAGCTTGAC AAGATCATCA TCCTGCAGAA
     5761 CAAGGTTGAC CTGATGCGCG AAGAGGCTGC CAAGCAGCAC CACGAGTCGA TCCAGAAGTT
     5821 CATCCGCGGT ACCGTCGCTG GCAAGTCGCC CGTGATTCCC ATCTCGGCTC AGCTCAAGTT
     5881 CAACATCGAT GCCGTCAACG AGGCCATTGT CAACACCATC CCTATTCCCC CCAGAGACTT
     5941 CACCCAGGAC CCGCACATGA TTGTCATTCG TTCATTCGAT GTCAACAAGC CCGGTGCCGG
     6001 TATCGACGAG CTAAAAGGTG GTGTTGCTGG TGGTTCCATC CTCCACGGTG TGCTCAAGCT
     6061 CGACGATGAG ATCGAGATCC GCCCTGGTAT TGTCACCCGT GACGAGAAGG GCGCCCTCAA
     6121 GTGCACTCCC ATTTTCAGCC GTATCGTGTC GCTGAATTCT GAGACCAACG ACCTCAAGTA
     6181 CGCCGTGCCC GGTGGTCTGA TTGGTGTCGG TACCCGCATC GACCCCACCC TGTGCCGTGC
     6241 CGACCGTTTG GTTGGTTTCG TTCTGGGTCT GAAGGGCAGA CTTCCCGAGA TCTACAGTGA
     6301 GATCGAGGTC AACTTCTTCC TGCTGCGCCG CCTGCTAGGT GTGCGCACTG CCGACGGCAA
     6361 GCAGGCCAAG GTTGCCAAGC TGGCCAAGAA CGAGGTCATC ATGGTCAACA TTGGCTCGAC
     6421 CTCGACTGGT GCCAAGGTCG CTGCCATCAA GAACGATGCC GCCAAGCTGA TCCTGACCAG
     6481 CCCTGCCTGC ACCAACATTG GCGAGAAGGT CGCACTGTCT CGTCGTATCG AGAAGCATTG
     6541 GCGTCTGATT GGTTGGGCTA CCATTGCTGC GTAAGTTTTC TTCTGCCTTC TTTTTTTCCC
     6601 GCCTACCTGA TATATTCACA ACCATGTGCA TCGTTGCTAA CATTTCTGCC TATTAGTGGT
     6661 GTCACCCTGG CTCCTAGCAC TAGCTGAGCG GCTTGCGCAG AGTGCACATT GCTCCTTTGA
     6721 CATGGCTGAC TATACACTTG CAGCAAAAAA CCCCGGCTTG TCTCTTCTTC TTTGCGTTCT
     6781 GTCTAACTCT CTTACTCTGT GTCCATCTCT CTCTCTCTCT CTGTCTCTCT CCGCCCCACC
     6841 CAAAAAAATA TTCTGCATCA ACCAGACTTT GGAGGTCTGG GCCCGTGTTT GTGCCTTGGT
     6901 AACTCTCTGT TTCGTCGCTA TTTTTTCTTT GTTTAGTCTT GTTCATCTCT CTGCCACGTT
     6961 CAGTGTGTCC TAGCTGTATG CCCTTGAATA TCCTTTATTT TTGATGGTTC TCTTACCTTC
     7021 TATCTCTTTT TTACTTCTCT TGATTGGGGT TTCTTTGTAC CTGGATTCCC TTGTCTTTCC
     7081 TTCCATCTTT CCCAGACATG TCGTTTTTTT TTGGAAAGTG ACTTGAATAT TTACAATGAA
     7141 GAGAACATGT CGCAAGAGAG TTGGAGCGGT TGTGTTGGTA TTGGGACAAG AGACAATGGG
     7201 ACTCAAAAGA AATAAGGATG ACGATACAAT GAAGCGAAAA GAAAAATTGG TAGAAGAACA
     7261 GGAACAACGG ATGCGGAGGA TAGGAAGGTA ACAAAAAAAG AGATGGGCAT CGGTCTTCCT
     7321 GGCATTCGTG GTCTTGTATA AAGTCGGACA GAAAAGCAAG CCAGAAAAAA AAGAAAGTCG
     7381 ATGATATTTC TTTTTGTAAC ATGCCCAACT AGTCACCTTT TTCTCAGTTC ATTTATATTG
     7441 TGTCATGTAT GTACATCCCA GCTTCACTTG CGCACCTTTC TCGCATGCTT GACGAGATTT
     7501 TCTATGACGC CCTCCAACGC ATCGCGCTCG CTAATCTTCT CGTCTGTCGT CTTTTGCCAG
     7561 TACTCGATGG CCTGCTCCGC CGTCGCCTGT AGCGCCTTGA GTCTCTTGAG ATGCGCCTTG
     7621 AGCTCTGTAT GCGTCATGCC GCCGAGCGCC TCTTCCGTCG TCATGCACAG CTGCTTGGCG
     7681 GAGACGAGGT CGAGCTCGGG CGGGCCCTTG TCGCCCTTGC GGCGCCTGGT ACTGTGATTG
     7741 CGGCTTACTC CACCGCTCTT GGAGCTGCTG TTCACCTGTG TGCCGTTGTC GCTGGTTTTC
     7801 TTGGACCGGC TGTCGGTCGA GGTGCGTGGG GATTTGGATG AGGGCACTTG TAATGAGGGA
     7861 AGCACCAGCT TCTTTTGCTT GGATGCAGGC AGGATTTCGT CCAGATCGAC GGGCACGCCC
     7921 AGGGAAACGA GGAAGAGCCG GCGTATACGT GAGCGGATCC AGTCTGGCGG CGCTAAGGGA
     7981 GGAGGTGCTA CTAATTGGGA CCATAGCGAA GCACTACGTT GCGTGAGAAA CGACGTGTTT
     8041 TCCTTATTGG GTGGAGGGAG CTCAATGACG TCAAGATTCT CTGGAGGGAA TAGAATGTTC
     8101 ATGTACTGAT CGAGAGCTTC GGGGATGTCA TCTTCATCAA GACCCTCAAA ATCAGGGACA
     8161 GGCTGTGACA AAATGTTAAT CACTGTCGGT CGTGTATGAG GCTTTGTAAT ACTTACAAAA
     8221 GGTAACGCTG GTGTTACAGG AACTGACTGG GCTGGTGCGA CCGGCTGTTG CGCAACTGGC
     8281 GCAGCAACAG GATTTTGGAA GGCCGCATCG TCAAATTCTC CAAAGCCATC ATCGTCTCCG
     8341 CCTTCCTCAA AGTCATCAAA ATCACCAAAG TCGTCGTCAA AGTCGTCGTC GCCACCTGTA
     8401 GGTCCATGAA AGGGAGAGCG CGCGGGACTT TGTGGACTTC TTAGTGATCT TCGCCTTGGA
     8461 CGAGGTGAGC TTGGTGCTGA AAGCGGTTGT AATTTATTAG TTTCTGGTGG GTTATGTTAG
     8521 CTAGCTAATA TAAGAAGACG AAGGGTTAGA GGGCCATACC TAACACAAGG GAATTTTTAG
     8581 TGGCACTGTC ATCATTTCCT TCCTCTGGTT TTAACTGCGC GGTTTCTTGC TCTGGTTTGC
     8641 TTTCTAGTTC TTGGATTACC GGCTGAGGCC CGGCGATATC TTGGTCTATA TCCTCGTCGA
     8701 GTTTAATGAC TATATCAGGT GCTGCATCTG TCGAATGTAT GTGCTCGACA TGGAAGGATT
     8761 TTTGCGGCAT TGGCCCGGCC GATTCCTCGA GGATGGTTGT GGGAATAGGC ATGCTGCCAG
     8821 GTAAAGCGAT GTCCGGACTT TGCTCAAGGT CGGAGGTAGT TGACTCGTCA TCTACAGGTT
     8881 CGTCGGTGCC TTGATGGTTG TCATTAGAGG TCTCGACTGC CGATTTTGGA GCATCTTCTG
     8941 TTGACTCGTT GACTGGCTGG GGATCTGACT CGTCTTCAGA CTTGTTTTCA AGGCCATCTT
     9001 CAATCTTGCC TTTGGGGGTT TCTTGAGGCT CAACTTCAGA CTTGGTTTCG GACTGATCCC
     9061 TTGAGTTGAC TGAATCTGTG TCATCTGCCT CGTCATCGGC AGCTTCAACC TCAATCTCCG
     9121 CCTTGGTTTC GACGATAGTT TCCTCGTCTG GCTCTGCTTC GGGTTCAACT GTGATTTTCG
     9181 CATCAATTGT TTCGGAGGAG TCTGTCTCGT TTGCTGCGTC AGCAGTGTGC CCGGAGGTTT
     9241 TACTAGTGCT GGGATCGTTG GTTTCCGGGT TCGTTTTGGC ATCAGCCAGC AAGACAGGGC
     9301 CGGGGCTGTT CATATCAGAT ACTGCATCGG AGAAGTGGTC CTCTGACTCG TCGGCCGAAG
     9361 ACTCCCCTAT AATATGACAA GCGGGTTAGC AGGTGTCAGC AATGCGTCTG GGGTTACTTC
     9421 CACGGAGCCT ACCAAGATCA TGAGCTCCGG GGTCGGCTTG ACCTGTACGA ACAGGAAGCT
     9481 CTAGTTTGCC AGAGGTTTGG GTATCTATAG CAGGCGGCAT
//
LOCUS       Be.rouxiae_LT1_alpha_pheromone      2241 bp    DNA     linear   UNA 
DEFINITION  Berkeleyomyces rouxiae LT1 DNA, scf7180000016033, whole genome shotgun sequence
FEATURES             Location/Qualifiers
     Transcript      complement(1..191)
                     /score="0.99"
                     /source="AUGUSTUS"
                     /g1.t1
     CDS             complement(<1..191)
                     /score="0.99"
                     /source="AUGUSTUS"
                     /transcript_id="g1.t1"
                     /gene_id="g1"
                     /frame="[complement(1..191): 0]"
     gene            complement(<1..191)
                     /score="0.99"
                     /source="AUGUSTUS"
                     /g1
     Initial         complement(1..191)
                     /score="0.99"
                     /frame="0"
                     /source="AUGUSTUS"
                     /transcript_id="g1.t1"
                     /gene_id="g1"
     CDS             2051..>2241
                     /label="A-pheromone"
     gene            2051..>2241
ORIGIN
        1 CGGCCAGAGA GGCCCATGCC GGGACGGCCA TGCTGGTTTC CCTGAGGGTC GCGGGCTACA
       61 ACATCGCGGC CAGAGAGGCC CATGCCGGGA CGGCCATGCT GGTTTCCCTG AGGGTCGCGA
      121 GCTTCAATCA TGGTTGGAAC AACCATAGCT GACACCGCGG TAATAGTCGT GAGCATAGCA
      181 ACCACCTTCA TTTTGATGAT GATAGTGATA CGTTATAATG AATAAGAGAA TGTGATACTT
      241 CACGAAAAGA AAGAATGAAA AACGTTGCTT TAGTCGTGTT TTAACAGCTG CAGCGAAGAT
      301 TTGAGTTGAA AAGAAAGGAA GTACTGAAGA GAATGAGAAT GAGGGTGAGG AAAGAGATAT
      361 TGAACATGAT GCCGAGTAGA AGTGATGCCG AAGCTTTATA CAAACATGAG TGTCCATCAG
      421 CTTCAACTTC AACGACTGAA GATGCTTCTA CTTCCTTTTC ATGTCTAGAT CAGGTCCCTG
      481 TAGCCGAGTG CTTCGTCACC AGGTCCGTTA GTACAGCTAC CATTCAGCCA TCTAGACCAC
      541 ACGTTGATAC TCAGCTTTGT AGCTAGTCCA CTTTTGTTGC CCCTCTTGTG TATTGCCTTT
      601 CACTGTAGTT CAGGGCACGC ATCTGTAACT GCCAATGGGT GCTAGCTTAG AGTTGTCTAC
      661 GGAAACAAGT TGGTCTCGGC CCCTGTTGTT CTCCGTAGCA TCTGACATAA GTCCCGTCTC
      721 GGCTCACCAA AATACGCACT TGTCATGAAG CTGAGTCTGA AAGAAAACTG ACTTGAGAAC
      781 TTACCCAGTT TTCAAAATAT TCGCTCATTA GGTCAGAGAT GAGAGAAGCC ATGTGCTGTC
      841 AGGTTTAGCC ATCTGGGTCA TATTTTCCTA ATTGGGGATT GAATGAAAAT CCCCTGCAAC
      901 ACAAAAGCTG TCAAGGGAGT CAGGGTTGCA GGACACAGTT AACTTGACGA TGACTGTTCT
      961 TAATTTGGCG CAAAGGGATT GAAACTTTGT TGGAATAGAC CAACGATTTC TGCGTCATGA
     1021 TCTAGTGGTT TGTAAGCGCT TAGTTGTGTG GACTCCCGGC TCCTGTTCAG TAGGTGAGGC
     1081 TTTTCTGTCC AGGGCATAGA TTTTGCACCT TGTCGCTAGC GGTGGATTCA TTATGGGTGA
     1141 TTTGGACGAT TCAGTATTCA ATGATATTTA GTCTTCCCAA TCGGTAGGGT TAATCGAAAG
     1201 TAAACCGACA ATATCCAAAG GCTCCCACTC ACGGTTCGCC TCTGACAAAT CTCCCCACCA
     1261 ATTACCACGG ATACTATCAC ATGAAGGATA TGTGAGGTAT ACACACTTGT CCAGTCCCAC
     1321 AAATCTGACA GGAACCAGTT ACACAACGTT ATGTACTTAT CCAGCATAAG CGAGCTTATT
     1381 GGGAGCCCGT TGTGGTACAA AGGATCTCAT TCACTTCCGT TTTGGGACAT CATGTCACGA
     1441 CGGCTGAACC CTGACACATG AAGAACGATT TGTTCTTTGA CTTCAGAAGC ACATGGAGCG
     1501 GGTGTAAGAG GTGTTTCTAG GGAGTTTTTC TTTGAGGTTC AGCTTCACTA GTGAGACGCG
     1561 AGTTGGTCCC CAGGTAGAAT GACCTGTTGA GACCTGGTCA AAATCAATAG AGCGGTATTG
     1621 ACGCAGCCGT ATGTCGAGGC TCATGCTTGC AGCTTCAGCG ATTTTAGATA CTGAACTCGG
     1681 GTTCAATAAG ATATTGGTGA AAAGTAAATC AATGCAACTA GGGCATTCTG AGCTTCAATA
     1741 TTGTTGCTCG ATTGGAAGAT TTGTGTAATG ACAGTCAAGA GACGTGGAGG AAAGAGACAA
     1801 CATCTTTGAT CGTGAAGGTT GAGCATTGCC TTTCTCATGT GTATAAAGCT TAGGCTTCAC
     1861 TTCTACTCGG CATCATGTTC AATATCTCTT TCCTCACCCT CATTCTCATT CTCTTCAGTA
     1921 CTTCCTTTCT TTTCAACTCA AATCTTCGCT GCAGCTGTTA AAACACGACT AAAGCAACGT
     1981 TTTTCATTCT TTCTTTTCGT GAAGTATCAC ATTCTCTTAT TCATTATAAC GTATCACTAT
     2041 CATCATCAAA ATGAAGGTGG TTGCTATGCT CACGACTATT ACCGCGGTGT CAGCTATGGT
     2101 TGTTCCAACC ATGATTGAAG CTCGCGACCC TCAGGGAAAC CAGCATGGCC GTCCCGGCAT
     2161 GGGCCTCTCT GGCCGCGATG TTGAAGCCCG CGACCCTCAG GGAAACCAGC ATGGCCGTCC
     2221 CGGCATGGGC CTCTCTGGCC G
//
LOCUS       Be.rouxiae_LT1_alpha_pheromone_family_locus_downstream     13196 bp    DNA     linear   UNA 
DEFINITION  Berkeleyomyces rouxiae LT1 DNA, scf7180000014786, whole genome shotgun sequence
FEATURES             Location/Qualifiers
     Transcript      924..2633
                     /score="0.37"
                     /source="AUGUSTUS"
                     /g4.t1
     CDS             join(924..2329,2375..2633)
                     /source="AUGUSTUS"
                     /transcript_id="g4.t1"
                     /gene_id="g4"
                     /score="0.86"
                     /score="0.43"
                     /frame="[complement(10564..10566): 0,
                     complement(10567..10822): 1, complement(10868..12273): 0]"
                     /label="RNA-directed DNA polymerase from mobile element
                     jockey"
     gene            924..2633
                     /score="0.37"
                     /source="AUGUSTUS"
                     /g4
     Initial         924..2329
                     /score="0.43"
                     /frame="0"
                     /source="AUGUSTUS"
                     /transcript_id="g4.t1"
                     /gene_id="g4"
     intron          2330..2374
                     /score="0.86"
                     /source="AUGUSTUS"
                     /transcript_id="g4.t1"
                     /gene_id="g4"
     Terminal        2375..2633
                     /score="0.86"
                     /frame="1"
                     /source="AUGUSTUS"
                     /transcript_id="g4.t1"
                     /gene_id="g4"
     Transcript      5549..6096
                     /score="0.3"
                     /source="AUGUSTUS"
                     /g3.t1
     CDS             join(5549..5583,5667..6096)
                     /source="AUGUSTUS"
                     /transcript_id="g3.t1"
                     /gene_id="g3"
                     /score="0.63"
                     /score="0.52"
                     /frame="[complement(7101..7103): 0,
                     complement(7104..7530): 1, complement(7614..7648): 0]"
                     /label="DUF1640-domain-containing protein"
     gene            5549..6096
                     /score="0.3"
                     /source="AUGUSTUS"
                     /g3
     Initial         5549..5583
                     /score="0.52"
                     /frame="0"
                     /source="AUGUSTUS"
                     /transcript_id="g3.t1"
                     /gene_id="g3"
     intron          5584..5666
                     /score="0.59"
                     /source="AUGUSTUS"
                     /transcript_id="g3.t1"
                     /gene_id="g3"
     Terminal        5667..6096
                     /score="0.63"
                     /frame="1"
                     /source="AUGUSTUS"
                     /transcript_id="g3.t1"
                     /gene_id="g3"
     Transcript      8250..10063
                     /score="0.98"
                     /source="AUGUSTUS"
                     /g2.t1
     CDS             join(8250..8362,8442..8696,8764..10063)
                     /source="AUGUSTUS"
                     /transcript_id="g2.t1"
                     /gene_id="g2"
                     /score="1"
                     /score="0.98"
                     /frame="[complement(3134..3136): 0,
                     complement(3137..4433): 1, complement(4501..4755): 1,
                     complement(4835..4947): 0]"
                     /label="NADPH oxidase"
     gene            8250..10063
                     /score="0.98"
                     /source="AUGUSTUS"
                     /g2
     Initial         8250..8362
                     /score="0.98"
                     /frame="0"
                     /source="AUGUSTUS"
                     /transcript_id="g2.t1"
                     /gene_id="g2"
     intron          8363..8441
                     /score="1"
                     /source="AUGUSTUS"
                     /transcript_id="g2.t1"
                     /gene_id="g2"
     Internal        8442..8696
                     /score="1"
                     /frame="1"
                     /source="AUGUSTUS"
                     /transcript_id="g2.t1"
                     /gene_id="g2"
     intron          8697..8763
                     /score="1"
                     /source="AUGUSTUS"
                     /transcript_id="g2.t1"
                     /gene_id="g2"
     Terminal        8764..10063
                     /score="1"
                     /frame="1"
                     /source="AUGUSTUS"
                     /transcript_id="g2.t1"
                     /gene_id="g2"
     Transcript      11369..13196
                     /score="0.99"
                     /source="AUGUSTUS"
                     /g1.t1
     CDS             11369..13196
                     /score="0.99"
                     /source="AUGUSTUS"
                     /transcript_id="g1.t1"
                     /gene_id="g1"
                     /frame="[complement(1..1828): 0]"
                     /label="IgA FC receptor"
     gene            11369..13196
                     /score="0.99"
                     /source="AUGUSTUS"
                     /g1
     Initial         11369..13196
                     /score="0.99"
                     /frame="0"
                     /source="AUGUSTUS"
                     /transcript_id="g1.t1"
                     /gene_id="g1"
ORIGIN
        1 CCCACGATCA CCAGACTTCT GGAGGCTCAT CTGGCCGTGG TTTTTCGCTC TTTCGAGAGC
       61 CCCCAGGCCA CGTCCACTGA TTGGCCCGTT GGCGAGAATT TTTCTCGTTT TCCCGCCCTT
      121 TAGCCGACGA GCGAATGTTG GTGGGGATGG TAGCTCCACA GCAGGGCTGC GCTGGTTTTG
      181 GTTCCACTTT TGGGGATGAT TTTGAGGAGG TCTGCTTTTT GCGTTGTGCT ACAGCGCTGG
      241 ACCAGGATTC CGGGTATGTT TGGGGCCACA CAAGCGAAGG ACAGCCTCTG TGCTGGGCGG
      301 GTGGACACAC TTTAGTCATT ACACTTTGTG CGTGGGGTTT CTGTATGCAT GGTTTGGATT
      361 GTGGTTTCGG TTTCTGTATG TACTCTTTTT GGTACTATTC GTAGTCCCCT GTCGTATGCC
      421 GAGAATACCT CGCGAGTAGA CAGGTAAATA AAGAATCAAT CAATCAATCA ATCCATCAAT
      481 CTAGCCCGCG CTCCTATCGA CTAATCTCGC TGTCACCCAC ACTAGGCAAA GCACTAGAGC
      541 GTCTCATCGC CAAAAGACTC TCATATGTTG CTGTGGAAAG AAGCATCATC CCTCCGCGCT
      601 ACACGAGCGC ACTGCCCAAA AGATCGGTTA CCGACCTCAT CCTCTCCCTG TATGACGAGC
      661 TTGAGGAAGC CAAGAACCAA GGCCGATCGA CATCTATATT TACCTTCGAC ATCAAGGGAG
      721 CCTTTGACTC CGTCACACCC AACCGCATGG TGAACCGGCT TATCTCACAA GGATAACCCG
      781 CTTCTATATG CCGCTGGACA GCCTCCTTTT TGTCAGGTCG CACCTCCACT ATCTCCTTGG
      841 ATGGGTTCCA AGACCAACCA ACCCCCCTCG GTGGAAGTCT GCCCCAAGGC TCACCAATCT
      901 CACCCATACT CTTTCTCCTC TTCATGGCCC CACTATACGA AAGAGTCCCT ACAGCATTAG
      961 GCTATGCAGA CGATGGGTGT CTCGTAGCCA AATCCTTAAC ACTCAAAGAG AATGCTGCTC
     1021 TCCTCAAGAT GGACCTCGAG GAGGTTCAGT CCTGGTGCTC CGGAAACGGG CTCTCCTTAG
     1081 ACTGGGCTAA ATCCGGGTAT ATTCACATTA CCCACAAGCG AAACATGGGG AACCCCGAGG
     1141 TCATCCTCCC CAACGGACAA TCCCTCGCTC CAGTCGGCGT CAACGAACCC CTACGCTGGC
     1201 TAGGCGTCCT CCTCCACAGA AAGCAGTCTC CGCGCCCCCA GGTCGCCCTG GCCGTGAGAC
     1261 AAGCCCAAAA GGCTATCAGT GGGATCAAGG TGCTCTCCGG AGTCTACAAA GGGGCACCAA
     1321 CAGAGTCCCT GATACACACA GTGCGTGCGT GTGTCATACC AATTCTAACA TTTGCTGCAG
     1381 TCGCATGGTG GCCATTACGG ACGCGCAGGC GGCAGATTGT GCATCTAGAG TCTCAACTGG
     1441 AAAAGACATT ACGGGCAGCC CTCCGGGCGG CCCTCCCGGT GTACTGCACG ACCTCGGCCG
     1501 CCCTCCTCCA TCACACAGCC AAAATCCCCA CGATGGAACC CATCCTAGAC GACCTCCATC
     1561 ACCGAGAAGC CATCTGGCTA GCAACCCTTG ACTCCAATCA CATGCTAGTC CGGGACAAGA
     1621 GAGACACGCG AGTTTACGCA CTCCGCAGGC TTCTACCAAA ATCGATACCA CAGGCCAGCT
     1681 GCCTGTATGA CAAAACAGCT ATATCACCAT ACCCTAGATC TCTGCCCTTC GCCGACAAGG
     1741 AGGAGGAGGT GCAGAGACAC GCCGAACGGC GGAGCAGGTG TCCCGACGAC ATATGGGCGT
     1801 ACTCGGATGG TTCCATGCTG GCCTCTGGTT TCACCGGAGC AGGCTGGGTC GTAGGGTACC
     1861 CGGAGGACAC GCTCGCAGGG GCTATACCAA CGGGTAAATG GAATGAAGTC GCAGATGCCG
     1921 AAGCCATCGC AGCCCTTCAT GCACTTGAGT GTGCTGAAGT GGAATACGTG GGTCAAAGCA
     1981 AAACTCTGCA CCTCTGCCTG GACAACAGGA GTGTCGTCGA CCGCATTCTC AACCCAACAA
     2041 CAAAGATCGG AACGTCCCAA AACCAGATCG ACAGCGTCAA GTCGAAGCTT CGCAATTGGC
     2101 ACATCCACAG GCCCGGCTGT ACCGCCTACG TACACTGGGT CTCTGGCCAC ATGGGGGTGC
     2161 AGGGAAACGA AGCGGCTGAC GAACACACGA AAAGAGGCGC TGCCAGGAAT CACGCAGAGA
     2221 CAGAGTTTAT GTCGCTTGCC CGGGCCCAGC GGTGGCGCAA AACATGGCTC CAGGAAGGCT
     2281 CGGACAAGTG GTGGAACACC CAGAAGAAGC CCTCCCATCT AACACACCAG TTAGATGCGC
     2341 CAAAACTCTA GAAGCACGAG TATAAAAGCT TCAGACGACA GACGGTTGGT CAGGTGCTAA
     2401 GTGCGAGATC CGCTCATGGA GACTTCGCCC AATACCACCG CCGCTTTGCT CACAAGGACG
     2461 CCGAACTACT TTGCCCAGAC TGCAACGAGG AGAAATCTAC CTTCCACGCA TGGACCTACG
     2521 CCCATGTCGC TAGACCTTTC CAAGAAAGAT TCATTCAGAA GCTGATCGAC TCCGAGAAGG
     2581 GCTTCCACGC TCTCGCAAAG AAGTTGACGC CCAGCGCCAC GCAGGCTGAA TAAACCCATA
     2641 CCACCTTCTC ACATATTTCC TTTTTTTGCT GCGCCATCTT TCGAGTTTAT GGTTTTTTGT
     2701 TTTGCCTTTT GCTACCATAT GCTCTACGGC GTTCGTTTCT GTATACTCTC TTTTTTTTTT
     2761 CTTTCTTTTT GTGGGTTGGC TCTTGTCCTA CTTGCGTGGC AAAATACGGA AGATACGTCG
     2821 TACGGTGCTA GGTGCAAGAT AATGGTCAGG GAGTCAATTT TGTTCAGTCG TCGTTCTTCT
     2881 ATTCTTCTCC TTCTCCAGCC TCATTCCATC CATCGTGATA GCTATATACA GGCACAAAGT
     2941 GGGTAGCACC AGGGTTGGCA CTGTAAGGTG CTCACGTGAC CCCAACCCTG TAAATCTGCC
     3001 TTGCAACCAA GGTGTGATAT TCCGACACTT TTGTTACTTG TTTCCTTGTG CCACACATGC
     3061 AGAATTCCAC CCACTAGATG TACTACGCTC GCGCGGGGGT TAAAAAGCCC CGATCTCTAG
     3121 GGTTTTCTCA TGACTAGCAG ATCTGCTAGG ATCTGTGTCC GCCTCACGGC GGGCCGTGTA
     3181 ATGCTTTTCA TGTAGCTTAG TCACGTAAAA TAAAGTCAAG TCAAGTTCGT ATACCATACG
     3241 GCCATGTCCG AATATTGAAA AAAAAAAAAA AAAAAAAAAA AAAAAAAAAC TTTCCCGACA
     3301 TTTAGCCGAC GAGGGAAGGT TGTGGAGATG GTGAGGTCTG TGTCCAAATT TTGAGTCCGT
     3361 TGTTATGGCA TAACATTAGC AGGCCTCTAT TCACGTTGAA TGAAGTCAAG ACTGGTCAGG
     3421 ATGCCTTTTG TTGTCATTTC GCATATCTCA ACATCTTTCG TGTGGTTCAG TTACGCCATG
     3481 TTCACAAAAT TAAAAAACGC CTGGGCATAA AGGTTCATTT TTGTCAGTCA ATGTGACTTT
     3541 CTTGGTTCGA TATATTAGGG TTACGTGCTT TCCTACATGC CAGAATCAAG AATTTTCTTT
     3601 TCTCAATCTT TGGTCTTGTT CTATGAATTA TGCGGTTGTA TAGACATGAA ACAGATGGCA
     3661 GTATGTTTTT TGTTTTTTTT TGTTTAATTA CTTTTTAAAG TCACGCAGGG TGTTGTCACG
     3721 TGCAGAGCAA CCCTATAGCA CAGGGCTTGG GGTTGGTATC ACGTGAGTCG CACCCTCATC
     3781 CTGGTGGGGA CATACGGACC GTGTGGGAGA TCTATGGCTG GCGCCCGCAT TCCGCTGGGC
     3841 GCGTGGGTAT AGCCGTACAT GGGTAGGCTA CGAAACTACT GGTTTGGTGG CTGAGGTCTT
     3901 TCGACCGGTT CAGCCACAGG CAATGGAGCT TTGGGGTGGT GGTGTATAGG CACTGCGTAC
     3961 TCTGTAAAAA AGTTGGATGC TGCGAGGTAT TTGGCGAAGT GGATGGCGCC TTCTGGGGTT
     4021 CCGAGGAGTC GTTGGATGCT GCCAAGCTTG AGGTTGGGCG CGGCGGCTTT CGCCTGCCAG
     4081 CGTGCGGGTT TGCACTGTAT GAAGTGCACG TTGCTTTTTA GAGCCCCGCA TGAACAGCCG
     4141 AAGCTTTCGG GGGGGGGGGG GGGGGGGTGC CCCATGTGTT GGTGATACGT GGCGAAGTCG
     4201 CCGTGGGCTG TGCGACACTG CAAGAGGTAG CTGAGGTAGA ATCGGGGCAA AGATAGTTCG
     4261 GGTGGGGCTT TAAAGCACCA AGGTATTTCA AGCTTCTGGT AGAAACCTGG GCTGTTTTTC
     4321 TCCCAGTAAC TGGAGGTGGC GGCGATGTGC TGTGTGCGGG CCCATCTTTC GAGGGCTGCA
     4381 AAGCTTACTG GCGGGGGAGA CCCGTCCGAT GATGGCAGTA TGTTGTTGTG TCATATCGGC
     4441 TTAGCCACTC ATCCACATCA CGTGACCTCG TCTGTGATAG CCCTTAGTAT GTTATACTAT
     4501 TTTCTTTTGA GAAATTCCCT TCAATAAATC ATTCCTCATG CAAAATCACC ACACAGTATG
     4561 ATACGTACTT CTAGCTGATG CATGAGTGAT AGTGACAGAA TGACTCTCAG TAACATATTT
     4621 CTGTTGCGGT TATTGCATAG TATGTAAGTC CAATCATTGC GATCCTCCCC AATTGTCCAG
     4681 TTGGACGTTG GAAGCACCGC ACCCAAGATC AGGCTTTAAA TGTTTTAGTC TTCTTTTCCC
     4741 TGTCTCGAAT TCAGTGGTCG TGGAGATATT TCTGCTTACG CAGATGTACC GTCTCGCACC
     4801 GAATATTTGA AGAGATAGTA TAAAAGTGAT TATTTGCGTT GTTCATAATG AAGAAAGAAA
     4861 GGGAAGAAAC GTTTCGAAAC AAGAGGTGGC GGTAGTCTTG GTTTTATAGG TAGCTGATGA
     4921 AGGAATTGTG GATACCCATT GGACCTTGCA GCCTCAGGCA AACAAGAAGT GGATAGGACA
     4981 TCCCAAGCAG TTACCAGTTT TGAGCCTAAC CCGTTCTTGA CAGGTAGTTT ACGTGGGGGG
     5041 TGCTCACAAG GGTTAATGTG CATTGAGTTC GTTAGGCCAT TTTGATGATG ACGAAATCTA
     5101 GCTCGCATCA CCATTTTGCG CTCGAGTTTT GGTGTCTTCC ATGTTAATTG AAAGGCTTAT
     5161 CATGAACTTG TTTTGCTGTA CGCAAGGTGC GCCTCGACTT TTTACCTGCC AAAATGGTGT
     5221 CCTTTCCAGC ACCGGCTTAC AACCCGCCAG CACATCACCC AATGCTGTAA TGACTCGACA
     5281 CCTTCACAAC CTGACGAGGA TCTCAAACCG GAACCAGCTG CCAGCAGCTT CAACCCAAAC
     5341 ATTGACACCC AACCTTATGC CACAGTCATC ATTGGTAGCT AAACTCTATC GAAGGCCACT
     5401 TTGCATCAAC GGAAGAACAT TGTCAGATGC ACAAACACGG AGAGCCTTTC ATGTGTCCGC
     5461 ACCGCAGAGG CTAAACCACC ATTTTGATAC ACTCAAATTT GTGCAACGGC TTCAGAGTGA
     5521 GGGCTTTACA GAGGAACAAG CAGTAGCCAT GATGAAGGTG TTAAACGATG TGCTTTCAGA
     5581 GAGGTAAAGT CCAATTTCGC CGGTATTAAC TAGCCAGGGG TGCAACAGAG GCTAACGTAG
     5641 CAACTCTTGT GCTTTTCATC AAGCAGTATC GACAATCTTA CTCGAACAAC GGTGCTTAGA
     5701 GATGATGCGG CCAAGGCCAC ATACACACAA AAGGTCGACT TTGCTAAACT GCGGTCAGAG
     5761 CTGATTGCGG CGACATCGAC AGAAGCGGAT GCGACGCGCT CGGCGCACGA GCGGCTCACC
     5821 AACGACATTG CTAAGTTGAC AAGCCGACTC AAAGATGACG TAGGCCGTAC ACAGGCAAGC
     5881 GTACGACTAG ATCTCAACCT GGAAAAGGGC CGCACGCGAG AGGAGGCGGT GGTTCAAGAA
     5941 CTCAAGATCA AGGAAACAGA GGCTAAGATT GAACAAGAGG TGGCCAGTTT ACTAGAGAAG
     6001 TTGGAACAGG TGAAATTCCA GACGCTCCAA TGGCTGATTG GTGTATGCAC AGGATTTGCA
     6061 GCATTGATGC TTGGTGCTTG GAGACTTCTG ATGTGAAGGT GGGATCAGAG TGGTGAGAGC
     6121 GGGGGGCGAA CAGACAACCA GGAAACCGGA GGAGAGATGC GATGGAACAG AACCTGGTAT
     6181 GATTTCCACA TGATTGATCT TGGCCTGTAA AAGCATGCAT AGCTGGTTAT AATTAGCTAC
     6241 GTACTTGAGT ACGACAAACA CGAAAAAAAC GAGAGTGTAT GTGGTGTGGT GATGGGCTAG
     6301 AGTTGGGTGG CTGGCTCACT TCCATGGCTT TTTTTTCATG TGATGTGAAC CCGCGGTAGT
     6361 TGGTTAGTTG GTTCATTCAT TAACTGGTAG CCAAAGAAAA GTGGCTCTGC ACGCAACTAT
     6421 CAGCTACATA CTATCAACTA GTTACTAAAT AGCTAGTTAC GACATACAAC AAGCAGTGTT
     6481 ACTTGTAGCA ACCAGTCGTT AGCATAGAGA ACTATGTAGT GATGTGTAAC TAGAGTTACA
     6541 TGTAACTTTG TATTCCTCTT TTCTCTTACA GGGACATTCC AAGTCACTGA CACAAAACGT
     6601 TTCACGACTC CAGAAAGCTT ACCATTCACC TGGTGCTTAA ATTTACAAGC ACTAAGAAGG
     6661 GATGAAGAAG AACGTCTTAA AAAGCCAAAT GTATTCTCTC TGAACATGAC CATCCGGTCA
     6721 CAAATTCTAG AACCAATATG CCTTTTGCCT ACACAGCTGG AGAAAGACAG GCATATCAGA
     6781 GAGAAATGTG TTGTGCGCAG CCACCTCCGG TTTGATCGGC TGTCTCGAGT CCGGGACTCC
     6841 GAGCCAGAAG GCCCAGGACA AATGAACAAA AACACACGAC AAATCAGGCA AACTCTGGCT
     6901 GTGAGTCGAC AAAAGCCTGT AGGTTTGCAG CGAGGACAAG GGGAGAGCCG AGGGACAAAC
     6961 CTTGTCTTGA TGTTTGAAGA ACAAGCGCCT ATGCCTCAGG AGAGCATCAT GATAGGAGCG
     7021 GCCCCGCTTT TCACAGTTAT AATATTGGCC ACAGCCAACT GTATCTGTGC ACATGGAGCA
     7081 AGGGGAGAAG AACAGCTTCT AGACCGTCAT TGGCTGGACC AACAACAGTC GTGGAAGCTC
     7141 GGGCGGTGAT TGGCTGGTTA GCCACTTCTG TTGGCGGCTA GGTTCATTGA CACCAAGCTT
     7201 GGCATCTCGC AGCAACGAGG TGAAGCTGGG CATGATCACT TTGAACGGAG CAAGAGCGCA
     7261 GCCAGTAAAG GCAGTGGCCT AGACAGGCCA TACAGAATAC AGAAGCTACC TGACAAAGCT
     7321 CCCCTCCCAT ATGGTAAGCC AGAGACAATG CCAACATCCA AACTGCCGGT TCCCGGTTTC
     7381 GTTTTCGCGT GTCCGCTCCA CGCTACCAGC TCCCCATGTT TCGGCTTCTG CGTTTTGATA
     7441 CAAAGTTGTC AGTATTTTGC CGTCTTTGTT ATGGCGTGTT CTAGCCCTTT TAAGACCTCT
     7501 GGCATCTAGC TGGCTGGCCA TTGTGCTGCT GAGGGCAAGT GCGTATTTCC CAACTAACAT
     7561 CCCATAGCTC AATGTTCATG TGGTGGTAAC TACATATAGT TCTTTCCCAG ACTGCCGTGG
     7621 CCATCCGTTC TTTGATATCT CTGTGTTTGC TCTTCCTTCC CCTTCTCCAT CCAACCGCCA
     7681 AGCCAAACAA CCACCTGTCT GTACTTGTAG GGATTCTCTG TTCCATGTAA GAGCAGTTAC
     7741 CTGATCAAGC GGCGCATACC TACCGCACTC CTCTGTTTTC TGTTTGGTTT TGACCCCGCC
     7801 TTTCCGAACC CTCCAAACCT CCCGCCAATA CATCATCCCG CGCTCTTCCT CTTCCCAGTC
     7861 CACGGCCGAC TTCTCTCTTC TTCTTCCTTT TCCTTGTCAT CTTCGTTACC GGCCAATAAT
     7921 TGCCTGTCCT TCATACGTCC CCTTCTTCTC TTCCTTTCTT GGCGTCCTTC TTTCGCTTCT
     7981 TTTTGGTCTG CAGGCTCAGA TATAATTTCT TTCTTTTTCT ATATTTTTTT AGTCCGTTCA
     8041 TCTAGACATC GTCATCTAAC CTACGCCACG CCATACATAA TACCACAACA AATCTTTCGA
     8101 CCAACAAACT CCCCATATAC GCGCATTCAA TACCGTCGAT ATTTAAAAGT CTTCATACTA
     8161 CGACCATCTA ATATCTCCGT TTCTTACTCT TCCTTGCTTC TTTCTCGATC TAGTTGGTAC
     8221 TTGGTCAATT TTCGACCCCT CTCTACATCA TGGGTGCCGA CATGTCGACC AAGACGCTCA
     8281 TAAAAAAGCA GTTTACTGCT TCCAAGATGA CCTTCAACAT TCTTTTTTGG GGTGTCCATT
     8341 GGGGACTGTT TGGTTATGGA TGGTAAGCCC AATCCAATTC TCAGCCACCT GAACCAATCC
     8401 ATCAATATCT CGAATACGCT AACAACTCAA CACATAAATA GGTGGAAGCA GAATAACGAT
     8461 GTACGCCTTG CAGGTCTCAA CAGCATTGGA TTGTCCGTCT GGATGTCCAG AGGTGCCGGT
     8521 CTAGTTCTCA GTGTAGACGG AACCCTAATC TTACTGCCCG TGTGTCGTAC TCTTATGCGC
     8581 TGGATTCGGC CCAAAATTCG CTGGCTACCT CTTGATGAGA ACTTGTGGTT TCATCGGCAG
     8641 GTCGCCTACG CCATTCTTGT GTTTACTTGC ATTCACACCT TTTTTCATTA TGCCAAGTAA
     8701 GTTGGTCATG ACATTTGAAC TCCACATAGA AGCATGTGCG GTGTCTAACA TACATTCAAC
     8761 CAGCTTCTAC ATTGTCGAAA AGCGCCAACT CCGCCCCGAA CGTGCCCTTG ATATCCATTA
     8821 CACGCAGCCC GGTGGCATCA CCGGCCACAC CATGCTTTTC TGCATGCTTC TAATGTACAC
     8881 CACCGCCCAT GCTAAAATCC GCCAGCAGTC TTTCGAGACA TTCTGGTACA CCCACCATCT
     8941 TTTCATCCCT TTCATGCTTG GTCTTTACAC CCATGCCACT GGCTGTTTTG TGCGTGATAC
     9001 GCCAACGCCT TTTAGCCCCT TCGCCGGTGC TAACTTCTGG AACCACTGCA TTGGTTACCA
     9061 GGGTTGGCGA TGGGAGCTTT GGTCTGGTGG TCTGTATCTG TTTGAGAGAT TGTATCGCGA
     9121 GGTTCGTGCC CGTCGCGAGA CCACCATCAC CCGTGTCATC CGCCATCCGT ATGATGTGGT
     9181 TGAGATCCAA TTCAACAAAC CCTCGTTCCG TTACAAGGCT GGTCAGTGGC TGTTTCTGCA
     9241 GGTGCCAGCC GTGAGCAACT TCCAATGGCA CCCCTTTACC ATCACTTCAT GCCCCTTTGA
     9301 CCCCTACGTC TCGGTTCATG TGAGACAGGT TGGCGATTTC ACCAAGGCTC TCGGTAATGC
     9361 CTTGGGTGCT GGTGAAGCTC AGTCAAAGTT GTATGAAGAC CCTGAGGCTG ACCCCATGGC
     9421 CATGTATGAA ATTGCTTTGC GCAACGGAGA TGAGATGCCG CAACTACGAA TTGATGGTCC
     9481 CTATGGAGCG CCAGCCGAAG ATGTATTCGA GAACGAGATT GCTGTTCTCG TTGGTACTGG
     9541 CATTGGTGTG ACGCCTTGGG CGTCTATCCT GAAAAATATT TGGCATCTGC GCAATGGTCC
     9601 GAACCCCCCC ACTCGTCTGC GCCGTGTCGA GTTCGTGTGG GTATGCAAAG ATACTTCCTC
     9661 GTTCGAATGG TTCCAGAGTC TGTTGTCCAG TCTTGAAATG CAGGCATCGG CAGGTGGGGC
     9721 CGAGGGTGAC GGCTTCCTCC GCATTCACAC ATATCTGACG CAAAAGCTTG ATGCCAACAC
     9781 GGCACAGAAC ATTATGCTTA ACAGTGTCGG CTCAGACGTG GACCCGCTCA CAGAACTCAA
     9841 GACTCGCACC AACTTTGGCC GGCCCAACTT TGACCGTCTG TTTACATCAA TTCGCGACAG
     9901 CATCATGAAC AGAACATACA TGAGTGGTTT CGATGGAAGC ACCAATACGA CAGTGGGAGT
     9961 GTACTTCTGT GGTCCATCAG CAGCCGCCCG CTCCATCAAC ACAGCAGCGA AGAAGGCGAC
    10021 GATTAATGAG GTACGCTTCA GGTTCTGGAA AGAGCATTTC TAAGGGGTTC TATGGTTATA
    10081 GGGAAGGAAA GCTTTGACAG CAGGGCGCGA AAGGAATATG CCAGAGGAAA GTTTTGTAAT
    10141 GCGTTTCACA TATTTTTTGT TTGAATGTGA GAAGCTTAGT TATGTGAGCT GATTTTTACC
    10201 CATGGAGTAT TTTCCGACCC CGTTTCTGTT TTGCAGCGAT GACCAGGGGT ACTAGGCCGC
    10261 ACTTACACGG ATATAAATAA CCCTACCCCT TTCTTTTTAT GAGGGTTAAG TGCGACTATC
    10321 TCAACACACT GACAACAACA GCAAAGCCAT GTTTGCACAC AAAAGTAGTT ATGTAGTTAT
    10381 TGATGGGGTT CGTGGTGAAG CAAGGAACAC CAACTCCTCT AGTTGATCTT GAGTATTTTC
    10441 ATCAAGTTGT ATATTTCTGT AATTTGTAGT ATTTTATGTG AGAGTCATAG ATGTTCCGCA
    10501 TCACCTCAGC TTGTATGCTT CTACCGGCTA CCGAGAGGTA CAGTTTTCCT TTTTTTGTTT
    10561 CGTTTCTTTT TTCAGTTGAA TCTTCGCTCT GAAGAAAGCC TCATAGTACA TGACTGCGAT
    10621 ATTTTTTTCA GCTTGAAGTC GGAGTGGATC AACAGACACG GACCTCTTGT ATCTTGTCCA
    10681 AGGACAGAAG GACATCACAT ATGCACACAT GCATGTTGTG GCCATCCGCT TTTGTCTGAT
    10741 TGCGATAGAG GTGCTTTTGT GCAGCCCTTA TGGCCGTTGT CATCGCATCA CGACCGGTGC
    10801 AAGGCTGTGT TTGTCGATCA CAATATGCTT ACAACTATCA TCGAACAAGG CTGGAGAACG
    10861 CAAGCCGAAG GGAGATGAGG CGCATGGTGC CGCGGGTTCC GAAAACAACT TGGACATAGT
    10921 ATCAAAGAAC CAGCTGCTGG TTGCCTGTTG TTGAAAAGCT GGGGGCCAGG GAAACTGTGT
    10981 TGACTGGGTT CTTCGGTTCG TTTACTAGCG CCCGCGCCCG GTCTAGACTG CCGCACGACG
    11041 GGGGTGCCTG GCCCTAGTCT TGCATTTGGC TGGCTGGTGC GTGATCATGA TCGCCTCGAT
    11101 GTTGACGACG ACACGGTGAG GCAGAGTGAC AAAGGCAGCG AAGACAACAA AAATCAAACA
    11161 AGACATAGAA GACCTTGACA AAGGGGAGGG GGAGGACTTA TAAAAAGACG ATGGCATCGT
    11221 CCGTTGTCCA CGACCAATTC ACCTCACCAT CATCCACCCC GATCTTACAA GAGTCCTTTG
    11281 TCGTCATTCC AGCTACAGTC ACTCTTTTGT ACATTCCCTT TTCTTTCTCT AATCCTGACT
    11341 CTAACTTCTA ATACCCTATT CTATCACGAT GCGTGCCACT CAGATGTTCA TTGTCGCCCC
    11401 GGTCATGGCC GGCCTAGCTG TTGCTACCAG CGCCGCCACC ACTGAGGGTT GTGATGCGGA
    11461 CAAGGGCGAG AACTCGTACG GCGGTTCTGT GTCCAAGCCC AACAGTCCTA GCATTCCTAG
    11521 CACGACTACT GCCAGCTTCG CTGTTGGCCA GACTCCCTCT GTTACTCTGA GCAACAGCGG
    11581 CTCGTACGCT ACTGGCGCGA CCTTGAAGAC TGAAGGCTCT GGATCCAAGG GCTCCAACCC
    11641 CAAGGGCTCC GGCTTCGAAG ACTGCGACTG TGACGGCGAT GAGTCCTCGG GCTCGCAGCC
    11701 CAAGAAGCCG AGTTCCGGCG CCAAGACTAC GCCTAGCGTC AATGTTGGCT CTGCTCCTTC
    11761 CATCGCCCCC GGCAATGAAG CTTCATATGG CTCCAACAAC GGGCCCTCTA AGCCCGAGGG
    11821 ATCTGTACCC AAGGCCCCCG AAGGCTCCGA CTCCAAGAAG CCCAGTGCTA GCACCACCTC
    11881 CACCAGTGCT AGCGTTGTTG TTGGCACTGC CCCGTCGATT ACTCCCGGTG CCAGTGGCTC
    11941 GTATGACTCA GGCAATGCTC CCACGCCCCC CAAGTCATCT GATGGCAACT TTGGAAACAA
    12001 GGATATCCAG AACAAGGGGT CTGACAACAA CTCCCATGAC GAGGACTCGG ACGACGAGGA
    12061 CTCGGATGAT GAAGACTCGG ATGACAAGGA TGGTAAGGCC AGTACTAGCG CCAAAGCCGA
    12121 CAAGGTCTCT TCTGTTACAG GCGGAAACGG CGGCTCATAC GGCAGCACTG ATTCCCCCAA
    12181 GATTCCCGAG GTCCCCAAGG TTCCCGGCCA CGAGGGCTCT GAGTCTAGCA CTTCTGCTAG
    12241 CTTCGCCGTC GGCACTGCTC CCTCTATTAC CCTGAAGCCT ACCGGCTCTA CCACTGCCCC
    12301 TAGCTTCGCA GTTGGTACCG CCCCCTCTAT TACTCCCGGA AACGGTGGCT CATACGGCAG
    12361 CACTGATTCC CCCAAGATTC CCGAGGTCCC CAAGGTTCCC GGCCACGAGG GCTCTGAGTC
    12421 TAGCACTTCT GCTAGCTTCG CCGTCGGCAC TGCTCCCTCT ATTACCCTGA AGCCTACCGG
    12481 CTCTACCACT GCCCCTAGCT TCGCAGTTGG TACCGCCCCC TCTATTACTC CCGGAAACGG
    12541 TGGCTCATAC GGCAGCACTG ATTCCCCCAA GATTCCCGAG GTCCCCAAGG TTCCCGGCCA
    12601 CGAGGGCTCT GAGTCTAGCA CTTCTGCTAG CTTCGCCGTC GGCACTGCTC CCTCTATTAC
    12661 CCTGAAGCCT ACCGGCTCTA CCACTGCCCC TAGCTTCGCA GTTGGTACCG CCCCCTCTAT
    12721 TACTCCCGGA AACGGTGGCT CATACGGCAG CACTGATTCC CCCAAGATTC CCGAGGTCCC
    12781 CAAGGTTCCC GGCCACGAGG GCTCTGAGTC TAGCACTTCT GCTAGCTTCG CCGTCGGCAC
    12841 TGCTCCCTCT ATTACCCTGA AGCCTACCGG CTCTACCACT GCCCCTAGCT TCGCAGTTGG
    12901 TACCGCCCCC TCTATTACTC CCGGAAACGG TGGCTCATAC GGCAGCACTG ATTCCCCCAA
    12961 GATTCCCGAG GTCCCCAAGG TTCCCGGCCA CGAGGGCTCT GAGTCTAGCA CTTCTGCTAG
    13021 CTTCGCCGTC GGCACTGCTC CCTCTATTAC CCTGAAGCCT ACCGGCTCTA CCACTGCCCC
    13081 TAGCTTCGCA GTTGGTACCG CCCCCTCTAT TACTCCCGGA AACGGTGGCT CATACGGCAG
    13141 CACTGATTCC CCCAAGATTC CCGAGGTCCC CAAGGTTCCC GGCCACGAGG GCTCTG
//
LOCUS       Be.rouxiae_LT1_alpha_pheromone_family_locus_upstream     18135 bp    DNA     linear   UNA 
DEFINITION  Berkeleyomyces rouxiae LT1 DNA, scf7180000014530, whole genome shotgun sequence
FEATURES             Location/Qualifiers
     Transcript      complement(1..2608)
                     /score="0.97"
                     /source="AUGUSTUS"
                     /g3.t1
     CDS             complement(join(1..604,664..1227,1282..1367,1454..1944,2060..2407,2488..2608))
                     /score="1"
                     /score="0.97"
                     /source="AUGUSTUS"
                     /transcript_id="g3.t1"
                     /gene_id="g3"
                     /frame="[15528..15648: 0, 15729..16076: 2, 16192..16682:
                     2, 16769..16854: 0, 16909..17472: 1, 17532..18132: 1,
                     18133..18135: 0]"
                     /label="Iron transport multicopper oxidase FET3"
     gene            complement(1..2608)
                     /score="0.97"
                     /source="AUGUSTUS"
                     /g3
     Terminal        complement(1..604)
                     /score="1"
                     /frame="1"
                     /source="AUGUSTUS"
                     /transcript_id="g3.t1"
                     /gene_id="g3"
     intron          complement(605..663)
                     /score="1"
                     /source="AUGUSTUS"
                     /transcript_id="g3.t1"
                     /gene_id="g3"
     Internal        complement(664..1227)
                     /score="1"
                     /frame="1"
                     /source="AUGUSTUS"
                     /transcript_id="g3.t1"
                     /gene_id="g3"
     intron          complement(1228..1281)
                     /score="1"
                     /source="AUGUSTUS"
                     /transcript_id="g3.t1"
                     /gene_id="g3"
     Internal        complement(1282..1367)
                     /score="1"
                     /frame="0"
                     /source="AUGUSTUS"
                     /transcript_id="g3.t1"
                     /gene_id="g3"
     intron          complement(1368..1453)
                     /score="1"
                     /source="AUGUSTUS"
                     /transcript_id="g3.t1"
                     /gene_id="g3"
     Internal        complement(1454..1944)
                     /score="1"
                     /frame="2"
                     /source="AUGUSTUS"
                     /transcript_id="g3.t1"
                     /gene_id="g3"
     intron          complement(1945..2059)
                     /score="1"
                     /source="AUGUSTUS"
                     /transcript_id="g3.t1"
                     /gene_id="g3"
     Internal        complement(2060..2407)
                     /score="0.97"
                     /frame="2"
                     /source="AUGUSTUS"
                     /transcript_id="g3.t1"
                     /gene_id="g3"
     intron          complement(2408..2487)
                     /score="0.97"
                     /source="AUGUSTUS"
                     /transcript_id="g3.t1"
                     /gene_id="g3"
     Initial         complement(2488..2608)
                     /score="1"
                     /frame="0"
                     /source="AUGUSTUS"
                     /transcript_id="g3.t1"
                     /gene_id="g3"
     Transcript      11833..13503
                     /score="1"
                     /source="AUGUSTUS"
                     /g2.t1
     CDS             11833..13503
                     /source="AUGUSTUS"
                     /transcript_id="g2.t1"
                     /gene_id="g2"
                     /score="1"
                     /frame="[complement(4633..4635): 0,
                     complement(4636..6303): 0]"
                     /label="Arginine permease"
     gene            11833..13503
                     /score="1"
                     /source="AUGUSTUS"
                     /g2
     Single          11833..13503
                     /score="1"
                     /frame="0"
                     /source="AUGUSTUS"
                     /transcript_id="g2.t1"
                     /gene_id="g2"
     Transcript      15220..16857
                     /score="0.29"
                     /source="AUGUSTUS"
                     /g1.t1
     CDS             join(15220..16157,16251..16857)
                     /source="AUGUSTUS"
                     /transcript_id="g1.t1"
                     /gene_id="g1"
                     /score="0.6"
                     /score="0.51"
                     /frame="[complement(1279..1281): 0,
                     complement(1282..1885): 1, complement(1979..2916): 0]"
                     /label="Monocarboxylate transporter 3"
     gene            15220..16857
                     /score="0.29"
                     /source="AUGUSTUS"
                     /g1
     Initial         15220..16157
                     /score="0.51"
                     /frame="0"
                     /source="AUGUSTUS"
                     /transcript_id="g1.t1"
                     /gene_id="g1"
     intron          16158..16250
                     /score="0.65"
                     /source="AUGUSTUS"
                     /transcript_id="g1.t1"
                     /gene_id="g1"
     Terminal        16251..16857
                     /score="0.6"
                     /frame="1"
                     /source="AUGUSTUS"
                     /transcript_id="g1.t1"
                     /gene_id="g1"
ORIGIN
        1 CTAGACATAG GATGTTGCAT CGGGAGAGTC ACAGGGCTCC TCCGTAGTAT ACGTGACCGT
       61 AACGGTTGAC TTGGGATTCT TCGTGATGGT CGAAGTCAGT GTCTTAAGGG TAGTCCACAA
      121 TGACTGTGGA GTCGTTGTTC CAGTTACAGT AGGGGTAACA GGACGAGTGT AGTTTCCAGT
      181 GGAGGTCAGC GTGACGAACT TGGAGGTGTA GACAGTAGAC AGTGACATGG TCTTAGTAGT
      241 AACAGGAGAT GTTCTAGTTT CGGTTGAGAT GCAAGTTGTG CTCTTGGTGG AAGTAGGAGG
      301 AATGACCGTG GGGGGAAGTT GAGTATGCTT GGGATCAGAG TGGCTCGGCT TGGACGGAGC
      361 AGGGCCGTTG TTTCCGGGAT TGGACGGGGC GGGTCCGTTG TTTCCGGGGT TGGACGGGGC
      421 GGGTCCGTTG TTTCCGGGGT TGGACGGGGC GGGTCCGTTG TTTCCGGGGT TGGACGGGGC
      481 GGGTCCGTTG TTGCTGGTGC TGGAAGGTAC AGGAACGTTC GAGGTAGGAC CAGTGGGTTG
      541 AGGGCCAGCA GACGTAGCAC TGTTGGCACA CATGGCAGAC TCTTCTGCAG CATCATACAG
      601 GGCACTGTAA GAAACAAGCT GTCAGTATAG TCTTCACTCT TATCAAACAG GTATAAAACT
      661 TACCCATGGT CCGGAAGCAT CGGTGTGTCA TTGGCACCAG TCAGATCGAG AGGGTCCACA
      721 ACGTTGCCGG CAGCATTTCC CTTATTAAAA CCACACGCAC AAACATCGAA GTGATCTTTG
      781 GGGACAACCA GGCTCTTTTG TAGCTCCAGC GGGGCGGTGA CGAAAGTAGC AGTGCCGCCC
      841 ATGTGAACGT GCCATTCCAT GTGGCAGTGG AAGATCCAGG CACCGGCACG CTTGGCCAGG
      901 TAGCGAATTA CCACGTACGA GTTACCCTCA ACAATGACGG TGTCACGGTA CAGAGGTGAA
      961 GCAGGAATCT GAGAAAGCGT GCCGTTGAAG ATGCCGGCAC CGTGGGCTCC GCGACCAACG
     1021 ACCTGGAAGT GGTGACCATG GAGATGGAAG GGGTGGTTGG CAGGGGTACG GTTGTTGAGA
     1081 ACAATCTGGA CTACAGCCAT CTTGCCGGTA ATAACAGTGT TGGTGTCGCC ATAGACTACA
     1141 GGGTTGGTTG CATCCTCGCC TACTGTGAGA GCAGTGTAGA GCGTGGGAAC CTTTTGGTCA
     1201 ATGTACATCT CGCCGTTGAG GTAGGCACTT GAGGAAGAGT TAGAAGTAGT ACACAGTTGG
     1261 GGATAGTTCT GGGATACTTA CCGAGGCACA CCTTCAGCAT CTAGAGAAAA GCTGAAGTTC
     1321 TTTCTGTACT CGACGGTGTA GTTGTGTGCG GGCTCGCGAT CATAGGGCTG GTGTAATCAT
     1381 GTCAGTACAT TGTCGCACAA AGTCTTTGTT TAGTAGACTT TATTCTCTTC TTGTAACGAC
     1441 GGGAAAGGCT TACACTCAGA GTCCACTCAT CCAGAACCGT AATAGGAGAG TGGATGACTA
     1501 TCGGGGATGG CTGCGCATTG GTCGCTGAGT ACTGAAGCAG ACCGGTAGTA TTGACGGGAA
     1561 AGCCCAGTTG GGGTTGGCGG AAGTTGGGGT TCATATCGAG CATCACAAGG TAGGGGTAGT
     1621 TGGCACTAGC ATCAGGCTTG GCCTCAATAA TGACGCTGTA GCGCTGACCG GCACCGACAA
     1681 TAAGGCGATT GGTAGTCGTT GCAACAACTG GGATACCATC GGTTTCAATT ACAGTCATGG
     1741 AATGACCGCC GAACTCGATG ATAGTGTTGG CCAGGGCTGA GTAGTTGATG ATGCGGAAGC
     1801 GGTACTTTTT GCTAGGGGTC ATGGCAAAAG CAGAGTTTTG GCGTTCATTA ACTAGTGCCG
     1861 AGTCGGCAAT CGGGGGACGG AAGTTGGTGT TGTTGGTGCT CAGTAGCTCT GATAGCAGGG
     1921 TGGGGACTTC ATCGTTGTAC CAATCTGAAT AGCGTAACAG GATGTTAATA TTGAGTCGTG
     1981 TTTCATCAGA GTTTGTGTCA CGAAGTGGAT GTCACTCATG GGATGGATAT AGTATCATCG
     2041 TGGCGGGCTT ATCACTTACC AGAAACGCTC ATGAGATACT CTTCATCGTA CTCGGACTTG
     2101 TGAGGGTCTT CGGGGTCATG CACGATGAGA GGTCCACGCA GTCCATCGGC GTATTGACCA
     2161 CCCTCATGCG AGTGCCACCA GTATGTGCCG GCCTGCTCCA GCTCAAATTC GTAGGTAAAG
     2221 TTGTGGCCGG GAGGAATAGC ACACTGGCTG ACAGCTGCAG CACCGTCCAT GTGTGGAGTA
     2281 TCAGTCATGT ACAGACCATG CCAGTGGAGA CTGGTGGTCT CATTGCCAAG GGCGTTGTGG
     2341 ACATTGACGA TAATACGGTC ACCTATCTGG CCTTCAATAG TGGGATTGGG CCACTGGTTG
     2401 TTGATTCCTG GGCGGTGTTA TGATTGTTAG CATACAAAAG AATTCGGGAA CCACACTTGA
     2461 CTACTATACA ACAGGAAGAT GACTGACCAA CAACGGGACG ACCGAAGCCA TTTGGTGCCT
     2521 TATTAACCCA GGTGACCTGC CAGTCATAAG TTCTAACAGC TGCCATGGCC ACCGAGGCAA
     2581 AGGCGGCAAG CGAGAGAGAG GAGCGCATGG TAAGAAAATT AGAATAGGCA GAACGAGTGA
     2641 TGTGAAGTTA AGCAGAGAAG GTGAGAAGAT GAAATTAATA ATACAGATTA ATGCAAGAAA
     2701 GAAGCCGCAG CGCGGCAGAA ACGAGTGTCA GAAGAAAGAA GATTGAACAG AAGAGGCCGA
     2761 TCTCACAGTG GCCCTGATGA TCAACTCTTT TAGATTCTGC CCCAAACGGC GTTGCGATCA
     2821 GAGCTTCTTA TACATGTTAC CTTGGCTGAT TTTCAGCGGT GATAGCTCCC TGGGCATCGT
     2881 ATTTTTGGCC TCCCTTGGAC TGACAATGGC TTCGTCCATC AAGTGTCCCG TCTTTCTTTC
     2941 TCCCTGGCTC GCCCAATTAA GCGACGCCTG GATGGATGCA ACGGGGAAAA GAAGGCTCCC
     3001 TGTCCCGTCC CTTTGTTTCT TTTTCTTTGC TGATCCCTTC TTCTACCAGT TGCAGCATCT
     3061 GACCTTAATC AAAGTTGGCG TGCCGTGTCT CAGCGACGAC AGGCTTTCAT AATGCATCTT
     3121 CACTTGCACT CTAAATCCGG GCTAAAATCC AAGTGTCTCT TGAGCGTCAG ATTCTATGCG
     3181 GGCTGTTGGG GATTTGGCTG CAAACATCAT AACATATCTG CATCCAGTCA GTCACCCGAC
     3241 TCAACCAGAG CCTAGGTCAC GTTGATATCC AACTTTCTTC GTTCGTATCT CTGTGTGACG
     3301 CTAGGTCGCT TAACGCCTCT GTCAAATATC TGCTAAACAA CCAAAAAGGA TTCGCTAATG
     3361 GGGATTTGTT GTCCCTTTCA GTCGGGCGGA TTTGACCATG CACTTCCTTC GACAGCTGCA
     3421 GCTGCCAACG CATACAGCCT AGGGTCTTAC GTCTGGCATG ATGTCGCTTT GTCGTTGAAG
     3481 CAAGCTCAAG GTGTCTCTAG CCTTTTCTAG CCATGGACAA TAGATAATTA AGATTCTCGA
     3541 CCCGTGAGAT TCTCCAACCA GTCACGTGCA TGCAAAAACC AAAGCTAGAA GCACTTAGTC
     3601 CATTTGCCCC TGTGGCCTGC ATGAGCCCCT GCAGTAGCTC AATCTGTCCT AGTCTACAGG
     3661 TCGCCATTTC TTCGAACATG TATTTGTGGA TGTTAGTTAA TTAAAAATAA GGGCAAATGA
     3721 AATATGTAGT GCGAGAGGTG AAGAGCCAGT CAGTAGCTGA CCAAACATGC CACAAATATA
     3781 CCTATGTATG TAGTATTGGT CAAATGTGTA CCTGCATGAT CAAAGACGAG GACACGGCTC
     3841 CTAAAACAAC ATGCACGTAG GCTATTTCCA AGAAGCTGTA GATAGATGCA ACTAAATGAA
     3901 CATGCAGAGT TGTAGCCACA TGCATACAGG TCTCTCTTCG AGGAAAGACA TGGCTTACAC
     3961 GATATAGCTG GAACTGCGGC TCGGAAAAAG ACAAAACAGG GCAAAGTGGA TGTGCATGAT
     4021 GATGTGATCT CGTATAAAAT TGCACTGGGG GTTTGGGTTC AAGTCTATAG TTTGTTTTGT
     4081 CGAAGCCTCT CTATACAAGT GCAGGTGAGT GTACTCCAAT GACACACACT AGCTAGAGAC
     4141 CTTGGCTTCC TCTAGCCGCT TGACAGATTC ATGGATTTAT TCATCGTACT TTTTGTGATG
     4201 ATCATTATGT ATCGCATGTA TCGAAGGATG GCTTACACAC AAAAATGTCA ATTCGATCAA
     4261 TTCATTAGTG TGTGTGGACT CAAAATCCTC CTTGTGCAAC ACTCGCCCCT TCCCCACGAT
     4321 TCCTCGGCTT CTCGTCTCGT CTGTCTTTTA GGCATTATTG TCAACACTCG CTCAACATCC
     4381 ATTCCCGGAC TTTCTTCTGC TCAAAACACA AGAGGCAAAA TAGGGCTGCG CTCGTGACCG
     4441 AATCCATCCT CTAGGCGCAT CAAAAATGCG GGTCAATGAC ATGAGACATT TCAGGGTTAT
     4501 TGTTTTGTAC TACTTGTGCT TGGGTATACA TATACATACA TCCGTACACA TGCATATTTT
     4561 GCACATTCGA CTCCGGAGGC AATGTCTCAC TTGAGAGACA ACGTCATGTT ACCATCAGTA
     4621 GCATTAATTC AGACTTGCCT AATATATGCT GTCTTACCTA TTGGACAGGA ACCATTGCTA
     4681 ATACGAGCCC AAGTGTAGAC TTGGGCTTGT AGGGTTAAAA TTGAGTTACG GCTTGTAACA
     4741 GTCAAGCCAT GATGTAATGT ACTATCCCTC ACATCGCCCC AATTGCCCAC AAATAATGGT
     4801 AATGGCACAG TGAGATTGAA CTGCTTGTGT GTGCTCAACA ATAATCCCTA TCTTTTCATG
     4861 CATACTACTC CCCTGTACTT GCTTATACTA GTACACTCGA AAGTCGTTGT TGATGGTGCC
     4921 CTCCTTCATA TTCTCTCCCC TTTCTGTTTC CAGGTATGCT TGTACAATGA AAGAGAAAGT
     4981 CTTCATTGGA CAAGTATCAA AATCTGGGCA ATGATGTTCC CTCTTACACT TCTTACATAT
     5041 AACTAGTTCT AGTTTTGTAA AATCGCCTGT TTTTGAGAGA AAAAGACAAG TTGAATCATT
     5101 ACTTGGGGAT AAGAACTAGA TGGCATTTTT CGACTCTACA GATCATGTCT TGTCAAAACC
     5161 CCTTGTGTAG TCTCGTGAAG CATAAACTCT ATCTGCACTC CGAAACCCTA CTGATTGTGT
     5221 TTGCGTTCGG TTACTTCAAA GTAACCTAAT TCAGCCAGCC TCAAGTCTAA TCTCTTCAGC
     5281 TTCAAGTTAA GAATGGCTCT GAACTCCTCG ATGGTGAAAC TCTCAAAGAC AACAGGATTA
     5341 CTGAAAAAGA AACCGCCCTT TGGCTTCAAA TAGAAGAAGC AATATTTACT ATATATATCC
     5401 TGCCTCTTTG CCCAATAGGC GCATTTCAGA ACTCATAATC GTTTTGTTCA TGTTGAACTG
     5461 AGGTTAGGCT TTATTTGTAA CAACTCCAAA ACTTTGAACA ACCAAGCTGG TAATCCAAAA
     5521 ATCACACATG ATATCTGTCA CGATGCCGGT CGTATGTCGA GAATCCCTCG CGAGTAGACA
     5581 GGTTAATAAA GACTTTCAAC ATCAACATCA TCATCAACAT CTGTCACGAT GACCCAGCCA
     5641 TGACACCCTC CCTTGCCTTG TACGATAACC CGGATTGCCT GGAGCTTACA CGTAAATTTA
     5701 GCTGGTTCGC TTGCCCGTAT CGGACTTTAT CACCAGAGCT CTGTTGCTAC ATGATTTGTG
     5761 AATCCGTTGG GCTTTGGATT GCTATATCTC AGCTCAGGAC CTTCAACGCG ATGAAACTCG
     5821 AGACGCCAAA ATCCGCCTAA TGCAGGCCTG CTTCTGTTCG CCTAGATTTG CTCAGCCTTG
     5881 AGAGCTTCAT TTCTTGATCT TGTCTACGAT AAGGCTCGTC AGTTTCTGGG GTTTCTCGAG
     5941 CCATATACCC AAAGTGGCCA CTTGTGGGCC CTTTTTTTAA CTCAAGGGTG CTTCTCCAGG
     6001 ATATTGTTCT AGAAAATATA AAAAATCTTT TGCAAGACTA AATCAAATCA TCCCTCAGAA
     6061 AGATGTAAAG CTGAACTCTT GCTCTACTAT GTCAATCTCG AATTTTCACA TATACTTTAA
     6121 ACATGATTAT CACGAATAAA AAGAGCTGCG TTTTACACTC ACTTTTCAGA CACGCCTTTG
     6181 TGTTTTTCCA TGATATACGC TGAAAGAACA CAGAAGATTC AAGTGAAAAT AACAAGTCCA
     6241 TTGTGTCAAA CTCCAAAGCT CGGCCCTATA TTAGCCATAA CCAGTTCTTC TATTGGTGAT
     6301 CTTCTTTGTT GGAAATCGAG TCGGGTTACA CAAGTACAGT TAGTTCACGA CAGGCTCACT
     6361 TGAACCTAGA AAACCACATG TAAAACATTG CTTTTCGAAC CACACATTCT ATGCGTCATA
     6421 CAAGTTAGGC TACATGCTTC TTGTATCATA CAGCGTCACC TTCGCACGGC TGCTTTCTAC
     6481 AAAGAAGTCC GCGTAATCAT CTATGGAACT ACGCCCTATA AATTGGACAC TTGACTGTAA
     6541 CTCGTACTCT GGCCGAGGAC GAGGGACAAG ATCTTAAGCA TACAATGGCT ACTTTCTTTT
     6601 TCTCAAATTT TGGGCTTGGC CTATTGTACA TCAAATCCTC ATGATCATTC CGCCAGTATC
     6661 CAATAGGAGG GATTATCGCT GTTCTTGGGC AGAAATAAAT GACCGGTAAT GTCACAAGTT
     6721 TTAATACACA TGATGATGAG ATTCAATATT CGGGAAGAAC AGAACGATAA TAGGTGCATG
     6781 TCCAAGAATT GAGGTTTTTG TGTAGTTGAA TTCGTGACAA AAACTACCCG AATATTACAA
     6841 CATGATCACA GCTAGCATTG ATTTATCGAA TGGTCAAAGT TCGCATCAAG CATATTTTCC
     6901 AAAAAACGTG AAAGCTGGAA GAAGTAACTA GGTATTCGAC AAAGCTACTT GAAAACATGC
     6961 TAGTATACAA ACCCCAAATA ATCATCCAAG GCCAAGTACT GTAAGATATA ATCGAATCCT
     7021 TTTCAGGCAT TCAATGTTTC TCATTATAAT ATTTTGTTCG GAAGTACAAC TACCGATGGA
     7081 CAATAGTGCA TAGCTACGAG GGGTATGGTA TTGCATTCTA TAAAACTTCG CTAAGCCTTG
     7141 ATTCTAGATA ATCAAGATTT CTTTCGTGTA AAGCTCAAGC CCGTTCTTTC TTGTTAAAAT
     7201 TGTACAGTCT CTGCCTCTTA TGACTGAGTC TGCCAATGCA TTGAATCAAA GCATCATAAT
     7261 CAAAGGCTGA AATCAGTTGT TTCTCCGGAG GGAAAAAATG ATAGTTTGAC GGCGTAGCTA
     7321 TATTGGCGGT TGAGTACTGG ATACTTTTTC ACCTGCTTGC TTGCATACTG AGTTTGATCA
     7381 TTGTAAACAG TCTAGATATT TTTCATTATA CTCTTCCTAA TATTAATGTC TTGAGGGTAA
     7441 AAGCGTCTAT CGCCTGGGTT TTACCTACCC CATCAACCCT ATGAAATAGC GGAAATTTCG
     7501 ACATTAAACA ATGCTTCATG AAGTATACTT CCCTTCATTG GAATACAGCT GTAACGTAGT
     7561 TTGCTGTTGT TCAATTTTCT TTGAGGCTTA TCTGTTTTGC CTACGGCTAG ACTGGGACCG
     7621 GCGCTGGTTG TCGGCCCTGA AAGACTTGCC GTCGCCCTCC CCATAATTCT ACCGTAGCTG
     7681 GTCATTTTCT TTTGTTCTCC GTTCTAATTG GACTTGTACA TTCTAGATGC CCTTAAGGAG
     7741 CGAAGAATAG CTCCGATGGC AACCGCAGCA AAACGTCATT CGCGAGGGGA AAGCTCGCAC
     7801 CCAGCGCGGG ACACAGGGTG GTCACGACAG TGTCTGAAGG GACAGGAATA CCTTCTCCAT
     7861 GCATTTTTTC GATGAATAGT GGCGTGTTTC CACTCGGTGT TTGAGAACTT GAGAGCTTTG
     7921 AATATCCGGT TCGCTGTGCT TGCGTGCTTG TGGCATTCTT GTTGAAACCG AACAGGGCAC
     7981 TCAGCGAGCA GCTCAAGTCA TGTTTGAATA TGAGGCCAAG CCGGAGAAAC GATTGAATGG
     8041 AATCACATCT GCTAGTTCAC ACGCGACATG TTGTTTGCTT GAAGCCACGA ACTCTCTCTC
     8101 TCTCGTATCC TAGCGCCCAT GGTTGCAGAG TTCCCTGAGA CGTACAGCAA ATCTTGGTGG
     8161 CGATTTGATA CCCGAAACAA GACAGGCCAG GGCATACAAC CTTACTTTGG CCAGGGCTCC
     8221 TTGTCCATGA GTAAGAAAAC AATGGATGGA ATCAGATGCG CTAAAAAGAA AAAAATCGGA
     8281 TTTCTGGAGA CTGGCAGCTG CGAAGGACCG AGGAAAGGCC TACGGCCTAG TCTAGTAGCC
     8341 CAAGCTAGCA AATCTGAAAT TTGCCAGCAG TCACATTCAG AATGCTGGTA TATACACTTT
     8401 AGATTAGTAT TACGTACTAT TCCTCACTTG CATCTATGTA TGTACAGGCA CAGGTTCAAG
     8461 TCTTGGGTTT TCTTAGATTC GTAAAGCATC GAATTCATGG TCGCAACACT CAAAAGCCTC
     8521 AAAAGCCGCA CTCAGCCTTA ATAATGCGGG TAAGCCACAG GTCACAGACG AAGCACTTGC
     8581 TGACCGGGCT TTCCAGTATA TTTTTCATTA CGGAAGCAAA ACGGCTCCGG AACACATGCA
     8641 TAAAGGGAAA CCGCAGAATG GAGAACCAAT GGTATTCCTG GCCCTGGGCT GGGATGTATT
     8701 TGGAAGTACG CGACTCGTAG TTGTGGTACC GAGCCTGACA AGCATGTACA CCCACTGTAA
     8761 CTACATACTT ACATACTTGC ATGCATCCGC TCATGCAGCA TGTAATAGTG AATGTAGGTA
     8821 CACAGAGATG GGCTGGCCGG CTACGATAAA CGACGGAATT AATATGAGCC ACACAAAAAT
     8881 GCCACTGTAC ATGCGTACGA ACATGCAAAA AGTACCCCTA CCGCATCGCA CGCCCACGAC
     8941 TTTTGAGACC CGAGCGTCGT CACCGGAGCC AGGCGCCGGC CCGGGCTCAA ACGTATCAAT
     9001 AGAAAGGATT CAAGTTCATC CATACAAGCC AGTTCTATGC AGCGTACTTT TTGACTGTCT
     9061 CCCTGTCGTA AACAACACGA TAGTGAGCAC TATATACTAT CAAACCAGAC GCAGTAGCCT
     9121 GCAAGACGAA ACATGATCAA TGTCGACGTT GCCGGAATTG GAGGCGCTTG GAGTGCCGAG
     9181 TGTTCACGGC GTGCAGTGCA AGTTCATTGT TGTAAAGGGG CGAAACATAA GGAAAGTAAC
     9241 TGGAGAATAA GGAGGGAGAG GCGGTGGATA AAAGACGATG TGGAGGGCGG CTACGCCGCT
     9301 ACCGGGAACA AGAGTACGAA GAATAGTGGA AACGGAGAGG CGGAGAGATG CATAACTGGG
     9361 TGGGAGAATT CTTTTAGACG AAATAAGGCT AAGGCTAAGC AAGAGTGGTT TGCTAGGCTT
     9421 AGCGACAGAA GATCAACTTA GAGCTCGCAA ATCTTTGAGA GGTTGAAAAG ATCAGCTAGG
     9481 CGTAGTGAGT ACACCTGGGC AAGCATTATG AAAAGTTTTC ATGTTGTGCT TTTTGGTGTA
     9541 ACCACAAGTA GCTACTGCAA AGCGGCTTTC GGTCTCATAG ACAGCCCAGC CAAGAAAGTC
     9601 AGAGTAGACC CGAGAGACAT GAATAGAGCT AAGGAGCGGC TGGAGGTACA TAGGATTGTG
     9661 TAATTCAAGA AAAGACCAAA AAAAGAGGGC AAAAAGGGAG AAGAAACCGG CTGTGACACG
     9721 TGTGGTGGCA AGTGCTGTCA AGTCAAAGAA AGGCACGTTG CGGACTCGGC CTCGAGTCAC
     9781 GCCTCCCTGT GTGTACTACT TGCCTAGATC TAGATAGTAG TTGTATGTAT ACACACTTTC
     9841 ACAGGAGGCA GCTGCCTGAC ACCGGGGCAG CATTTGCCCT GTCATGCAGT CTTGTCGCGT
     9901 GGTGAACCTG CCATTTTGGC GTGAGGGCAC AAAGAAAGTT ATGGAGTTAT GCACGATCAT
     9961 GCACAAGCCC GTTTGCAGGT ACCGGTACAA GCCCATTTGC AACCCACTGC ACGTTTCAGG
    10021 GCAATCTTGC AGGTACTAGT ACATGCTGTG TGACTGTTGG ATTTATGTCG GGTCGTGCAT
    10081 AGGACCGACG ACATCTCTCC CTCTCTTTGT GTTTTTGTTG ACCACCACTG TGAAAATTGG
    10141 GTACAAAGAA TTTCACCTCA CTTTACCACT CAGGCTCTTT TACACACGTT AATAATTCTC
    10201 CTTCCGCTGC TAGGGCCTTT CTGTTAAAAA CTTGCTCTGG CAGCTTCCAA GTACGACATA
    10261 TGTATCTACC ACCACTTCGA TGGCAGGCAT GGTTCTGGGT TTATTTTTTG TTTGTTTCCG
    10321 ACCTTCCCCA TGCCGTGCTG TCTTACTTCT TCCCCCTTCC TTGGAAGCTC TGGAATCATT
    10381 TGTCCGGTCC GTCCTCACTG CGGCTACCAA GGCAACGCCC AATGGAGAAT AACGGAAGAA
    10441 AAATGTTTAA TTTTATCCCT GCATAAAATA TCATCTTAGC CTTCTAAGCT AGCCCTGATG
    10501 CTAGGGCCAA ATGAATACCC AGCCTGCGGG CGCCCCCATT TTAGCCCATC AATTCACGAG
    10561 CTCCAGAAGC AAAAGAGCAG AGAAATCTTT GCTGGGCGGT GTCTTGCCAT CGATTCCCTG
    10621 TCCGCGCATC GCCACGCGCC GGCGATGGCA ACATGTGGCT CGGCCTGCCG GGAGTTTGCT
    10681 GTGGATTTCT TTTTTAACTT TTGGCTTTTG TTTCTCTCTT CCTTACCCCC TTGTTTCTGT
    10741 AGGCCTTCTT TATGTCTTCT GTTGCTCATC GTACCATGAC ATCCGTTCAC TGATGGCAAA
    10801 AACTGCATCA CAGCGCAGGG GGCCCTTGGT CGCTGCACAA CTCAGCTACT TGTACATAAT
    10861 GGTACTATAA ATATTCACCA CAGTAGGTCT CGCATGCACT ATAAATACAG CATCTGCACT
    10921 GGACCATGTG CTGGGAGGCA CTCGGACTAT CAATCGCCTC ACGCTTCTCA ACGGGGGCGT
    10981 CTAAACGGCC ATGAGTACAA CATGCATATA GACAGGCCAC CTGCAGCCAA ACACGGATGC
    11041 CCAGTAGGGA CGAGCTGGCT GGAAGCGGTG GACTTCTGCA CCCCAATATA GTAATTCTCT
    11101 TCATGAGGGG TGCTTACTTG GCTTCTGGCC TGTTTGAACC TTTGCATGTA TGCTTGCTTG
    11161 GCTTGGCTGT TTGTTTGCCT CAACCGCTTG CGAGGGCTCT CCGCCATCAC CAACTCATGT
    11221 ACTTGGCTCA AGCTTTGCTA GCTAAACAAT GGCGCACCCA TCAAGCAGGC TTGCTTGCAG
    11281 GGACTAGCCC AGACAATATG CTGCGGTCAC TTAAACAAGT ATGCTTCAAC GTGTGTACTT
    11341 GCCAGGAAGG ACCAGCTCAC ATATAAGCCG GCGCCGGCCC GCTGTCTTGA TACCAGTTAT
    11401 TCCCGTGCTC TCTTCACGCT TAGCTCATTC GGCTTATTCT CTCTTTTTCA TTCCTTCGCA
    11461 ATCCATCCAA CTGCCGCCTA CGCCTACACA AAACAAAGCA GTAAAGCAAC GTTGTCTGGT
    11521 CCGTCTTGAA CAGGGAAGTG GAAGTCCAAC ACGTACAGAA CGTTCCGACT CAACAAGGCC
    11581 TCGTCCCCTC CCTCTGGCTC GTTCATTTTC CTCTCCTTCT TCCATTCATT TTCACCGCTG
    11641 CTTAGCTATC CTATCTTTTT TTCCTCCTCT TCTTCCCTCT ACCAGCCTAT CTTTTTCTCC
    11701 TTGCTCTCTT CCACACTCTT TGCTGGTTTT GTTTTATATC TGCCTCTCCT TCCAGTTCGA
    11761 TTCTCATTCT TCTCCTTGTT CTCCATTCCT TGTCTCTCTT AGCCACACGC CCCTCCCCTT
    11821 CCCTACTCCA CCATGTACGA CGAAAAGTCT GCTGCCGCCG GCAGCAACCC CAATACCACG
    11881 GCCATGTACG ACAACAAGTC GGCTACCGAC AGCACCTCTA AGTCCTTTGC CGACGTCGAT
    11941 GCCGCGCCGG CCTCCCCTGT CGAAGGCTCG GCCCTCGCCG CCGCTGAAGT CTCTGGTGAG
    12001 ATGAAGCGTG ACCTGGGCTC GCGCCACCTG CAATTCATCG CCATTGGTGG TACAGTTGGA
    12061 ACTGGTCTTT TCCTGGGCAC CGGTAACGCC CTGGCGACTG GTGGCCCTGT TGGCTGCTTG
    12121 ATTGCGTTTG CCTTTATGGG CTTGGTTGTG TACTCGGTCA TGACGGCACT GGGCGAGATG
    12181 GCTGCGTACA TCCCCGTCAC TGGTTCGTTT GCTGCCTATG CCTCACGCTT CGTGGATCCC
    12241 TCGCTGGGCT TTGCCATGGG CTGGATGTAC TGGTTCTCGT GGTCTGTGAC CTTTGCTCTA
    12301 GAATTGACGG CCGCCGGTAT CATCATCCAG TACTGGAACG ACTCGCTGAA CATTGCCATC
    12361 TTCATTACTC TCTTTCTCGT CATCTTCACC GCCCTCAACT TCCTGCCCGT CAAGATCTAC
    12421 GGTGACGTGG AAATGTACTT TTCGCTAATC AAGGTCGTCA CCATCGTCGG TTGGGTTATC
    12481 TTCGCCATCT GCGTTAACTG TGGTGTTGGC AAGCAGGGCT ACCTGGGTTT CACTTACTGG
    12541 AAGAACCCTG GTCCCTTTGT CGAGACCCAG GCCGAAGGCC CAACTGGCCG TCTGATTGGT
    12601 TTCTGGGCCG TCATGGTTAC TGCTTCCTTC TCGTACCAAG GCGCTGAGCT CGTTGGTATT
    12661 GGTGCTGGTG AGACTGCTGA TCCCGGCAAG GCTGTTCCTC GTGCCGTCAA GTGGACCTTC
    12721 TGGGGTGTGC TCACTCTGTT TGTGTCTACC GTCTTCATGG TTGGTCTGGT CGTCCCCTCT
    12781 AACAACCCGA GCCTGAACTC TGACGCCACC GATGCCTCGG CCTCGCCTCT CGTCATTGCC
    12841 GCTAACCTGG CCGGCGTCCC TGTGCTCCCC GATATTCTCA ATGCTGTTCT GCTGACTGCT
    12901 GTTCTGTCGG CCGCCAACTC CAACGTTTAC TCGGGCTCGC GTATTCTTGT CGGTCTCGCC
    12961 GAGCAGGGCC ATGCGCCTGC TTTCCTGAGC CGCAGCAACA AGCATGGTGT GCCCATGGCT
    13021 GGTGTTCTTT GCACGGCCGG TGTCGGTCTG CTGGCCTACA TGAACCTGTC GGCCTCGGGC
    13081 AGCAACGTCT TCAACTGGCT CCTGAACATT GTGGCCATTG CTGGACTTAT CACCTGGTCG
    13141 TGCATCTCTG TCAGCCACAT CCGCTTCCTG CAAATCCTTA AGCAGCGCAA CATTGACCGC
    13201 AACACTCTGC CCTACAAGGC TCCTGGTCAG CCGTGGATGT CCTTCTTTGG CGCCTTCTTC
    13261 ACTATGCTGG TGACCCTCAC CAATGGCTTC CAGAGCTTTA TCGACTGGAG CACCGAGGGC
    13321 TTCTTCACGG CTTACATTAG TGTCATGATC TTCATTGTGC TTCTGGGTGC CCACAAGCTC
    13381 ATCTACCGCA CCAAGATGAT CAAGATTGAG GATGCCGACA TCAGCTTGCC CGAGCGCGAT
    13441 GCCCAGGGCA TGCTCATCAA ACGTGATGCC CAGGGCAACA TCATTGTTCA CACTGGCCAC
    13501 TAAATCTCAG ATGCCTAAAT CGAGTGTCAG TGCCAATTCT ATGGCCACAC ACCATATCTG
    13561 GCCAATCTAG CCTGGAGGAG TGCGAGAGAG CAACGCACAA TAAAGGGCAA AGGTTTTTGA
    13621 GTCTCATTTT CTCTTCAATC TGTATCCGTG ATACTGTGTT TGATTTTAGC CAGCATCTTT
    13681 TCATTTCATT TCCTTTGTCT GCTTTGGGGG CTCGTTTCAC ATCTTTTTAC TTTCTTCTAC
    13741 TTTCCTTTAT GCATTTTCCT GGTCTTTTCA CTTTCTTCTG CATTTTGTTA ATAGAAATGA
    13801 TTTTTGCATT ATTCATTTGA TTGACATTTT CTTTGATATG TATATCCGTA CTGTCTATGT
    13861 TGTTTGTATT TCTTCGATGA GGCTTTATTT GTTTATCAGA ACATGTGTAC TTTGTTGATT
    13921 ATATCAGATC TTACTGATAA TCGGGCTATT CAAATAGCGA CGTCGAATTC AACATGTAAA
    13981 AAAAAAAAAA CTCTACCAAA TAGGCTCACC TTGCTCGGCC TCTAAAGAAG AAAACCGTGG
    14041 CAAAGAGTTG CATTTTCCAA AACATGCAAA TGCAATTCAA GCTTTTCCTT AGGGTTGTAC
    14101 TAAATCCTCC GCCGCTGTCA AATCCTTCAG GGTTATGCAT CCAGGACCAA CGACACTTGG
    14161 GTTTTCCGCG GAAATGTCTG ATCACACATT CGGGCTAGCT GCCACGGAAA AAGATGTCGT
    14221 GATCGTGATA TTTTCTGCAC TTTCCATGCT CCGTGCGCTA TCGGTTTTTA TGATGATCCC
    14281 GCCCTCCTTC TCCCCACACC AAAGCTGCAG CCAAGTGGGC GATATCAAAA CAACCATCAG
    14341 TGTCTCCCCC AAGATAAGAC GTGGTGCTAC ATACGCTACC TTCTGCCTCA TGTATTGGGT
    14401 ATGATGTCCG AGGAAAGGTG GTTTGCTCAG TGTGTATATG CAATCATACG CAGATCTTGT
    14461 GGGTGTGTGG TAGTAGATGA CACCGTAGTA TACAGCCCGC TCCATCACTG TGCTGGCTGA
    14521 TTGGCCCTTC GCGGCGTACA CGGTGAAGGT CTAGTCGAAG GACGGCCCGA GGGTTATATC
    14581 ACTCCATGGC TAATATCCTG TGCTGTGTAT GGTATAGGTC TGCCTTCTTT CCCGATCAAG
    14641 CTAACATTCC GAGGCGCTCT CTGATCGAAG GGGGAAAAAA CTTGCCCTTG GCACCACCCG
    14701 GCTTAAGCGA TCTTGGGAAC GTCTTCTCGG CGTATTATAA GAGCTTCAGC TACTGAAGAG
    14761 GAGGGAATAT AATCGGACAG CGTGTAATTT GTTGGTTAGA AGAGGAGAGT AGTGAAGTGA
    14821 AGATTGCCAA GCCTTCAGCA AAAGTTTTAT TCACTGTCGC TGATGTGCTG GCCAAACTAA
    14881 ACGTGGACGT GATACATAAA CCTGGGCTCT GGCTCTCTTT AAACGATAAA TGGGTCATCT
    14941 TCTAGCTTCA CTGGCCCTTC TTTACAAACC GTCTCATTTT GTCCTGTGTT CCTGGGTCTC
    15001 TTTTCATTGT TTACTCTTCA CCGGAAAACC TCGGCCAGTC TCCGCAACGG GATCAACTAC
    15061 CTCTGCTCTC TAAATCCTTA GTCTGTCTTT CTCCCTCTTT TTCATAACTA CCCACAGATC
    15121 TAACGTATCA TTCCTCTATT CCACCAGTTC TTTTTCTATT CTATCTATAC GATAACCCCA
    15181 CGCTTGATCT GTGGATGAGA AACAATGAAG CACACCACCA TGGAACAATA TTCAGATTCC
    15241 GCCTTCACAT CTCTTGCTCG TGACACCATC GCATCTACAG CCGCCACCGC CGCACCAATC
    15301 ACTTCATATC TAGTCGAAGG TGTTCAAGAT CCTGAAAAGA AGTCTTTGCC ATATACCCCC
    15361 ATGCCTCCAT CCTCTGCTTC TCCTGCTACT AGTCCTGCCG CTCGCGACAC CTGGACCGAC
    15421 CCAGAAAATA AGATTCCCGC GAACGATATC ACACCCACTT CGCCGGGTCA CATAACTTCC
    15481 CGCTCCGAGT CTGAATCTGA CTCTGATTCA CCACCCAAAG ACTCTTATCT AGAAGCATCA
    15541 CGGCTAGCTG ACTCCGAGGT TCCAGATGGC GGTTATGGTT GGGTTGTTGT GGCAGCTTGT
    15601 GCTGTTAACT TTTGGTGGGC TCTAGGAACT ACTTATTCTT GGGGTGTCAT TCAAGAGGCT
    15661 CTCGGGTCAG AGAACCTTTC TTCGCCTGCC ACCCTATCTT TTATTGGTGG CTTGATGGCT
    15721 GCCATGATCT CAATAACTGG CTTTGTGAAT GCACGTTTGG TCTACCGCTT CGGAACTCGT
    15781 CTATGTGCCT TAGCTGGTGT CATATGTATG GGCTCAAGTG GAATCATCAG TTCTTTCATT
    15841 ACTAAAAGTC TTGGTGGGCT CTTTTTCACA TCTGGCGCCT TGATGGGTCA GGGCATCAGC
    15901 TTAACCTTCA TGGTAGTGTC CCTTCTTCCC TCTCAGTACT TTTCTCGGCG TCGTGGGCTG
    15961 GCCAATGGTA TGATCTTTGC TGGTGGTGGC TTTGGTGGTG CCGCTATCAG TGTTGGTATG
    16021 GACAAGTTGA TTAACAGTGT TGGCTTGCCG TGGGCCTATC GTGTGCTCGG ATTAACAACG
    16081 CTGGCTACCG GAATTCCTGC TTCATTCTTC ATCAAACAGC GAGTTAAAGC CAAGACCCCC
    16141 CCAGCTCTGC TTGATTGGTA AGATATAATC TCGTCTAGTT CTAAGTCAGA GCTATAGCTA
    16201 TGAATTTTTC CAAGGCAAGA CTAACCGTCC CTCTTCTTTC TTTAATCTAG GCGGCTTTTT
    16261 AAATCCAAGT CATTTAGCAC CGTGTTCATC GCAAGTGCCA TTGGTTGCTT CCCTCTCTTT
    16321 GTACCTCCCT TTTTCCTGCC TTTGTACACA AAGTCACTGG GATTTTCATC TGGCGTCGGG
    16381 GCTGGTCTAG TTGCTGGCTT CAATTTATCT TCAGCCTTTG GTCGCATCAT GTGTGGTCTC
    16441 TTCTGTGACC GATTTGGTGC TTTGAATACG CTGCTTCTGT CCCTCATTTT GACTACAATT
    16501 AGTATTCTAG TAATCTGGCC AGTCTCCAAG ACTATCGGAC CCATGTGTGT CTTTGTCATC
    16561 ATCAATGGAG CCGCGAATGG AGGCTTCTTT TCTACCATGC CAACTGTCGT TAGCAATGTT
    16621 TTTGGCAGTG CGCGAGTCGG CAGCGCCATG GGGATCATGG TCATGGGCTG GTTCGGTGGA
    16681 TATCTATTTG GCGCCCCAAT CGCTGGATAT ATTTTGGATG CGTCAGGTGG TGAGGACGGT
    16741 GGTCTCGAAG CCTATAGACC TGCTATGTAT TATGCTGGTT CTTTAGCCGT GGTTTCTGCT
    16801 GTGCTAGTTG TATATGTACG ATGGCTCAAG ACGGGAAAAC TCGTCGCACT GGTATAGAAA
    16861 GGACGTTTGG AGGAATCCAT ACGGGATGTC GATAATAAAA AGAGATAGGT AGCTCGTTTT
    16921 GAAAAATATA TGCTTATGGT TGAATTCTTG CGGTGAACAT CCCGACACAA AGCTTGTCAA
    16981 GTTGGCAGTA TTCGTGAATA CAAGAAAGTT ATGACTGCTG TCATGCTACA GCCAAGTTAT
    17041 CATCTGTAAG AAGCTTTTCT TCGCAAAGCT CTTCATAGAC GACCCTTGAT TTGCTCTCAT
    17101 GCTCGCTTGA GATGCTAATT ATTAGTCATT TGTGTTCCTC TGCCCTTTTT TCGTAAAACC
    17161 ACGGCATCCT TAAGTTTTTA GTTGGACAAT ACAATTTTCA GATACAGAGG CAGCCGTTGA
    17221 GAAACTACAT TTGCCACTTG CATCTTCGAC TTGGAGTATT AGCAGAGCTT GTTCTTACTA
    17281 CAGTTCTCAC TTAATGAAGA TAATGCAAGC TGAAAATTGA TAAGTCAAGG TATATAGTAG
    17341 AGGATAAAAA TCAAGGCACA ATATACACTT AGACAGGCCG ATTGGGTAGG TTTCTATGAA
    17401 GGATCGTGTT TCCCTCTTCG AGTGCCAACA AACTGCAACC ATTCCTTGTC GCACAAAGCA
    17461 GTTCCGTCAT TACCAGGTTA GGAAATAGCC TATTCGTCTA TCAACTCATC AACGCTACTC
    17521 ACAAAAGATC GGACTGCGAA TCCAAGCTCT TCTGTTTGGT GTATAAGAAG TGTAAACATG
    17581 AAGATAAAGG AGACTTCAGA ACCAAAAGCG TGAAGCTTTT CATCTTATGC AACTGGATAG
    17641 CCATGCTATG CTTAGTTGTG TTCAACCCTG ATTTGATTTG AATGATTTTA TTCTTTTACG
    17701 TCTACCTACT GTTATTTCGC AGCAATACGA CGGCATATTC CGGACGGAAG CAGTCGGATG
    17761 ATGTCATCTT CCAAACTACT CCCGGGCGGT TAGCGATTGC AGGTGCGCAT AGACTTCAAG
    17821 CATCTCCTGC GACTTTTTAG GGTCCGGCAT TGAAGCCAGG AGAACTCTCT GTCCAGCGCA
    17881 GCCCGGGGGC GAACCTGCGG GGTTCCAGGG TTGGTTACCT GGTGTTTTTG GTTTGCAACA
    17941 AACCGCGTGT AGTCTAGTCT AAAAGGCCAC CGGCTCTCGG CACGGGGTTT GTCCCCGGCG
    18001 GATTACGCAT GGTTTTGTCC TCTTGCGGGC ATGGCCGTTG CTGCATTTTT TTGAGAGTTT
    18061 TCCCTCCTCT GTAGTTGGTG GACGGGAAAG GGACCCCCCA AAACCTCCTC ATGGAATCCT
    18121 CCTCGACATC TCCTT
//
LOCUS       Be.rouxiae_PM34_alpha_pheromone     25478 bp    DNA     linear   PLN 14-NOV-2022
DEFINITION  Berkeleyomyces rouxiae strain PM34 tig00000078, whole genome
            shotgun sequence.
ACCESSION   JAOUZH010000375 JAOUZH010000000
VERSION     JAOUZH010000375.1
KEYWORDS    WGS.
SOURCE      Berkeleyomyces rouxiae (unknown)
  ORGANISM  Berkeleyomyces rouxiae
            Eukaryota; Fungi; Dikarya; Ascomycota; Pezizomycotina;
            Sordariomycetes; Hypocreomycetidae; Microascales;
            Ceratocystidaceae; Berkeleyomyces.
REFERENCE   1  (bases 1 to 317795)
  AUTHORS   Dumigan,C.R.
  TITLE     Direct Submission
  JOURNAL   Submitted (05-AUG-2022) Biology, University of British Columbia,
            1177 Research Road, Kelowna, British Columbia V1V 1V7, Canada
COMMENT     ##Genome-Assembly-Data-START
            ##Assembly Date          :: 29-JUL-2022
            Assembly Method        :: Canu v. 07/29/2022; MaSuRCA v. 07/29/2022
            Assembly Name          :: PM34_polca_canu
            Genome Representation  :: Full
            Expected Final Version :: No
            Genome Coverage        :: 22.51x
            Sequencing Technology  :: Oxford Nanopore; Illumina
            ##Genome-Assembly-Data-END##
FEATURES             Location/Qualifiers
     Transcript      complement(1..1387)
                     /score="0.89"
                     /source="AUGUSTUS"
                     /g2.t1
     CDS             complement(join(1..35,100..1387))
                     /source="AUGUSTUS"
                     /transcript_id="g2.t1"
                     /gene_id="g2"
                     /score="0.89"
                     /score="0.96"
                     /frame="[complement(3523..3525): 0,
                     complement(3526..3557): 2, complement(3622..4909): 0]"
                     /label="Arginine N-methyltransferase 2"
     gene            complement(1..1387)
                     /score="0.89"
                     /source="AUGUSTUS"
                     /g2
     Terminal        complement(1..35)
                     /score="0.89"
                     /frame="2"
                     /source="AUGUSTUS"
                     /transcript_id="g2.t1"
                     /gene_id="g2"
     source          <1..>25478
                     /organism="Berkeleyomyces rouxiae"
                     /mol_type="genomic DNA"
                     /submitter_seqid="tig00000078"
                     /strain="PM34"
                     /isolation_source="carrot agar plate"
                     /host="Cannabis sativa"
                     /db_xref="taxon:2035830"
                     /country="Canada"
                     /lat_lon="49.9394 N 119.3948 W"
                     /collection_date="2022-02-08"
     intron          complement(36..99)
                     /score="0.89"
                     /source="AUGUSTUS"
                     /transcript_id="g2.t1"
                     /gene_id="g2"
     Initial         complement(100..1387)
                     /score="0.96"
                     /frame="0"
                     /source="AUGUSTUS"
                     /transcript_id="g2.t1"
                     /gene_id="g2"
     Transcript      2639..5241
                     /score="0.76"
                     /source="AUGUSTUS"
                     /g3.t1
     CDS             join(2639..3211,3270..4889,4960..5241)
                     /score="0.95"
                     /score="0.87"
                     /score="0.91"
                     /source="AUGUSTUS"
                     /transcript_id="g3.t1"
                     /gene_id="g3"
                     /frame="[6161..6733: 0, 6792..8411: 0, 8482..8760: 0,
                     8761..8763: 0]"
                     /label="Vacuolar transporter chaperone 4"
     gene            2639..5241
                     /score="0.76"
                     /source="AUGUSTUS"
                     /g3
     Initial         2639..3211
                     /score="0.95"
                     /frame="0"
                     /source="AUGUSTUS"
                     /transcript_id="g3.t1"
                     /gene_id="g3"
     intron          3212..3269
                     /score="0.87"
                     /source="AUGUSTUS"
                     /transcript_id="g3.t1"
                     /gene_id="g3"
     Internal        3270..4889
                     /score="0.87"
                     /frame="0"
                     /source="AUGUSTUS"
                     /transcript_id="g3.t1"
                     /gene_id="g3"
     intron          4890..4959
                     /score="1"
                     /source="AUGUSTUS"
                     /transcript_id="g3.t1"
                     /gene_id="g3"
     Terminal        4960..5241
                     /score="0.91"
                     /frame="0"
                     /source="AUGUSTUS"
                     /transcript_id="g3.t1"
                     /gene_id="g3"
     Transcript      complement(5878..7548)
                     /score="0.81"
                     /source="AUGUSTUS"
                     /g4.t1
     CDS             complement(join(5878..6993,7078..7475,7536..7548))
                     /source="AUGUSTUS"
                     /transcript_id="g4.t1"
                     /gene_id="g4"
                     /score="0.94"
                     /score="0.86"
                     /score="1"
                     /frame="[complement(9400..9402): 0,
                     complement(9403..10515): 0, complement(10600..10997): 2,
                     complement(11058..11070): 0]"
                     /label="Hypothetical protein 2"
     gene            complement(5878..7548)
                     /score="0.81"
                     /source="AUGUSTUS"
                     /g4
     Terminal        complement(5878..6993)
                     /score="0.94"
                     /frame="0"
                     /source="AUGUSTUS"
                     /transcript_id="g4.t1"
                     /gene_id="g4"
     intron          complement(6994..7077)
                     /score="0.94"
                     /source="AUGUSTUS"
                     /transcript_id="g4.t1"
                     /gene_id="g4"
     Internal        complement(7078..7475)
                     /score="0.86"
                     /frame="2"
                     /source="AUGUSTUS"
                     /transcript_id="g4.t1"
                     /gene_id="g4"
     intron          complement(7476..7535)
                     /score="0.86"
                     /source="AUGUSTUS"
                     /transcript_id="g4.t1"
                     /gene_id="g4"
     Initial         complement(7536..7548)
                     /score="1"
                     /frame="0"
                     /source="AUGUSTUS"
                     /transcript_id="g4.t1"
                     /gene_id="g4"
     Transcript      complement(11312..12058)
                     /score="0.96"
                     /source="AUGUSTUS"
                     /g5.t1
     CDS             complement(11312..12058)
                     /source="AUGUSTUS"
                     /transcript_id="g5.t1"
                     /gene_id="g5"
                     /score="0.96"
                     /frame="[complement(14834..14836): 0,
                     complement(14837..15580): 0]"
                     /label="Alpha pheromone"
     gene            complement(11312..12058)
                     /score="0.96"
                     /source="AUGUSTUS"
                     /g5
     Single          complement(11312..12058)
                     /score="0.96"
                     /frame="0"
                     /source="AUGUSTUS"
                     /transcript_id="g5.t1"
                     /gene_id="g5"
     Transcript      13915..14529
                     /score="0.98"
                     /source="AUGUSTUS"
                     /g6.t1
     CDS             13915..14529
                     /score="0.98"
                     /source="AUGUSTUS"
                     /transcript_id="g6.t1"
                     /gene_id="g6"
                     /frame="[17437..18048: 0, 18049..18051: 0]"
                     /label="Alpha pheromone"
     gene            13915..14529
                     /score="0.98"
                     /source="AUGUSTUS"
                     /g6
     Single          13915..14529
                     /score="0.98"
                     /frame="0"
                     /source="AUGUSTUS"
                     /transcript_id="g6.t1"
                     /gene_id="g6"
     Transcript      18173..19751
                     /score="0.85"
                     /source="AUGUSTUS"
                     /g7.t1
     CDS             join(18173..18681,18761..19751)
                     /score="1"
                     /score="0.85"
                     /source="AUGUSTUS"
                     /transcript_id="g7.t1"
                     /gene_id="g7"
                     /frame="[21695..22203: 0, 22283..23270: 1, 23271..23273:
                     0]"
                     /label="Eukaryotic translation initiation factor 2
                     subunit gamma"
     gene            18173..19751
                     /score="0.85"
                     /source="AUGUSTUS"
                     /g7
     Initial         18173..18681
                     /score="1"
                     /frame="0"
                     /source="AUGUSTUS"
                     /transcript_id="g7.t1"
                     /gene_id="g7"
     intron          18682..18760
                     /score="1"
                     /source="AUGUSTUS"
                     /transcript_id="g7.t1"
                     /gene_id="g7"
     Terminal        18761..19751
                     /score="0.85"
                     /frame="1"
                     /source="AUGUSTUS"
                     /transcript_id="g7.t1"
                     /gene_id="g7"
     Transcript      complement(20645..22701)
                     /score="0.44"
                     /source="AUGUSTUS"
                     /g8.t1
     CDS             complement(join(20645..21343,21398..21684,21741..22547,22614..22701))
                     /source="AUGUSTUS"
                     /transcript_id="g8.t1"
                     /gene_id="g8"
                     /score="0.99"
                     /score="0.93"
                     /score="0.47"
                     /frame="[complement(24167..24169): 0,
                     complement(24170..24865): 0, complement(24920..25206): 2,
                     complement(25263..26069): 2, complement(26136..26223): 0]"
                     /label="Hypothetical protein 3"
     gene            complement(20645..22701)
                     /score="0.44"
                     /source="AUGUSTUS"
                     /g8
     Terminal        complement(20645..21343)
                     /score="0.99"
                     /frame="0"
                     /source="AUGUSTUS"
                     /transcript_id="g8.t1"
                     /gene_id="g8"
     intron          complement(21344..21397)
                     /score="0.99"
                     /source="AUGUSTUS"
                     /transcript_id="g8.t1"
                     /gene_id="g8"
     Internal        complement(21398..21684)
                     /score="0.93"
                     /frame="2"
                     /source="AUGUSTUS"
                     /transcript_id="g8.t1"
                     /gene_id="g8"
     intron          complement(21685..21740)
                     /score="0.94"
                     /source="AUGUSTUS"
                     /transcript_id="g8.t1"
                     /gene_id="g8"
     Internal        complement(21741..22547)
                     /score="0.99"
                     /frame="2"
                     /source="AUGUSTUS"
                     /transcript_id="g8.t1"
                     /gene_id="g8"
     intron          complement(22548..22613)
                     /score="0.49"
                     /source="AUGUSTUS"
                     /transcript_id="g8.t1"
                     /gene_id="g8"
     Initial         complement(22614..22701)
                     /score="0.47"
                     /frame="0"
                     /source="AUGUSTUS"
                     /transcript_id="g8.t1"
                     /gene_id="g8"
     Transcript      23533..25478
                     /score="0.79"
                     /source="AUGUSTUS"
                     /g9.t1
     CDS             join(23533..25188,25290..25478)
                     /score="1"
                     /score="0.79"
                     /source="AUGUSTUS"
                     /transcript_id="g9.t1"
                     /gene_id="g9"
                     /frame="[27055..28710: 0, 28812..28997: 0, 28998..29000:
                     0]"
                     /label="Putative gene 3"
     gene            23533..25478
                     /score="0.79"
                     /source="AUGUSTUS"
                     /g9
     Initial         23533..25188
                     /score="1"
                     /frame="0"
                     /source="AUGUSTUS"
                     /transcript_id="g9.t1"
                     /gene_id="g9"
     intron          25189..25289
                     /score="0.79"
                     /source="AUGUSTUS"
                     /transcript_id="g9.t1"
                     /gene_id="g9"
     Terminal        25290..25478
                     /score="0.79"
                     /frame="0"
                     /source="AUGUSTUS"
                     /transcript_id="g9.t1"
                     /gene_id="g9"
ORIGIN
        1 CTACGACAAC AATGTGCATA TGGGAAGGCG GTAAGCTGTT AAAAATGCGC GAGTTAGTTG
       61 ATGCCTGAAA CCAAAAGCAA AGGAACTCGA AAGACTCACT ATCAAGGGTC CAATATCTGC
      121 GTCTTACGCC CTCCCACTCT CCCTTGCCGG CTTCCTCCAT CCCCTTCATA TCGACGGGGA
      181 TCTCAATCCA CTCAATATCC ATGGCCGCCT CGGTCACATG CATTTCGACG ACCTTGGTGT
      241 ATACGTCGTA ACACACGCGT CTATCCGCAC CCAGTCCGTT GAAGAAGCTG AAGCGGCCGC
      301 CGTCAGCCAG AAGCGCAGGC ACGAACTCGG TGAAGAACAG CTTGAGCTGG CCATAGTCTT
      361 CGCCAAAGGT GTCAAAGTAA ATGGCATCGT ACTGCTCGCC GGTAACGAGC AGCTCAGGCA
      421 AAATGCCCTG CCACTTTCCG GCATACATCT TGAACGCGCC CTGCTCGGGG CCCGACGCCT
      481 CCCACTCGGG CCCAAAGGCA CAGGCGGGCG AGCCGTCGGC GTTCTTGGAT GCGGCGTATG
      541 CCAGCACGCC CTCGTGCGCT TCGATGATGT GGTGCCGCGA TGGCTTCGTG GCGGCAAACA
      601 TGCCGTCGAC TATGCCCATG CCAAAGCCAA TGTTTAGAAT GCGTGCGCCG CTGGGTAGAT
      661 CGGGCAGCAA GGCATCGACG CTGCGCCGCA TGATGTCGGT CTCCCATGCC ATCATCACGC
      721 CGTTGCCGCC GTCGTCAACT AGCTTGCCGT CGGAGTAGGT TAGTTGGGCC TTGAGGTAGT
      781 CTTCGCTGTT GACGTCGCGG GCGGGCTCGG CGGACGTGGG GCTAGACTCG GGTGCCTCCT
      841 CTGCCACATT TGTTGTAGCA TCAGCACTGT CATGTGTTTC GGCTTGTTCT ACTGCGGCAG
      901 TGCCGTCTTC CTCGTCCATA TCAATGTCCT CATCTTCGGA ATCCAGCTCT TCATAGCCAT
      961 GGTTGTCAAG CAAAGACATG AGCATCTCGG CGCGAACGCC AGCGTCGACG CACAGCTCAT
     1021 ACAGACCCTT GCGGCCAAGT CTCAGTGCCA CACACCCGGC CGTCTCGTCA TGATCGTCCA
     1081 GATCGTTCCA GATGGCGCCG CAGAAGAACA ATTCCTGCAT CGCCTCGCGC GCCTCCTCCA
     1141 CACACCCATC CTCGCCCTCG GCGCCGTCGT CTTCAGGGTC TGCCGGCCCA CACGCGCGGA
     1201 TAGCGGCGTG GAGCGGGGTC TCGCGCGTGG CGGGGTCCAT GCAGCTGGCT GAGCCAGGCT
     1261 CCTGGAGCAG GCCATTCAAG CCGCTCTTGT CATGCGCCCA AGCGTGGTGC AATATCTCGC
     1321 GGGTCGGGGA AGGACAGTCG GCGGAAATGC GGGCAGCGAG GGAATCATCA ATGGGTTTGG
     1381 CAGCCATGGC GGTGGGCGGG GCAGCAGAGG CGTCGGTTAT GTTTGCAGTC GCACTCTTGC
     1441 TCGAGTCAGA CGATGGAGGG GCTCAAGCCT GGAAAGAAGA AAAGTGACAA GATCAAAGTT
     1501 TAGACTCTCT CTGATCAAAA GACCATTAGT ATCCTGACAA TTTCCGCGCT GAGATTGGAA
     1561 TATACAGTTT GGCAGGTTGG CAGGCAGAAC TGAGCTGGCA CCTCAAGTCA AAAATCACAA
     1621 AGCCCCGCGG CGACTGTCGA GTCAAAAAAT GATAAGCTTC ACAAAATGTC TGTGTCACCG
     1681 TAACGTGAAC CGTGCCGGGC AGGTGCAGGC AACACAGCCT GCCCAGGAAC ATTTCGTAAG
     1741 TGGGGCCGTC GGGTCAGCAC GTGCATGGGC ACTGCCGTGA TAATTGATGA TGGATGAGCT
     1801 GCGAAGCGAA CTTATTTGAC AGCGCGATCA GGGCTGGACT AGCTTGGGTT AGTAACTAGG
     1861 AAGAGCTCGT GGAAGCAGAG GAAGCAGAAG CAGAGAAACC ACAAGCAAGA CTCACTGGTC
     1921 ATCCAAAGCT CCGACAACTG TTCCCTTGAA GCCCGACCAG GCACAGGCAG GGATGGCGGT
     1981 GCAGTGCTAA TTTGCTGTCA AGATTATGGT GCAGACCCTA ACAAGCTTGG ACATGGATTG
     2041 CATCATGCAG CAGAGCAGTT GCTGTTGCTG GCAGACAAAG CAACACCAAC GCCATCATCC
     2101 ATTTTCGGGA AAGAACGCGT GCCGGTCCGT CTCATTATGT AAATCCAGTC ACACGCAACT
     2161 ACTTGGTAGT CAACTAGTTC TGATAGAAGC ATCGCACCAA TGGCAGGACT GGCTTGTTGC
     2221 ATGTCCAAGA TTCGGTCTGG AATTTCTCAC CGACTCACCT TTTTCTTGAC TTGCGTGTGT
     2281 TTCTTTTCTT TCTTTCTTCA CCTCCTCGCA ATCGTTCAGT GAAAACCTCC ATAGTCGTTT
     2341 TTATTCCAAA AATTATCTGT TTTGCTTCTG TTATTTCACT CGCTTCGCTC TTTTTTTTGT
     2401 TGTTTTCCTG CAGAGACCCA ATTCTCGCCT TCATTCCAGG CAGTGCAAGA AAGCACAATA
     2461 AAACAAAAAA GTCAGTGCTA GATGCTTGGA GGCGAGCCCC AGCCAAGCTA AGCGCAGCCC
     2521 TTTTTAGCTA GCGTTCTGAG GCCTGTATTA TTACTGCTGC TATTTGGCTC TTTATTTATT
     2581 TTTCGCCATC CATAACATCT GCTTCTTCTG TTCTTTTCCC TCTTCATTCA ATCCATCCAT
     2641 GCTGGTGATT GAAGACCTGA AAACCCGAAA AACTGTCTGG AAATCGAATC GCATCGGCAA
     2701 TCCTCTCCCC AAAGTCCGCC CTGGTTTTAT CGTTATGAAG TTTGGCGAGC AACTACGTAC
     2761 GAGCGTCATT CGCGAGTACG AGTGGTCCTA CATCGACTAC GACGGTCTCA AGAATGATTT
     2821 GCTAGACGGC GTGCGCCGCG GCAGCTCTGT CACTGCCAAC GACACCAAGG GCAAAGGTAA
     2881 AGCCCAGGAC AAGGCAAAGG CCGCTCAAGG CTGGTCGGAA GACGACGAGG CGCGTTTTGT
     2941 TGCCAAGCTT GACGCCGAAC TCGACAAGGT GCACACCAAG CAAAAGGTCA AGGCCATGGA
     3001 AATCTCGCGA CGCATCCAAC TTAGTGAGAA GGAAGTCAAC GAGGTTGTCG GCCGCTTGAA
     3061 CGAGCGCACC GTTGGTGAAG ATGCGCCCAG CGAGGAGGAG TTCATGCTGC TCGAACAGGA
     3121 TCTCAGTGAC GTGATTGCTG ATGTGCATGA TCTCGCCAAG TTTGTGCAGC TCAACTACAC
     3181 GGGCTTCTAC AAGATCATCA AGAAGCACGA TGTACGCCCC CTTTTTCCTT GGTCACGTTC
     3241 GTTTCTATCT CAAAGTTACT GTCTTGCAGG CTGCTAACAA CTCTTTTCCT TTCTTGCAGA
     3301 AACTCACCGA TTGGCATCTC AAGCCCGTTT TCGATGTCCG TCTCAAAGCA AAACCCTTCT
     3361 ACAAGGAAAA CTATGACGCA CAGGTTGTCA AGCTTTCCAA GCTCTGGGAC CTCGTCCGGA
     3421 CCCGTGGAAA CCCCGTCAAG GGCGACAGTT CGGCTGGTGG AAGTCAAGGC AGCTTTGTCC
     3481 GCCAAACCAC GAAGTACTGG GTGCACCCCG ACAATGTCAC CGAACTCAAG CTCATCATCC
     3541 TCAAGCATCT TCCTGTGCTT GTCTTCAACC CCAACAAGGA ATTCGAAATC GCCGATTCTG
     3601 CAATTACCTC GATTTACTAC GATAACCCTG ATACCTGGGA GCTATACGAA GGTCGTCTGA
     3661 AGAAAACCGA AGGCGCTGAA GCAATTCGTC TCAGATGGTA TGGCGGCATG AAGACAGACA
     3721 CCATTTTCGT TGAGCGCAAA ACCCATCGCG AGGATTGGAC TGGTGAAAAG TCGGTGAAGG
     3781 CGCGTTTCAG CATCAAGGAA AAGAACGTGA ATGCCTACAT GCGCGGTGAA ATGCTCCCTG
     3841 CTGCACTGTT TGAAAAAGCG CGCAAGGAGC GCAAAAAGCC CGAGAAGGCC ATTGCCGAGG
     3901 ATCAGCGTCT TGCCGCTGAG ATTCAGTACG AAGTGCTCAA GCATGGATAC AAGCCTGTGT
     3961 GTCGGTCATT CTACAACCGT ACAGCGTTCC AGCTGCCTGC CGATGCCCGT GTGCGTATTT
     4021 CTCTGGATAC GGAACTCACC ATGGTCCGTG AGGATAACCT TGATGGTGCC GTTCGAAGTG
     4081 GCGACAACTG GCGCCGCATG GACATTGGCA TTGACTGGCC CTTTTCACAG CTGCCTGCTG
     4141 GCGATGTTGA GCGTTTCCCC TATGCCGTCC TAGAGGTTAA ACTTCAAACG CAAATGGGCC
     4201 AGGAGCCCCC GGAGTGGGTT CGCCAACTCA TCTCCAGTCA CCTGGTTGAA GCTGTTCCCA
     4261 AGTTTTCCAA GTTCATCCAT GGAACCGCCA CCATGTTTCC TGATCGCATT AACCTCTTGC
     4321 CTTTCTGGTT CCCTCAGATG GACGTCGATA TCCGCAAGCC CGTGACCCAC GATTTCGGCA
     4381 TCAAGCGACC TTCAATTGAG GCGACGGCCT CGACCTCTGA TGATGACGAC GACGACTTTG
     4441 CCTCAGATGA TGATGACCTC CCTTCAACAT CCCGCAGCGG CCCAAGCAAT GGCCAGGGCC
     4501 TTTCCATGAT TGCCCCCAAC TCCATCCCCA ATGGCGACGC CGAAGGCCAA GTCAGCGACT
     4561 CGCCTGCCGC CAACGACTAC ATTTACGATT CCGAAGACGA ATACGACGAG GACTACAACC
     4621 TCGAGGTCTC TCGCCGTATC GGCGGCATGA CGTACTACGC TGCTTTGGCT CAGAGCACGT
     4681 TGCGCAAGGC CGGCGCCGCT GTCAAGTCGG CCGTGATTCC GGCTTCCCGT GGCTCTCAGA
     4741 TTCCCCGCAA CGATCGCCTG CGCATGCTCT ATGGCGCGCA AGAAATTCAG AGCAAGCGCT
     4801 TCAAGGCGCC CAAGGGCAAG AAGATTCATG TGCCGGTGCG TATCGAGCCC AAGGTTTACT
     4861 TTGCGGCAGA GCGTACATTC CTCGCTTGGG TAAGTTGATT TTCCCTTTCT TCGTCATTTG
     4921 ATGCACTAGA TGCTAACAAT TTGCCTTGAC CATGTACAGC TCGAATATTC CATCTATATT
     4981 GGAACGATTG CCGTAACTCT GCTCAACTTT GGCACTAAGC CGACTACTGC GTCCTTTATT
     5041 GTTTCGGGAG CCTTTACGCT CATTGCCATC ATGGCCCTCA TGTACTCAGT CGGCATCTAC
     5101 CTGTACCGCA GCACGGCCAT CCGCACCAAG CGCGTCGCCA AGTACTATGA CCGCTGGGGC
     5161 CCTTCGATTC TCTGCGCGTG CTTATTCCTG GCGGTCGTCT TGAATTTCGG ATTCGAGGGC
     5221 CGGGAACGCG GAATTTGGTA AGACATCTGT CCCGGGCGCA GCACTCTTGC AAAAACCTGC
     5281 ACAAGTTGGA AGCGACACTG GGCCCGGGGT CTTTTTTTTT GTTTTGATGT CTACCCTGGT
     5341 TTTTTGCTAT TGATCTTGTT TAGTGTACGT CATGTGGTTT TCTCCTTTTT CTTTTTCTCC
     5401 TTGACTTGGT TTTCTTGTGT TGTAGTTATA GCAGCATTGT TTCTTTTCTT TGCATTGTTT
     5461 TGCTCCATCG TGTATTACTT GCGTCTTGAA TATAATACAA ACATAGTCTA CCTCATGATG
     5521 TGTGTTTCAA GAATACTTAT TGTAAGCCTT GTTGGATAGT TACACTGTTC ATTCATTATG
     5581 TATACGTGCC TAGATGCTAA AAAAGGACTA AGTACCGCTT AGAAGTAACA CAGCCTAAGC
     5641 GGCATCCGAG GCCGAAGATA TTAACAGACT TGGAAGAGGA GACTTGGCTC ATGAAAAGAG
     5701 AAGACTGCCA CACTCCGACG GTAAGGAAAC CAGCCTGACT GATTATATGA AGGAAAGATG
     5761 AAGAAGAGAA GAGAAGAGAA AGGGAAACAA AAAAGGATAT AAAAAAACGC CTGAGCAAAC
     5821 CAACGCAACC CAAAAGACAA AGCCCAATGA CTACAAATTT TCACGCAGTG AAGCTGTTTA
     5881 CAAAGCATGC GTGTAGCCAC CAGAATACGA TCCAGGAATC GGAACTGAGT CGTAGACTGG
     5941 CTCATCTGCC GCGACCGGAG CGGGGGGCTG TTGCGGCAAA GGTGACGGGG AAGGAGAGCG
     6001 TGTCCGCACC GGCGAGTCAT GGAGCACGGG AGCCGGGAAC GGCGGGGCGG TCGGGGAGAT
     6061 TGGCGACATG CCGTTAGCTT TCGGCGTAGC ACTCGGGGCT TTCGACGGGG GCGCCTGCAG
     6121 CTTGAAGAGA GCGCCGGGCG ACGACGGGGA CGGCGACGAC GAGAGCGCAG AGGCCTGGAA
     6181 CTGCGACACG GGCTCCGCCA CGCGAACGCC CGGCGTAAAC GGCGACTCCT TGGTGGTTGT
     6241 CTGGCTTTCA ATGTCGTTCA TGCTGGCAAA GGTGCTGGGT GCGAAGCGCG GCGAAAAGGC
     6301 GTAGGTGCTG AGGGCGGGCG ACTTGGGGCC GGCGAAGCCC GGGGTGTTGG GGGCGCTCTG
     6361 CATGCGCAGC TGGGCGAGGT AGAGGTCGGA GCGGGCGCGG TTGCGGCTGT CCATGGTCTT
     6421 GCGGAGGCGG CGCTTGGTGT AGTAGCGGTA GAAGATGACG GTGTAGAGGG TGATGCAGAT
     6481 GACCTCGATG ACGATCTCGA TGATCATGCA GATCAAGGCC CAGTTCTGCA GGCGGCACAC
     6541 GAGCGCGTAG TCGACCTTGT CGCTAAACAC CTGCGAGCGC TTGTTGTCGA CGCATGACCA
     6601 GCCCCAAATG TCCTTGTTGT CGCTGTTGTT GCGTTTGTAC TGGAAGATGC CGGCCGAGAT
     6661 GGCCCACAGG ATCATGGACA GGATGAACCA CCCGATGGCG AACATGGTGT AATATGTCTG
     6721 CACCTTTTCG GCGCGCCGGT GGCCGCCGCG GCAGTACGCG AAGAACACAA TCAGGCAGGC
     6781 TGTCAGCGAG ATGCAAGCCA TGGTGAGCAC CAGGATCTGC GGCCACATGG TGGTGCCCTT
     6841 GGCCCATGCG GGCATGGAGC TCTGGCTGGG CAGCGACTTG GTGCTGTTGA AGATGGCGAG
     6901 AGTGGAGGAG ATCATGGCGA GGATGATGAG CGAGCAGCCA AAGTTGACGA AGCGCAGAGC
     6961 AAACTTGGCG AGTCTCACGC GGCCCTTGAC TTTCTGCACA GTTCCCAAGA CGGACGGTTA
     7021 GTAACTGAGT TGCCGGCGGG TGTGAGCCAA TAGATAGACG GCAGGGCGGG TGCTTACCAC
     7081 ATCGCGAGCC TGCTCCTTGT CAGTGAGCGC CTCGTGCTTC TCAATGACCT GCTCCTCACG
     7141 GAAGGTCGGG CTCAACGGGC CATCGGCCAG CCTCCGGGGG CCGGTTGGCG AGCGGAGGGC
     7201 GCTCTTGAGC GGCGACATTG GCGGAGCAAG GCGGTTAGTG GCGTACTGGG GAGGGTGCGT
     7261 GGACGTGCTG TTGATGTAGC CGAAGCCGAC GTCGGCCACC TTTGGGTCCG TGAAGGGCGA
     7321 TTTGCCGTCA ATGGGAGAGT GCACGGCGGT GGCTTCGACG AAGCGCGGGG TGCGCGGATG
     7381 CTTGAGTGAG TCTGTCGACG AGCTGGAGAC AGATCCGCTG GAGAGACTGC GCGATGGGTG
     7441 CAGGTTGAGG GCCGCCGGCC GCTTCTTGTC GTCTGCTTGG CTGTGGTGTT AGTTTGGCAG
     7501 GTTCGTGGTG AAGCCAGGCG TCGAGCTCTT CCCACCTTGT TGAGACATTG TGTCGACTAG
     7561 GCGTCTTTTT TTTCTAGCGA TACAAATACA GAATTATAAG AAGATTGCGT CTTCCAGGCG
     7621 GGACTCGGCT TGGGCGTCCA AAATGTCACC GATCCGGGAT CAAGAGTAGA GGCAGAAGAA
     7681 GTAATGGACA ATAGAATGAA CAGCAAGTAA AAGACAAGCA AACAAGAAAA CGGAGGATAT
     7741 GATTGGGGGG TTATTGGTGA GACCAGCTGA GGACCAGAGC AGAGGAAGAA GAGGAAGAGA
     7801 GAAATATCTC GCCGACAATG GGCTACACTG CAGTTTTCTT CTTTTTCGCA AGTCTGGTTG
     7861 GTGTACTCTG TGAAATAACA GTATCTATCT CGGGGAGAAA AGTCGGGAAC GGGGTGAGTG
     7921 CAGGAGAGAG AGCCAACCAC TGTTAATTAT GAGCGAGGCC TGAGGCCGAT GGGGGTGTGC
     7981 AACCATTCCC GCCCCCTCCA GCACTTTTTT TTCCTTCTCC ATGTCTGACG ACTTGGGAGC
     8041 CGGGCGGCTG CAGCAGCTTT TTTTTTTCTC GGCCTCGAAA GCTACTTGTT TCTGTACGTA
     8101 CGCGGCAGCG TATCAGCGAG GGGTGTGATC AGAAAAAGCC TGGAGGAGGG GGACAATGCG
     8161 ACTTACAGCT GGATGCTCCA TGCTGATAGG ACGATCCGCC AAGTCTTAGA CGCCCGGATC
     8221 CTAGGGCCTG AGTCGTCCTA CTCGGTAATG CGGATCCCGG CCGCTGTGGA TGGAGCAGCA
     8281 TACAGGTAGC GGGATGTTCT GGGCAGAAGA GCCTGGATGC GTGTATTGGT GTATTCTGGC
     8341 CAGAGCTGGC AAAGTCACAG ACAATAAGAT GCGCGAGCTG TGCCCATTTT TAGAACTCCA
     8401 GGCCTGCCCC CCTCTCAGAT TCCACCCTCA CACGCACCAT CGACCGAGCC GGAGCTCCTC
     8461 TCAAGCCTGG CGTAGCATTT GTTGGCCCAG ATTTGCTGCG GGCACTCGTC ACAGTTCACG
     8521 CTTCCACTTA GACATGGCAA GCCACCAGGA TTAGGGCCCA CCAGATACAA CGAGGGCATG
     8581 TCTACAAATC ACGCGCCGAG CTCCTCTGTA TGTGTATCGC TCCCGCCACG CCATGTGCCT
     8641 TTGCAGAGCA CAGTGCAACT CTCCTTGTCG GCTAGACATC CGAGCCACCA GTCTTTCTTG
     8701 CAGTCGCGCC CGCACCCCGC ACCCCGCACC CCGAAGCCAC AACCAGCGGC CCAAACCTGG
     8761 CCGGCTGCCT GTGCCCGCTG GAAGCCAGAG CGTCAGCTGG CCACCCACAA TCCCGATTTT
     8821 CGTCGCAATA AAAAAGACCC GCATCATCAC TCACGTTGAG CCCGACTTCT CGTCGTGGTT
     8881 CTCTTTCTTT TACCCTTCAT GAGGTCGGGA GTCCAGCCCC ACTCTTTCTG TGCGTCCTCC
     8941 GGCACATCAT TGGCTGGTGC TGCAAGCCGC TTACCGCCCG CGCTAGTCCC GTTTCGGAAA
     9001 CACAGCGTGT AACTGCAGTC CGGCGGAGCG CTCTGATTGG CCAGAACACC CCACCTATCT
     9061 TGCTCTCGCT GCCAAACCAA AAGTCTTTGT GACACTCCAA CGCGGCTTCC TATTGGCCAG
     9121 CCCACTCAGA CGCCTGCTAA CATGGCAGAG AAACGTGCGA CAGTCTGCAC GAGATGGGCG
     9181 GTAAATTCGA CGGCGCAAAA GTACTGATAC ATGGGTGAGG CCGTGAAGAA GGTTACGGAT
     9241 AGACAAGGGA GACGCAGGAA GAAAGGACAA GAGGCCAGGC TGGCCAATGG GAGGCTGGCA
     9301 GGTGCCTTGG CAGTCGCACT ATGTTATGGA CCCTAGGTAA CCCTTGTGGC TAACATCGAC
     9361 AATATCAACT AGGATTTTAT CAGTGTCAAG TTTCACCTTT TGCTGTTGAG GATTCGTTTG
     9421 TGAAAGCACT TCAATGTCGA GTCGCTTTCG AGAAAAATGA TACGAGGTTG GAAATCGATA
     9481 ATCTGCTTGC ATATGTACAC ACCCAATGAA TGGGGATTGC TTGGGGAAAC CAATTTCGAC
     9541 ACTCAACATC ACAGAACAAG GGAGTACCTT GGCTTGCGGT GATGTCTTGG CCACATCGTC
     9601 TCGTTATCAT TTGGACTAGA TACACAGAAG CCAGTCGACT ATTTGCTCCG CGTTGATTAG
     9661 ACTCTGAGAA ATACCGGAAT CCAATGTGGG ATATTCTAAG CGTTCCGGTA CTAGCTATAT
     9721 GATTGGACCA GAATGGAGAC TCAAAGAAGG GGTTCTTCGC CCATTGTTGT ACCTGTCGCA
     9781 GAAGGTCGGT TTGCATACCT TGGATAGAAG ACAAGATGTT TTTTATTATA GAAATAAAGT
     9841 CATGCTTCCG TCGCTTCCAG AAGTGCTTGT TCGTTAGGAC TAGATGGCTA GACGATGGTC
     9901 AACATGCTCA AGGCGGTGAC TGGCTTGGAA AGTGGTATGT TTGTACAAGG TTATTGGTAA
     9961 AGGGTGAAAC AATACGTGAA GATAATCTCG CAATTATTTT TATTTCCGAG GACTGTGGGG
    10021 TTGTTCTGAT AAAGGTTCTC AACCCACATC TCAACCTCTG CACGGAGAAG TAGAGAGCTC
    10081 CGGAATACAG AACAGTGAGC GTGTCACTGT CCCATTGACA AGTTTAGAGA CAAGATTCTG
    10141 GTCAAACTCC TGTACCTGAG GATGGCTTGG CTTCGGAACT TTGGAGCCTT TCAGCCTGTC
    10201 CAAGCTTGGG CTGTGCGACA GACGATAAAA ACGTGTTCGG CAAGTCTTTG TGAACATGAA
    10261 GGTACTAGAA TGATTGTGGT CAAGGAGGAT GGACAGGAGA CGAGAATGTG GCTCACTTCA
    10321 TGGAGGAGAA TGTAAGTCTC GACACAGGCA ATGGGCTACG CAACGAATGC GACATATATT
    10381 TAGGATAAAG GTCTTCTTCC AAAAGGTGGG AGCAAATTGG CAGGAGAAAA GACCCGGAGC
    10441 TTGGGCTATC AACAGAGTGA ATTGTATGTT TTTGCAACCA TGTTTCGATT TTAAATAGAG
    10501 ACTCATGGCA TTCGTGATGA GATCTTACTC AACTCCTGGT GTTACACGAC ATTATGGGGC
    10561 TTGATCTGTC TAAGTACCCC ATCGTTTCTT GTTAGATACG TATGGCTTGT TCATGAAGAA
    10621 CGTTCCATGT CCATAGTTAT AACCAGTTAG TTGGTATCTC ACTGGAAATC ACCGACTCAC
    10681 TTCACTTCCT GGTAGAATCT TCTGTGAGAA TGCAGAGTAC TACGGAACAT GACTCTGCTG
    10741 TGGATTTACA TCAGCTGTTG GTTGTTGACC AAGGTCACTG GGGGAGGTTT CGAGACTGTA
    10801 AATAACTTAT AAATATACCG GGATTACAAG AAGCAATGGG AACAAACACT GAGACTCGTT
    10861 GAAATATTGA GCGGCTTTAT TACGTGCTAT CATAGTGTGA GTGTCTACGA GATTGAAAGA
    10921 CCCATCTTTG AAGTTCCATA CCATTGCTGG AGCCACAGCG TTGAAATACT CTCCTGGAAA
    10981 TATCGAACCA TCAATATTGA GTGCAGAGAG AAAGCCAGTC CTCTCTAGAT TGCAAGTGCA
    11041 TCTAGGAAAG TAAAGAGACA AGAGTGACTC TAACAGGACG GTGAGTATGA TGGGAAATAA
    11101 AATGAGCTGA TGAAGAAAAT CAAATAAAGA AAACGCTGGA GAGCTGGGAA ATCAGATGAG
    11161 ACGTGAGACA TATACTGTTG AAGAAGAAAA GCCAATGCTA TCGCAAAGAC AAACAGTTAA
    11221 GACGTGGGCG CGTGTGCCCT ATGAGAAAGA TATTTTTCGT GCAGAACTAA TAGTTGAGGT
    11281 GAGGAGCTGG AAATGTCTGT GGTCGAGGGA TTTAGAAAAT ATCAGTAGCT TCAACATTGC
    11341 GGCCAGAGAG GCCCATGCCG GGACGGCCAT GCTGGTTGCC CTGAGGGTCG CGGGCTTCAA
    11401 CATCACGGCC AGAGAGGCCC ATGCCGGGAC GGCCATGCTG GTTGCCCTGA GGGTCGCGGG
    11461 CTTCAACATC ACGGCCAGAG AGGCCCATGC CGGGACGGCC ATGTTGGTTT CCCTGAGGGT
    11521 CGCGAGCTTC AACATCGCGG CCAGAGAGGC CCATGCCGGG ACGGCCATGC TGGTTGCCCT
    11581 GAGGGTCGCG GGCTTCAACA TCACGGCCAG AGAGGCCCAT GCCGGGACGG CCATGCTGGT
    11641 TGCCCTGAGG GTCGCGGGCT TCAACATCAC GGCCAGAGAG GCCCATGCCG GGACGGCCAT
    11701 GCTGGTTGCC CTGAGGGTCG CGGGCTTCAA CATCACGGCC AGAGAGGCCC ATGCCGGGAC
    11761 GGCCATGCTG GTTGCCCTGA GGGTCGCGGG CTTCAACATC ACGGCCAGAG AGGCCCATGC
    11821 CGGGACGGCC ATGTTGGTTT CCCTGAGGGT CGCGAGCTTC AACATCGCGG CCAGAGAGGC
    11881 CCATGCCGGG ACGGCCATGC TGGTTGCCCT GAGGGTCGCG GGCTTCAACA TCACGGCCAG
    11941 AGAGGCCCAT GCCGGGACGG CCATGCTGGT TTCCCTGAGG GTCGCGAGCT TCAATCATGG
    12001 TTGGAACAAC CATAGCTGAC ACCGCGGTAA TAGTCGTGAG CATAGCAACC ACCTTCATTT
    12061 TGATGATGAT AGTGATACGT TATAATGAAT AAGAGAATGT GATACTTCAC GAAAAGAAAT
    12121 AATGAAAAAC CTTGCTTTAG TCGTGTTTTA ACAGCTGCAG CGAAGATTTG AGTTGAAAAG
    12181 AAAGGAAGTA CTGAAGAGAA TGAGAATGAG GGTGAGGAAA GAGATATTGA ACATGATGCC
    12241 GAGTAGAAGT GATGCATAAG CTTTATACAC ATGAGAAAGG CAATGCTCAA CCTTCACGAT
    12301 CAAAGATGTT GTCTCTTTCC TCCACGTCTC TTGACTGTCA TTACACAAAT CTTCCAATCG
    12361 AGCAACAATA TTGAAGCTCA GAATGCCCTA GTTGCATTGA TTTACTTTTC ACCAATATCT
    12421 TATTGAACCC GAGTTCAGTA TCTAAAATCG CTGAAGCTGC AAGCATGAGC CTCGACATAC
    12481 GGCTGCGTCA ATACCGCTCT ATTGATTTTG ACCAGGTCTC AACAGGTCAT TCTACCTGGG
    12541 GACCAACTCG CGTCTCACTA GTGAAGCTGA ACCTCAAAGA AAAACTCCCT AGAAACACCT
    12601 CTTACACCCG CTCCATGTGC TTCTGAAGTC AAAGAACAAA TCGTTCATGT GTCAGGGTTC
    12661 AGCCGTCGTG ACATGATGTC CCAAAACGGA AGTGAATGAG ATCCTTTGTA CCACAACGGG
    12721 CTCCCAATAA GCTCGCTTAT GCTGGATAAG TACATAACGT TGTGTAACTG GTTCCTGTCA
    12781 GATTTGTGGG ACTGGACAAG TGTGTATACC TCACATATCC TTCATGTGAT AGTATCCGTG
    12841 GTAATTGGTG GGGAGATTTG TCAGAGGCGA ACCGTGAGTG GGAGCCTTTG GATATTGTCG
    12901 GTTTATTTTC GATTAACCCT ACCGATTGGG AAGACTAAAT ATCATTGAAT ACTGAATCGT
    12961 CCAAATCACC CATAATGAAT CCACCGCTAG CGACAAGGTG CAAAATCTAT GCCCTGGACA
    13021 GAAAAGCCTC ACCTACTGAA CAGGAGCCGG GAGTCCACAC AACTAAGCGC TTACAAACCA
    13081 CTAGATCATG ACGCAGAAAT CGTTGGTCTA TTCCAACAAA GTTTCAATCC CTTTGCGCCA
    13141 AATTAAGAAC AGTCATCGTC AAGTTAACTG TGTCCTGCAA CCCTGACTCC CTTGACAGCT
    13201 TTTGTGTTGC AGGGGATTTT CATTTAATCC CCAATTAGGA AAATATGACC CAGATGGCTA
    13261 AACCTGACAG CACATGGCTT CTCTCATCTC TGACCTAATG AGCGAATATT TTGAAAACTG
    13321 GGTAAGTTCT CAAGTCAGTT TTCTTTCAGA CTCAGCTTCA TGACAAGTGC GTATTTTGGT
    13381 GAGCCGAGAC GGGACTTATG TCAGATGCTA CGGAGAACAA CAGGGGCCGA GACCAACTTG
    13441 TTTCCGTAGA CAACTCTAAG CTAGCACCCA TTGGCAGTTA CAGATGCGTG CCCTGAACTA
    13501 CAGTGAAAGG CAATACACAA GAGGGGCAAC AAAAGTGGAC TAGCTACAAA GCTGAGTATC
    13561 AACGTGTGGT CTAGATGGCT GAATGGTAGC TGTACTAACG GACCTGGTGA CGAAGCACTC
    13621 GGCTACAGGG ACCTGATCTA GACATGAAAA GGAAGTAGAA GCATCTTCAG TCGTTGAAGT
    13681 TGAAGCTGAT GGACACTCAT GTTTGTATAA AGCTTATGCA TCACTTCTAC TCGGCATCAT
    13741 GTTCAATATC TCTTTCCTCA CCCTCATTCT CATTCTCTTC AGTACTTCCT TTCTTTTCAA
    13801 CTCAAATCTT CGCTGCAGCT GTTAAAACAC GACTAAAGCA AGGTTTTTCA TTATTTCTTT
    13861 TCGTGAAGTA TCACATTCTC TTATTCATTA TAACGTATCA CTATCATCAT CAAAATGAAG
    13921 GTGGTTGCTA TGCTCACGAC TATTACCGCG GTGTCAGCTA TGGTTGTTCC AACCATGATT
    13981 GAAGCTCGCG ACCCTCAGGG AAACCAGCAT GGCCGTCCCG GCATGGGCCT CTCTGGCCGT
    14041 GATGTTGAAG CCCGCGACCC TCAGGGCAAC CAGCATGGCC GTCCCGGCAT GGGCCTCTCT
    14101 GGCCGTGATG TTGAAGCCCG CGACCCTCAG GGCAACCAGC ATGGCCGTCC CGGCATGGGC
    14161 CTCTCTGGCC GCGATGTTGA AGCCCGCGAC CCTCAGGGCA ACCAGCATGG CCGTCCCGGC
    14221 ATGGGCCTCT CTGGCCGCGA TGTTGAAGCC CGCGACCCTC AGGGAAACCA GCATGGCCGT
    14281 CCCGGCATGG GCCTCTCTGG CCGCGATGTT GAAGCCCGCG ACCCTCAGGG CAACCAGCAT
    14341 GGCCGTCCCG GCATGGGCCT CTCTGGCCGC GATGTTGAAG CCCGCGACCC TCAGGGAAAC
    14401 CAGCATGGCC GTCCCGGCAT GGGCCTCTCT GGCCGCGATG TTGAAGCCCG CGACCCTCAG
    14461 GGCAACCAGC ACGGCCGTCC CGGCATGGGC CTCTCTGGCC GCAATGTTGA AGCTGCTGAT
    14521 TCTTTCTAAA TGTCTCGACC ACGCACACTT GCCATTTAAC GCTCCTCTTG TTATCTCCCC
    14581 ATCCCTTTTA CCAAAGCCCT TGCCCCTTCA ACCTCACTCG TACCCATACT AAGGGGCTCT
    14641 CTTGTTTTTT CTGGCGGCAC CTTTTTCGAT CACTGCATTG TCATATCTTG GTTTCTTATT
    14701 TTATTCTGCA TCCTCTCGGC GTTTCCTAAC CCCCCGTATC GGTATTATTC CTTATATTCA
    14761 TCTCATGCAC CATCCTTGAT GGCTACTACT GCGACTCGAC GTCCGCAACT ACAATAGCAG
    14821 CTCAGATCGG ACTGGACTTT TTACCTGCAC TCAAAATACA ATTATAGGTA CTTTGAGAAG
    14881 CATATGCTAC TATCAGGGCT GACAAAAGTA GCAGGTCACT TTAAAATAAA TCTGACTCCT
    14941 GGGTAGACAT AGCCATTATA CAGTCAGTTG ACATAATTCA ATACGCAATG CTATCACTTA
    15001 AATATGACAC TGCCAGCACT TGTTTTTTTA TTACTCACAG TGAGGTGAGC GCAATACCAA
    15061 CGCTTCCAGC GGACGACACT TCGACGTAGA ACCACCAACG AAGCCCCGTC CAGGAAAATG
    15121 GGGTAGAAAG AATTGGCAAA CCCCCGTTCT AGAACCCTCT CGGAAATTTC TAGCTGGGTC
    15181 TCTACTCATT CTTCTCATTG CCTGATGTAT GCCGTAACTC GCGATGGTGG AATATGCCTC
    15241 CTCTGGAAAG CCAAGGCTCA AAGAGAAAAT TACTACATGA CCCTCTGAAT TTACCAACAA
    15301 TTGATTTAGT CACGTAAAGG AGCCCATGTC TTTTCCTTCT CGAAACTCTT CTATCATCCT
    15361 GACAATTTCC TAGCTGGGAA ATGAATAGAA GACTGTACTT CCAAATTGTC TGTCAATAAG
    15421 GTTGCATTTG CTGGATAAGT GCATAACGGG TATTGTGTCA CGGACTGAGT TTATTTTGTA
    15481 GGGTCAATCA AGTTTCGTTC TACCCGCTAG ATACATATCT AGGACACACT TCACATAGGT
    15541 GGATCTATAT ACTACATCAA AACGCGATTT CTACATGAAA GGTACACACT CTAGCGTTAG
    15601 GTGCTTTGAA ATTTGCTGTG GCTTAATCCT CTGGAATGAT TTCGTTCGCA TTCAAGGCCT
    15661 TTTGCGCAAT GTAAATATGA ATGGAGACTG AGTACAAATG AGTTCCAGTA TGTACTCGCT
    15721 GGGTAACAAG TGAATAATGA CATGAGGTCA GACAACTGAG TTATGTTGTG CTTGAGGGTG
    15781 TTTAGGCTTA AACAAACGTT CCACGTCAAG CATGAAATAA TAGCTCCGGT GATAGAGTTA
    15841 TGGAACTCTG GATATGCAGC ACATGTGATT CGCCTCTCAG CCTCCGCGTT GCTTTCCCGA
    15901 TCAACCATAC AATACAAACG TCCCGCACCA AAACGGGTTT GAATAAGCTT TTGATCTGCC
    15961 GCATAACTCC ATATCAAGCG TCCTTGTACA ACCCGACTCT TGGCATTTTC TGCGGGGTCA
    16021 AGTCCCTTTG TGCTACCCAT GTCACTCACG ACCCTTGTCG CGCGGTGAAC TTGGTAATGT
    16081 AACTTCTATA AGAAGTCAAG AATCTCGCAA CTGTCATGTT TCAAAGAATA ATAATTAAGA
    16141 GCTCGGCTTC AATATTGAAC TCTCGCGATG TTACCCGAGC CTCAATATTC TCGATAATCT
    16201 ATAGAATCTA TCAAGCTGGA TAATTGGTAG TGAAACTCAA GATGGTGAAA TGGGTAGTTG
    16261 GCTAGTTAGT TTCTCAAGAA CACACTGTTC AGGATTTTAG GCGCCATCTA CTACCCTAAC
    16321 ACAATGTGAA CGCCCATTCA GCCTTGGGCA ATGCGATCTT GAAGAGCCAA ATTGGGGAAA
    16381 TGTTCCATAC AAACTGCAAT TGGGTGTGGG TAAGCCGAAC CTACACCATG GGGGAGTTCC
    16441 GTTTCAAATG GGCACTTTGC TCCACATGGC GAAAGTGAAG CCGGGAAGCC AGGAATCTGG
    16501 CCAATATTCC GTCCCCTGGA TGTGAGTTTT GCGCGACAAA GGACAGTATT AAGCATGCTC
    16561 TTTGTAGCAC TTGGGCAATA TCTCACTTCC AAGACGGGCA ATAAATCCGG ATTGCCGGTG
    16621 AATATCGCTG CCTCCAAGAA GACCGGCAGA ATCCTCTAAG CCCAGTTATC TACTTTTAGT
    16681 CGGTAAAATA CTCTTGACTC TGGAATCCTC TAAGGTGTAG TCACTTTGGG GTTCACGGCT
    16741 CTTGTGAACG GGAGTCCGAG AGGCACCAGA AAAGCAGCTA GTCAGCTGGT GTCTGTCTAC
    16801 AGTCTCTTTC GTTCAAATAG ATGTAACTAC TGCTAGTGGA AATATCTAAG TCGTCCCTGT
    16861 CAAAAGCTTG CCTCAAAATT CGCTATTGGG AGCTTCGTTT TTCTTCGCTT TTTTGATTGA
    16921 GTGAATCATT TGACATCTGC CTACTGTTTT ATCGCAGCAA TACAGCGGCA TATTCCAGAC
    16981 GGCAGCGGTC GAGTAATGAC ATCTCCTCAA CAGCTCCTGG GTAGCCGTCG GTTGCAAATA
    17041 CACATAGACT TCAGGCATAT CTCATGACTT TTGAGAAATC GACGAAGAAG CAAGAAGACC
    17101 TTCCGGCCTT CGGCACGGGG TTTGGCCCGG CATTTTTTTC TTGTTTCTGT TTCCTTTAGC
    17161 TACTTATACT TGTATACTGT GCCAATTATA CATCAACAAG GCCCTATGGC GCAACGGTAG
    17221 CGCGTTTGAC TCCAGATCAA AAGGTTATCC GTTCAAATCG GGTTGGGGTC AACTAATATA
    17281 ACAGTTCCCA GCGAGCTGTT CATTTTTTCT TTTTTGTGAT GTTACCAACT AACCCTAAGA
    17341 ATGGGTTGCA AAAATGATTT GAACTTGTGG GGAGTGGGGC ATCCGCTTAT AAGTGGGGGG
    17401 CTTTTATCAC ACACGCTTCT TATCGGTTTG TGGGCTATGA TGTGAGCTTG ATCTTTTTTT
    17461 CTATAACTAA CTATTGCATT AGGGTGTTAC GCATTTTGCT AGGTCCTGTG CAATGATGAT
    17521 GTTGTAGCTG GTAGGGTTAG AAGGTCAGGA ATTGCTCGAG TTTTATGTCA GTTGATCTCG
    17581 TGCGGATGTG AATCTACGGC AAAGCCAGTG GCAGAGTGGA AGACTACGAG AAGATGGTTC
    17641 GTAAGGATTT GCAGCAACCA GAAAGGCCCA AGGTCTCAGG TACATGTGTT TTCTGGGTTC
    17701 AGCGTGACCT CTCCTGCAGA ATCTTATCAA GTCACAGTAC CTGTGACCTG TGCAGCACGT
    17761 TGATGACTAA CAGGACCATT TTTTTTTCTG CTAGGACACA AATTCCCACC ATCACAATTT
    17821 TCGAACGGCA AAACCCCTCC AAAACTTTAA TCAAAAGCTG CTAGAACTCC AGCTGCCAAC
    17881 GCGCAAGTCA CGGCATCAAG CATTCTGAAA GATTCTGGGA ATTCCTATAT GCATGTGTGT
    17941 TTTTCTCTTC TTCTTTTCCC CCATTAGACA TCGTCAGCTG CAGCACAAAG GACCTCCGCC
    18001 GCTGCACCTT AATCACCAAG CTAGACCTTT GCTCCGCGAA CAAAGTGCCC CGCCTTTTTT
    18061 TCTCGTTGTA GTGTATTGAG TCATCAGCCA TTCACAACCA CCACCGTCAC CACCACCACT
    18121 ACCACCACCA AACCCGCCCA ACCAGCAAAC CACCCACAGC CTCTCCGCCA CCATGTCCTC
    18181 TGTCGAAGAG CCCAAGATCG ACGACCATGT CGACAACGTT GATGTCGAGT CGGACCGCGA
    18241 GTCTGGCGAC GAGCAGCCCC TCAAGCCCGC GTTGAAACAG ACCAACCCTG CCACCGGCAC
    18301 CTCGACCTCG ACCGAGCCCA AGCCCTACCT CCCTCCCCAG ACCGACCCCA AGGACCTTGA
    18361 TCTGAAGACC CTGTCGCCCC TGACTCCCGA GATTATTGCC CGCCAAGCAA CCATCAACAT
    18421 CGGCACCATT GGCCATGTCG CTCATGGAAA GTCCACCGTG GTCAAGGCCA TCTCCGGTGT
    18481 GCAGACTGTC CGTTTCAAGA ACGAACTGAT CCGCAACATT ACCATCAAGC TGGGTTACGC
    18541 CAACGCCAAG ATCTACAAGT GCGACAATGA CGAGTGCCCT CGGCCAGGTT GCTACCGCAG
    18601 CTACAAGAGC GACAAGGAGG TCGACCCTCC CTGCGAGCGC GAGGGTTGCA GCGGCACCTA
    18661 CAGACTGTTC CGCCATGTTT CGTGAGTTTC GCCAATTCAT CTGGACTATC TGCCGCAGTA
    18721 CGCATTGCTA ACCACGGAAC TGTCTTTCTC CCCCCTCTAG ATTCGTCGAT TGCCCTGGTC
    18781 ACGACATTCT CATGAGCACT ATGCTTTCGG GTGCCGCCGT CATGGACGCC GCCCTGCTGC
    18841 TGATTGCCGG CAACGAATCC TGCCCCCAGC CCCAGACCTC GGAGCACTTG GCTGCCATCG
    18901 AGATTATGAA GCTTGACAAG ATCATCATCC TGCAGAACAA GGTTGACCTG ATGCGCGAAG
    18961 AGGCTGCCAA GCAGCACCAC GAGTCGATCC AGAAGTTCAT CCGCGGTACC GTCGCTGGCA
    19021 AGTCGCCCGT GATTCCCATC TCGGCTCAGC TCAAGTTCAA CATCGATGCC GTCAACGAGG
    19081 CCATTGTCAA CACCATCCCT ATTCCCCCCA GAGACTTCAC CCAGGACCCG CACATGATTG
    19141 TCATTCGTTC ATTCGATGTC AACAAGCCCG GTGCCGGTAT CGACGAGCTA AAAGGTGGTG
    19201 TTGCTGGTGG TTCCATCCTC CACGGTGTGC TCAAGCTCGA CGATGAGATC GAGATCCGCC
    19261 CTGGTATTGT CACCCGTGAC GAGAAGGGCG CCCTCAAGTG CACTCCCATT TTCAGCCGTA
    19321 TCGTGTCGCT GAATTCCGAG ACCAACGACC TCAAGTACGC CGTGCCCGGT GGTCTGATTG
    19381 GTGTCGGTAC CCGCATCGAC CCCACCCTGT GCCGTGCCGA CCGTCTGGTT GGTTTCGTTC
    19441 TGGGTCTGAA GGGCAGACTT CCCGAGATCT ACAGTGAGAT CGAGGTCAAC TTCTTCCTGC
    19501 TGCGCCGCCT GCTAGGTGTG CGCACTGCCG ACGGCAAGCA GGCCAAGGTT GCCAAGCTGG
    19561 CCAAGAACGA GGTCATCATG GTCAACATTG GCTCGACCTC GACTGGTGCC AAGGTCGCTG
    19621 CCATCAAGAA CGATGCCGCC AAGCTGATCC TGACCAGCCC TGCCTGCACC AACATTGGCG
    19681 AGAAGGTCGC ACTGTCTCGT CGTATCGAGA AGCATTGGCG TCTGATTGGT TGGGCTACCA
    19741 TTGCTGCGTA AGTTTTCTTC TGCCTTCTTT TTTTCCCGCC TACCTGATAT ATTCACAACC
    19801 ATGTGCATCG TTGCTAACAT TTCTGCCTAT TAGTGGTGTC ACCCTGGCTC CTAGCACTAG
    19861 CTGAGCGGCT TGCGCAGAGT GCACATTGCT CCTTTGACAT GGCTGACTAT ACACTTGCAG
    19921 CAAAAAACCC CGGCTTGTCT CTTCTTCTTT GCGTTCTGTC TAACTCTCTT ACTCTGTGTC
    19981 CATCTCTCTC TCTCTCTCTC TGTCTCTCTC CGCCCCACCC AAAAAAATAT TCTGCATCAA
    20041 CCAGACTTTG GAGGTCTGGG CCCGTGTTTG TGCCTTGGTA ACTCTCTGTT TCGTTGCTAT
    20101 TTTTTCTTTG TTTAGTCTTG TTCATCTCTC TGCCACGTTC AGTGTGTCCT AGCTGTATGC
    20161 CCTTGAATAT CCTTTATTTT TGATGGTTCT CTTACCTTCT ATCTCTTTTT TACTTCTCTT
    20221 GATTGGGGTT TCTTTGTACC TGGATTCCCT TGTCTTTCCT TCCATCTTTC CCAGACATGT
    20281 CGTTTTTTTT TTTGGAAAGT GACTTGAATA TTTACAATGA AGAGAACATG TCGCAAGAGA
    20341 GTTGGAGCGG TTGTGTTGGT ATTGGGACAA GAGACAATGG GACTCAAAAG AAATAAGGAT
    20401 GACGATACAA TGAAGCGAAA AGAAAAATTG GTAGAAGAAC AGGAACAACG GATGCGGAGG
    20461 ATAGGAAGGT AACAAAAAAA GAGATGGGCA TCGGTCTTCC TGGCATTCGT GGTCTTGTAT
    20521 AAAGTCGGAC AGAAAAGCAA GCCAGAAAAA AAAGAAAGTC GATGATATTT CTTTTTGTAA
    20581 CATGCCCAAC TAGTCACCTT TTTCTCAGTT CATTTATATT GTGTCATGTA TGTACATCCC
    20641 AGCTTCACTT GCGCACCTTT CTCGCATGCT TGACGAGATT TTCTATGACG CCCTCCAACG
    20701 CATCGCGCTC GCTAATCTTC TCGTCTGTCG TCTTTTGCCA GTACTCGATG GCCTGCTCCG
    20761 CCGTCGCCTG TAGCGCCTTG AGTCTCTTGA GATGCGCCTT GAGCTCTGTA TGCGTCATGC
    20821 CGCCGAGCGC CTCTTCCGTC GTCATGCACA GCTGCTTGGC GGAGACGAGG TCGAGCTCGG
    20881 GCGGGCCCTT GTCGCCCTTG CGGCGCCTGG TACTGTTATT GCGGCTTACT CCACCGCTCT
    20941 TGGAGCTGCT GTTCACCTGT GTGCCGTTGT CGCTGGTTTT CTTGGACCGG CTGTCGGTCG
    21001 AGGTGCGTGA GGATTTGGAT GAGGGCACTT GTAATGAGGG AAGCACCAGC TTCTTTTGCT
    21061 TGGATGCAGG CAGGATTTCG TCCAGATCGA CGGGCACGCC CAGGGAAACG AGGAAGAGCC
    21121 GGCGTATACG TGAGCGGATC CAGTCTGGCG GCGCTAAGGG AGGAGGTGCT ACTAATTGGG
    21181 ACCATAGCGA AGCACTACGT TGCGTGAGAA ACGACGTGTT TTCCTTATTG GGTGGAGGGA
    21241 GCTCAATGAC GTCAAGATTC TCTGGAGGGA ATAGAATGTT CATGTACTGA TCGAGAGCTT
    21301 CGGGGATGTC ATCTTCATCA AGACCCTCAA AATCAGGGAC AGGCTGTGAC AAAATGTTAA
    21361 TCACTGTCGG TCGTGTATGA GGCTTTGTAA TACTTACAAA AGGTAACGCT GGTGTTACAG
    21421 GAACTGACTG GGCTGGTGCG ACCGGCTGTT GCGCAACTGG CGCAGCAACA GGATTTTGGA
    21481 AGGCCGCATC GTCAAATTCT CCAAAGCCAT CATCGTCTCC GCCTTCCTCA AAGTCGTCAA
    21541 AATCACCAAA GTCGTCGTCA AAGTCGTCGT CGCCACCTGT AGGTCCATGA AAGGGAGAGC
    21601 GCGCGGGACT TTGTGGACTT CTTAGTGATC TTCGCCTTGG ACGAGGTGAG CTTGGTGCTG
    21661 AAAGCGGTTG TAATTTGTTG GTTTCTGGTG GGTTATGTTA GCTAGCTAAT ATAAGAAGAC
    21721 GAAGGGTTAG AGGGCCATAC CTAACACAAG GGAATTTGTA GTGGCACTGT CATTATTTCC
    21781 TTCCTCTGGT TTTAACTGCG CGGTTTCTTG CTCTGGTTTG CTTTCTAGTT CTTGGATTAC
    21841 CGGCTGAGGC CCGGCGATAT CTTGGTCTAT ATCCTCGTCG AGTTTAATGA CTATATCAGG
    21901 TGCTGCATCT GTCGAATGTA TGTGCTCGAC ATGGAAGGAT TTTTGCGGCA TTGGCCTGGC
    21961 CGATTCCTCG AGGATGGTTG TGGGAATAGG CATGCTGCCA GGTAAAGCGA TGTCCGGACT
    22021 TTGCTCAAGG TCGGAGGTAG TTGACTCGTC ATCTACAGGT TCGTCGGTGC CTTGATGGTT
    22081 GTCATTAGAG GTCTCGACTG CCGATTTTGG AGCATCTTCT GTTGACTCGT TGACTGGCTG
    22141 GGGATCTGAC TCGTCTTCAC ACTTGTTTTC AAGGCCATCT TCAATCTTGC CTTTGGGGAT
    22201 TTCTTGAGGC TCAACTTCAG ACTTGGTTTC GGACTGATCC CTTGAGTTGA CTGAATCTGT
    22261 GTCATCTGCC TCGTCATCGG CAGCTTCAAC CTCAATCTCC GCCTTGGTTT CGACGATAGT
    22321 TTCCTCGTCT GGCTCTGCTT CGGGTTCAAC TGTGATTTTC GCATCAATTG TTTCGGAGGA
    22381 GTCTGTCTCG TTTGCTGCGT CAGCAGTGTG CCCGGAGGTT TTACTAGTGC TGGGATCGTT
    22441 GGTTTCCGGG TTCGTTTTGG CATCAGCCAG CAAGACAGGG CCGGGGCTGT TCATATCAGA
    22501 TACTGCATCG GAGAAGTGGT CCTCTGACTC GTCGGCCGAA GACTCCCCTA TAATATGACA
    22561 AGCGGGTTAG CAGGTGTCAG CAATGCGTCT GGGGTTACTT CCACGGAGCC TACCAAGATC
    22621 ATGAGCTCCG GGGTCGGCTT GACCTGTACG AACAGGAAGC TCTAGTTTGC CAGAGGTGTG
    22681 GGTATCTATA GCAGGCGGCA TATTCCTCTA CTGCCTACTA AAGGATGAGA GAAGCCTCTT
    22741 TTGAAAAAAA AGCTGGAGAT ATGATGTGTG CTGTAGCGCA CAACGTCTAA GATGGAGGAG
    22801 GGGTGAAAGT GGGTAGCAGT GTAGAAGAAG ACACAGAACA AAGATGGCAC TGGTATTGAG
    22861 GCACACGAGT ACACAGAGCC AAAGCAATAA ACGGTAATAT TGCCCCGCAG ACGATCAAGA
    22921 TAAAGACTGA ATTTGGCGTC GATGGTAGCC GATGCCCTGG CTTGACGTCG TTGATGCTGG
    22981 CAACTTGTTA TGGGAAGCTC TCCAGACAGG GATGCTACTG GTCACCGCCA CATAAACGCC
    23041 ACATTTACTA GCAACCATGG AGCTGACAAG GGAATAGTGT GGCGTCAAAG GCGATGCGCG
    23101 CAAGACGCGA AGCAAGAGCC TAATCTGAGA GCTCTAGTAA AAAATTCTAG CCAAAGCTCG
    23161 ACCAAAAAGG CGTGAGAGCA ATTGCCGTTT TTTTATTGGG GCCATTTTAA TCGAACAAAA
    23221 AATATATTAC TCGCGAAGAC GAAGAAAATC GTGGCCTTCG CGATTTGTTT ACTTTCATCG
    23281 TTGTTTACTT CGCCCAGTAA ACCCACCGTC ATCGACATCC ACGCGCCTCG TCAATTTGGC
    23341 CGTGTCCCTC CGTTGTCGTG TTTTCTTTTC AGCCGATCGA AATAGTCCGG CATCCAGTTA
    23401 TACCCTCCGC CTTGCGACGC GCCAGGCCCT CTTGCGAAGC CTCGTAGCCT CCATCAATCA
    23461 ACCTTGCGCT CCCAAGGCCA CGACCAGGGC CGCAGATACC CATTGTGAAT AAGGGAATCT
    23521 CAATCTCTCA TCATGGCGTT CAGCTTCGGA AACTCCAGTG CTCCTGGCAG CTCCTCAACG
    23581 CCTGCGCCGT CAGCCGCTCC CTCTCTATTC GGCAAGACGG CTACGGCCTC CGGTGGCTCT
    23641 GATACCTTCA GCTTCGGCAA GACTGCCACT CCTAGCACTC CAGCTCTCGG TGGTAGTACT
    23701 CCCAGCTTCC TTAGTGGCGG TTCTACCGGC GGCGGAAACT TGTTCGGCGG TGCAAAATCC
    23761 ACTACGAGCA CTACTACCTC TGGCACCGGT GGTCTGTTTT CAGCCGGTGC GACTGGTTCT
    23821 TCTACTACTT CAGCTACGCC CATGTTTGGC GCCGGTGCTG CTAGTTCTGG TGGTGGTTTT
    23881 AGTGGTCTTG CTACGCCTGC CAAGCCTGGC GGTATGTTTG GTCTTAACTC GACTACTCCC
    23941 GCTGGTGCTC CGCCTGCAAA CAAGCCTACT GTCTCTTCGT CTCTCAGCAT CTCCAGCACG
    24001 GCAGCCTCAT CTACACCGGC CGCTGCTCCC AACACGACAT CACTTTTTGG CGCTGGTGCA
    24061 ACTACTGCTT CTGCCACTTC TGCGCCCGCT GCTTCTGGCG GTTTGTTTGG TGCTGCCAAG
    24121 ACAGCGACTC CTTCTATGGG AAACCTCTTC GGCAGCAAGC CCGCTGATGC TGCTACCACT
    24181 ACTCCCGCTG CTGCTCCTAC CACCACCGCG AACCTGTTTG GAAGCAAGCC TGCAGACTCT
    24241 ACTGCGACCA CCTCCGCGGC TCCTGCTGCA ACTTCTACTG CCCCTACTAG TTTGTTCGGT
    24301 GCTAAACCTG CTGACGCTGC TCCCAGCTTG GGCACTGCTG GCGGTCTATT CGGTCCCAAG
    24361 GCTCCAGAGA CCACTACCCC CGCTGCTGTA GCTGCTCCGG CCAAACCAGC CCTCTCGTTC
    24421 GGTTCTCTTG CAGGCGCTAC TGCAGCTAAG CCTGCCATCT CATTCGGCTC TCTCGGAGGT
    24481 GCCACTCCTG CTGCCACTAC CTCCGCGCCC ACGACCACCT CGACAACCAC CACTGCCGCC
    24541 CCTACCAAGT CTCTGTTTGG CGCGGCAGCT CCCGCCACTC CTGCTACTAC CACGACCACG
    24601 GCCCCCGCTA TCACGGCCGC CGCCACGACT GCCCCTACTA CCACCGCTGC TACTGCCACC
    24661 AGTGCTCTAT CAGCTATAAC CGGCAACGGC CTCGGTGCTT CAACACAAGG CCCCTCATCA
    24721 CAGCTGCCCC GGCTCAAGAA CAAATCCATG GACGACATTA TTACGCGCTG GGCTTCCGAT
    24781 CTGACCAAGT ACCAAAAGGA CTTCAAGGAC CAGGCCACCA AGGTCGCCGA GTGGGATCGT
    24841 CTGCTCGTCG ACAATGGCGA GAAAATCCAG AAGCTTTATC TCAACACATT CGAAGCTGAG
    24901 CGCGCCAGCA ATGAAATCGA AAAGCAGTTG ATGGCTGTTG AGAGCCAGCA GGACGAGCTT
    24961 GAGGCATGGC TTGACAAGTA CGAGGGCGAG GTCAAGGAGA TGGTCTCGCG GCAGTACGGT
    25021 GCCAACGACC AGCTGGGTGG TCCCGACCAG GAAAGAGAAC GCACATACAA GCTTGCCGAG
    25081 AAGCTGTCAC AGACACTAGA CGAGAAGAGC CGCGATCTAG GCAAGATGGT GGACGAGATC
    25141 AATGACATTT CGTCAACGCT TAACAAGAGC AGCCGGCCCG AAGACCCTGT AAGTTTGCCC
    25201 CCGCTCGCTA CCATTCCGAC CCTCCTGCCG AGTTTTCAGT TTCAGTCTGC TAACCAATTC
    25261 GCCTTATTTC TTGTCCTGCC GACGTGTAGG TCAGCCAAAT TGTCAGAGTG CTCAATGGCC
    25321 ATCTTGGCCA GCTGCAATGG ATCGACACCC ACGCCTCGGC GCTACAGGCC AAAATCGCAG
    25381 CCACGCAGAA AGCTGGTGGA AACTTGGGCA GTCAGTATGG CATGTCGGAC AACGATGCGG
    25441 CAGAGAGCTT CTACCGTTCA TACATGCCGC GCAAGTAA
//
LOCUS       Be.rouxiae_PM34_alpha_pheromone_family_locus     34313 bp    DNA     linear   PLN 14-NOV-2022
DEFINITION  Berkeleyomyces rouxiae strain PM34 tig00000020, whole genome
            shotgun sequence.
ACCESSION   JAOUZH010000021 JAOUZH010000000
VERSION     JAOUZH010000021.1
KEYWORDS    WGS.
SOURCE      Berkeleyomyces rouxiae (unknown)
  ORGANISM  Berkeleyomyces rouxiae
            Eukaryota; Fungi; Dikarya; Ascomycota; Pezizomycotina;
            Sordariomycetes; Hypocreomycetidae; Microascales;
            Ceratocystidaceae; Berkeleyomyces.
REFERENCE   1  (bases 1 to 437727)
  AUTHORS   Dumigan,C.R.
  TITLE     Direct Submission
  JOURNAL   Submitted (05-AUG-2022) Biology, University of British Columbia,
            1177 Research Road, Kelowna, British Columbia V1V 1V7, Canada
COMMENT     ##Genome-Assembly-Data-START
            ##Assembly Date          :: 29-JUL-2022
            Assembly Method        :: Canu v. 07/29/2022; MaSuRCA v. 07/29/2022
            Assembly Name          :: PM34_polca_canu
            Genome Representation  :: Full
            Expected Final Version :: No
            Genome Coverage        :: 22.51x
            Sequencing Technology  :: Oxford Nanopore; Illumina
            ##Genome-Assembly-Data-END##
FEATURES             Location/Qualifiers
     Transcript      complement(1..2638)
                     /score="0.94"
                     /source="AUGUSTUS"
                     /g4.t1
     Transcript      complement(1..2638)
                     /score="0.9"
                     /source="AUGUSTUS"
                     /g9.t1
     CDS             complement(join(1..634,694..1257,1312..1397,1484..1974,2090..2437,2518..2638))
                     /score="1"
                     /score="0.94"
                     /source="AUGUSTUS"
                     /transcript_id="g4.t1"
                     /gene_id="g4"
                     /frame="[16531..16651: 0, 16732..17079: 2, 17195..17685:
                     2, 17772..17857: 0, 17912..18475: 1, 18535..19165: 1,
                     19166..19168: 0]"
                     /label="Iron transport multicopper oxidase FET3"
     gene            complement(1..2638)
                     /score="0.9"
                     /source="AUGUSTUS"
                     /g9
     Terminal        complement(1..634)
                     /score="1"
                     /frame="1"
                     /source="AUGUSTUS"
                     /transcript_id="g4.t1"
                     /gene_id="g4"
     Terminal        complement(1..634)
                     /score="0.98"
                     /frame="1"
                     /source="AUGUSTUS"
                     /transcript_id="g9.t1"
                     /gene_id="g9"
     intron          complement(635..693)
                     /score="1"
                     /source="AUGUSTUS"
                     /transcript_id="g4.t1"
                     /gene_id="g4"
     intron          complement(635..693)
                     /score="1"
                     /source="AUGUSTUS"
                     /transcript_id="g9.t1"
                     /gene_id="g9"
     Internal        complement(694..1257)
                     /score="1"
                     /frame="1"
                     /source="AUGUSTUS"
                     /transcript_id="g4.t1"
                     /gene_id="g4"
     Internal        complement(694..1257)
                     /score="1"
                     /frame="1"
                     /source="AUGUSTUS"
                     /transcript_id="g9.t1"
                     /gene_id="g9"
     intron          complement(1258..1311)
                     /score="1"
                     /source="AUGUSTUS"
                     /transcript_id="g4.t1"
                     /gene_id="g4"
     intron          complement(1258..1311)
                     /score="1"
                     /source="AUGUSTUS"
                     /transcript_id="g9.t1"
                     /gene_id="g9"
     Internal        complement(1312..1397)
                     /score="1"
                     /frame="0"
                     /source="AUGUSTUS"
                     /transcript_id="g4.t1"
                     /gene_id="g4"
     Internal        complement(1312..1397)
                     /score="1"
                     /frame="0"
                     /source="AUGUSTUS"
                     /transcript_id="g9.t1"
                     /gene_id="g9"
     intron          complement(1398..1483)
                     /score="1"
                     /source="AUGUSTUS"
                     /transcript_id="g4.t1"
                     /gene_id="g4"
     intron          complement(1398..1483)
                     /score="1"
                     /source="AUGUSTUS"
                     /transcript_id="g9.t1"
                     /gene_id="g9"
     Internal        complement(1484..1974)
                     /score="1"
                     /frame="2"
                     /source="AUGUSTUS"
                     /transcript_id="g4.t1"
                     /gene_id="g4"
     Internal        complement(1484..1974)
                     /score="0.97"
                     /frame="2"
                     /source="AUGUSTUS"
                     /transcript_id="g9.t1"
                     /gene_id="g9"
     Transcript      complement(1591..2638)
                     /score="0.95"
                     /source="AUGUSTUS"
                     /g6.t1
     Internal        complement(1591..1974)
                     /score="0.99"
                     /frame="2"
                     /source="AUGUSTUS"
                     /transcript_id="g6.t1"
                     /gene_id="g6"
     source          complement(<1591..>34313)
                     /organism="Berkeleyomyces rouxiae"
                     /mol_type="genomic DNA"
                     /submitter_seqid="tig00000020"
                     /strain="PM34"
                     /isolation_source="carrot agar plate"
                     /host="Cannabis sativa"
                     /db_xref="taxon:2035830"
                     /country="Canada"
                     /lat_lon="49.9394 N 119.3948 W"
                     /collection_date="2022-02-08"
     intron          complement(1975..2089)
                     /score="0.99"
                     /source="AUGUSTUS"
                     /transcript_id="g6.t1"
                     /gene_id="g6"
     intron          complement(1975..2089)
                     /score="1"
                     /source="AUGUSTUS"
                     /transcript_id="g4.t1"
                     /gene_id="g4"
     intron          complement(1975..2089)
                     /score="0.98"
                     /source="AUGUSTUS"
                     /transcript_id="g9.t1"
                     /gene_id="g9"
     Internal        complement(2090..2437)
                     /score="0.96"
                     /frame="2"
                     /source="AUGUSTUS"
                     /transcript_id="g6.t1"
                     /gene_id="g6"
     Internal        complement(2090..2437)
                     /score="0.94"
                     /frame="2"
                     /source="AUGUSTUS"
                     /transcript_id="g4.t1"
                     /gene_id="g4"
     Internal        complement(2090..2437)
                     /score="0.95"
                     /frame="2"
                     /source="AUGUSTUS"
                     /transcript_id="g9.t1"
                     /gene_id="g9"
     intron          complement(2438..2517)
                     /score="0.97"
                     /source="AUGUSTUS"
                     /transcript_id="g6.t1"
                     /gene_id="g6"
     intron          complement(2438..2517)
                     /score="0.94"
                     /source="AUGUSTUS"
                     /transcript_id="g4.t1"
                     /gene_id="g4"
     intron          complement(2438..2517)
                     /score="0.95"
                     /source="AUGUSTUS"
                     /transcript_id="g9.t1"
                     /gene_id="g9"
     Initial         complement(2518..2638)
                     /score="1"
                     /frame="0"
                     /source="AUGUSTUS"
                     /transcript_id="g6.t1"
                     /gene_id="g6"
     Initial         complement(2518..2638)
                     /score="1"
                     /frame="0"
                     /source="AUGUSTUS"
                     /transcript_id="g4.t1"
                     /gene_id="g4"
     Initial         complement(2518..2638)
                     /score="1"
                     /frame="0"
                     /source="AUGUSTUS"
                     /transcript_id="g9.t1"
                     /gene_id="g9"
     Transcript      11862..13532
                     /score="1"
                     /source="AUGUSTUS"
                     /g5.t1
     Transcript      11862..13532
                     /score="1"
                     /source="AUGUSTUS"
                     /g3.t1
     Transcript      11862..13532
                     /score="1"
                     /source="AUGUSTUS"
                     /g8.t1
     CDS             11862..13532
                     /source="AUGUSTUS"
                     /transcript_id="g5.t1"
                     /gene_id="g5"
                     /score="1"
                     /frame="[complement(9768..9770): 0,
                     complement(9771..11438): 0]"
                     /label="Arginine permease"
     gene            11862..13532
                     /score="1"
                     /source="AUGUSTUS"
                     /g8
     Single          11862..13532
                     /score="1"
                     /frame="0"
                     /source="AUGUSTUS"
                     /transcript_id="g5.t1"
                     /gene_id="g5"
     Single          11862..13532
                     /score="1"
                     /frame="0"
                     /source="AUGUSTUS"
                     /transcript_id="g3.t1"
                     /gene_id="g3"
     Single          11862..13532
                     /score="1"
                     /frame="0"
                     /source="AUGUSTUS"
                     /transcript_id="g8.t1"
                     /gene_id="g8"
     Transcript      15249..16886
                     /score="0.33"
                     /source="AUGUSTUS"
                     /g4.t1
     Transcript      15249..16886
                     /score="0.4"
                     /source="AUGUSTUS"
                     /g2.t1
     Transcript      15249..16886
                     /score="0.46"
                     /source="AUGUSTUS"
                     /g7.t1
     CDS             join(15249..16186,16280..16886)
                     /source="AUGUSTUS"
                     /transcript_id="g4.t1"
                     /gene_id="g4"
                     /score="0.69"
                     /score="0.51"
                     /frame="[complement(6414..6416): 0,
                     complement(6417..7020): 1, complement(7114..8051): 0]"
                     /label="Monocarboxylate transporter 3"
     gene            15249..16886
                     /score="0.46"
                     /source="AUGUSTUS"
                     /g7
     Initial         15249..16186
                     /score="0.51"
                     /frame="0"
                     /source="AUGUSTUS"
                     /transcript_id="g4.t1"
                     /gene_id="g4"
     Initial         15249..16186
                     /score="0.56"
                     /frame="0"
                     /source="AUGUSTUS"
                     /transcript_id="g2.t1"
                     /gene_id="g2"
     Initial         15249..16186
                     /score="0.67"
                     /frame="0"
                     /source="AUGUSTUS"
                     /transcript_id="g7.t1"
                     /gene_id="g7"
     intron          16187..16279
                     /score="0.73"
                     /source="AUGUSTUS"
                     /transcript_id="g4.t1"
                     /gene_id="g4"
     intron          16187..16279
                     /score="0.74"
                     /source="AUGUSTUS"
                     /transcript_id="g2.t1"
                     /gene_id="g2"
     intron          16187..16279
                     /score="0.71"
                     /source="AUGUSTUS"
                     /transcript_id="g7.t1"
                     /gene_id="g7"
     Terminal        16280..16886
                     /score="0.69"
                     /frame="1"
                     /source="AUGUSTUS"
                     /transcript_id="g4.t1"
                     /gene_id="g4"
     Terminal        16280..16886
                     /score="0.71"
                     /frame="1"
                     /source="AUGUSTUS"
                     /transcript_id="g2.t1"
                     /gene_id="g2"
     Terminal        16280..16886
                     /score="0.7"
                     /frame="1"
                     /source="AUGUSTUS"
                     /transcript_id="g7.t1"
                     /gene_id="g7"
     Transcript      complement(18305..34313)
                     /score="0.92"
                     /source="AUGUSTUS"
                     /g3.t1
     Transcript      complement(18305..34313)
                     /score="1"
                     /source="AUGUSTUS"
                     /g1.t1
     Transcript      complement(18305..19168)
                     /score="0.87"
                     /source="AUGUSTUS"
                     /g6.t1
     CDS             complement(18305..19168)
                     /score="0.87"
                     /source="AUGUSTUS"
                     /transcript_id="g6.t1"
                     /gene_id="g6"
                     /frame="[15146..16006: 0, 16007..16009: 0]"
                     /label="Putative double-stranded RNA/RNA-DNA hybrid
                     binding protein"
     gene            complement(18305..19168)
                     /score="0.87"
                     /source="AUGUSTUS"
                     /g6
     Single          complement(18305..34313)
                     /score="0.92"
                     /frame="0"
                     /source="AUGUSTUS"
                     /transcript_id="g3.t1"
                     /gene_id="g3"
     Single          complement(18305..34313)
                     /score="1"
                     /frame="0"
                     /source="AUGUSTUS"
                     /transcript_id="g1.t1"
                     /gene_id="g1"
     Single          complement(18305..19168)
                     /score="0.87"
                     /frame="0"
                     /source="AUGUSTUS"
                     /transcript_id="g6.t1"
                     /gene_id="g6"
     Transcript      19752..21368
                     /score="0.94"
                     /source="AUGUSTUS"
                     /g5.t1
     CDS             19752..21368
                     /source="AUGUSTUS"
                     /transcript_id="g5.t1"
                     /gene_id="g5"
                     /score="0.94"
                     /frame="[complement(12946..12948): 0,
                     complement(12949..14562): 0]"
                     /label="Putative gene"
     gene            19752..21368
                     /score="0.94"
                     /source="AUGUSTUS"
                     /g5
     Single          19752..21368
                     /score="0.94"
                     /frame="0"
                     /source="AUGUSTUS"
                     /transcript_id="g5.t1"
                     /gene_id="g5"
     Transcript      21828..25176
                     /score="0.34"
                     /source="AUGUSTUS"
                     /g4.t1
     CDS             join(21828..23972,24214..25176)
                     /source="AUGUSTUS"
                     /transcript_id="g4.t1"
                     /gene_id="g4"
                     /score="0.41"
                     /score="0.93"
                     /frame="[complement(9138..9140): 0,
                     complement(9141..10100): 0, complement(10342..12486): 0]"
                     /label="Non-LTR retrotransposon and non-LTR retrovirus
                     reverse"
     gene            21828..25176
                     /score="0.34"
                     /source="AUGUSTUS"
                     /g4
     Initial         21828..23972
                     /score="0.93"
                     /frame="0"
                     /source="AUGUSTUS"
                     /transcript_id="g4.t1"
                     /gene_id="g4"
     intron          23973..24213
                     /score="0.79"
                     /source="AUGUSTUS"
                     /transcript_id="g4.t1"
                     /gene_id="g4"
     Terminal        24214..25176
                     /score="0.41"
                     /frame="0"
                     /source="AUGUSTUS"
                     /transcript_id="g4.t1"
                     /gene_id="g4"
     Transcript      25850..28266
                     /score="0.16"
                     /source="AUGUSTUS"
                     /g3.t1
     CDS             join(25850..25973,26159..26382,26644..27962,28008..28266)
                     /source="AUGUSTUS"
                     /transcript_id="g3.t1"
                     /gene_id="g3"
                     /score="0.69"
                     /score="0.7"
                     /score="0.77"
                     /score="0.28"
                     /frame="[complement(6048..6050): 0,
                     complement(6051..6306): 1, complement(6352..7670): 0,
                     complement(7932..8155): 2, complement(8341..8464): 0]"
                     /label="RT_like: Reverse transcriptase"
     gene            25850..28266
[truncated: 1,931,912 more chars]
