# Supplementary material for: Lineage-specific diversity of pheromone response pathway genes is independent of mating strategy in Ceratocystidaceae
Source: BMC Genomics. 2026 Feb 23;27:320. doi: 10.1186/s12864-026-12527-y (PMC13037118; doi:10.1186/s12864-026-12527-y)
Supplement: Supplementary file 4 — Supplementary Material 4. [file 12864_2026_12527_MOESM4_ESM.gbk]

LOCUS       A.beaveri_A_pheromone     23063 bp    DNA     linear   UNA 
DEFINITION  size298629
FEATURES             Location/Qualifiers
     Transcript      1..1342
                     /score="0.28"
                     /source="AUGUSTUS"
                     /g9.t1
     CDS             join(1..271,334..863,1139..1342)
                     /source="AUGUSTUS"
                     /transcript_id="g9.t1"
                     /gene_id="g9"
                     /score="0.64"
                     /score="0.38"
                     /score="0.91"
                     /frame="[complement(28846..28848): 0,
                     complement(28849..29049): 0, complement(29325..29854): 2,
                     complement(29917..30187): 0]"
                     /label="Reductase"
     gene            1..1342
                     /score="0.28"
                     /source="AUGUSTUS"
                     /g9
     Initial         1..271
                     /score="0.91"
                     /frame="0"
                     /source="AUGUSTUS"
                     /transcript_id="g9.t1"
                     /gene_id="g9"
     intron          272..333
                     /score="1"
                     /source="AUGUSTUS"
                     /transcript_id="g9.t1"
                     /gene_id="g9"
     Internal        334..863
                     /score="0.38"
                     /frame="2"
                     /source="AUGUSTUS"
                     /transcript_id="g9.t1"
                     /gene_id="g9"
     intron          864..1138
                     /score="0.31"
                     /source="AUGUSTUS"
                     /transcript_id="g9.t1"
                     /gene_id="g9"
     Terminal        1139..1342
                     /score="0.64"
                     /frame="0"
                     /source="AUGUSTUS"
                     /transcript_id="g9.t1"
                     /gene_id="g9"
     Transcript      3100..4896
                     /score="0.85"
                     /source="AUGUSTUS"
                     /g8.t1
     CDS             join(3100..3259,3341..4896)
                     /source="AUGUSTUS"
                     /transcript_id="g8.t1"
                     /gene_id="g8"
                     /score="0.85"
                     /frame="[complement(25292..25294): 0,
                     complement(25295..26847): 2, complement(26929..27088): 0]"
                     /label="Serine/threonine-protein phosphatase 2B catalytic
                     subunit"
     gene            3100..4896
                     /score="0.85"
                     /source="AUGUSTUS"
                     /g8
     Initial         3100..3259
                     /score="0.85"
                     /frame="0"
                     /source="AUGUSTUS"
                     /transcript_id="g8.t1"
                     /gene_id="g8"
     intron          3260..3340
                     /score="0.85"
                     /source="AUGUSTUS"
                     /transcript_id="g8.t1"
                     /gene_id="g8"
     Terminal        3341..4896
                     /score="0.85"
                     /frame="2"
                     /source="AUGUSTUS"
                     /transcript_id="g8.t1"
                     /gene_id="g8"
     Transcript      complement(5060..10303)
                     /score="0.68"
                     /source="AUGUSTUS"
                     /g7.t1
     CDS             complement(5060..10303)
                     /score="0.68"
                     /source="AUGUSTUS"
                     /transcript_id="g7.t1"
                     /gene_id="g7"
                     /frame="[19885..25125: 0, 25126..25128: 0]"
                     /label="B-block binding subunit of TFIIIC"
     gene            complement(5060..10303)
                     /score="0.68"
                     /source="AUGUSTUS"
                     /g7
     Single          complement(5060..10303)
                     /score="0.68"
                     /frame="0"
                     /source="AUGUSTUS"
                     /transcript_id="g7.t1"
                     /gene_id="g7"
     CDS             12645..12773
                     /label="A pheromone"
     gene            12645..12773
     Transcript      complement(14307..16445)
                     /score="0.97"
                     /source="AUGUSTUS"
                     /g6.t1
     CDS             complement(14307..16445)
                     /score="0.97"
                     /source="AUGUSTUS"
                     /transcript_id="g6.t1"
                     /gene_id="g6"
                     /frame="[13743..15878: 0, 15879..15881: 0]"
                     /label="Laccase-1"
     gene            complement(14307..16445)
                     /score="0.97"
                     /source="AUGUSTUS"
                     /g6
     Single          complement(14307..16445)
                     /score="0.97"
                     /frame="0"
                     /source="AUGUSTUS"
                     /transcript_id="g6.t1"
                     /gene_id="g6"
     Transcript      18543..19917
                     /score="0.86"
                     /source="AUGUSTUS"
                     /g5.t1
     CDS             join(18543..18828,18908..19917)
                     /source="AUGUSTUS"
                     /transcript_id="g5.t1"
                     /gene_id="g5"
                     /score="1"
                     /score="0.86"
                     /frame="[complement(10271..10273): 0,
                     complement(10274..11280): 2, complement(11360..11645): 0]"
                     /label="Acid phosphatase"
     gene            18543..19917
                     /score="0.86"
                     /source="AUGUSTUS"
                     /g5
     Initial         18543..18828
                     /score="0.86"
                     /frame="0"
                     /source="AUGUSTUS"
                     /transcript_id="g5.t1"
                     /gene_id="g5"
     intron          18829..18907
                     /score="1"
                     /source="AUGUSTUS"
                     /transcript_id="g5.t1"
                     /gene_id="g5"
     Terminal        18908..19917
                     /score="1"
                     /frame="2"
                     /source="AUGUSTUS"
                     /transcript_id="g5.t1"
                     /gene_id="g5"
     Transcript      22230..23063
                     /score="0.98"
                     /source="AUGUSTUS"
                     /g4.t1
     CDS             22230..23063
                     /source="AUGUSTUS"
                     /transcript_id="g4.t1"
                     /gene_id="g4"
                     /score="0.98"
                     /frame="[complement(7125..7127): 0,
                     complement(7128..7958): 0]"
                     /label="Putative Vacuolar iron transporter Ccc1"
     gene            22230..23063
                     /score="0.98"
                     /source="AUGUSTUS"
                     /g4
     Single          22230..23063
                     /score="0.98"
                     /frame="0"
                     /source="AUGUSTUS"
                     /transcript_id="g4.t1"
                     /gene_id="g4"
ORIGIN
        1 ATGTCTCTCC ATAACCTTGA CTCCAAGGGC GTATTCGTCC ACGATAACAT GCCACCGCCC
       61 CCGGCTATCC AGGCAAATCC GTCTACCCGT GTCTTGCCTC TGTTCTCGCT GACCGGCAAG
      121 ACGGCCATTG TCACCGGGGC GGCGGCAGGC ATCGGCCTGG CGGTTTCCGA GGCTTTGGCG
      181 GAGGCTGGGG CTAATGTGGC TATTTGGTAT AACACCAATA GGAAAGCTTA TGAACAGGCT
      241 GAGAGAATAT CCAAGGAGTA TGATGTCAAG TGTAAGCTGA ACTTCTCCTT GTTCTTGCAA
      301 ATATCATAAG CCCAAACTAA CCTATCACTT CAGGTGTTGT CTTTCAAGTT GACGTCACCA
      361 ACTCCGCAGC TGTCGAGGAG ACCATGACAA AAACTCTCAC AGTCCTCAAC AACCGCCTCG
      421 ATATCCTCAT CGCCAACTCT GGCATCCCAT GGACCCAAGG CCCCATGGTC GACGGCTCCA
      481 TCTCCCACGC CAACGCCGTC CTCACCACCA ATATCAACGG CGTCTACAAC TGCGCCCACT
      541 TTGCTGCCCG CCACTTCCGC CGCCAAAAGA CCGAAAACAC CGATCTTACC GGTGCACCCC
      601 TCGCCAACTT CACCTACGGC TCCCTGGTGG CGACGGCGTC AATGTCAGGG CACATTGTCA
      661 ATGTTCCGCA GGCGCAGACG GCGTACAATG CCAGTAAAGC GGCAGTGGTG CACATGTGCA
      721 AGAGCTTGGC GGTGGAGTGG GCGGGGTTTG CGAGGGCGAA TTCGGTTAGT CCGGGATATA
      781 TTGTAACGGA TATTTCCAAG TTTTGCTCGG GGGAGACGAA GCGGTTGTGG AAGGATAGGA
      841 TTCCGATGGG AAGGGAGGGA GAGGTGAGTG AGTTGAAGGG GGCATATTTA TATCTGGCGT
      901 CAGATGCGGC CAGCTACACG ACTGGATGTG ATATTGTTGT TGATGGTGGA TATTGTTTGC
      961 CATAAAAAGC CACGTTCTCT TATACACTAG TGGCCTTGTG CAGCAACTGA TGAATTATTG
     1021 AATAAATGTT TATTTATTAG AATTATTACA CACATAACTC TAATAATTTC CTTGATTGTA
     1081 ACACCAGGGT TAAATTCAAC TATATGTTGC GAACTTATGT TGCCTGCCCG TCCCGAAGCT
     1141 CAGACCAGAC ACCGTCCAAT CTTTAAACCC CTTGCACCGC CCAACCATTC GCCAAGTGAC
     1201 TAGGAACCTA GAGACTGTGG ACGCGGAGGG AAGGAGGAAG GAAGGGTCTG CAGTTGTTGA
     1261 AGGCTGGTGG AAGGGGGAGC GGATCCGAGA GGAGGAGGAA GCGGCGGCGG AAGAATGCGA
     1321 AGATGTCAAT CTTGATGCTT AGACTGGTTT GAGAAAGGTG GGAGATGAGT GTGATTTACT
     1381 GAGAGGGCTC CTCTGTGCCT TACGAGACAG TGGCTTATTT TTATGCTATT ATTAGATAAA
     1441 GAAATAAAAT CTAGTCAACG AACCAAGAGT CCATATCTTA GTGTTCCGTA TTCCGTTCCC
     1501 AATGTTTCAG TGGTATTTCT ACATAAACAC TTTCCCTCCG TCTTTGTCTT CACTCAACTG
     1561 ATCTGGACTC CCTGTGGAAA CACAGACCTA CTAGGGGCTC CCGAAAAGTC TACAAAAAGT
     1621 CTAGAAAAAT ACCTTTTGCA AGACAACCTC CTTAAAATAG CAACGAAACA GAGCTGCCCC
     1681 GCCTCTTTGT TTGTTGAGTT TGGACCGCCA ATGAGGGTAT TGACAGCACA GAAAAGAGAT
     1741 TGCTACATAT TTAGCTAAAC AAAGCGGCAA ATATCAGCAG ATAGACAATG CTTTTTCTCA
     1801 TGTATAATTT GGCTACTTGA CAATTATAAT CAATCAGGGC TCTTCAATAC AACCAACCAT
     1861 CCCCGCCTTC GATTGGCTGG ACAGCTCCGA GCTTCTGAAG ACTCCAACCC CTCGTAACCC
     1921 TTGGCTGCCC CACACTCCTA TCCGCCTAAT CCCCCTGCTA CAGCTTCAGT CCTGAGCTCC
     1981 TTTCTGTGTG TGGTGATTCT TGTCCCCTTG ATTACTGCTT CATTTTTTTT ATTCTCAAAT
     2041 TGGAAGGCGG AAGGTGAAGA GAGGGTGACA GTTGTCAGCT AGAGAGCGTA GTGTGATGTG
     2101 TGCGAGGAGC ATTATATCAC CGAAAATGTC GCCGGATTTT TCACATAGTC CAATTGAGCA
     2161 CGAACTTACA AGTTGATAAT TGGGAGCTCA GCTGCTGTAA CTATTTGACT GGCTCAGACC
     2221 TCATCTTGTA GACAAAACTC CGACATGGCT GTAATGTGAA ACGACTCTGG TCTTGGAGAG
     2281 GGGTAACAGT CTAGTTTCCT ATCTAATGTA CATTGAGCTC CTTCCTTGAA ACGAGACAAG
     2341 GTTTTTTCCC CTTTGACTAG TAGACAATCG CGTGTTTGTA CTTTGGAAAT GGCTGTTGTT
     2401 CGCCTTTAAC CCTTTTTTTA AAAAAACTTT TGGCGAGAAG TGTTCATTGC TTCATTTTTT
     2461 TTTCAAGACA TCCATCTACT GAACATTCAA TTAGTCGTGG TATCCACTCG ATTGATGATC
     2521 AGTTCCGCTA AACAAAACAA TCCACTGTCC TTCTCAAAAA CATTGCCATT TACATCATCC
     2581 ACTACATGAT ACCCAATTGA GATTATATCA GTAGGCTAGC GGACAACCCT CACACTCCAA
     2641 TCAATTTCTG TCTATTTCTT ACACCAGCAA AAAGAAAAAA AATATTCCAA TTCCTACCTA
     2701 GAAAGTCGAG AATTATCATT ATTCGCATAT TCTCCTACAT CGCCAATTTT TTGCTCGAAT
     2761 TCGCTTCATC ACCAACTTTC AGTTTCCCCC CTTTCGACAA GTGCCCCTCA GCCTTTCGCC
     2821 CCCCCCCTCC CTCCTACTAC CTTTCTTTTC TTTCCCCCAG AATCATACAC GAGCCTTACC
     2881 CTCCCCTCGC CAACGAAACT AGCTCGCCCA ATCAACCGCA ACCCTTTTTT TTAACCTTTT
     2941 CTCCAACCCC TCGTCGCCAC TCCGCGAACG AAATACTATC GACAACGGAA CCCCCTCCCC
     3001 CTGACAAATA ACCGGGTTTT TTTTTCCTCG ACCTGCATCC GCGCCCGTAT TTTGACCTGT
     3061 TCCGCTCTGC TCCGTATCGC TCCGTTCCGA TAGACCATCA TGAACGGCGA CGCTGTTAAG
     3121 GTGCCCGATG TCCGGGCGCA ACAAGTGGAT AATGCCATTC GGGCTATCCA GTCCAAGAAG
     3181 CCTGCGCCCG AGATCGACTT TACATTGCAC ACAATGGATG ACGACACGCA AGTGAGCACG
     3241 CTCGAGCGTG TATGCAAAGG TGAGATATGT GACAACTCCA CTGGAGTTTA GATCCTCAAT
     3301 TGATGTCTGG AAAGCTAACA TGTGCATTTC TCTATTGTAG ATGTCCAGGC TCCTGCTATG
     3361 TTCAAGCCTT CCCCCGAGCA ATTCTACTCT GACGAGACAC AGACTAAGCC CAACATTACC
     3421 TTCCTGAAGC AACATTTTTA CCGTGAAGGT CGCCTGACTG AGGAGCAGGC CCTGTGGATT
     3481 ATCAAAGAGG GTACCAAGAT TCTGAAGCAG GAGCCCAACT TGCTTGAAAT GGATGCGCCT
     3541 ATCACAGTGT GCGGTGATGT TCATGGCCAG TACTACGATT TGATGAAGCT CTTTGAAGTT
     3601 GGTGGTGACC CGGCTGAGAC GCGCTACCTG TTCCTGGGTG ACTACGTTGA TCGTGGTTAC
     3661 TTCAGTATAG AGTGTGTGTT GTACCTTTGG TCACTCAAGA TCCACTATCC CGACTCTCTC
     3721 TGGCTGCTTC GTGGTAACCA CGAGTGCCGT CATTTGACCG ACTACTTCAC TTTCAAGCTT
     3781 GAGTGTCGCC ATAAGTACTC AGAGGCTGTA TACGAAGCCT GCATGGAGTC CTTTTGCGCT
     3841 CTGCCCCTCG CTGCCGTGAT GAACAAACAG TTCCTGTGCA TCCACGGTGG TCTTTCTCCG
     3901 GAGCTCCACA CTCTTGACGA TATTCGTAAA ATCGATCGTT TCCGCGAGCC GCCGACCCAA
     3961 GGTCTCATGT GCGATATCCT GTGGGCTGAC CCACTGGATG AGTTTGGCCA AGAAAAGAAC
     4021 AATGATCACT TTGTTCACAA CTTTGTCCGT GGTTGCTCAT ACTTTTTCTC GTACCCTGCG
     4081 GCCTGTTCAT TCCTGGAAAA GAATAATCTT TTGTCCGTTA TCCGTGCCCA TGAGGCGCAG
     4141 GATGCTGGAT ATCGCATGTA CCGCAAGACC AGAACAACTG GTTTCCCGTC TGTCATGACC
     4201 ATTTTCTCGG CGCCGAATTA CCTTGATGTG TACAACAACA AGGCGGCAGT GCTCAAGTAT
     4261 GAAAATAATG TTATGAATAT CCGGCAGTTT AACTGCACGC CGCACCCGTA CTGGCTGCCG
     4321 AACTTTATGG ACGTTTTCAC GTGGTCTTTG CCCTTTGTTG GTGAGAAGAT TACCGATATG
     4381 TTGATTGCCA TTCTGAGTAC GTGCTCGGAG GAAGAGCTTG AGCGCGACGA CACTCCCTCG
     4441 ACTGCTCCCC GGTCTCCCGA TACGCCTGCT CTTCCAGGCA CTCCTGGTAC TCCCTCCGAC
     4501 CCCGAGTCGA TTGAAGCTAA GCGCCGGGCA ATCAAAAACA AGATTTTGGC TATTGGCCGG
     4561 TTGTCCCGTG TCTTCCAGGT TCTTCGCGAG GAGTCAGAGT CAGTTACGGA GCTGAAGACT
     4621 GTGTCTGGAG GCCGGTTACC AGCGGGTACG CTTATGCTTG GTGCCGAGGG TATCAAGTCT
     4681 GCCATTTCCA CTTTTGAGGA CGCGCGGAAG GTTGATTTGC AGAACGAGCG GTTGCCGCCG
     4741 AGTCACGAGG AGGTGGCGAA GCAGGCAGGG ATCGAAAGAG AGGAGGCGTT TAAGAAGGCG
     4801 GCCAGGGAGG CCGATAATGA CAAGAAGTTG CAGCAGTTGT CGAGAAGGTT GAGTACGGAT
     4861 CGGAAGAAGG GGAAGGTGGA GGAGACTAGG GAGTAGACCG GGGAAGGGGA TGTTTTAAGA
     4921 ATTGTGGCCA TAGAGAATGT TGTTTAAATG CAGCCTATGA TTATTGTCTA TTTGGATGCT
     4981 AGATATACGA ACAATAATTG TGTCTGTCTG TCTATACTTT TCTTGTGTTG CTTTTTTTTG
     5041 TGTCTTGTTC TCCCTTCTTC TATATTCGGG CAGTATTCAA CATGACAACT CCGGCCTCAA
     5101 ATTCCTCCTC GGCCTCCTCA CTCTCGCCGA GTCCATCGCC AATAACAACC CACCACCACT
     5161 CACTGACACC CAGCCTGCCA TCCTCCTTCA TCACCAACAC CCCCACATCC AACGCCCATT
     5221 TGACAACTGC CTCGACATCC CCCCCATCCA CCAGTCCCCG CAAATCCATC TTCACCCTCC
     5281 CCCCACTCAT CCCCCCGCGC ACTGCCACCC CAAAACAGAC AGCCCCGAGC ACCCTCCGCC
     5341 ACATCTCCAC GTTCACCTCA CCGAAAAAGT CCGTCCAGAA GTACAAGAGG CCGCCCGGCC
     5401 CCACTGTGGG AATCGGAGTT GTCCGGGCCC TGTGGAGAAT GGGGAGGGCG AGGGGGTTTG
     5461 TGAAGGAGGG TGTCGGGGTG GCATGGAGGG AGAAGAGGAG GAGGGCTTTG GACATTTTGC
     5521 GGGATTCGTA GTTACCAGGG TGGAAGCCGC GGGGGATGTC GGGGGGGTCT GGGGGGAAGA
     5581 GGGAGAGGTG GTTGTGGGTT GTGAGGTTGA TGAGGGCCAT GACGGCACCG TCGGGCATGA
     5641 GGAAGGGGAC CTGGAAAGTG GGCGTATTGG TGTCGGAGTT GCCGTAGGAT GCCTTTGCAA
     5701 AGGCGCGGCC GAGGACTTTG AGGAAGGTGT TGGCTTCTTT GAACAAGGGG AGGCGCGAGG
     5761 CCTTTTCGAG TTGGCCGCGG AATTGCTTAT TGAGTCGCCA GATGCGGTCG GTTTGTCCGC
     5821 GGACCTTTCC TCGCGAGATG ACGTGGTCGC GCGTTAGACT GGTGACGGCC GATTCGAGAA
     5881 GGCCCGAGAC CTGGTTGGTA TCGCGGGCGG GGGACAGCGT GAGGAATTGC TGGATGATGG
     5941 TGTCGGGAGT CCCTTTTGTC CCGGGGGTCC AGGCGAGCGA GCGGAGCCAG GAGCGGGCGA
     6001 TTTGTTGCGG GGTGGGGTGG GAGGTGTGCG TGGGGTCCCA GCCGGGGGTT GCGGGTGTGA
     6061 CTTCGCGGGG GCCGTCCAGG AGGATGGCGC CGGCACAGCG GGTGATGGCT TCGTAGCGGC
     6121 CAAAGATGCT GGTGCCGACG CCCCAGTAAG CTTCTCGCCA GCCGTCGTCT TCGACTCGGC
     6181 CGCCGAGTTC GAATTCATGC TCAAAGGCCT CGCGGGTCTT GGGCAGCGGC ACGCGGTGTT
     6241 CTTTGTGGAG GGAGACGGTC CAGTTGATGA CGGCGGGCCA GTCATAGGAG GCAAGGTCGT
     6301 CAAAGTTGAT TTCAGGGAGG ACGCCGGTTT TGTAGGTCTT GATGAAGGCG GTTTGGAAGC
     6361 GTTCGGTGAG CGAACGGAGG ATCGCTGAGT GGTCTTTGAG TGTCCGGATC CAGAATTTGC
     6421 GGAGGGTGAT GAGCGAGAGG TTCGGGAACA GGTTCATGAT AATGGCCCAG TCAATGTTCT
     6481 TGTCCGTTCC GCCAGCGAGA ACACGGATGG AGACAAACGC CGCAAGCAGA GCATCGTCCA
     6541 AAGTGCCTCG GTATGGATGC GGCAGACTTT TGTGAGCTTC CTTCTCGGCG TCGGTATCGG
     6601 CGGGAAGCTC GGACATGGTC CGTTCTGTCG TGACTCCAGA AATCTTATTC TTGACAGAAA
     6661 AATCACCCAG GCGGGTCCGA CCCGTGGCCG GGCGGCCCTG CTTCTTGGTC TTGGCAACGT
     6721 TGACGCCGGG AAGAACTGTC TTGGTCGGCT TTTCCAACAC CATCGTTTTG ACCTTGGGCG
     6781 GCGCCTTGGA GCGCAGTGAG ACGTTGGGAT ACCGCGAGAG AATGCGGTAG GTTTGGATAG
     6841 CTTCGAGATT GGACAAAGGC GGAGCCGTGA TGATTGGGGG AACTGACGGC CCGGAGGGAT
     6901 CACTGGGTGA TTGAGGAAGC ATTGCGTAGG GAAGGGCGCG TTGCCAGAGG GTTTCGGAGA
     6961 GAGGGTGGGA GAGGGTAAAG GAGGGAGACT CGAGGAAGTA GGACAAAGGG AGCGGAAGCC
     7021 ATTCGGAGGA GACAGTGGGG GCAATAGAAG TGATTGGGGC AAACTCAATC TTGAACTCGG
     7081 GCCCTGGAGA AGGGTCTCGA ACGATAGGAG CCGTTGATAG AGCGGAAGTT TGCGCTTCTG
     7141 TATCAAACCC TTCAAAGAGC CTTGGATCAA TAGCATCATC AATACTCCTA TTGCGCCCAT
     7201 CAATCTCCTC AAAATCCTCT TCATCGGTTT CGTCTTCCTC CACTTCGTCC ACCTCCAACC
     7261 CTTCCTCCTC ATCCCCAAGC CCCTCATTGA CACTGACAAA AGCCACCACC TCCCCCCTCC
     7321 CCAGAAACTC TACCGCCTCA GCATTCCCCC AAACCCCCTC GTCCTCCTCA ATCGCCACCC
     7381 GCGCCTTCTT CCCGCCACCG CCGAGATCCC CCCACCCAAA CACCCGCCGT CTCTTCCGTC
     7441 CCAAGACTCC CGTTCCCTCT TCTTTGACCT TCCGCTTCTC CTCAACTTGT CTCCGGTACA
     7501 GCGGGGCATC GAGGATCATA ACCTCGTCGC CCAACGCCCT CTTTCGCCGG GTCAACGGCG
     7561 TCGCCACCGG CGTGACCGAT CCATCCGGCA GCACCCTTGG GGCAAACGCT GGCGGGATGT
     7621 AAATCGTCGG ATACACCTTC TTGATCTCAT TCTTCAGCCT CTCTACCACG GCTGCCTGCT
     7681 TGTCCAGTCT ACCCTCCACC AGAATATGGC ATCTAGCGTT ACTTCCTTGT GAATCCTTGA
     7741 AGCCGTACGT AATCTCCACG ACCTGCTCGC CATTTCCGCC CCGGACCCGG CTGCATTCTT
     7801 TGGCTGCTTT CAAGGAGACT TCGTAGGGTG GAGAAGGATC GGAAAAGTGC TTGGGCCACA
     7861 GCTGGCAGAT GGCTTGCCAC ATGCCGACTT TTGCCGGGAA TGCACCGCCG TTGACACGGA
     7921 CGAGATAGCG GATCAGTTCC TTTGTGCGGC GCAGCTGGAT GGCCTCGGGC GGAAGTATGT
     7981 CCATATTCTT GATCGGGGGC ATAGTAAATT GCGTGATCTC TATGGGCGAT GCGATATAGT
     8041 TGACCGTCGT GGTCATTGGG ATGTGAATCT GCGGAGCCGG TGTACTGGGC CGGGCAGACG
     8101 GTGTCGACGG GGGGTCTGCA GCCCACCCAT TACGAGTTGA CGGCCGTGAC GTATCAAGAG
     8161 CATCCACAGG ATACACCGAC TCGGCTCTCC TTGGCGTCTC CGGCGGCGCC ATACTCCCCA
     8221 CAACCGGCGT CTGCACGACT GGTGTCTGTG TCACCGAACC TACCACCGGC GTTCTCGCCC
     8281 CACTATTCTG CAACATTGTC AACACGCTCG GCTGACTTGG CGTTCCGGGG ACAGACGGTG
     8341 TGTCTCTTCC CCTGCATAGT GACTTTCTGC CTGCCTTCTT CCCAACCGAG CCACCAAACA
     8401 GCGGCGTCGA GGGCGCAAGA GATCCCAGAG TAACATTTCC GGAAACATTA TATGCCTCAA
     8461 AGGTCTCACC CGGCCGCAAC GAGCGGAACC CGCTGGCACT GGCGACCCGC GGTGTACGTA
     8521 CAGAATCAGC TTCCTTATCC TTTTCAAGAA CGAGGCCACC GCGCAATTTC GTTGTTTTCC
     8581 TCGGCGCCCC GTCGCCCAAC TCTTTATTTT CCTCATCCGC AGCACGACGA ACACTCGAAA
     8641 GTCTAGACCT CCTCGTCTCC ATCTTGGCAG AATCGCCGTT TTTCGAGGCA TACGACACCT
     8701 TCTTGGGCGT GATGGGCTTG TCTTCCCAGT TGGGGTTACA CCGGGTGCGA GACTTTGTCT
     8761 GATGATATTT AAGGCCAAGG TCGTTTTTCC AGGTGCCGTC ACACGTGGGG CAGGTGTACA
     8821 AGGCGTCCGA GTTTGCTTTC TTGCCGGGTT TGCGGCCGCG GGACTTTTTA CCTGGGGTTT
     8881 CTGAGGGGCC GGAGGTGGCA GAGGGGACGG CAGAGGGGTC TATTTCATTG ACATCCGCCA
     8941 AGTCTTTTGG TAACAAGGAC GAATCTGGGA CGGTTGAATC TGCCACTGGT GCTTCAGAGG
     9001 CTGTCACCTC GGGCACAGGC GTGGGTACTT CATCTTCCAC GGGCACCACC TTTCTAGGAC
     9061 GTCCTCTGGG TTTCTTGAAA ATTTCCACCA CTTCCTGCTC GCCACCCTGA TCCAAAATGA
     9121 CCACCTTCTC TTTTGTCTTC CCAGGTCTCC CTCGTCCTCT CTTCTTTCCT TTCCCCTTCT
     9181 CCTCTGTAAT GATCTGTCCT GTAAACACTC TAAATCCATA CTTTAGTCCC GGATCCGCTG
     9241 CAAAGTCTTC CGGCGTAATA GCCGGCTCTT CAAGGGGTTC CTCGGTCTCC TCCTTCACAG
     9301 CACTCTGAGG ACGATACCGG TACGTGGTTG TCTTTCCATT CCGCGTCAGC TCCGCCCTAA
     9361 CAGCAAGATG CGGAAGCCCC CTCTCACTTT CCATCCCACC CCTCGCCACC CCCGCCGACG
     9421 CATTCGCCAC AAACCTGCCA AAACTCGGCG CTAACAATCG AATCGTCAAC TCTGTATTCG
     9481 TCACCCCCGT CTCTCCCGCC CTCAACATCG CTTCCAACAA AACATCCTGA AACGGCACAT
     9541 CTGGATTCCA CCGATACGGC GAAACCACGT TGCTCTCCCT GCTCTTGCGT TCTCCGACTG
     9601 ACCGCGACTC CTCTTCCTTG ATCTGCTGTT TCCGCGTCTT CTTGACCTTC TTGGCCGACG
     9661 ACGAGAGGAA AACGGACCAG CTTTCGATGC TGGGATCTTC GACGAATTTG AGACAGTCGC
     9721 GGTAGACGTG GTTGTTCATA GAAGCCGCAA CGAAACGGAG AGCCCCAACT TTGACGAAGA
     9781 AGCGGCAGCT GCGGGCCATG ACGCGCATTT GCCAACGTTG GTGTTGGATG CCGAGTTTAC
     9841 TTCTCAGGTC ATCATAACGT AGGACGCCGA ACTCCTTTAC CGTCGCAACA ATCGTTTTGC
     9901 CAAACAGGAG ATAGTCAATA GCCTCGCCTG TCCAGGCGGC AGCCCACGGC ACACCATCAA
     9961 GGTTGTCGGT CTCAATGGTT CCGGGAAGAC GGTATTCAGC GTCGCCGTCG GTACTCTCGG
    10021 GAATGGTGTT TTGTTCCTGT AGAAGTGGCG GAGCATAACG GCGGAGCCAG AGCTTCGATG
    10081 TTTTGGTGCC GCGAACGAGG GTTGCGCGCT TCTCAATGTA TCGTTTCTTG GCCAAGGCGT
    10141 CCGTCCGCTT CGGCAACGAC CGTTTATCTT GCCCCGTTAG CCGGCACAGG TCACCCTGGA
    10201 TGATTCCTTC TTCACGGGTA GACGCAATGC CTACCAGGGC TTCCCATTCA AACTTGGGGA
    10261 CGCGCTTCAG ATCGGGTGCA TGCCCGGCGA TGGCCTTCCA CATAATCTCC TCCGCTGCGA
    10321 ACAGCCGGGG CCTGGAAGCC TCGGAGAGAG CTAAGAGAGT AGCAAGGGAA GTAGTAGGAG
    10381 GGTTTAGTGG CGGCTGAAGA GTAATTATGG GAAGAGAAAG GAGCCAATGG AAGATGAGCC
    10441 CGGCGGGCGA GCTGGAGGGA GATAACGGGG TGAGTGAGTT GATGGTTTCA ATGAGATCGG
    10501 TAACCGCACA ACCTAGCCTT GTCAGTACGC ATACCTTCCA AAGAATCGGC GGGACATACC
    10561 TTCAAACCCA GAGGTTGCGA TCCTCAAGAT TAACACCTCG ATCAAACTTT CCAAATCATA
    10621 CGGCATCTTG TCTCGTCTTT CTTCGTCTTC TTATAATAAA TAATACAAAC ACTCAATGAC
    10681 CACAATCTCC ATCCGGTTAG AATCTTATGT CTTCTATCCT TTGATTCAAA AATGACGTAT
    10741 ATATCTTTAA ATAATCAAAT CAAAACCAAC AATTCACTTC GGCGCATAGC GGGTGTCCAG
    10801 TTTTGGCCGT TGTTGCGATG CGCGCAGTTG GGTTGAACTA CTGTTGAATT ACTGAGAAAA
    10861 ATAGAAAACT TTACCATGGT GGGGATTCGA ATCTGCGCCT TGTTGGAGAT TTTTTTCGCG
    10921 CTAGAAAGTT TAAACGCAAG CGCGGTAGAC GCATCTCGCA GCTGGTGCAG TTAGGGACAC
    10981 GCGTCTAAAG CGGCTCTTAT CGATGACTAA TCACAGCAAT CTCAAGCATG CACATATAAT
    11041 ATCCGTATAT GGAGCTCGGA GACGTAACAG TGTTAAGTAC GATAAAGCTT TCAAATGATT
    11101 AACAATAAAA ATGCCAAATT TTCAACATTC AAAACCGGTT CTAACATTGA CCTCTGTGCT
    11161 ATTTGTCTAT TACTTGTTGA TATATGACTT GCATTTAGCT GAAGTCCAAA GTTCCATTAA
    11221 GGTTGGAACC TTACCAAACT AAGACTCATT ATCATGACCC CGTCAATTCC TGTTAACGAA
    11281 GTCAAAGATC CTACTCAAAG TACAGCAAAA TGATGGCGCT TATCTTTAGT CTTACTATTT
    11341 CCTAATTTCA AGCTCCCGCC TATCTTTGTT GTCCCTGCGT TGCCCTTGCG TTGTTCTCGG
    11401 TCGAGATCGA GTCCATCCCT GCCCCGGTCG TTGTCATTTA TTCCGTTTTA GGAACCATTG
    11461 TTCTTAAACT TGAATGCGAT AAAAGTGAGC CCACGGCCAT TGACACCGGG ACAGACATGG
    11521 GGCGTAAACC ATTGTCAATG GGGAAAGCGA TCGGTCAAAG ACTAATGCGA ATGAGTTATA
    11581 TATTAGTGAC ATCTTGGATA ATGGCTTAAT GGAGTCGGTT ACTGGGTAAT TATCGCAATT
    11641 GAATACTGGG GCAGTGGCAG GTGATGCGAT GGAGCGATCG GGGCGTGGAA GAGGAATGTT
    11701 TGAAGCTAGA CCTTGATACG GCCGTGACCA TAATACAATT CAATCATCTG GCTTCACTGG
    11761 ACTTTGAAGA TAGTGTTCAA ACGCGATATC CATTAAAACA AGGACTTTGC TGAAGACTAC
    11821 CCAAATCACA TGGCCTTAAC GACGCCCTAG ACTATAGGTT ACACTAAGAA CTCTGATCAA
    11881 GATCTGGGAC AATAGCTAAC CGGAACAGCA TCCAGCCTTC CTGCCAACAG CCACATTTGA
    11941 AAGTTCTTCT GTCATCAAAC GCCATCTGCA AGTGCCCATA AATCATCAAA CTGCATCTAC
    12001 CAATATCTGT ACCAAATCAG CCCTGTGGCC ACTCCGGCGC AAAGTCCTCC CTTCAGATCG
    12061 GGCTGACAGT GCACTATAGT CAATAAAGTA ACATGATTAC CACTGAAAAA AGAACAATAT
    12121 TAAGCGTTTG GGTCTGGTTG TAACCGGAAA TAGAATAGTT GTCGTTTGAA TGGATGGAGA
    12181 TCTGCATTGT TGTGTGGCGG TACGACTTGG TGAAAGAAGG ACAATATTAA GGGAAGTACC
    12241 GAAATGAGAA GTCAACTTAA ATTGCAACAT CATGAGACTG GGAAATAGAG AAGATAATGA
    12301 TTTTGCTGGT AGATTGAATG CAGACATCCA GTGTCAATGG GAGCCACAGT GGCCCTCGCA
    12361 GCCATAGTTG ATGCGTCACT GGTTATGTTG CCCATGCCCA TCATTATACT CTCCAACAGG
    12421 AGCCACACAG CCCAGCAACC GTTACCAACC ATCACAAAAC ACATAGAAAC TCCTGGTATT
    12481 CACCTCAGGC ATCCAACTCT ATAAATATAT CCTCCTTTCC TCATCTGATC CACTTTTTCT
    12541 TTCTTTCCTT CCTCATCACG CTCTCACATC AATGCAACAT TCTTTACATA ATTCACTCTC
    12601 TTCGCTCACT TACCAACCAT AACTACCAAC AACCAACTGT TACAATGACC TCTGTCAAAA
    12661 ACACCACCTC CACTGCCACC TGCGGCGCCA CCTACAACCC TGATTCCCAG GGCTGCTCCG
    12721 TGAAGCGCTC CAAGGGCTAC AACCCCGATG CTCAGGGTTG CATTGTCATG TAAAGTGGTC
    12781 AAATAATCCT TTGAACTGTC GGTCTTCTTT GGGCTTTATG AGGGATGAAT CTCTCTGGGG
    12841 ATCGCTTTTG GTAAGTTTTT TCTTTGGCTT CTACTCACTT GGGGCTTCTT AACGGCTCCA
    12901 TCGTGATTTG ACACAATACT AACATTCTTC TCCTCTTCCG ACAGAGAGCT GACCAAGCGC
    12961 TGCCTCACTC CGGTCTTTTC TTTCTTTTTT TTCCTTTCTC TTCTTTCTCA AGCGCCTTGA
    13021 ATAGGAAGCC CCAGTCTGGG ACTCCAGCTC GACAACTCTC TCACTGTTCT TGGAAGCTAT
    13081 TAGGAGTCAT GACGTCTGAG TCACCATCAA CCGGACCTAC TAGATCGATA ACTTCCCTCT
    13141 CTGGCATCTT GCGATTAGAT GGTGTCGGGT ATCTCGTGGG GGGTGAGCAA ATGTTAGATT
    13201 TCTAGCTGAT CAATACATGC GGTTGCTTGA TAAATATTTG GAAAATAATT AAATGCGCTC
    13261 ATGAATTCTT ATGGAAATTG TTTTTTTTTG TGTAGTTTTA GATACAGTTG TCGTGACTAA
    13321 ACAGGAAAGG TAGTTGCTGA ATTTACGAAT ATCTGTTTAC ATGTTGATAC TTGCGCCTTC
    13381 CACATGAACG CTTGGTCAAA AATTTCATGT CACATAGGCG GAAACCAATA TAATGTGCTA
    13441 TATACATGAT ATTGTCTTTC TCTACACACG AACGACAAAC TCACGAAATC GATAAGTGGA
    13501 TGGCATATAT CTTGTCACTT GGTTGCATCT AAGTGTTTTT CTTGATGGAC CCACAATTTC
    13561 AAACCAGTTC CGTTTCCCTT TGTGCTACTT GATCTCAGAT TCGATGCATG AACATGTAGA
    13621 TATGCTAATA TCTTGCAGTA TCAAACGTTA CACCACCAAG ATACCCACAA TCCAGCCGAT
    13681 TCTGGTGTCG ACAATCGAAA CGGCATGATA ACAAAACATA TTACTTGAAT CAAGCGATTA
    13741 TGTGACAATG ACGATATACT TGACATACGA CCTTGAAGAC TGTTGTCACC TCAACCGAAT
    13801 TTGATTACCA TCGGCTCATT GCAAAGAACG GCCGATAAAC ACATAATGAT GATATTTTCA
    13861 AATGATGAAG CTACATGCTC AACTCATTCT CAATTGGTGT TGACACGAAT TAGAAGTTTT
    13921 AACTTCGGCC CTGGAACTCG TTCTCAGCTT CCTAGTCTGT CAATAAAGGG ACTGTGGGAT
    13981 CTTAAGAGAA GGGAATCAAT GCAATTTATG GTCTAAGTCG TGGTTACTAA ATCATCAAGG
    14041 CTTCGCCACG CATAAACAGA TGAAGGACCC TATATCTCAT TTCAGCCTGG GCCTCCATAA
    14101 TTTACAGTCG ATTATATCAT AACCTTTTGA CAAAGGGACA TTATAAAATA TCAACTTCTC
    14161 TAATCGATAT AGTCAAAGTT GTTCCTCTGA AGTTCACACC ACCTATTGTT ATATGGTGTC
    14221 GCATAGCATT CACAACATAT TGACATAGCC ACCTGGCTAC TTACAGACTG TGAGCATCAT
    14281 AAACAATCTT TTGTTTTGGG GGAGACCTAG AAATGACCTT CCCATATTTT ATCACTCGGC
    14341 TTCATCCCCT TCTCAATACC CGGGGCCAGA CACAAGGCCC TCTCCGCATC TCCGACACTC
    14401 TTTCCTACCA ACTCACCCCC TCTCACCAAG AACTGCATCG CCATACCAGA TTCCGCGTGC
    14461 CAAAGATTAT GGCAGTGGAA TGCCCAGACA CCCGGGTTAT CCAACGTCAC TCTGACCAAG
    14521 GCCCACTGAT ATGCTTGAAC AGTGACAGTG TCGCGTAGCA CTGGATTATT GAGCGCCCCT
    14581 GTCCGCTCCA AGAACTTGTC TAATTCCGGG CCTTTTGGTG GATAACCAAG AGATGATTCT
    14641 GCAAGAACCC AGAATTTGTG GCCATGCAGA TGGAAAGGAT GAGAACCGTC ATCAAAGTTG
    14701 TTGATGGCAA TATCGATGGT TTGGATACCT TGAGTTTGCA CTACGAACTC TTTGTTCGAG
    14761 TCGAATAGCC AGTTGTTAAC GGCGTAGTTA TCACCATGGT CATATTTGGT GTCGGTGATC
    14821 TCTGAGGGAA AGACAAGGGA AGAGGCATCA GCTTCGAGAA TCCGGTTCAA GGTAGGCGAT
    14881 GATACATTCA TGTGCCAGGT GAACTCATTC ATGAATCCGC GAGCAAGTGT CCAGTCACCG
    14941 ATGTGGAAAG CTGCTTTAAT GTGCAAGAGG CCGGAACTCT CGGGAATTGT CGGTTGAGAT
    15001 ACGGGATGAA GCATGAAGGA GTTTAGATCT TTACAAACGA CATCAATCGC CTCTGACCAG
    15061 TCTTTACTCG TGGGATTTGC CATTGATGAT CCAGATGGTT TCTTAGGATC AACATAACGA
    15121 ATTACAGCCT CGATATTTGG CTTCATGTAA CCATTATAGT GTTGGAAGCA ATGGGTGACA
    15181 AAACGTCCAC GAAGCCAAAA GGCGTCAGAT TTCTGGTTGG CATCCACAAT AATGCTATAG
    15241 CGTTGAGCAG GCATGAGTTC CAGGCGATTG AACTCTTCAG GAAAGACATC AGTTCCGTCA
    15301 ACTTCGGTCA CGTGGAACGG ATGCTCGTCG ATCTGGACCT GGAAAGTTGC AAATGCACCA
    15361 GTGTTCAAGA TCCGCAATCT GTGCTTTTGA CCACGAGGTA GATGGATTTC GGGATACTTT
    15421 TGGGCTGAAT CATCGCATGA TTGCCGGTGA GGAAATTCCG AGCAATTGCG GACGCCACGG
    15481 CCATTGATTA GCGGCGAGTC GGGAACAGGT TCTTCGTTCT CACGACCAGG GGCCAAGTAT
    15541 TCCATGAGAA GTTCCGAAGT AGTGTCTTGA TAGTGGTCAT GGAACATGAG CACGCGATCA
    15601 GTGTCATACT TGATCTTCTG GAGCTCGGTG CGTTCTTTCC GAGTGTGAAC CACCATGGGT
    15661 CCGAAAAGAC CGTCACTAGC CTGAGCAGCA TGATGTGCAT GGTACCAGTA TGTTCCACTT
    15721 TGACCCGAGA CAGTGAAGTT GTAAGTGTAT TGGGTATTTG GGGCAATGGG ACATTGAGTC
    15781 ACTCCGACTG TTCCGTCCAT GTGGTTCGTT CCGTTTTGAA ACATGCCGTG GAAGTGTATG
    15841 GCGGTAGCAT TGACAGCCTG GTTGTCGATA TTGACAATTA TGCGGTCGTT TTCGTTGACT
    15901 TCGATTAGTG GGCCTGGGAA CTGATTGTTG ATGAGTATCA TGGGACGGTA GACGCCGTCG
    15961 GGGTTTAGGA CGGCATCGGT AATGGTCCAG TTGAATTCTC GGATAACTGG GGGGGCATCG
    16021 TAGGACCATA ACGGGTCTAT GACGTAGGCA TTCATGTCCC GGATTGTCGG GGTATCTAGT
    16081 GTTGTATCAT TGTGGGATAT CGTCTCTCCT TGTTTCAATA TTGGGATCTT GACTGATTGT
    16141 TGGCCATAGT GTAAACTTGA CTCGAGGTGT AGATAGTGAA TGAAGAGTAT TGCTACGCCG
    16201 AAAGCCAACA ACGACGAGAT GATGGCTGAT CCTCCAACTA CTAGCCATTT GTGCCATTTT
    16261 GGCCGGGATT TTGGTAGCGG ATGTGCATAT TTGTCGTCAA TTTCAAAGTT CTCGCGGGGT
    16321 GATGTTGGTG ATGGTGGTTC TGAAGGCTCT GGTGATTGGG GGCGTGATGG GAAAGGTAAA
    16381 TATGTGTCTG AGTGGTCATC CCTTGGGAGG AAGGGCTGAT GCTCGAGATC ATGTTCCCGA
    16441 GACATTATTA AGGCGTTTGG TATTGCCAGC AGATGGAAAT TAGAATTGGA TTAAGTAGCT
    16501 AGTGTTTGGT ATGAAGCGCC AATTACGGTC GTACAGCAAG TTATCAAAAA CAAATTTCGT
    16561 GTGACATGGT GAAGTCAGAA GATCGATCCA AGCAAACCTT GGGATTCAAT ATTAGAAGAT
    16621 CTAGGTTATC AATAAAGAAT AATGAGATCA TAGATTCACA AGGCTCGAGC TGACAAGAGA
    16681 ATTCCGGTCC AGCGCACAAC AACCACAAGC CCGCCGGTGT GACAAAGCCA AGGTGGGGTG
    16741 CATCTAACAA CCCCCAGCAA AACTTGGAAA ACCAAAATCT GCCCTTATCC TGCCAAAGAG
    16801 GATGGAGGAT TTCGACTGCA GGGCGATGCA TAAAAAGAGA TTTTGTTAAA GCAAACTCAA
    16861 CTCCATAGAT AAAAAAAAAA TCCCAGCACA CGATATCATG GTTAATACTA CCTGATAGTG
    16921 GGCATCATAC CACTATTACT GCACGTTCTG ACCACCAAAA ATAGGCTTCA GAGTCCGCTG
    16981 ACCCACTTGA TGCCTCGCTC TCCTCGTCAA TACATCGTGG CCTGGAAAAG AAAAAGAAAG
    17041 AGGGCAGTGT ACGTATGTAA ATGACCATTA CCTGGCATCG GGCCTTTACC AGTGCCATCT
    17101 TATCCGTCGT TATACTGACC GTGACAAACA TGCCGGCCCT GATTGGCTCA TGTGACCAGC
    17161 AGAGAACAAT GTAAAGGTTC CCCAGTCGAT TAGACATGAT GTCAACCAGA GAAGAGAACC
    17221 CGCCACTTTC ATTAAACTCG TTAAATTACA ACCCCACATA TACATTTTGA CAGCCTAAAC
    17281 CCAGCTTCTT TAAATCCCAC CCATGTAAAA TTTGGACAAG ACCCTGGTTT TGGACTTGGG
    17341 TCTTGAGATA ATATAATGTA TCAATCAGAT ATCATCCCCG CACCACGTGC ATCGATCCAA
    17401 CCTTCTAATT GCGGAGGATG CAATGTTGTT TTGTGACGCC ATTGTTGATT TTTTTCCTTC
    17461 TTTTTTGCTG ATGATTGCAT GATTTTTAGT CACCGAGTTT CTAGGCCTGA AAAAAGCCAC
    17521 TAGAAATTCT GTTAATTATG TGGAATGGTG AGGCAATTAA ATATATGTAT CTTTCGGCTA
    17581 GTTTTCGGCT AGTGTTGTGC AAATTCTTTT TTTTTTTCTG ATAATGGTGG AGAGAACCCA
    17641 TCACTTGGCA TCGAGATTAT GAATGGCTAA GCTTTTTGGG TCAAGCCTTG GCAGCCGGCG
    17701 GTAGTTGCAT GACAGAATAA ACGGGTGAAT CAGGTCTCAG GGATTCGTAA AAGACAGGAA
    17761 GACGATTTAA GGGAAAGAAG TCTAACACAA GATGATGCTC GATTAGGCAA CAAGGCTCAA
    17821 CGAATATAGT TGTCCCCAGA CTACATGTGA AGATTTTCAG ACTACACATG ATTGTTTAGG
    17881 TTATATGTTG GTGAGGTAGC GTGCTAGACT TTGTCGACAT TCAGCTTATA AACCAAGTAT
    17941 GCACCCCAAC ATCTTGAACA GCATCTCTGC AGGTGCCTTT ATGATGCCGT TATCTTGATT
    18001 GCACTTATCT ATTGCTATCT GTTTGTTGAT AGTCAATGGC AATTAGCACA GACCCAGACC
    18061 ATCCTTTTTG CAACTCTCCG GATCGCCCCG TCATACACAC TGCGACGCCG GCCTGGCTTG
    18121 GTCCAGCTAG GCCAACTCAG CTGTCAGATC TGAAATCTTG CTGTACATAT TGGTCAGGCT
    18181 AAGTAAGACT ACTGCATCTT CAATTATATA TTAATCATTA TTTAAATAAA TACAAAATTA
    18241 CCTCTATGAT GAGCCTCTTT TCTCGTTTTT GTTTCCATCC ATCTCGAATC CATCGCATGG
    18301 AACTCGTACA TCAATCCTTT CTCAGGAACC CTCAATCCCA CCAACATATA AATATATAAT
    18361 TCACCATCAC CAACGCTAGT ATCTCTCCAT CTTCTGCTTC GTTTTATTAT TCACCCCAAA
    18421 CCCGACTCCA AGTCTTCACT GACATTGGAC GCCTTTCCTT TCGTTATCAG CATCCAATAC
    18481 TCTACCATCA ACAAACACAC ATCCTACTAT ATATAATACT CTATATAATA CTAATGGCCA
    18541 AGATGCAGGT CTTCTCCGTA CTGGCCATTT CCGGCCTTGC CCTTGCCGGC CCTTACAAGC
    18601 CCCGCCCCAA CAACGGCACC ACGACCGCCG CTACCCCCAC CACCACCACT TCGTCGTCCA
    18661 CTGTCTCTTG GGAGACTGTC TACACCGAGA CTCCGTCTGC CGCTGTTACC AGAAAGGCTG
    18721 CTACTGCCAA GACCAGCAGT CCTACAAGCC ATGTGAAGGG CAAAGTCTTT GATCGCTACG
    18781 TCTCCATCTG GTTCGAGAAC ACTGACTACG ACAAGACTGC CGGTGACCGT AAGTTTGCAT
    18841 CTTGATACTT TGCCCTGTGT CTGCTCACTG TTTTGTTCTT TGTTTGATTC TAACCCTCCC
    18901 AAACCAGCCA ACTTCCAAAA GTTCACCAAG CAGGGCATCA CCCTAAGCAA CTTCTACGCC
    18961 GTCACTCACC CCTCAGAGCC CAACTACGCC GCCGTCCTCT CGGGAGACTT CTTCGGCATG
    19021 CAAAACGACA ACTTAAATCG CTTCCCCCAA AACGTCTCCA CCGTCCTCGA CCTTCTGGAC
    19081 ACCAAGACCA TCTCCTGGGG CTTCTACCAG GAAGACATGC CATACTCGGG CTTCGAGGGC
    19141 TACGAGTACA AGAACCAGAA GAACGGCCGC AACGACTACG TGCGCAAGCA CAACCCAGGC
    19201 ATCCTGTATG ACTCGGTCAC CCAGTCCGAG CAGCGGCTGA GCCAAATTAA GAATCTGAGC
    19261 ATGATTGACC GCGGGGCTTC CCAGTTCCAC ACGGATCTCA AGAATAATAA GCTGCCGCAG
    19321 TGGATGTTCA TCACCCCCAA CATGACCTCG GATGCTCACG ACTCTGACAT CACCACTGCC
    19381 GGCAAGTGGC TGGATGTCTT CCTGTCCCCT CTGCTGAACG ACACCAACTT TATGCAAAAC
    19441 ACGCTTGTCC TCATCTCATT TGATGAGAAT GAGACGTACG AGAAGCAAAA CAACATCATG
    19501 TCCATCCTGC TCGGTGACGC CCTCCCCAAG TCTCTGCACA ATACTACTGA TGCCCACTTC
    19561 TACAACCACT ACTCCGAGCT TGCCACTGTC GAGGCCAACT GGGATCTGCC AACGCTTGGC
    19621 CGCTGGGACG TCGGTGCCAA CGTGTTTGAA TGCGTTGCGC AGGGTACCGG TGACAAGCTG
    19681 CGCGAGTACC GAGATCTCGA CAAGTACTAC TTTAATATTT CGTATGCGGG TCCGCAGAGC
    19741 ATTGTTGCTC AGCAGGTTTA CCCGGCGCCT AACCTTGCGC TGGACAAGTC TGTTTCTGGC
    19801 CGGAAGATTC TGGACTTGGT TAAGAAGACG TGGGAGGGGT CGGATCTTCC TACTTACTAC
    19861 ACTGATACTG TCGAGGTTCA CGATGGTCTC AACCCTCCTG CTGGCTACGA GATTTAGAGC
    19921 TGGGGCTTAT GTAATGTAGA GAGGTGTGGA GTTGATATTT AATATAACAA GAGAAAGAGA
    19981 TGGATGAGAT TATGGCACTA AGTTGAGCTG AAAATGTGAT TCTTGATGTA CAGATCATGG
    20041 CCTGTAGTTT GTAAGCTATC TAGGATAATA TACCAGTATC TAAACTAACC CCATCACTCG
    20101 TTTTCTGCTC TCACACAAAC CCACCCAACA TGCTCACACG GCACAACACC ACATTCAGAA
    20161 AAACCTCAGC CATTTCCAAC ATCCCCCAAT ACCACCCTTC CCAACCCCCT TCCCCACCGC
    20221 TACTCCCTCT ACGACCATCC TCCGCCACGT TCCCTCGTTC ACTTTTTATC TCTGTCTCAG
    20281 TCCAGAAGTC ATACATTCAT GATAGCATAA CTGACATCAT ATCTACTTGG TATATTTTAT
    20341 TGCTGATAGT CTCCGGAAGA TTTTGTGGAG TCTGGAGCTA GGGTGGAAAA GGCAAAAGCA
    20401 AAAAGCATGT GCAAGGTGAA GGCGTTGATA TGCTCATTTA TAAGTGTAGC AGGGGTTTTC
    20461 TGCATGATGG ATAATGAATG GATTAATAAG TCTTTTACAT GCAGAAAATC GACCTGCCCA
    20521 TACCGGTCAA CAAATTGGTT ATCGTGAAGT TTTTGCTAGC TTTATTTACG TTTCTGCTTC
    20581 CATTCTGATT TCAAGTTTTT CTGTTGTCAC GCCAAACTGG CAGAAAAAGT TCTCAAATAT
    20641 TTTCCATCGT ATCATCCAAA CAGAAACCCA CATGTTAGGG TTCAACTCAC ATAACCCCTG
    20701 TCAAATCTCT CCTTGATTAC GTCGCCTCTC ATTTATCCAT TTCTCTTCGC ACCTTCCCTC
    20761 TGCGGCTGTT TTGCGCGCCA AGAACGGGAA TCAGGTCCAC TTGCCAAGAA ACGAGAGGGT
    20821 CCCCCTGGGA AGGGGCGACG TCAGCCGTTT TAAAAAGAAA GAGCAGAATA GAAAAAGAAA
    20881 AAAACAAAGA AAAGGGCAAG AAGAGTGAGA AAGTCGATGA CGGATCTTCT GATGATATTC
    20941 TAGGTGCTCA AAAGTCGAGG GTTATGGGAT TTAGTTTACA TTACAAGAAA CTTCTGGTGA
    21001 CTGGCAATAA TAATGTAATG AGAAAAAGGT TTTGTTCCTG ATTGCGATAA CACGTGCCCA
    21061 TTCTCTTCGC TAGGAAAGCC CACTCATTCA AATCCTAGTG TTGCATATAC ATTTCAAAAC
    21121 TAAAGACACA CCCCACGCGG ACTTCTTATC GACACCTCAT GCTTTTGATA ATTCTGAGTT
    21181 TTTTTGGTTT GCTTGCGCGG CTTCATCCAA GCCTTGGATA CTATGAAGAC TTGGCATTCT
    21241 CAGGGAGGCG CGGGATGACT TGGCTGGGTG ATGGGGAGGG TCACGGCTGT TTAGCGCGGT
    21301 TTCCGATGAT GAAGTCTATG ACTTTTGTTT TTTGGCATTT AGAGAGTGAA GTGAGGTGTT
    21361 TACGGACAGT TACAGATATG TGAATATGAG TGTCAATGGC TAAAGTATGG ATGGAAAAGG
    21421 CGTAGACATA CAAACATAAA TATAGACTAT TTAAATGATG TCGGTAGATA CAGACACAGC
    21481 CAGTAATACC TTCCCAAAGG AGCCGTCATA GAGTCTAGTC AGACACGCCT TTGCAAACCA
    21541 CATTACGAGT TGTCATCGGC GCAGCATCCA TCATATCCAC ATAAGCCCTC TTCTTCCTTC
    21601 CCGTTCCCCT GTCATTCTCC CCTCTCAACG AATCACAGCC TGCTTATTCC CTCCTTCTCC
    21661 CATTTCCACA TGAATATCCT CGTTACAGAA GTCTAGAATG TTTGCGTGTT TGCTTTGCTG
    21721 AGCTTCTCAA GAACCCGTTA CAAATTCACA AGACGTTCTT CTTCTTCGTC CCCGTGCATG
    21781 AGGATCCGAC TTTCCCGGTC TGGGGGAGGT TGCTTTGGGG TTTGCCCGGG CCTTTGGCCT
    21841 TGGTTTGGAC CTTGCAGGCT GGGAGAATTT GGGATTCATG GGCGGTGTGT CTCTTAGTCT
    21901 CTAGTAAAAG AAGATTTCCG CTCGGGGTTG TCTGGTTTAA ATATACTAGT CTGCCCCGAA
    21961 GAGAAAAAAC GGATTGGTCT TTTGTGGTTT TGGAGGTTAT GGTATTTGTA CTTTGATTCT
    22021 TTGGGCCATT TGCTATACGG AATCAACGTT GCCGTTTAAG ATCTTGTGTC GTTCTTTCAT
    22081 TTTTAGCCAA CTATATACAT CGCCAACTCA CACTTACACT ATCGTTAAAA GTTGTCCGAG
    22141 TCTACAACAC CAGCCAAAAT ACCTCACATC ATCATCAACT TGTTCTTCAA CAAGCATTTA
    22201 CAATAACAAC CCCAAAAATA ACTCCCAACA TGTCTTACTA CAATGACGAA CCCGAACCTC
    22261 TTTCCATCTC TCACTTCATC TCTGACTTCA CTCTCGGCTT CTCAGATGGC CTCACCGTCC
    22321 CCTTTGCCCT AACTGCCGGG CTGTCCTCCC TCGGCGAAAC CAACACCGTC ATCTACGCCG
    22381 GCCTCGCCGA ACTCTGCGCC GGTTCCATCT CCATGGGCAT CGGCGGCTTC CTCTCTGCCC
    22441 GCGACGCCCT CCAGGAATCT TCTTCCTCAC CATCCTTACC ATCACCTTTC TCATTACTCT
    22501 CCTCATCAAC TGCCTTCGAC GATGGCCGCG ACGAGGAAAA AGGTCTAATT GTTCCGATCC
    22561 GCCGGGACTC AGGTGACTCC CACTACTCCC TCGAAGGCAT CGAAGGCGAC CGCATCATCA
    22621 GAGCATACCT TGGCCCCCTT GGCCTCCATC CAGATGACCT TGACTCTATC GTCGCCAAGA
    22681 TCGCCACCCG CGGCCACACC CACTCGACCG CCCGGCGCAT CCAGAACCAC CTCAACTCCC
    22741 CCGGCACCCC CGACCCCCCA CTTCTCACCC CTCTGCAATC AGGCCTCGCT ATTGCCCTTG
    22801 GCTACCTGAC CGGCGGGCTT ATCCCGCTCG TCCCGTACTT TTTCGCTGCC ACTGTTGCCG
    22861 CGGGTATGCA GTGGTCGGTC TTCTTTTGTG TCTTGGCACT CTTTAGTTAT GGGTCGGGGA
    22921 AGAGTTATGT GCTTGGTGGG AAAAAGGATA TCAGTAAGGC TGTGTGGGAA GGATTCCATA
    22981 TGCTCATTAT GGGCGGGGTG GCGGCGGGCA CGGCGGTGGC TTGCGTCCAT GTGGTTGAGG
    23041 GGATGCAGAG CAGTGGCATC TGA
//
LOCUS       A.cleistominuta_A_pheromone     20278 bp    DNA     linear   PLN 02-MAR-2021
DEFINITION  Ambrosiella cleistominuta strain CBS 141682
            NODE_50_length_140632_cov_31.878508, whole genome shotgun sequence.
ACCESSION   JABFIG010000050 JABFIG010000000
VERSION     JABFIG010000050.1
KEYWORDS    WGS.
SOURCE      Ambrosiella cleistominuta (unknown)
  ORGANISM  Ambrosiella cleistominuta
            Eukaryota; Fungi; Dikarya; Ascomycota; Pezizomycotina;
            Sordariomycetes; Hypocreomycetidae; Microascales;
            Ceratocystidaceae; Ambrosiella.
REFERENCE   1  (bases 1 to 140632)
  AUTHORS   Wilken,P.M., Aylward,J., Chand,R., Grewe,F., Lane,F.A., Sinha,S.,
            Ametrano,C., Distefano,I., Divakar,P.K., Duong,T.A., Huhndorf,S.,
            Kharwar,R.N., Lumbsch,H.T., Navathe,S., Perez,C.A.,
            Ramirez-Berrutti,N., Sharma,R., Sun,Y., Wingfield,B.D. and
            Wingfield,M.J.
  TITLE     IMA Genome - F13: Draft genome sequences of Ambrosiella
            cleistominuta, Cercospora brassicicola, C. citrullina, Physcia
            stellaris, and Teratosphaeria pseudoeucalypti
  JOURNAL   IMA Fungus 11, 19 (2020)
   PUBMED   33014691
   REMARK   Publication Status: Online-Only
REFERENCE   2  (bases 1 to 140632)
  AUTHORS   Wilken,P.M.
  TITLE     Direct Submission
  JOURNAL   Submitted (12-MAY-2020) Department of Biochemistry, Genetics and
            Microbiology, Forestry and Agricultural Biotechnology Institute,
            University of Pretoria, Ring Road, Hillcrest, Pretoria, Gauteng
            0083, South Africa
COMMENT     ##Genome-Assembly-Data-START
            ##Assembly Method        :: SPAdes v. 3.14.0
            Genome Representation  :: Full
            Expected Final Version :: No
            Genome Coverage        :: 38.0x
            Sequencing Technology  :: IonTorrent; Illumina HiSeq
            ##Genome-Assembly-Data-END##
FEATURES             Location/Qualifiers
     source          1..>20278
                     /organism="Ambrosiella cleistominuta"
                     /mol_type="genomic DNA"
                     /submitter_seqid="NODE_50_length_140632_cov_31.878508"
                     /strain="CBS 141682"
                     /isolation_source="From an Anisandrus maiche female
                     caught in-flight"
                     /culture_collection="CBS:141682"
                     /db_xref="taxon:1906498"
                     /country="USA: Ohio, Wayne County, near Barnard Rd"
                     /collection_date="08-Jul-2015"
                     /collected_by="C. Ranger"
     Transcript      281..2077
                     /score="0.74"
                     /source="AUGUSTUS"
                     /g1.t1
     CDS             join(281..440,522..2077)
                     /score="0.74"
                     /score="0.91"
                     /source="AUGUSTUS"
                     /transcript_id="g1.t1"
                     /gene_id="g1"
                     /frame="[281..440: 0, 522..2074: 2, 2075..2077: 0]"
                     /label="Serine/threonine-protein phosphatase 2B catalytic
                     subunit"
     gene            281..2077
                     /score="0.74"
                     /source="AUGUSTUS"
                     /g1
     Initial         281..440
                     /score="0.74"
                     /frame="0"
                     /source="AUGUSTUS"
                     /transcript_id="g1.t1"
                     /gene_id="g1"
     intron          441..521
                     /score="0.91"
                     /source="AUGUSTUS"
                     /transcript_id="g1.t1"
                     /gene_id="g1"
     Terminal        522..2077
                     /score="0.91"
                     /frame="2"
                     /source="AUGUSTUS"
                     /transcript_id="g1.t1"
                     /gene_id="g1"
     Transcript      complement(2254..7820)
                     /score="0.46"
                     /source="AUGUSTUS"
                     /g2.t1
     CDS             complement(join(2254..7706,7754..7820))
                     /source="AUGUSTUS"
                     /transcript_id="g2.t1"
                     /gene_id="g2"
                     /score="0.46"
                     /score="0.94"
                     /frame="[complement(2254..2256): 0,
                     complement(2257..7706): 2, complement(7754..7820): 0]"
                     /label="B-block binding subunit of TFIIIC"
     gene            complement(2254..7820)
                     /score="0.46"
                     /source="AUGUSTUS"
                     /g2
     Terminal        complement(2254..7706)
                     /score="0.46"
                     /frame="2"
                     /source="AUGUSTUS"
                     /transcript_id="g2.t1"
                     /gene_id="g2"
     intron          complement(7707..7753)
                     /score="0.94"
                     /source="AUGUSTUS"
                     /transcript_id="g2.t1"
                     /gene_id="g2"
     Initial         complement(7754..7820)
                     /score="0.94"
                     /frame="0"
                     /source="AUGUSTUS"
                     /transcript_id="g2.t1"
                     /gene_id="g2"
     CDS             9850..9978
                     /label="A pheromone"
     gene            9850..9978
     Transcript      complement(11518..13656)
                     /score="0.86"
                     /source="AUGUSTUS"
                     /g3.t1
     CDS             complement(11518..13656)
                     /source="AUGUSTUS"
                     /transcript_id="g3.t1"
                     /gene_id="g3"
                     /score="0.86"
                     /frame="[complement(11518..11520): 0,
                     complement(11521..13656): 0]"
                     /label="Laccase-1"
     gene            complement(11518..13656)
                     /score="0.86"
                     /source="AUGUSTUS"
                     /g3
     Single          complement(11518..13656)
                     /score="0.86"
                     /frame="0"
                     /source="AUGUSTUS"
                     /transcript_id="g3.t1"
                     /gene_id="g3"
     Transcript      15792..17163
                     /score="0.99"
                     /source="AUGUSTUS"
                     /g4.t1
     CDS             join(15792..16074,16154..17163)
                     /score="1"
                     /score="0.99"
                     /source="AUGUSTUS"
                     /transcript_id="g4.t1"
                     /gene_id="g4"
                     /frame="[15792..16074: 0, 16154..17160: 2, 17161..17163:
                     0]"
                     /label="Acid phosphatase"
     gene            15792..17163
                     /score="0.99"
                     /source="AUGUSTUS"
                     /g4
     Initial         15792..16074
                     /score="1"
                     /frame="0"
                     /source="AUGUSTUS"
                     /transcript_id="g4.t1"
                     /gene_id="g4"
     intron          16075..16153
                     /score="1"
                     /source="AUGUSTUS"
                     /transcript_id="g4.t1"
                     /gene_id="g4"
     Terminal        16154..17163
                     /score="0.99"
                     /frame="2"
                     /source="AUGUSTUS"
                     /transcript_id="g4.t1"
                     /gene_id="g4"
     Transcript      19442..20278
                     /score="0.89"
                     /source="AUGUSTUS"
                     /g5.t1
     CDS             19442..20278
                     /score="0.89"
                     /source="AUGUSTUS"
                     /transcript_id="g5.t1"
                     /gene_id="g5"
                     /frame="[19442..20275: 0, 20276..20278: 0]"
                     /label="Putative Vacuolar iron transporter Ccc1"
     gene            19442..20278
                     /score="0.89"
                     /source="AUGUSTUS"
                     /g5
     Single          19442..20278
                     /score="0.89"
                     /frame="0"
                     /source="AUGUSTUS"
                     /transcript_id="g5.t1"
                     /gene_id="g5"
ORIGIN
        1 CCCCCCCCCT CCTCCCACTA CGTTTCTTTC CCTTCCCCCA GAATCAAACA CGAGCCTTAC
       61 CCTCTCGCCA ACGAAACTAG CTCGCCCAAT CAACCGCAAC CCTTTTTTTA ACCTTCTCTC
      121 CAACCCCTCG TCGTCACCCC GCGAACAAAA CACTATCGAC AACGGAACCC CCTCCCCCTG
      181 ACAAATAACC GGATTTTTTT TCCCCCCCTT GACCTGCATC CGCACCCGTA TTTTGATCTG
      241 TTCCGCTCCG CTCCGTATCG CTCCGTTCCG ATAGAATATC ATGGACGGCG ACGCTGCTAA
      301 GGTGCCCGAT GTCCGGGCGC AACAGGTGGA TAATGCCATT CGGGCTATCC AGTCCAAGAA
      361 GTCCGCGCCC GAGATCGACT TTACATTGCA CACAATGGAT GACGACACGC AAGTGAGCAC
      421 GCTTGAGCGT GTATGCAAAG GTGAGAGATG TGACAACTCC ATTGGAGTTT AGATCCTCTA
      481 TTGATGTCTG GAAAGCTAAC ACGTGCATTT CTCTATTGCA GATGTCCAGG CTCCTGCCAT
      541 GTTCAAGCCT TCCTCCGAGC AATTCTACTC TGACGAGACA CAGACCAAGC CCAACATTAC
      601 CTTCCTGAAG CAACATTTCT ATCGTGAAGG TCGCCTGACT GAGGAGCAGG CCCTGTGGAT
      661 TATAAAGGAG GGTACCAAGA TTCTGAAGCA AGAGCCCAAC TTGCTTGAGA TGGATGCGCC
      721 TATCACGGTG TGCGGTGATG TTCATGGCCA GTACTACGAT TTGATGAAGC TCTTTGAGGT
      781 TGGTGGTGAC CCGGCTGAGA CGCGCTACCT GTTCCTGGGT GACTACGTTG ATCGTGGTTA
      841 CTTCAGTATA GAGTGTGTGT TGTACCTTTG GTCACTCAAG ATCCACTACC CCGACTCTCT
      901 CTGGCTGCTC CGTGGTAACC ACGAGTGCCG TCATTTGACG GACTACTTCA CTTTCAAACT
      961 TGAGTGTCGC CACAAGTACT CAGAGGCTGT ATACGAAGCC TGTATGGAGT CCTTTTGCGC
     1021 TCTGCCCCTC GCTGCCGTGA TGAACAAACA GTTTCTGTGC ATTCACGGTG GTCTTTCTCC
     1081 GGAGCTCCAC ACTCTTGACG ACATTCGTAA AATCGACCGT TTCCGCGAGC CACCGACCCA
     1141 AGGTCTCATG TGTGATATCC TGTGGGCTGA TCCACTGGAT GAGTTTGGCC AAGAAAAGAA
     1201 CAATGATCAC TTTGTTCACA ACTTTGTCCG TGGTTGCTCA TACTTTTTCT CGTACCCTGC
     1261 GGCCTGTTCA TTTCTGGAAA AGAATAATCT TTTGTCTGTT ATCCGTGCCC ATGAGGCGCA
     1321 GGATGCTGGA TATCGCATGT ACCGTAAGAC CAGAACAACT GGCTTCCCGT CTGTTATGAC
     1381 CATTTTCTCG GCGCCGAATT ACCTTGATGT GTACAACAAC AAGGCGGCAG TGCTCAAGTA
     1441 TGAAAATAAC GTTATGAATA TCCGGCAGTT TAACTGCACG CCGCACCCGT ACTGGCTGCC
     1501 GAACTTTATG GATGTTTTCA CGTGGTCTTT GCCCTTTGTT GGTGAGAAGA TTACTGATAT
     1561 GTTGATTGCC ATTCTGAGTA CGTGCTCGGA GGAGGAGCTT GAGCGCGATG ACACTCCCTC
     1621 AACTGCTCCT CGGTCTCCTG ATACACCTGC TCTTCCAGGC ACTCCTGGTA CTCCCTCAGA
     1681 CCCCGAGTCG ATTGAAGCTA AGCGCCGGGC AATCAAAAAC AAGATTTTGG CTATTGGCCG
     1741 GTTGTCCCGC GTCTTCCAGG TTCTTCGCGA GGAGTCGGAG TCAGTTACGG AGCTGAAGAC
     1801 TGTGTCTGGA GGCCGGTTAC CGGCAGGTAC GCTTATGCTT GGTGCCGAGG GTATCAAATC
     1861 TGCCATTTCC ACTTTTGAGG ATGCGCGAAA GGTTGATTTG CAGAACGAGC GGTTGCCGCC
     1921 GAGTCACGAG GAGGTGGTGA AGCAGGCGGG GATCGAAAGA GAGGAGGCGT TTAAGAAAGC
     1981 AGCCAGGGAG GCCGATAATG ACAAGAAGTT GCAGCAGTTG TCGAGAAGGT TGAGTACGGA
     2041 TCGGAAGAAG GGGAAGGTGG AGGAGACTAG GGAGTAGACT AGGGAAGAGG ATGTTTTTTT
     2101 TTTTAAGAAT TGTGGCTATA GAGAATATTG TTTAAATGCA GCCTATGCTT TTGTCTATTT
     2161 GGATGCTAGA TATATGAACA ATACTTGTGT CCGTCTGTTT ATCTATACGT TTCTTGTGTT
     2221 GCTTTTTTTT TTTGTGTCTT GTTCTCCCTT CTTCTATACT CGGGCAGTAT TCAACATGAC
     2281 AACTCCGGCC TCAAATTCCT CCTCGGCCTC CTCACTCTCG CCAAGTCCAT CACCAATAAC
     2341 AACCCACCAC CACTCACTGA CACCCAACCT GCCATCCTCC CTCATCACCA ACACCCCCAC
     2401 ATCCAACGCC CACTTGACAA CCGCCTCGAC ATCCCCTCCA TCCACCAGTT CCCGCAAATC
     2461 CATCTTTACC CTCCCCCTGC TCATCCTCCC GCGCACCGCC ACCCCAAAAC AGACAGCCCC
     2521 GAGCACCCTC CGCCACATCT CCATGTTCAC CTCACCGAAA AAGTCTGTCC AGAAGTACAA
     2581 GAGGCCGCCC GGCCCCACGG TGGGAATTGG GGTTGTCCGG GCCCTGTGGA GAATGGGGAG
     2641 GGCGAGAGGG TTTGTGAAGG AGGGTGTCGG GGTAGCGTGG AGGGAGAAGA GGAGGAGGGC
     2701 TTTGGACATT TTGCGGGATT CATAGTTACC GGGGTGGAAG CCGCGGGGGA TATCGGGGGG
     2761 ATCGGGGGGG AAGAGAGAGA GATGGTTGTG GGTTGTGAGG TTGATAAGGG CCATGACGGC
     2821 GCCGTCGGGC ATGAGGAAGG GGACCTGGAA GGTAGGCGTG TCGGTGTTGG AGTTGCCGTG
     2881 GGATGCCTTT GCAAAGGCGC GGTCGAGGAC TTTTAGAAAG GTGTTGGCTT CTTTGAACAA
     2941 GGGAAGGCGC GAGGCCTTTT CGAGTTGGCC GCGAAATTGC TTATTGAGCC GCCAGATGCG
     3001 GTCGGTTTGC CCGCGGACCT TTCCTCGCGA GATGACGTGG TCGCGCGTCA GACTAGTGAC
     3061 GGCCAATTCG AGAAGGCCCG AGACCTGGTT GGTGTTGCGG GCGGGGGATA GTGTGAGGAA
     3121 TTTCTGGATG ATGGCATCGG GGGTCCCTTT CGTCCCGGGG GTCCAGGCAA GCGAGCGGAG
     3181 CCAGGAGCGG GCAATTTGCT GCGGGGTGGG ATGGGAGGTG TGCGTGGGGT CCCAGCCGGA
     3241 GGTTACGTGT GTAACTTCGC GGGGGCCGTC CAGGGGGATG GCGCTGGCAC AGCGGGTGAT
     3301 GGCTTCGTAG CGGCCAAAGA TGCTGGTGCC GACGCCCCAG TAAGCTTCTC GCCAGCCGTC
     3361 GTCCTCGACT CGGCCGCCAA GTTCGAATTC GTGCTCAAAG GCATCGCGGG TCTTGGGCAG
     3421 CGGCACGCGG TCTTCTTTGT GGAGGGAGAC GGTCCAGTTG ATGACAGCGG ACCAGTCGTA
     3481 GGAGGAAAGG TCGTCAAAGT TGATTTCAGG GAGGACACCA GTTTTGTAGG CCTTGATGAA
     3541 GGCGGTCTGG AAGCGTTCGG TGAGCGAGCA GAGGATCGCC GAGTGGTCTT TGAGTGTCCT
     3601 GATCCAGAAT TTGCGGAGAG TGATGAGCGA GAGGTTTGGG AACAGGTTCA TGATGATGGC
     3661 CCAGTCAATA TTCTTGTCCG TTCCGCCGGC GAGAACACGG ATGGAGACAA ACGCCGCAAG
     3721 CAGAGCATCG TCTAGAGTGC CTCGGTATGG ATGCGGCAGA TTCTTGTGAG CTTCCTTCTC
     3781 GGCATCGGCA TCGGCGGGAA GCTCGGACAT GGTCCGTTCT GTCATGACTC CAGAAATTTT
     3841 ATTCTTGACA GAAAAGTCAC CCAGGCGGGT CTGACCTGTG GCCGGGCGGC CCTGCTTCTT
     3901 GGTCTTGGCA ACGTTGACAC CGGGAAGAAC CGTCTTGGTC GGCTTCTCTA ACACCATTGT
     3961 TTTGACCTTG GGCGGCGCCT TAGAGCGCAG AGAGACGTTG GGATACCGTG AGAGAATGCG
     4021 ATAGGTTTGG ATAGCTTCGA GATTGGGCAA AGGTGGAGCC GTGATGATCG GGGGAACTGA
     4081 TGGCCCGGAG GGATCACTGG GTGATTGAGG AAGCATTGCG TAGGGAAGGG CGCGTTGCCA
     4141 GAGGGTTTCG GAGAGAGGGT GGGAGAGGGT AAAGGAGGGA GACTCGAGGA AGTAGGACAA
     4201 AGGGAGCGGA AGCCATTCGG ATGAGACAGT GGGGGCAATA GAAGTGATTG GGGCAAACTC
     4261 GACCTTGAAC TTGGGCTCCG GAGAAGGCTC TCGAACGACA GGAGCCGTTG ACGGAGCGGA
     4321 AGTTTGCGCC TTTGTACCGA ACCCTTCAAA GAGTCTGGGA TCAATAGCAT CATTATCAAT
     4381 AATATTGTCC CCATCAATCT CCCCAAAATC CTCTTTATCG ATTTCGTCTT CCTCCATTTC
     4441 GTCCACTTCT AACCCTTCCT CCCCGTCCCC AAGCCCCTCA TTGACACTGA CAAAAGCCAC
     4501 CACCTCCTCC CTCCCCAGAA ACTCTACCGC CTCAGCATTC CCCCAAACCC CCTCGTCCTC
     4561 CTCAATCGCC ACCCGTGCCC TCTTCCCACC ACCGCCGAGA TCCTGCCACC CAAACACCCG
     4621 CCGTCTCTTC CGTCCCAAGA CTCTCATTCC TTCTTCTTTG ACCTTCCGCT TCTCCTCAAC
     4681 CTGTCTCCGG TACAGCGGAG CATCGAGAAC CATAACCTCG CCGCCCAACG CCCTCTTTCG
     4741 TCGTGTCAAC GGTGTTGCCA CCGGCGTGGC CGATCCATCC GGCAGCACTC TCGGGGCAAA
     4801 CGCTGGCGGG ATGTAAATCG TCGGATACAC CTTCTTGATC TCATTCTTCA GTCTCTCCAC
     4861 CACAGCTGCC TGCTTGTCCA ATCTGCCCTC CACCAGGATA TGGCATCTAG TGTTACTTCC
     4921 TTGTGAATCC TTGAAGCCGT ACGTAATCTC CACGACCTGC TCGCCATTTC CGCCCCGGAC
     4981 TCGGCTGCAT TCTTTGGCTG CTTTCAAGGA GAATTCGTAG GGCGGAGGAG GATCGGAAAA
     5041 GTGCTTGGGC CACAGCTGAC AGATGGCTTG CCACATGCCG ACTTTGGCCG GGAATGCACC
     5101 ACCGTTGACA CGGACGAGAT AGCGGATCAG TTCTTTTGTG CGGCGCAGCT GGATGGCCTC
     5161 GGGCGAAAGT GTGTCCATGT TCTTGATCGG AGGCATAGTA AATTGCGTGA TCTCTATGGG
     5221 TGGTGCAGTA TAGTTGATCG TTGTAGTCAT CGGGATGTGA ATCTGCGGAG CCGGTGTACT
     5281 GGGCCGGGTA GACGGTGTCG ACGGGGGGTC CGCAGTCCAC TCATTGCGAG TTGATGGCTG
     5341 CGACATATCA AGAACTTTCA CAGGATACAC CGACTTGTCT CTCCTTGGTG TCTCCGGCGG
     5401 CGCCATACTC CCCACAACTG GCGTCTGCGT GACTGGTGTC TGTGTCACTG AATCTACCAC
     5461 CGGCGTTCTT GCCCCACTAT TCTGCAACAT TATCAACACG TTCGGCCGAC TTGGCGTTTC
     5521 AGGGACAGAT GGTGTGTCTC TTCCCCTGCT TAATGACTTT CTGCTTGCCT TCTTCCCAAC
     5581 CGATCCACCT AACAGCAGCG GCGAGGGCGC AAGAGACCCC AGAGTGACAT TGCCGGAAAC
     5641 TCTAGATACC TCAAAGATCT CACCCGGCCG CAATGAGCGG AACCCACTGG CACCGGCGAC
     5701 CCGCGGTGTA CGTACAGAAT CAGCCTCCTT ATCCTTTTCA AGAATGAGGC CACCGCGCAA
     5761 TTTCGTTGTT TTCCTCGGTG CCCCGTCGCC CGACTCTTTA TTTTCCTCAT CCGCAGCACG
     5821 ACGAACACCC GAAAGTCTAG ACCTCCTTGT CTCCATCTTG ACAGAATCAC CTTTTTTCGA
     5881 GGCATATGAC ACCTTCTTGG GCGTGATGGG CTTGTCTTCC CAGTTGGGGT TACACCGGGT
     5941 GCGAGACTTC GTCTGATGAT ATTTGAGGCC AAGGTCGTTT TTCCAGGTAC CATCACACGT
     6001 GGGGCAGGTG TACAAGGCGT CCGAGTCTGC TTTCTTGCCA GGTTTGAGAC CGCAGGACTT
     6061 CTTGCTTGGG GTTTCGGAGA GGCCGGAGGT AGCATCGGGG ACGGCAGAGA GGTCTATTGC
     6121 ATTAACATCC GCCGAAACTT TTGGTAACAA AGACGAATCC GAGACGGTTG AATCTACTAC
     6181 CGGTGCTTCA GAGGCTGTCA CCCCGGGAGT AGGCATGGGT ACTTCATCTT CCACGGGCAT
     6241 CACCTTTCTA GGACGTCCTC TGGGTTTCTT GAGAACTTCC ACCACTTCCT GCTCGCCACC
     6301 CTGATCCAAA ATGACCACCT TCTCTTTTGT CTTCCCAGGT CTCCCTCGCC CTCTCTTCTT
     6361 TCCCTTCTCC TTCTCCTCTG TGATTATCGG TCCTGTAAAC ACTCTAAATC CATACTTTAG
     6421 TCCCGGATCC GCTGCAAGGT CTTCCGGCAT AACAGCCGGC TCTTCAATAG GTTCTTCGGT
     6481 CTCCCCCTTC ACAGTACTTT GAGGACGATA CCGGTACGTA GTCGTCTTTC CATTCCGTGT
     6541 CAGCTCTGCC CTAACAGCAA GATGCAGAAG CCCCCTTTCA CTTTCCATCC CACCCCTCGC
     6601 CACCCCCGCC GACGCATTCG CCACAAACCT GCCAAAACTC GGTGCTAAAA ATCGACTCGT
     6661 CAATTCTGTA TTCGTCACCC CCGTCTCTCC CGCCCTCAAC ATCGCCTCCA ACAAAACATC
     6721 CTGAAACGGC ACATCCGGAT TCCACCGATA CGGCGAAACC ACGTTGTTCT CCCTGCTCTT
     6781 GCGTTCTCCA ACTGGCCGCG ACTCCTCCTC CTTGATCTGC TGTTTCCGCG TCTTCTTGAC
     6841 CTTCTTGGCC GACGACGAGA GGAAAACGGA CCAACTTTCG ATGCTGGGAT CTTCGACAAA
     6901 TTTGAGGCAG TCGCGGTAGA CGCGGTTGTT CATAGAAGCT GCAACGAAAC GGAGAGCCCC
     6961 GACTTTAACG AAGAAGCGGC AGCTGCGGGC CATGACGCGC ATTTGCCAAC GTTGGTGTTG
     7021 GATGCCAAGT TTGCTTCTCA AGTCATCGTA ACGTAGGACG CCGAACTCCT TTACCGTCGC
     7081 AACAATCGTT TTGCCAAATA AGAGATAGTC AATAGCCTCG CCTGTCCAGG CGGCAGCCCA
     7141 TGGCACACCA TCAAGGTTAT CGGTCTCAAT GGCGCCAGGA AGACGGTATT CAGCGTCGCC
     7201 ATCGGTACTC TCGGGAATGG TGTTTTGTTC CTGTAGAAGT GGTGGGGCAT ACCGGCGGAG
     7261 CCAGAGCTTT GATGTTTTGG TGCCGCGGAC GAGGGTTGCG CGCTTCTCAA TGTATCGTTT
     7321 CTTGGCCAGA GCGTCCGTCC GTTTCGGCAA CGACCGTTTA TCTTGCCCCG TTAGCCGGCA
     7381 CAGGTCACCC TGGATGATCC CTTCTTCACG GGTAGACGCA ATGCTTACTA GGGCTTCCCA
     7441 TTCAAACTTG GAGACGCGCT TCAGATCAGG TGCATGCCCG GCGATGGCCT TCCACATAAT
     7501 CTCCTCCGCC ACGAATAGCC GGGGCCTGGA AGCCTCGGGG AGAGCTAAGA GAGTAGCAAG
     7561 GGAAGTGGTA GGATGATTTG GTGGTGGCTG AAGGGTAACT GTGGGAAGAG AAAGGAGCCA
     7621 GTGGAAGATG AGCCCGGCAG GCGAGCTAGA GGGAGATGAC GGGGTGAGTG AGTTGATAGT
     7681 TTCAATGAGA TCGGTAACCG CACAACCTAG CCTTATCAGT ACGCATACTT TCCAAAGAAT
     7741 CGGCGGGACG TACCTTCAAA CCCAGAGGTT GCGATCCTCA AGATTAACAC CTCGATCAAA
     7801 CTTTCCAAAT CATACGGCAT TTTGTCTCGT CTTTCTTCGT CTTCTTATAA TAAATAATAC
     7861 AAACACTCTT TGACCACCAT CTCCATCCGG TTAGAATTTT GTGTCTTCTA TCCTTTGATT
     7921 CAAAAATGAT GTATATATCT TTAAATAATC AAATTAAAAC CAGCAATTCA CTTCGGCGCA
     7981 TAGCGGGTGT CCAGTTTTGG TCGTTGTTGC GATGCGCGCA GTCAGGTTGA ATCACTATTG
     8041 AATTATTGGG AAAAATAGAA AACTTTACCA TGGTAGGGAT TCGAATCTGC GCCTTGTTGG
     8101 AGATTTTTTT CGCGCTAGCG GAGTTTAAGC GCAAGCGCAG TAGACTCATC CCGCGGCTGG
     8161 TGCAGTTAGG GTCAAGCGTC TAAAGTGCGT CTAAAGCAGT TCTGTTTGAT GACTAATCAC
     8221 AGCAATCTCA AGCATAAACA TATGATATCC GTATATGGAG CTCAGTGACG TAACAGTATT
     8281 GGGTACAATG AATCTTTCAA ATGATTGATA ATGAAAATGC TAAATTTGCA ACATTCAAAC
     8341 CCGGTTCTAA CATTGACTTC TGTGCTATTT GTTCATTACC TATCGATATG ACTTGCATTT
     8401 AGCCAAAGTC CAAAGCTTTA TTAGGGTGGG AACCCTACTC GACTAGGACT CATTACCATG
     8461 ACGCCGTCAG TTCCTGTTAG CGAAGTCAAA GATTGTGCTT AAAGTACAGC AAACTGATGG
     8521 CGTTTATCTT TAGTCTTGCT ATTTCCCAAT TTCAAGCTCC CGCCTATCTT TGTTGTCCCT
     8581 GCGTTGCCTT TGCGTTGTTC TCGGTCGAGA TCGAGTCCAT CCCTGCCCCG GTCGTCGTCA
     8641 CTTATTCCGT TTTAGGAATC ATTGTTCTTA AACTTGAATG CGATAAAAGT GGGCCCACGG
     8701 CCATTGACAC CGGGACAGAC ATGGGGTGTA AACCATTGTC AACGGTGAAA GCGGTTGGTC
     8761 AAAGACCAAT GCGAATAAGT TATATATTAG TGATATCTTG GACAATGTCT TAATAGAGTC
     8821 GATTACTGGG TAATTATCAC AATTGAGTAC TGGGGCAGTG GCAGGTGATG CGATGGAGCG
     8881 ATCGGGGCGT GGAAGAAGAA TGTTAGAGGC TAGACCCTGA TACGGCCATG ACCACAATAT
     8941 AATTCAATCA TCTGGATTCG CTGGATTTTG ATGATGGTAT TTAAATATGA TATTTATTAA
     9001 AACAAAGACT TTGCTGAAAA CTACCCAAAT CACATGGCCT CAATGACGCC CTAGACTATA
     9061 GGTTACACTC AGAACTCTGA TCAAGATTTG AGGCAATAGC TAATCGGAAC AACATCTGGC
     9121 CTTCCTGCCA ATAGCCACAT TTGAAAGTTC TTCTGTTATC AAACGCCATC TGCAAGTGCC
     9181 CATAAACCAT CAAACCGCAT CTACCAATAT TTGTATCATC AGCCCTGTGG CCACTCCGGC
     9241 GCAAAGTTCT CCCTTCAGAT CGGGCTGACA GTGTACTATA CCCAATAGAG TAACATGATT
     9301 CCCATTTAAA AGAGAACAAT ATTAAGAGTT TGGGTCTGGT TGTAACCGGA AATAGAATAG
     9361 TTGTCGTTTG AATGGGTGGA GATTTGTATT GTTGTGTGAC GATATGATTT GGTGAGAGAA
     9421 GAACAATATT AAGGGAAGTA CCAAAAATGA GAAGTCAACT TAGATAGTAA CATTATGAGA
     9481 CTGGGAAATA GAGAAGATAA TGACTTTTTG GTAGATTGAA TGCAGACATC CAGTGTCGAT
     9541 GAAAGCCACA GTGGCCCTCG TAGCCATAGT TGATGCGTCA CTGGTTATGT TGCCCATGCC
     9601 CATCATTCTA CTCGCCAACA GGAGCCACAC AGCCCAGCAA CCGTTGCCAA CCGTCGTAAA
     9661 ACACATAGAA ACTCCTGGTA TCCACCTCAG GCATCCAACT CTATAAATAT ATCCTCCTTC
     9721 CCCCATCCGA TCCACCTCTT CTTCTTTCTT TCCTTCCTCA TCGTGCTCTC ACATCAACCC
     9781 AATACTCTTT ACATAAATCA CTCTCTTCAT TCACTTACCA ACCACAACTA CCAACAAACA
     9841 ACCATCACAA TGGCCTCCGT TAAGAACGCC ACCTCCGCTA CTACCCGCGG CGCCACCTAC
     9901 AGTCCTGATG CCCAGGGCTA CTTTGTGAAG CGCTCCAAAG CTTACAACCC CGATGCTCAG
     9961 GGCTGCATTA TTATGTAAAA TGATCAAATA ATCCTTTGGA CTGACGGTCT TCTCTGGGTT
    10021 TTATGAGGGA TAAATATCTT TGGGGATCGC TTTTGGTAAG TTTTTTCTTT GGCTTCTACT
    10081 CACTTGGGGC TTCTTAGCGG CTCCATCGTG ATCTATTTGA CACAATACTA ACATTCTTCG
    10141 CCTCTCCCGA TAGAGAGCTG ACAAAGTGCC GCCTCACTCC GGTCTTTTCT TTCTTTCTTT
    10201 TTCCTTTCTC TTTCTCTAGC GCCTTGAATA GGAAGTCTCA AGCTGGGACG ACAGCTTGAC
    10261 AACTCTCCTT CTTACTGTTC TTGGAAGCTA TTATGAGTCA TGACGTCCGA GTCACCATCC
    10321 ACTGGGCCTA CGAGATAGAT AACTTCCCTC TCTGGCATCT TGCAATTAGA TGGTGTCGGG
    10381 TATCTTATGG GGGGTGAGCA AATGTTAGAT TTATAGCTGA TCAATACATG CGGTTGCTTG
    10441 ATAAATATTT GGAAACCAAT TGAATACGCT CGTGAATGTT TATGGAAATG TTTTTTTGTG
    10501 TAGTTTTAGA TACAGTTATC GTGACTAAAC AGGAAAGGTA ATTGCAGAAT TTGCGGATAT
    10561 TTGTTTATAT GTTGATACTC GCACCTTCCA CATGAACGCT TGATCAAAAA TTTCATGTCA
    10621 CATGGGCGGT AACTAATATA ATAGATATGC TATATACATG GTATTGCCTT TCTTTACACA
    10681 CGAACGACAA ACTCACGAAA TCGATAAGTG GACAGCATAT ATCTTGTCAC TTGGTTGCAT
    10741 CTAAATGTTT TTCTTGATGG ACCCACAATT TCAAACCAGT TCCGTTTCCA TTTGTGCTAC
    10801 TTGATCTCAC ATTCGATGCA TGAACATGTA GGTATGCTAA GATCTTGCAG CACCAAACGT
    10861 TATACGACCA AGATATCCGC AATCTAGCCG ATGCTGATGT CGATGATTGA AACGGCATGA
    10921 TAACAAAGCA TATTACTTGA ACCAAGCAAT TCTGTGACAA TGACAATATA CTTGACATAC
    10981 GACCTTGAAG ACGTTGTCAC CTCAACCAAA TCTAATTACC ATCGGCTTAT TGCAAAGAAT
    11041 GACTGATAAA CACATACCAA ATATATTTTC AAATGATGAA GTTACATGCC CAACTCATTC
    11101 TCAATTAGTG TTGGCACGAA TCTGAAATTT TAACTTCGGC GCTGGAACTC GTTATCAGCT
    11161 TCCTAGTCTA TCAACAAAGG AACTGTAGTA TCTTAAGGGA AGAGGGAACC AATGCAATTT
    11221 ATGGTTTGAG TCGTGGTTAC TAAGTCATCA AGGATTTGCC ATGCATAAAC ATATGAAGGA
    11281 CCCTATATCC CGTTTCAGCC CGAACCTTCA TCATTTACAT TCGATTACAT CATAACCTTT
    11341 TGACAAAAGG ACATTATAAA ATATCAACCC CCTCAATCTA TATAGTCCAA GTTGTCCCTC
    11401 TAAAATTCAC ATTGCCTATG ATTATATGAT ATCGCATGGC ATTCACAACA TAGACATAGT
    11461 CACCTGGCTA CTTACAGATT GTGAGCATCA TAAACAATCT TTTGTTTTTG GGGAGACTTA
    11521 GAAATGACCT TCCCATATTT TATCACTCGG CTTCATCCCC TTCTCAATAC CCGGGGCTAG
    11581 ACACAAGGCC CTCTCCGCAT CTCCAACACC CTTCCCTGCC AACTCATCCC CTCTCACCAA
    11641 GAACTGCATT GCCATACCAG ACTCTGCATG CCAAAGATTA TGGCAGTGGA ATGCCCAGAC
    11701 ACCCGGGTTA TCCAACGTCA CTCTGACCAA GACCCACTGA TATGCTTGAA CAGTAACAGT
    11761 ATCGCGTAGC ACTGGATTAT TGAGCGCTCC TGTCCGTTCC AAGAACTCGT CCAGTTCCGG
    11821 GCCTTTTGGT GGATAACCAA GAGATGATTC TGCAAGAACC CAGAATTTGT GGCCATGGAG
    11881 ATGGAAAGGA TGAGAACCGT CGTCAAAGTT GTTGATGGCA ATGTCGACGG TTTTGATACC
    11941 TCGAGTTTGC ACTACAAACT CTTTGCTCGA GTCAAATAGC CAGTTGTTAA CGGCGTAGTT
    12001 ATCGCCATGG TCATGTTTGG TGTCGGTGAT CTCTGAGGGA AAGGCAAGGG AAGAGGCATC
    12061 AGCCTCGAGA ATCCGGTTCA GGGTAGGCGA TGACACATTC ATGTGCCAGG TGGACTCATT
    12121 CATGAATCCA CGAGCAAGTG TCCAGTCGCC GATGTGGAAA GCTGCTTTAA TGTGCAAGAG
    12181 ACCGGAACTC TCTGGAATGG TCGGCTGAGA TACGGGATGA AACATGGAGG AGTTTAGATC
    12241 TTTACAAACG ACATCAATCG CCTCTGACCA GTCTTTACTT GCTGGATTTT CCATTGATGA
    12301 TCCGGATGGT TTCTTGGGAT CAACATAACG AATTATAGTC TCAATATTTG GCTTCATGTA
    12361 ATCGTTATCG TGTCGGAAGC AATGGGTGAC AAAACGTCCG CGAAGCCAAA AAGCGTCAGA
    12421 TTTCTGGTTA GCGTCCACAA TAATGCTATA GCGTTGAGCA GGCATAAGTT CCAAGCGGTG
    12481 GAACTCTTCA GGAAAGACAT CAGTTCCGTC AACTTCGGTT ACATGGAACG GATGCTCGTC
    12541 GATCTGGACC TGGAAAGTTG CAAATGCACC GGTGTTCAAG ATCCGTAATC TGTGCTTTTG
    12601 ACCACGAGGT AGATGGATTT CGGGATACTT TTGGGCTGAA TCATCGCATG ATTGCCGGTG
    12661 AGGAAATTCA GAGCAGTTGC GGACGCCACG GCCATTGATT AGTGGCGAAT CGGGAACAGG
    12721 TTCTTCGTTC TCACGACCAG GGGCCAAGTA TTCCATGAGG AGTTCTGAAG TAGTGTCTTG
    12781 ATAGTGGTCA TGGAACATGA GCACACGATC AGTGTCATAC TTGATCTTCT GGAGCTCGGT
    12841 GCGTTCTTTC CGAGTGTGAA CCACCATGGG CCCGAAGAGA CCGTCACTAG CCTGAGCAGC
    12901 ATGATGCGCA TGGTACCAGT ATGTTCCACT TTGATCTGAG ACAGTGAAGT TGTAAGTGTA
    12961 TTGGGTGTTG GGAGCAATGG GACATTGGGT CACTCCGACT GTTCCATCCA TATGGTTCGT
    13021 TCCGTTTTGA AACATGCCGT GGAAGTGTAT GGCGGTGGCA TTGATAGCCT GGTTGTCGAT
    13081 ATTGACAATA ATGCGGTCGT TTTCGTTGAC TTCGATTAGT GGGCCTGGGA ACTGGTTGTT
    13141 GATGAGTATC ATGGGGCGGT AGACGCCGTC AGGGTTTAGG ACGGCATCTG TGATGGTCCA
    13201 GTTGAATTCT CGGATAACTG GGGGGGCATC GTAAGGCCAT AGCGGGTCTA TGACGTAGGC
    13261 GTTCATGTCC CGGATTGTCG GGGTATCTAG TATTGTATCA TTGTGGGATA TCGTCTCTCC
    13321 TTGTTTCAAT ATTGGGATCT TGGCTGATTG TTGGCTATAG TGTAAACTTG ACTCGAAGTG
    13381 TAGGTAGTGA ATGAAGAGTA TTGTTACGCC AAAAGCCAGC AATGACGAGA TGATGGCTGA
    13441 TCCTCCAACT ACTAGCCATT TGTGCCATTT TGGCTGGGAT TTTGGTAGCA GATGTGCATA
    13501 TTTATCGTCG ATTTCAAATT TCTCGCGGAG TGGTGTTGGT GATGATGGTT CTGAGGGCTT
    13561 TGGTGATTGG GGACATGATG GGAAAGATGA GGATGTATCT GAGTGATCGT CCCTTGCGAG
    13621 GAAGGGCTGA TGCTCGAGAT TGTATTCCCG GGACATTATT AAAGCGTTTG GTATTGTCAG
    13681 CAGATGGAAA TTAGAATTGG ATTAAGTAGC TAGTGTATGG TGTGAAGCGC CAATGGCGGT
    13741 CGTACAGTAG GTTATCAAAA ACAAATTTTA TATGATATGG TGAAGTCATA AGATCGATAC
    13801 AAACAAACCT TGAGATTCAA TATTAGAAGA TCTAGGTTAT CAATAAAGAA TAATGAGACC
    13861 ATAGATTCAC AAGGCTCAAG CTGACAAGAG AATTCCGGTC CAGCATATAA CAACCACAAG
    13921 CCCAACGTGA CAAAGCCAAG GTGGAGTGCA TCTAACAACC CTCAGCAAAA CTTGGGGAAA
    13981 ACTAAAATCT GCCCTTATCC TGCCAAAGAG GATGGAGGAT TTCGATTGCA GGGTGATGCA
    14041 TAAAAAGAGA TTTTGTTAAA GCAAGCTCAA CTCCATAGAT AAAAAAAAAT CCCGGTACAC
    14101 GATATCATGG TTAACACTAC CTAATAGTGA GCATCATGGC ACTGTTATTG CACGTTCTGA
    14161 CCACCAAACA TAAGCTTCGA AATCCGCCGA CCCACTCGAT GCCTCGCTCT CCTCGTCAAT
    14221 ACATCGTGGT CGAGAAGAGA GAAAGAGAGA AAGAGAGAAA GAGGGTAGTA TACGTATGTA
    14281 AATGACTATT ACTTGGCATT AAGCCTTTAC CGAAGCCATC TTATCCGTCA TTACACTGAC
    14341 CATGATAATC ATGCCGTCCC TGATTGGCTC ATGTGACCAG CAGAGAACAA TGTGAATGTT
    14401 CCCCAGTCGG TTCGACTTGA TATCAACCAG AGAAGAGAAC CCGCCACTCT CATTAACCTA
    14461 TTAACTTCGT TAAATTGCAA CCCCATATAT ACATTTTGAC AGCCTAAACC CAGTTTCTTT
    14521 GAACCCCACG ACCTGCTATT TAAACCCCAC CCACGTAAAA TTCGGACAAG ACCCTGGTTC
    14581 TGGACTTTGT TCTTGAGATA ATATAATGTA TCAATCAGAT ATCATCCCCG CACCACGTGC
    14641 ATCGATCCAG ACTTCTAATT GCGGAGAACG CAATATTGTT TTGCGAAGCC ATTGTTACTT
    14701 TTTTTTTTCC TTTTTGCTGA TGATTGCATG ATATTTAGCC ACCGAGAGTT TCCAGGCCTG
    14761 AAAAAAGCCA TTAGAAACTA TGTTTATTAG GTGGAATGGC GAGGCAATTA AATACAATGC
    14821 ATCTTTTGGA TAGTGTTGTG CAAATTATTT TTTTTCCGGC AATGGTGGAG AGAACCTGTC
    14881 ACTTGGCATC AAGATTATGA ATGGCTAAGC TTTTTGGGCC AAGCCTTGGC GGCCGGTGGT
    14941 GGTTGCATAA CAGAATAAAT GGGGAATAAA CGGATGAATC AGGTCTCGGA GATTCGTAAA
    15001 AGACGGAAAG ACAATTTAGG GGAAAGAAGT TTAACACAAG ATGATTCTTG ATTAGACAAC
    15061 AAAGTTTGAC GAATATAGTT GTCTCCAGAC TACATGTGAA GATTTTCAGA CTACACATAA
    15121 TTGTTTAAGT TATATGTTAG TGAGGTAGCG TGCTAGACTT TGTCAGCATT CAGCTTACAA
    15181 CCCAAGTATG TACTCCAACA TCTTGAACAG CATCTCTACA AGAGCCTTGA TGATGCCATT
    15241 ATCTCAACTG GATTTATCTA TTGTTATCTG TTTGTTGATA GTCAATGGCG ATTAGCACAA
    15301 ACCTAGGCCA TCCTCTCCGT AACTCTCCGG ATCGCCCCGT CATACACACT GCGACGCCAG
    15361 CCTGGCTTGG TCCAACTAGG CCAACTCGGC TGTTAGATCT GAAATCTTGC TGTGCATATT
    15421 TTTCAGGCTA AGTAAGACTA CTGCATCTCT AACTATATAT TGATAGTTAT TTAAATAAAT
    15481 ACAAAATTAC CTCTATGATG GGTCTTTTTT CTCGTTTTTG CTTCTATCCA TCTTGAATCC
    15541 ACCTCATGGA ACCCGTACAT CAATCCTTTC TCCAGAACCC TCAATCCCAA TAACATATAA
    15601 ATATATAATT CACCATCACT AACGCCAGTA TCTCTCCATC TTCTGTTTCC TTTTATTACT
    15661 CACCCCAGAC CCGACTCCAA GTCTTCACTG ACATTGAACG CCTTTCCTTT CGTTCTCAGC
    15721 ATTCAATACT CTACCATCAA CAAGCACACA TCTTATTATA TATACTACCC TATATAATCC
    15781 TAATAGACAA GATGCAGGTT CTCTCTGTAC TGGCCATTTC TGGCCTTGCC CTTGCCGGTC
    15841 CTTGCAAGTC CCGCCCCAAC AATGGCACCA CGACCGCCGC TACCCCCACC ACCACTTCGT
    15901 CATCCACTGT CTCTTGGGAG TCTGTCTACA CCGAGACTCC GTCTGCTGCT GTTGCCAGAA
    15961 AGGCTGATAC TGCCAAGACC AGCAGTCCTA CCAACCATGT GAAGGGCAAG GTCTTTAACC
    16021 GCTACGTCTC CATCTGGTTC GAGAACACTG ACTACGACAA GACTGCCGGT GACCGTAAGT
    16081 TTGCATCTTG ATACTTTGCC CTGTGTTTGC CTACTGTTTT GTTCTTTGTT TGATTCTAAC
    16141 CCTCCCAAAC CAGCCAACTT CCAAAAGTTC GCCAAGCAGG GCATCACCCT AAGCAACTTC
    16201 TATGCCGTCA CTCACCCCTC AGAGCCCAAC TATTCTGCCG TCCTCTCGGG CGACTTCTTC
    16261 GGCATGCAAA ACGACGACTT CAACCGCTTC CCCCAAAATG TCTCCACCGT CCTTGACCTC
    16321 CTAGACACCA AGACCATTTC CTGGGGCTTC TACCAAGAAG ACATGCCCTA CTCGGGCTTC
    16381 GAGGGCTACG AATATAAGAA CCAGCAGAAC GGCCGCAATG ACTACGTGCG CAAACACAAC
    16441 CCGGGCATCC TATACGACTC AATTACTCAG ACTGAGCAGC GACTGAGTCA GATTAAGAAT
    16501 CTGAGCATGA TTGACCGCGG GGCTTCCCAG TTCCATACAG ATCTCAAGAA CAATAAGCTG
    16561 CCGCAGTGGA TGTTTATCAC GCCCAATATG ACCTCGGACG CCCACGACTC CGACATCACT
    16621 ACTGCTGGCA AGTGGCTGGA TGTCTTCCTG TCTCCTCTGC TGAACGACAC CAACTTTATG
    16681 CAGAACACGC TTGTCCTCAT CTCGTTTGAC GAGAACGAGA CGTACGAGAA GCAAAACAAC
    16741 ATCATGTCCA TCCTGCTCGG TGATGCCCTC CCCAAGTCTC TGCACAATAC TACTGATGCC
    16801 CACTTCTACA ATCACTACTC CGAGCTTGCC ACTGTCGAGG CCAACTGGGA TCTGCCCACG
    16861 CTTGGCCGCT GGGACGTTGG TGCCAACGTA TTTGACTATG TTGCGCAGGG TACTGGTGAC
    16921 AAGTTGCGCG AGTACCAGGA TTTCGATAAG TACTACTTTA ATGTTTCGTA CGCAGGTCCG
    16981 CAGAACACTG TTGCTCGGCA GGTTTACCCG GCGCCTAACC TTGCGCTGGA CAAGTCTGTT
    17041 TCTGGCCGGA AGATTCTGGA CTTGGTTAAG AAGACGTGGG AGGGGACAGA TCTTCCTACG
    17101 TATTACACAG ATACTGTCGA GGTTCACGAT GGTCTTAACC CTCCTGCTGG CTACAAGATT
    17161 TAGAGATGGG GCTTATGTAA TGTAAAGAGG TGTGGAGTTG ATATTTAATA AAACAGGACA
    17221 AGGAGATGGA TGAGATTATA GCACTAAGTT GACTTGAAAA TATGATTCAT GATGTATAGA
    17281 TCATGGCCTA TAGTTTGTAA GCTATCTAGG ATAATGCATC AGTATCTAAA CTAAACCCAT
    17341 CACTCGTTTT CTGCTTTCAC ACAAACCCAC CCAATATGCT CACACGACAC AACGCCACAT
    17401 TCAGAAAAAC CTCGGTCATC TTCAGAATCC CCCAATACCA CCCTTCCCAA CCCCCTTCCC
    17461 CACCGCTACT CCCTCTACGA TCATCCTCCA TCACGTTCCT CGTTCACTTT TTATCTCCAT
    17521 CCCAATCCAG AAGTCATATA TTCATGATAG CATGACAGAC ATCCCATATA TTTAGTATCT
    17581 TTTGTTGCTG ATAGTCCCCG AAAGATTTTG TGGAGTCTGG AGCTAGGGTG AAGAGGGCAA
    17641 AAGCAAAAAG CATGTGCAAG GTGAAGGCGT TGATAGGCTC ACTTATAAGT GTAGCAGGGG
    17701 TTTTCTGTAT GATGGATGAT GGATGAACTG ATAAGTCTTT CACATGCAGG AAATCGACCT
    17761 GCCCGTACCG GTCAACAAAT CGGTCATCAT GAAGTTTTTG CTAACCTTAT TCCCTTTTCT
    17821 TCTTCCATTC TCATTTCAAG TTTTTCTGTC ATCATGCCAA ATCGGCAGAA AAGGTTCCCG
    17881 AATCTTTTCC ATCGTATCAC CCAAACAGAA GAAACCCCCA CGTTAGGGTT CAACCCATAT
    17941 CCGACAAGTC TACAACCCCT GTCAAATATA TTCTTGATTA TATCGTCTCT CATTTGTCCA
    18001 TCTCTCTTCG CACCTTCCCT CTGCGGCTGT TTTGCGCCAA GCATAGGAGT CAGGTCCACT
    18061 TGCCAAGAAA CGGGAGGGTC CCCCTGGGAA GGAGCGACGT CAGCCGTTTT AAAAAGAAAG
    18121 AGCAGAATAG AAAAAGAAAA AAAAGGAAAA GGGCAAAAAG AGTGAGAAAG TCGATGACGG
    18181 GTCTTCTGAT GATATTCTAG GTGCTCGAAA GTCGAGAGTT ATGGGATTTA GTTTACATTA
    18241 CAAGAAACTT TTGGTGACTA ACAATAGTAA TGTAATGAGA AAAAGGGATT GTTCCTGATT
    18301 ATGATAGCAT GTGCCCATTC TCTTCGCCAG GAAAGCCCAC TCATTCAAAT CCTAGTGTTA
    18361 CATATACATT TCAAAACTAA AGACACCCCC CATACGGACT TCTTATTGAC ACCCTACGCT
    18421 TTTTATAATT CCGAATTTTT TGGGTTGCTT GCGCGGCTTC GTCCAAGCCT TGAACGCTAT
    18481 GGAGACTTAG CATTCTCGGG GAGGCGCGGG ATGGCCTGGC TGAGTGATGG GGAGGGTCGC
    18541 GGCTGTTTAG CGCGGTTTCC GATGATGAAG TCTACGCTTT TTTTTGGCAT TTGGAGAGTG
    18601 AAGTAAGGTG TTTACGGATA GTTACAGATA TGTCAATATG AGTGCCAATG ACTAAATTAT
    18661 GGATGGAAAA GGCGTAGACA TACAGACACA GCCAGTAATA CCTTCCCAAA GGAGCCGTCA
    18721 TAGAGTCTAG TCAGACACGC CTTTGCAACC CATATTATGA GTCGTCATCG GCACAGCATC
    18781 CATCATATCC ACATAAGCCC TCTTCTTCCT TCCTGTCCCC CTGCCATTCT CCCCTCCCGA
    18841 CGAATCACAG CCTGCTTATT CCCCCCTTCT CCCATTCCCA CATGAACACC CTCGTTACAG
    18901 AAGTTTAGAA TGTTTGTGTG CTTTGCTGAG CTTCTCAAGA ACTCGTTGCA AATTCACAAG
    18961 ACGTTCTTCT TCTTCTTCCC CGTGCATGAG GATCCGAATT TCCCGATTTG AGAGGGGGGA
    19021 GAGGTTGCTT TGGGGTTTGC CCGGGCCTTT GACCTTGGTT TGGACCTTGC AGGCTGGGAG
    19081 GATTCACGGG GGGTGTGTTT CTTAGTCTCT AATAAAAGAA GTCTCCGCTC GAGGTTGTCC
    19141 GGTTTAAATA TACTAGTCCA CCCCGAAGAG AAAAAACGTG TTGGTCTTTT GTGGTTTTGG
    19201 AAGTTATGCT ATTTACACTT TGATTCTTTA GGCCATTTGC TACACGGAAT CAACGTTGTA
    19261 GTTTATGATC TTGTGTCGTT CTTTTATTTT TAGCTAACTA TATACATCGC TAACTTACAC
    19321 CTACACAATC GTTAAAAATT GTCCGAGTCT ACATCAACAC TAGCCAAAGT GCCTCACATC
    19381 ATCACAAACT CATTCTTTAA CAAGCATTTA CAATAACAAC CCCAAACACA CAACTCCCAA
    19441 CATGTCTTAC TATAATGACG AGCCCGAACC CCTTTCCATC TCCCACTTCA TCTCCGACTT
    19501 CACCCTCGGC TTCTCAGATG GCCTCACCGT CCCCTTTGCC CTAACCGCTG GGTTGTCCTC
    19561 CCTCGGCGAA ACAAACACCG TCATCTACGC CGGCCTCGCA GAACTCTGTG CCGGTTCCAT
    19621 CTCCATGGGC ATCGGCGGCT TCCTCTCCGC CCGTGATGCC CTCCAGGAAT CTTCTTCTTC
    19681 CCCACCATCC TTACTATCAC CCTTCTCATT AGTCTCCTCA TCAACTGCCT CCGACGATGG
    19741 CCGCGACGAG GAAAAAGGCC TAATGGTTCC GATCCGCCGG GACTCAGGCG ACTCCCACTA
    19801 CTCCCTCGAA GGCGTCGAGG GCGACCGCAT CATCAGAGCG TACCTTGGCC CCCTCGGCCT
    19861 CCACTCAGAT GACCTTGATT CCATCGTCGC CAAGATCGCC ACCCGCGGCC ACACCCACTC
    19921 GACCGCCCGG CGCATTCAGA ACCACCTCGA CTCCCCCGGT GCCCCCAACC CCCCACTCCT
    19981 CACCCCTATG AAATCAAGCC TCGCTATTGC CCTTGGCTAC CTGACCGGCG GGCTTATCCC
    20041 GCTCGTCCCA TACTTTTTCG CTACCACTGT TGCCGTGGGC ATGCGGTGGT CAGTTTTCTT
    20101 TTGTGTCTTG GCACTCTTTA GTTATGGGTC AGGGAAGAGT TATATGCTTG GTGGGAAAAA
    20161 GGATACCAGT AAAGCTGTGT GGGAAGGGCT CCATATGCTC ATTATGGGCG GGGTGGCAGC
    20221 GGGCATGGCG GTGGCTTGTG TCCATGTAGT TGAGGGTATG CAAAACAGTG CTGTCTGA
//
LOCUS       A.xylebori_A_pheromone     22690 bp    DNA     linear   PLN 16-NOV-2017
DEFINITION  Ambrosiella xylebori strain CBS 110.61 scaffold_2, whole genome
            shotgun sequence.
ACCESSION   PCDO01000003 PCDO01000000
VERSION     PCDO01000003.1
KEYWORDS    WGS.
SOURCE      Ambrosiella xylebori (unknown)
  ORGANISM  Ambrosiella xylebori
            Eukaryota; Fungi; Dikarya; Ascomycota; Pezizomycotina;
            Sordariomycetes; Hypocreomycetidae; Microascales;
            Ceratocystidaceae; Ambrosiella.
REFERENCE   1  (bases 1 to 3146953)
  AUTHORS   Vanderpool,D., Bracewell,R.R. and McCutcheon,J.P.
  TITLE     Know Your Farmer: Ancient Origins and Multiple Independent
            Domestications of Ambrosia Beetle Fungal Cultivars
  JOURNAL   Mol. Ecol. (2017) In press
   PUBMED   29087025
   REMARK   Publication Status: Available-Online prior to print
REFERENCE   2  (bases 1 to 3146953)
  AUTHORS   Vanderpool,D., Bracewell,R. and Mccutcheon,J.
  TITLE     Direct Submission
  JOURNAL   Submitted (26-SEP-2017) Cell, Microbial, Molecular Biology,
            University of Montana, 32 Campus Dr, Missoula, MT 59801, USA
COMMENT     ##Genome-Assembly-Data-START
            ##Assembly Method        :: AllPaths v. 48777
            Genome Representation  :: Full
            Expected Final Version :: Yes
            Genome Coverage        :: 141x
            Sequencing Technology  :: Illumina HiSeq
            ##Genome-Assembly-Data-END##
FEATURES             Location/Qualifiers
     Transcript      1..573
                     /score="0.1"
                     /source="AUGUSTUS"
                     /g9.t1
     CDS             1..573
                     /source="AUGUSTUS"
                     /transcript_id="g9.t1"
                     /gene_id="g9"
                     /score="0.1"
                     /frame="[complement(29332..29334): 0,
                     complement(29335..29904): 0]"
                     /label="Reductase"
     gene            1..573
                     /score="0.1"
                     /source="AUGUSTUS"
                     /g9
     Single          1..573
                     /score="0.1"
                     /frame="0"
                     /source="AUGUSTUS"
                     /transcript_id="g9.t1"
                     /gene_id="g9"
     source          complement(<1..>22690)
                     /organism="Ambrosiella xylebori"
                     /mol_type="genomic DNA"
                     /submitter_seqid="scaffold_2"
                     /strain="CBS 110.61"
                     /isolation_source="wood"
                     /host="Coffea canephora"
                     /culture_collection="CBS:110.61"
                     /type_material="culture from isotype of
                     Ambrosiellaxylebori"
                     /db_xref="taxon:44383"
                     /country="Cote d'Ivoire"
                     /collection_date="Sep-1961"
     Transcript      2702..4498
                     /score="0.83"
                     /source="AUGUSTUS"
                     /g8.t1
     CDS             join(2702..2861,2943..4498)
                     /source="AUGUSTUS"
                     /transcript_id="g8.t1"
                     /gene_id="g8"
                     /score="0.83"
                     /frame="[complement(25407..25409): 0,
                     complement(25410..26962): 2, complement(27044..27203): 0]"
                     /label="Serine/threonine-protein phosphatase 2B catalytic
                     subunit"
     gene            2702..4498
                     /score="0.83"
                     /source="AUGUSTUS"
                     /g8
     Initial         2702..2861
                     /score="0.83"
                     /frame="0"
                     /source="AUGUSTUS"
                     /transcript_id="g8.t1"
                     /gene_id="g8"
     intron          2862..2942
                     /score="0.83"
                     /source="AUGUSTUS"
                     /transcript_id="g8.t1"
                     /gene_id="g8"
     Terminal        2943..4498
                     /score="0.83"
                     /frame="2"
                     /source="AUGUSTUS"
                     /transcript_id="g8.t1"
                     /gene_id="g8"
     Transcript      complement(4667..10233)
                     /score="0.4"
                     /source="AUGUSTUS"
                     /g7.t1
     CDS             complement(join(4667..8963,9042..10119,10167..10233))
                     /score="0.93"
                     /score="0.8"
                     /score="0.46"
                     /source="AUGUSTUS"
                     /transcript_id="g7.t1"
                     /gene_id="g7"
                     /frame="[19672..19738: 0, 19786..20863: 2, 20942..25235:
                     1, 25236..25238: 0]"
                     /label="B-block binding subunit of TFIIIC"
     gene            complement(4667..10233)
                     /score="0.4"
                     /source="AUGUSTUS"
                     /g7
     Terminal        complement(4667..8963)
                     /score="0.46"
                     /frame="1"
                     /source="AUGUSTUS"
                     /transcript_id="g7.t1"
                     /gene_id="g7"
     intron          complement(8964..9041)
                     /score="0.85"
                     /source="AUGUSTUS"
                     /transcript_id="g7.t1"
                     /gene_id="g7"
     Internal        complement(9042..10119)
                     /score="0.8"
                     /frame="2"
                     /source="AUGUSTUS"
                     /transcript_id="g7.t1"
                     /gene_id="g7"
     intron          complement(10120..10166)
                     /score="0.93"
                     /source="AUGUSTUS"
                     /transcript_id="g7.t1"
                     /gene_id="g7"
     Initial         complement(10167..10233)
                     /score="0.93"
                     /frame="0"
                     /source="AUGUSTUS"
                     /transcript_id="g7.t1"
                     /gene_id="g7"
     CDS             12266..12394
                     /label="A pheromone"
     gene            12266..12394
     Transcript      complement(13926..16064)
                     /score="0.97"
                     /source="AUGUSTUS"
                     /g6.t1
     CDS             complement(13926..16064)
                     /score="0.97"
                     /source="AUGUSTUS"
                     /transcript_id="g6.t1"
                     /gene_id="g6"
                     /frame="[13841..15976: 0, 15977..15979: 0]"
                     /label="Laccase-1"
     gene            complement(13926..16064)
                     /score="0.97"
                     /source="AUGUSTUS"
                     /g6
     Single          complement(13926..16064)
                     /score="0.97"
                     /frame="0"
                     /source="AUGUSTUS"
                     /transcript_id="g6.t1"
                     /gene_id="g6"
     Transcript      18151..19528
                     /score="1"
                     /source="AUGUSTUS"
                     /g5.t1
     CDS             join(18151..18439,18519..19528)
                     /source="AUGUSTUS"
                     /transcript_id="g5.t1"
                     /gene_id="g5"
                     /score="1"
                     /frame="[complement(10377..10379): 0,
                     complement(10380..11386): 2, complement(11466..11754): 0]"
                     /label="Acid phosphatase"
     gene            18151..19528
                     /score="1"
                     /source="AUGUSTUS"
                     /g5
     Initial         18151..18439
                     /score="1"
                     /frame="0"
                     /source="AUGUSTUS"
                     /transcript_id="g5.t1"
                     /gene_id="g5"
     intron          18440..18518
                     /score="1"
                     /source="AUGUSTUS"
                     /transcript_id="g5.t1"
                     /gene_id="g5"
     Terminal        18519..19528
                     /score="1"
                     /frame="2"
                     /source="AUGUSTUS"
                     /transcript_id="g5.t1"
                     /gene_id="g5"
     Transcript      21854..22690
                     /score="0.99"
                     /source="AUGUSTUS"
                     /g4.t1
     CDS             21854..22690
                     /source="AUGUSTUS"
                     /transcript_id="g4.t1"
                     /gene_id="g4"
                     /score="0.99"
                     /frame="[complement(7215..7217): 0,
                     complement(7218..8051): 0]"
                     /label="Putative Vacuolar iron transporter Ccc1"
     gene            21854..22690
                     /score="0.99"
                     /source="AUGUSTUS"
                     /g4
     Single          21854..22690
                     /score="0.99"
                     /frame="0"
                     /source="AUGUSTUS"
                     /transcript_id="g4.t1"
                     /gene_id="g4"
ORIGIN
        1 ATGACAAAAA CTCTCACAGT CCTCAACAAC CGCCTCGACA TCCTCATCGC CAACGCTGGT
       61 ATCCCGTGGA CCCAAGGCCC CATGGTCAAT GGCTCCATCT CTCACGCCAA CACCGTCCTC
      121 ACCACCAATA TTAACGGTAT CTACTACTCC GCCGCCCGCC ACTTCCACCG CCAAAAGACC
      181 GAAAACACCG ACCTTACCGG TGCACCCCTC GCCAACTTCA CCTACAGTGC CCTGGTGGCG
      241 ACGGCGTCAA TGTCGGGGCA CATTGTCAAT ATTCCGCAGG CACAGATGGC ATACAATGCT
      301 AGTAAGGCAG CAGTGGTTCA CATGTGCAAG AGTTTGGCAG TAGAGTGGGC AGGGTTTGCA
      361 AGGGCGAATT CGGCCAGTCC GGGATATACT GTGACGGATA TTTCCAATTT TTGTTCGGGG
      421 GAGACAAAGT GGTTGTGGAA GGATAGGATT CCGATGGGAA GGGAGGGAGA AGTGGGTAAG
      481 TTGAAGGGGA CATATTTGTA TCTGGCGTCG GATGCGGCCA GCTATGTGAC CAGATGTGAT
      541 ATTATTGTTG ATGATGGATA CTGTTTGCCA TAAAGAGCCA CATTCTCTTG TTGATACCTT
      601 CATAGCTTTA TGTAGCAACT GATGAATTAC TGAATAAATG TTTTTTTATT TATTAGAATT
      661 GTTCACACAC AACCCTAACA GTTTCCCTGA TCGTAATAAT AGGGTTGAAT CTAATTATAT
      721 GTTGTGAATT TATGTTGCCT GCCCGTTCTG AAGCTCAGAC CAAACACCAT CTAATCTTCA
      781 AACCCTTTGC ACTGCCTAAC CATTCGCCAA GCGACTGGGA ATCTAGAGAT TGTGGATGCA
      841 GAGGGAAGGA GGGAGGAAGG GTCTGCAGTT GTGGAAGGCT GGTGGAAGGG GGGGCGGATC
      901 TGAGAGGAGG AGGAAGCAGC GGCGGAAGAA TGCGAAGATG TCAATTTTAA TATTTAGACT
      961 AGTTTAAGAA GGGTAAAAGA TAAGTGTGAT TTACTGAGAG GGCTCCTGCG TACCTTACAA
     1021 GACAATAGCT TATTTTCATA CCATTATTAG ATAAAGAAAT AAAATTTAGT CAATGAACCA
     1081 AGATTCCCAC ATCTTAGTAT TCCGTATTCT GTTCCCAATA TTTCAGTAGT ATTTCTACAT
     1141 AAATACTTTT CCTCCGTCTT TGTCTTTATA CTCAATTGAC TTAAACTCTC CGTGGAAACA
     1201 CAGACCTACC AGGGGCTCTC GAAAAGTCTA CAAAAAGTCT AGAAAAATAC CTTTTGCAAG
     1261 ACAACCTCCT TAAAATAGCA ACGAAACAGG GCTGCCCCGC CTCTTTGTTT GTTGAGTTTG
     1321 GACCGCCAAT GGGGCATTGA CAGCACAGAA AAGAGATTGC TACATATTTA GCTAGACAGA
     1381 GCAGCCAACA TTAGCAGATA GACAATGCCT TTTCTCATGA ATAATTTAGC TACTTGACAA
     1441 TTATAATCAA TCAGAGCCCT TCAATACAAC CAACCATCCG CGCCTTTGAT TGGCTGGACA
     1501 GCTCTGAGCT TCTAGAGACT CCAACCCCTC GTAACCCTTG GCTGCCCCAC ACTCCTATCC
     1561 GCCTAACACC CCTGCTACAG CTCCAGTCTT GAGCTCCTTC CTGTGTGTGG TGATTTTTGT
     1621 CCCCTTGATT ACTACTTCAA TTTTTCTATT CTCAAATTGG AAGGCGGAAG TCAGCTAGAG
     1681 GAGAGCGTAG TATAATATGT GCGGGGAGCA TTGTATCACC AAGAATGTCA CTGGATTATT
     1741 CACATAGTTC AATTGAGCAA GAGGTTACAA ATTGATAATT GGGAACTTAG CTGCTGTAGC
     1801 TATTTGACTG GCTCAGACCT CATCTTGTAG ACAAAGCTCC GACATGGCTG TAATTTGAAA
     1861 CAACTCTGGT CTTGGAGAGG GGTAAAGTCT AGTTTCCTAT CTAATGTACA TTAAGTTCCT
     1921 TCCTTGAAAC GAGACAAGGT TTTTTCCCCT TTGACTAGTA GACAATCGCG TATTTGCATT
     1981 TTGGAAATGA CTGTTGTTCG TCTTTAAAAC TTTTTTTTTA AAACTTTTGG CGAGAAGTGT
     2041 TCATCATTAC TTCGATTTTT TTTTTCAGAC ATTCATCTAC TGAACATCTA ATCAGTCGTG
     2101 GCATCCACTC GATTGATGAT CAGTTCTGTT AAACAGAACA ATCCACTATT CTTCTCAAAA
     2161 ACTTTTCCAT TTACATCATC CACTACATGA TACCTAATTG AGATTATATC AGCAGGCTAG
     2221 CGGACAACCC TCACACTCCA ATCAATCTCT GTCTATTTCT TGCACCAGAA AAAAGAAAAA
     2281 AAATCCAATT CCTACCTAGA AGGTCGAGAA TTATCATTAT TCACATATTC TCCTACATCG
     2341 CCAATTTTTT GCTCGAATTC GCTTCATCGC CAACTTTCAG TTTCCCCCCT TTCGACGAGT
     2401 GCCCCTCAGC TTTTCGCCCC CCCTCTCTCC CACTGCGTTT CTTTCCCTCC CCCCCCAGAA
     2461 TCAAACACGA GCCTTACCCT CCTCTCACCA ACGAAACTAG CTCGCCCAAT CAACCGCAAC
     2521 CCTTTTTTTT TAACCTTCTC TCCAACCCCT CGTCGCCACC CCGCGAACAA AACACTATCG
     2581 ACAACGGAAC CCCCTCCCCC TGACAAATAA CCGGATTTTT TTTTCCCCCT TGACCTACAT
     2641 CCACGCTCGT ATTTTGACTT GTTCCGCTCC GCTCCGTATC GCTCCGTTCC GATAGACCAT
     2701 CATGGACGGC GACGCTGCTA AGGTGCCAGA TGTCCGGGCG CAACAGGTGG ATAATGCCAT
     2761 TCGGGCTATC CAGTCCAAGA AGCCCGCGCC CGAGATCGAC TTTACATTGC ACACAATGGA
     2821 TGATGACACG CAAGTGAGCA CGCTTGAGCG TGTATGCAAA GGTGAGAGAT GTGACAACTC
     2881 CATTGGAGTT TAGATCTTCT ATTGATATCT GGAAAGCTAA CATGTGCATT TCTCTATTAT
     2941 AGATGTTCAG GCTCCTGCCA TGTTCAAACC TTCCTCCGAG CAATTCTACT CTGACGAGAC
     3001 ACAGACTAAG CCCAACATTA CCTTCCTGAA GCAACATTTC TACCGTGAAG GTCGCCTGAC
     3061 TGAAGAGCAG GCCTTATGGA TTATCAAGGA GGGTACTAAG ATTCTGAAGC AAGAGCCCAA
     3121 CTTGCTTGAG ATGGATGCAC CTATCACGGT GTGCGGCGAT GTTCATGGCC AATACTACGA
     3181 TTTGATGAAG CTCTTTGAAG TTGGTGGTGA CCCGGCTGAG ACGCGCTACC TGTTCCTGGG
     3241 TGACTACGTT GATCGTGGTT ACTTCAGTAT AGAGTGTGTA TTGTACCTTT GGTCACTTAA
     3301 GATCCACTAC CCCGACTCTC TCTGGCTGCT CCGTGGTAAC CATGAGTGCC GTCATTTGAC
     3361 AGACTACTTC ACTTTCAAAC TTGAGTGTCG CCACAAGTAC TCAGAGGCTA TTTATGAAGC
     3421 CTGCATGGAG TCCTTTTGTG CTCTACCCCT CGCTGCCGTG ATGAACAAAC AATTCCTGTG
     3481 CATCCACGGT GGTCTTTCTC CGGAGCTCCA CACTCTTGAC GACATTCGTA AAATCGACCG
     3541 TTTCCGTGAG CCGCCGACCC AAGGTCTCAT GTGCGATATC CTGTGGGCTG ATCCACTAGA
     3601 TGAGTTTGGC CAAGAAAAGA ACAATGATCA CTTTGTTCAC AACTTTGTCC GTGGTTGCTC
     3661 ATACTTTTTC TCGTACCCTG CGGCCTGTTC ATTCCTGGAA AAGAATAATC TTTTGTCCGT
     3721 TATCCGTGCC CATGAGGCGC AGGATGCTGG ATATCGCATG TACCGTAAGA CCAGAACAAC
     3781 TGGTTTCCCG TCTGTCATGA CCATTTTCTC GGCGCCGAAT TACCTTGATG TGTATAACAA
     3841 CAAGGCGGCA GTGCTCAAAT ATGAAAATAA CGTTATGAAT ATCCGGCAGT TTAACTGCAC
     3901 GCCGCACCCG TACTGGCTGC CGAACTTTAT GGACGTTTTC ACGTGGTCTT TGCCCTTCGT
     3961 TGGTGAGAAG ATTACTGATA TGTTGATTGC AATTCTGAGT ACGTGCTCGG AGGAGGAGCT
     4021 TGAGCGTGAC GATACTCCCT CGACTGCTCC TCGGTCTCCC GATACCCCTG CTCTTCCAGG
     4081 CACTCCTGGT ACTCCCTTAG ACCCCGAGTC GATTGAAGCT AAGCGCCGGG CAATCAAAAA
     4141 CAAGATTTTG GCTATCGGCC GGTTGTCCCG CGTCTTCCAG GTTCTTCGTG AGGAGTCGGA
     4201 GTCAGTTACG GAATTGAAGA CTGTGTCTGG AGGCCGGTTA CCGGCGGGTA CGCTTATGCT
     4261 TGGTGCCGAG GGTATCAAAT CTGCCATTTC AACTTTTGAA GACGCGCGGA AGGTTGATTT
     4321 GCAGAATGAG CGGTTGCCGC CGAGTCATGA GGAGGTGGCG AAGCAGGCGG GAATTGAAAG
     4381 AGAGGAGGCG TTTAAGAAGG CGGCCAGGGA GGCTGATAAT GACAAGAAGT TGCAGCAGTT
     4441 ATCGAGAAGG TTGAGTACGG ATCGGAAGAA GGGGAAGGTG GAGGAGACTA GGGAATAGAC
     4501 TAGGGAAGAG GATGTTTTTA AGAATTGTGG CTATAGAGAA TATTATTTAA ATGCAGCCTA
     4561 TGATTTTGTC TATTTGGATG CTATATATAT GAACAATACT TGTGTCTATC TGTTTATCTA
     4621 TACGTTTCTT GTGTTGCTTT TCTTTTTTGT CTTGCTCTCC CTTCTTCTAT ACTCGGGCAG
     4681 TATTCAACAT GACAACTCCA GCCTCAAATT CCTCCTCGGC CTCCTCACTC TCGCCAAGTC
     4741 CATCGCCAAT AACAACCCAC CACCACTCAC TGACACCCAA CCTGTCATCC TCCCTCATCA
     4801 CCAACACCCC CACATCCAAC GCCCACTTGA CAACCGCCTC GACATCCCCC CCATCCACTA
     4861 GTCCCCGCAA ATCCATCTTT ACCCTCCCCC TGCTCATCCT CCCGCGCACC GCCACCCCAA
     4921 AACAGACAGC CCCGAGCACC CTCCGCCACA TTTCCATGTT CACCTCACCG AAAAAGTCCG
     4981 TCCAGAAGTA CAAGAGGCCA CCCGGCCCCA CAGTGGGAAT CGGGGTTGTC CGGGTCCTGT
     5041 GGAGAATGGG GAGGGCGAGA GGGTTTGTGA AGGAGGGTGT CGGGATGGCG TGGAGGGAGA
     5101 AGAGGAGGAG GGCTTTGGAC ATTTTGCGGG ATTCATAGTT ACCGGGGTGG AAGCCGCGGG
     5161 GGATATCGGG TGGATCAGGG GGGAAGAGGG AGAGGTGGTT GTGAGTTGTG AGGTTGATGA
     5221 GGGCCATGAC GGCGCCGTCG GGCATGAGGA AGGGAACCTG GAAGGTGGGC GTGTCGGCGT
     5281 TGGAGTTGCC GTGGGATGCC TTTGTAAAGG CACGGTCGAG GACTTTTAGG AAGGTGTTGG
     5341 CTTCTTTGAA CAAGGGAAGG CGCGAGGCCT TTTCGAGTTG GCCCCGGAAT TGCTTATTGA
     5401 GCCGCCAGAT GCGGTCGGTT TGCCCGCGGA CCTTTCCTCG CGAGATTACG TGGTCGCGCG
     5461 CCAGACTGGT GACGGCTGAT TCGAGAAGGC CCGAGACCTG GTTGGTGTTG CGGGCGGGGG
     5521 ACAATGTGAG GAATTTCTGG ATGATAGCGT CGGGGGTCCC TTTTGTCCCA GGGGTCCAGG
     5581 CAAGCGAGCG GAGCCAGGAG CGGGCGATTT GCTGCGGGGT GGGATGGGAG GTGTGCGTGG
     5641 GGTCCCAGCC GGGGGTTGCA GGTGTAACTT CGCGGGGGCC GTCCAGGGGG ATGGCGCCGG
     5701 CACAGCGGGT GATGGCTTCG TAGCGGCCAA AGATGCTGGT GCCGACGCCC CAGTAAGCTT
     5761 CTCGCCAGCC GTCGTCCTCG ACTCGACCGC CGAGTTCAAA TTCGTGCTCA AAGGCCTTGC
     5821 GGGTCTTGGG CAGAGGCATG CGGTCTTCTT TGTGGAGGGA GACGGTCCAG TTGATGACGG
     5881 CGGACCAGTC ATAGGAGGAA AGGTCGTCAA AGTTGATTTC AGGGAGGACG TCGTTTTTGT
     5941 AGGCCTTGAT GAAGGCGGTT TGGAAGCGTT CGGTGAGCGA GCGGAGGATC GCCGAGTGGT
     6001 CTTTGAGTGT CCGGATCCAG AATTTGCGGA GGGTGATGAG CGAGAGATTC GGGAACAGGT
     6061 TCATGATGAT GGCCCAGTCA ATATTCTTGT CCGTTCCGCC GGCGAGAACA CGAATGGAGA
     6121 CAAACGCCGC AAGCAGAGCA TCGTCCAGAG TGCCTCGGTA TGGATGCGGC TGACTTTTGT
     6181 GAGCTTCCTT CTCGGCGTCG ACATCGGCGG GAAGCTCGGA CATGGTCCGT TCTGTCATAA
     6241 CTCCAGAAAT TTTATTCTTG ACAGAAAGGT CACCCAGGCG GGTCTGACCC GTGGCCGGGC
     6301 GGCCCCGCTT CTTGGTCTTG GCAACGTTGA CGCCGGGAAG AACCGTCCTG GTCGGCTTCT
     6361 CCAACACCAT TGTTTTGACC TTGGGCGGCG CCTTGGAGCG CAGCGAGATG TTGGGATATT
     6421 GCGAGAGAAT GCGGTAGGTT TGGATAGCTT CGAGATTGGA CAAAGGTGGA GCCATGATGA
     6481 TCGAGGGAAC TGACGACCCG GAAGGATCAC TGGGCGATTG AGGAAGCATT GCATAGGGAA
     6541 GGGCGCGTTG CCAGAGGGTT TCGGAGAGAG GGTGGGAGAG GGTAAAGGAG GGAGACTCGA
     6601 GGAAGTATGA TAAAGGGAGA AGAAGCCATT CGGAGGAGAC GGTGGGGGCA ATAGAAGTGA
     6661 TTGGGGCAAA CTCGACCTTG AACTCGGGCT CCGGAGAAGG CTCTCGAACG ACAGGAGCCG
     6721 TTGACGGAGC GGAAGTTTGC ACCTCTGTAT CGAACTCTTC AAGGAGTCTG GGATCAATAG
     6781 CATTATCAAT ACTCTTATTG TCCCCATCAA TCTCCTCAAA ATCCTCTTCA TCGGTTTCGT
     6841 CTTCCTCCAT CCCTTCCTCG TCCCCAAGCC CTTCATTGAC ACTGACAAAA GCCACCACCT
     6901 CCCCTCTCCC TAGAAATTCT ACCGCCTCAG CATTCCCCCA AACCCCCTCG TCCTCCTCAA
     6961 TCGCCACTCG CGCCCTCTTC CCGCCACCAC CGAGGTCCCG CCACCCAAAC ACCCGCCGTC
     7021 TCTTCCGTCC CAAGACTCCC GTTCCTTCTT CTTTGACCTT CCGCTTCTCC TCAACTTGTC
     7081 TCCGGTACAA CGGGGCATCG AGGACCATAA CCTCGCCGCC CAACGCCCTC TTTCGTCTTG
     7141 TCAATGGTGT CGCCACCGGC GTGACCGATC CATCTGGCAG CACTCTCGGG GCGAACGCCG
     7201 GCGGGATGTA AATCGTCGGA TACACCTTCT TGATCTCATT CTTCAGTCTC TCTACCACAG
     7261 CTGCCTGCTT GTCTAATCTG CCCTCCACTA GGATATGGCA TCTAGCATTA CTTCCTTGTG
     7321 AATCCTTGAA GCCGTATGTT ATCTCCACGA CCTGCTCGCC ATTTCCGCCC CGGACTCGGC
     7381 TGCATTCTTT AGCTGCTTTC AAGGAGATTT CGTAGGGTGG AGGAGGATCG GAAAAGTGCT
     7441 TGGGCCACAG CTGGCAGATG GCTTGCCACA TGCCGACCTT GGCCGGGAAT GCACCGCCGT
     7501 TGATACGGAC GAGATAGCGG ATCAGTTCCT TTGTGCGGCG CAGCTGGATG GCCTCGGGCA
     7561 GAAGTGTGTC TATGTTCTTG ATCGGGGGCA TAGTAAATTG CGTAATCTCT ATGGGCGATG
     7621 CGGTATAGTT GACCGTCGTA GTCATCGGGA TGTGAATCTG CAGAGCCGGT GTACTGGGCT
     7681 GCGTAGATGG CGTCGACAGA GGGTCTGCAG TCCACTCATT GCGAGTTGAC GGCCGCGACG
     7741 TATCAAGAAT ATTCACAGGA TACACCGACT CGGCTCTCCT TGGCGTCTCC GGCGGCGCCA
     7801 TACTCCCCAC AACCGGTATC TGCGTGACTG GTGTCTGTGT CACCGAACCT ACCACCGGCG
     7861 TTCTCGCCCC ACTATTCCGC AACATTATCA ACACGTTCGG CCGACTTGGC GTTCCGGGGA
     7921 CAGACGGTGT GTCTCTTCCC CTACCTAATG ACTTTCTGCC TGTCTTCTTT CCAACCGAGC
     7981 CACCCAACAG CGGCGTCGAG GGTGCAAGAG ACCCCAGAGT AACATTGCCG GAAACACTAG
     8041 ATACCTCAAA AGTCTCACCC GGCCGCAATG AGCGGAACCC GCTGGCACCG GCGACCCGCG
     8101 GTGTACGTAC AGAATCAGCC TCCTTATCCT TTTCAAGAAC GAGGCCACCG CGCAATTTCG
     8161 TTGTTTTCCT CGGCGCCCCG TCGCCTGACT CTTTATTTTC CTCATCCACA GCATGACGAA
     8221 CACTCGAAAG TCTAGACCTC CTCGTCTCTA TTTTGGCAGA ATCATCGGTT TTCGAGGCAT
     8281 ACGATACCTT CTTGGGTGTG ATGGGCTTGT CCTCCCAATT GGGGTTACAC CGGGTGCGAG
     8341 ACTTCGTCTG ATGATATTTG AGACCAAGGT TGTTTTTCCA GGTGCCGTCA CACGTGGGAC
     8401 AGGTGTACAA GGCGTCCGAG TCTGCTTTCT TGTCAGGTTT GCGGCCGCGG AACTTCTTGC
     8461 CTGGAGTTTC ACTTGGGGTT TCAGAGGGGC CGGAGGTAGC GTCGGGGGCG GCAGAGGGGT
     8521 CCATTGCATT GACATCCGCC GAGTCTTTTG GTAACAAAGA GGAATCTGAG GCGGTTGAAT
     8581 CTGCCACCGG TGCTTCAGAG GCCGTCATCC CGGGTACAGG CGTAGGTACT TTATCTTCCA
     8641 CGGGTACCAC CTTTTTAAGA CGTCCTCTAG GTTTTTTGAG AACTTCCACC ACTTCCTGCT
     8701 TGCCACCCTG ATCCAAAATG ACCACCTTCT CTTTTGTCTT CCCAGGTCTC CCTCGCCCTC
     8761 TCTTCTTTCC CTTTCCCTTT CCCTTCTCCT CTGTAATGAT CGGTCCTGTA AACACTCTAA
     8821 ATCCATACTT TAGTCCCGGG TCCGCTACAA GATCTTCCGA CGTAACAGCC GGCTTTTCAA
     8881 CGGGTTCCTC GGTCTCCTCC TTCGTAGCAC TTTGAGGACG ATACCGGTAC GTAGTCGCCT
     8941 TTCCATTCCG CGTCAGCTCC GCCCTAACAG CAAGGTGTAG AAGCCCCCTC TCACTTTCCA
     9001 TCCCACCCCT CGCCACCCCC GCCGACGCAT TCGCCACAAA CCTGCCAAAA CTTGGCGCTA
     9061 ACAATCGACT CGTCAACTCT GTATTCGTCA CTCCCGTCTC TCCCGCCCTC AACATCGCCT
     9121 CCAGCAAAAC GTCTTGAAAC GGCACATCCG GATTCCACCG ATACGGCGAA ACCACGTTGC
     9181 TCTCCCTGCT CTTGCGTTCT CCAACTGGCC GCGACTCCTC CTCCTTAATC TGCTGTTTCC
     9241 GCGTCTTCTT GACCTTCTTG GCCGACGACG AGAGGAAAAC GGACCAACTT TCGATGCTGG
     9301 GATCTTCGAC AAATTTGAGA CAGTCGCGGT AGACGCGGTT GTTCATAGAA GCTGCAACGA
     9361 AACAGAGAGC TCCGACTTTG ACGAAGAAGC GGCAGCTGCG GGCCATGACG CGCATTTGCC
     9421 AACGTTGGTG TTGGATGCCA AGTTTACTTC TCAGGTCATC GTAACGTAGG ACGCCGAACT
     9481 CCTTTACCGT CGCAACAATC GTTTTGCCAA ACAGGAGATA GTCAATAGCC TCGCCTGTCC
     9541 ATGCGGCAGC CCATGGCACA CCATCAAGGT TGTCGGTCTC AATGGCTCCG GGAAGACGGT
     9601 ATTCAGCGTC GCCGTCGGTA CTCTCGGGAA TGGTGTTTTG TTCCTGTAGA AGTGGCGGGG
     9661 CATACCGGTG GAGCCAGAGC TTCGATGTTT TGGTGCCGCG GACGAGGGTT GCGCGCTTCT
     9721 CGATGTATCG TTTCTTGGCC AGGGCGTCCG TCCGTTTCGG CAACGACCGC TTATCTTGCC
     9781 CCGTTAGCCG GCACAGGTCA CCCTGGATGA TTCCTTCTTC ACGGGTAGAC GCAATACCTA
     9841 CCAGGGCTTC CCATTCAAAC TTGGGGACGC GCTTCAGATC AGGTGCATGC CCAGCGATGG
     9901 CCTTCCACAT AATCTCCTCT GCTACGAACA GCCGGGGCCT TGAAGCCTCG GGAAGAGCTA
     9961 AGAGAGTAGC AAGGGAAGTG GTAGGATGGT TTGGTGGCGG CTGAAGGGTA ATTGTGGGAA
    10021 GAGAAAGGAG CCAGTGGAAG ATGAGCCCGG CGGGCGAACT GGAGGGAGAC GACGGGGTGA
    10081 GTGAGTTGAT GGTTTCAATG AGATCGGTAA CCGTACAACC TAGCCTTGTC AGTACGCATA
    10141 CTTTCCAAAG AATCGGTGGG ACATACCTTC AAACCCAGAG GTTGCAATCC TCAAGATTAA
    10201 CACCTCGATC AAACTTTCCA AATCATACGG CATTTTGTAT CGTCTTTCTT CGTCTTATAA
    10261 TAATACAAAC ACTCTTTAAC CACCATCTCC ATCCGGTTAG AATCTTGTGT CTTCTATCCT
    10321 TTGATTCAAA AATGATGTAT ATATCTTTAA ATAATCAAAT TAAAACCAGC AATTCACTTC
    10381 GGCGCATAGC TGGTGTCCAA TTTTGGCCGT TATTGCGATG CGCGCAGTCA GGTTGAATTA
    10441 CCATTGAATT ACTAGGAAAA ATAGAAAACT TTACCATGGT GGGGATTCGA ATCTGCGCCT
    10501 TGTTGGAGAT TTTTTTCGCG CTAGCGGAGT TTAAGCGCGA GCGCGGTAGA CTCATCTCGC
    10561 GGCTGGTGCA ATTAGGGTCA AGCGGTTAAA GCACATCTAA AGTGCGTCTA AAGCAGCTCT
    10621 GTTTGATGAC TAATCACAGC AATATTAAGC ATATACATAT AATATCCGTA TATAGAGCTC
    10681 AGTAACGTAA TAGTATTGAG TATGATGAGT CTTTTCAAAT GATTGATAAT GAAAATGCCA
    10741 AATTTGCAAC ATTCAAAACC GGTTCTAACA TTAACTTCTG TGCTATTTGT TCATTACTTG
    10801 TCGATATATG ATTTGCATTT AGTCAAAGTT CAAAGTTTTA TTAGGGTGGG AACCCTACTT
    10861 GACTAGGATT CATTATCATG ATGCTGTCAG TTCCTGTTAA CAAAGTCAAA GATTGTGCTC
    10921 AAAGTATAGC AAACTGATAG TGCTTATATT TAATCTTGCT ATTTCCCAAT TTCAAGATCC
    10981 CGCCTATTTT TATTGTCCCT GTGTTACCCT TGCGTTGTTC TCGGTCGAGA TCGAGTCAAT
    11041 CCCTGCCCCG GTCATTATCA CTTATTCCGT TTTAGGAACC ATTGTTCTTA AACTTGAATG
    11101 CGATAAAAGT GGGCCTACGG CCATTGACAT CGGGACAGAC ATGGGGTGTA AACCATTGTC
    11161 AACAGTGAAA GCGGTCAGCC AAAGACTAAT GCAAATAAGT TATATATTAG TGATATCTTA
    11221 GACAATGGCT TAATAGAGTC GGTTACTGGG TGATTATCGC AATTGAATAC TGGGGCAGTG
    11281 GGAGGTGATG CGATGGAGCG ATCGGGGCGT GGAAGAGGAA TGTTAGAGGC TAGACCCTGA
    11341 TACGGTCGTG ACCACAATAT AATTCAACCA TCTGGATTCG CTGGACTTTG AATATAGTGT
    11401 TCAAACACTA TATTCATTAA AAAAAATACT TTGCTGAAGA CTACCTAAAT TACATGGCCT
    11461 CAACGACGTC CTAGACTATA GGTTACACTC AGAACTCTGA TTAAGATCTG AAGCAATAGC
    11521 TAACCGGAAC AACATCCGGC CTTCCTGACA ACAGCCACAT TTGAAAGTTC TTGTGCCATC
    11581 AAACGCCATC TGCAAGTGCC CATAAACCAT CAAACCGCAT CTACCAATAT TTGTACCACA
    11641 TCAACCCTGT GGCCACTCCG GCGCAAAGTC CTCCTTTCAG ATCGGGCTGA CAGTGCACCA
    11701 CACCCAATAG AGTAACATGG TTCCCATTGA ATAGAGAACA ATATTAAGCG TTTGGGTCTG
    11761 GTTGTAACCG GAAATAGAAT AGTTATCGTT TGAATGGGTG GAGATTTGCA TTGTTGTGAC
    11821 AGTATGATTT GGTGAAAGAA GAACAATATT AAAGGAAGTA CCAAAATGAG AAGTCAACTT
    11881 AGATAGCAAC ATCATGAGAC TGGGAAATAG AGAAGATAAC GGTTTTTTGG TTGATTGAAT
    11941 GCAGACATCC AATGTCAATG GAAGCCACAG TGGCCCTCGC AGCCATAGTT GATGCGTCAC
    12001 TGGTTATGTT GCCCATTCCC ATCATTCTAC TCGCCAACAG GAGCCATACA GCCCAGCAAC
    12061 CGTTGCTAAC CGTTGCAAAA CACATAGAAA CTCCTGGTAT CCACCTCAGG CATCCAACTC
    12121 TATAAATATA TCCTCCTTCC CCCATCCGAT TCACCTCTTC TTTCTTTCCT CCCTCATCAC
    12181 GTTCTCACAT CAATCTAACA CTCTTTACAT AACTCACTCT TTTCGTTCAC TTACTAGCCA
    12241 CAACTACTAA CAACTAACTA TCACGATGGC CTCCATCAAG AACGCCACCT CCGCTACCAC
    12301 CCACGGTGCC ACTTATAATT CTGATGCCCA GGGCTGCTCT GTGAAGCGCT CCAAGGCTTA
    12361 CAACCCCGAT GCTTATGGTT GCATTGTCAT GTAAATTGGT CAAATAATCC TTTGGACTGA
    12421 CGGTCTTCTC TGGGCTTTAT GAGGGATGAA TCTCTCCGGG GATCGCTTTT GGTAAGTTTT
    12481 TTCTTTGGCT TCTACTCACT TGGGGCTTCT TAGAGGCTCC ATCGTGATCT ACTTGACACA
    12541 ATACTAACAT TTTTCGTCTC TTCCGACAGA GAGCTGACCA AGCGCCGCCT CACTCCGGTC
    12601 TTTTCTTTCT TTTTTTTTCT TTCTCTTTCT CCAGCGCCTT GAATAGGAAG CCCCAATCTG
    12661 GGACGCCAGC TTGACAACTC TCTCCTTACT GTTCTTGGAA GCTATTAGGA GTCATGACGT
    12721 CCGAGTCACC ATCCACCAGA CCTACGATAT AGATAACTTC ACTCTCTGGC ATCTTGCGAT
    12781 TAGATGGTGT CGAGTATCTC GTGGGGGGTA AGCAAATGTT AGACTTCTAG TTGATCAATA
    12841 CATGCGGTTG CTTGATAAAT ATTTGGGAAA CAATTGAATG CGCTCGTGAA TGTTTATGGA
    12901 AATGGTTTTT TGTGTAGTTT TAGATATAGT TATCGTGACT AAACAGGAAA GATAGTTGCA
    12961 GAATCTGCGA ATATTTGTTT ACATGTTGAT ACTTGCATTT CCCACATGAA CGCTTGGTCA
    13021 AAAATTTTAT GTCACGTGGG CGGTAACCAA TACAATAGAT ATGTTATATA CATGATATTG
    13081 CCTTTCTCTA CACACGAACG AAAAACTCAC GAAATCGTTA AGTGGACGGC ATATATAGTG
    13141 TCACTTAATT GTATCTAAAT GTTTTTCTTG ATGGACCCAC AATTTCAAAC CAGTTCCGTT
    13201 TCCCTTTGTG CTACTTGATC TCATATTTGA TGCATGAACA TGTAGATATG CTAATATCTT
    13261 GCAGCACCAA ACGTTATACG ACCAAGATAC CCGAAATCCA GCCGATGCTG ATGTCGACGA
    13321 TTGAAGCGGC ATGATAACAA AACATATTAC TTGAACCAAG CGATTCTGTG ACAATGACGG
    13381 TATATTTGAC ATACGACCTT AGAGACATTA TCACCTCAAC CAAATCTGAT TACCATAGTC
    13441 TCATTGCAAA GAACGACCGA TAAACACGTA ACGAATATAT TTTCAAATGA TGAAGCTACA
    13501 TACCTAACTC ATTCTCAATT GGCACGAATC AGAAGTTTTA ACTTTGGCAC TGGAACTCGT
    13561 TATTAGCTTC CTAGTCTATT AAAAAAAGGG CTGTAGGATC TTAATGGAAG AGGGAACCAA
    13621 TGAAATTTAT GGTTTGAGTT GTGGTTACTA AGTCATCAAG GCTTTGCCAC GCATAAAAAT
    13681 ATGAAGGACC CTATATCCCG TTTCAACCCG AACCTCCATC ATTTACATTC GATTACATCA
    13741 TAACCTTTTG ACAAAAGGAC ATTATAAAAT ATCAACTCCC CCAATCGATA TAGTCAAAGT
    13801 TGTTCCTCTA AAGTTCACAT TGCCTATGAT TATATGATAT CGCATGACAT TCACAATATA
    13861 GACATAGTCA CCTAGCTACT TACAGATTGT GAGCATCATA AACAATCTTT TGTTTTTGGG
    13921 GAGACCTAGA AATGACCTTC CCACATTTTA TCACTCGGCT TCATCCCCTT CTCAATACCT
    13981 GGGGCCAGAC ACAACGCCCT CTCCGCATCT CCGACATCCT TCCCTGCCAA CTCATCCCCT
    14041 CTCACCAAGA ATTGCATCAA CATACCAGAC TCTACATGCC AAAGATTATG GCAGTGGAAT
    14101 GCCCAGACAC CCGGGTTATC CAACGTCACT CTGACCAAGG CCCACTGATA TGCTTGAACA
    14161 GTGACAGTGT CGCGTAACAC TGGATTATTG AGTGCCCCTG TCCGCTCCAA GAACTCGTCC
    14221 AATTCCGGGC CTTTTGGTGG ATAACCAAGA GATGATTCTG CAAGAACCCA GAATTTGTGG
    14281 CCATGTAGAT GGAAAGGATG AGAACCGTCA TCAAAGTTGT TGATGGCAAT GTCGACGGTT
    14341 TTGATACCTT GAGTTTGTAC TACAAACTCT TTGCTCGAGT CGAATAGCCA GTTGTTAACA
    14401 GCGTAGTTAT CACTATGGTC ATGTTTGGTG TCGGTGATCT CTGAAGGAAA GGCAAGGGAA
    14461 GAGGCATCAG CCTCGAGAAT TCGGTTCAGG GTAGGCGATG ACACATTCAT ATGCCAGGTG
    14521 GACTCATTCA TGAATCCACG AGCAAGTGTC CAGTCGCCGA TGTGGAAAGC TGCTTTAATG
    14581 TGCAAGAGAC CGGAACTCTC TGGAATGGTT GGCTGAGATA CGGGATGAAG CATAGAGGAG
    14641 TTTAGATCTT TACAAACGAC ATCAATCGCC TCTGACCAGT CTTTACTTGT GGGATTTGCC
    14701 ATTGATGATC CGAGTGGTTT CTTGGGATCA ACATAACGAA TTACAGTCTC GATATTCGGC
    14761 TTCATGTAAT CGTTATCGTG TCGGAAGCAA TGGGTGACAA AACGTCCGCG AAGCCAAAAG
    14821 GCGTCGGATT TTTGGTTGGC ATCCACAATA ATGCTATAGC GTTGAGCAGG CATGAGTTCC
    14881 ATGCGGTGGA ACTCTTCAGG AAAGACATCA GTTCCGTCAA CTTCGGTTAC GTGAAACGGA
    14941 TGCTCGTCGA TCTGGACCTG GAAAGTTGCA AATGCACCGG TGTTCAAGAT CCGTAATCTG
    15001 TGCTTTTGAC CACGAGGTAG ATGGATTTCG GGATATTTTT GGGCTGAATC ATCGCATGAT
    15061 TTCCGGTGAG GAAATTCCGA GCAGTTGCGG ACGCCACGGC CATTGATTAG TGGCGAGTCG
    15121 GGAACAGGTT CTTCGTTCTC ACGACCAGGG GCCAAGTATT CCACGAGGAG TTCCGAAGTA
    15181 GTGTCTTGAT AGTGGTCATG GAACATGAGC ACGCGATCAG TGTCATACTT GATCTTCTGG
    15241 AGCTTGGTGC GTTCTTTCCG AGTATGAACC ACCATGGGCC CGAAAAGACC ATCACTAGCC
    15301 TGAGCAGCAT GATGCGCATG GTACCAGTAT GTTCCACTCT GACCTGAGAC AGTGAAGTTG
    15361 TAAGTGTACT GGGTGTTGGG AGCAATGGGA CATTGGGTCA CTCCAACTGT TCCGTCCATG
    15421 TGGTTCGTCC CGTTTTGAAA CATGCCGTGG AAGTGTATGG CGGTGGCATT GATAGCCTGG
    15481 TTGTCGATAT TGACGATGAT GCGGTCGTTT TCGTTGACCT CGATTAGTGG ACCTGGGAAC
    15541 TGGTTGTTGA TGAGTATCAT GGGGCGGTAA ACGCCGTCGG GGTTTAGGAC GGCATCGGTG
    15601 ATGGTCCAGT TGAATTCTCG AATAACTGGG GGGGCATTGT AAGGCCATAG TGGGTCTATG
    15661 ACGTAGGCAC TCATGTCCCG AATTGTCGGG GTATCTAGTA TTGTATCATT TTGGGATATC
    15721 GTCTCTCCTT GTTTCAATAT TGGGATCTTG GCTGATTGTT GGCCATAGCG TAAACTTGAC
    15781 TCGAAGTGTA GGTAATGAAT GAAGAGTATT GTTACGCCGA AAGCCAACAA TGATGAGATG
    15841 ATGGCTGATC CTCCAGCTAC TAGCCATTTG TGGCATTTTG GCCGGGATTT TGGTAGCAGA
    15901 TGTGCATATT TGTCATCGAT TTCAAAGTTC TCGCGGGGTA GTGTTGGTGA TGGTGGTTCT
    15961 GAGGGCTTTG GTGACTGGGA GCGTGATGGG AAAGATGAGG ATGTGTCTGA GTGGTCGTCC
    16021 CTTACCAGGA AGGGCTGATG CTCGAGATCG TGTTCCCGGG ACATTATTAA AGCGTTTGAT
    16081 ATTGTCAGCA GATGGAAATT AGAATTTGAT TAAGTAGTTA GTGTTTGGTG TGAAGCGCCA
    16141 ATGGCGGTCG TATAGTAAGT TATCAAAAAA AATTTCGTAT GATATGGTGA AGTCAGAAGA
    16201 TCGGCACAAA CAAACCTTGA GATTCAATAT TAGAAGATCT AGGTTATCGA TAAAGAATAA
    16261 TGAGATCATA GATTCACAAG ACTCAAGCTG ACAAGAGAAT TCCGGTCCAG CGCAACAACT
    16321 ACAAGTCCAC CGTGACAAAG CCAAGGTAGG GTAGATCTAA CAATCCCCAG CAAAACTTAG
    16381 GGAAAACTAA AATCTGCCCT TATCCTGCCA AAGAGGATGG AGGATTTCGA CTGCAGGGTG
    16441 ATACATAAGA GATTTTGTTA AAGCAAACTC AACTCTATAG ATTAAAAAAA TCCCAGTACA
    16501 CGATATCATG GTTAACATTA CCTGATAGTG GGCATCATGC CATAGTTACT ACACGTTCCG
    16561 ACCACCAAAC ATAGGCTTCG GAGTCCGCCG ACCCACTTGA TGTCTCACTC TCCTCGTCAA
    16621 TACATCATGA TCGAGAAAAG AGAAAGAGGG CAGTATACGT ATGTAAATGA CTATTAAAAT
    16681 AGATATTACT TAGCATTAGA CCTTTACCGG AGCCATATTA TCCGTCGTTA CACTGACCGT
    16741 GACAATCATA CCGGCCCTGA TTGGTTCATG TGACCAGCAG AGAACAATGT GAATGTTCCC
    16801 CAGTCAGTTC AACTTAATAT CAACCAGAGA AGAGAACCCG CCACTCTCAT TAACCCATTA
    16861 ACCTCGTTAA ATTGCAACCC CACATATACA TTTTGACGGC CTAAACCTAG TTTCTTTAAA
    16921 CCCCATGACC TGCTATTAAA ACTCCACCCA CGTAAGATTC AGACAAGACC CTGGTTCTGA
    16981 ACTTTGGTCT TGATAATGTA ATGTATCAAT TAGATATCAT CCCCGCACCA CGTGCATCGA
    17041 TCCAGCCTTC TAATTGCGGA AAACGCAATG TTGTTTTGTG ACGCTATTGT TAATTTTTTT
    17101 TCTCCTTTTT GCTGATGATT GCATGATGTT TAACCACCGA GAGTTTCCAG GCCTAAAAAA
    17161 AGCCATTAGA AACTATGTTT ATTATGCGGA ATGGCGAGGC AATTAAATAT AATGCATCTT
    17221 TTGGCTAGTG TTGTGCAAAT TCTTTTTTTT TTCTGGTAGT GGTGGAGAGA ACCCGTCACT
    17281 TGGCATCGAG ATTATGAATG GCTAAGCTTT TTAGGTCAAG CCTTGGCGGC CGGTGGTGGT
    17341 TGCATAACAG AACAAACGGA TGAATCAGGT CTCGGAAATT TGTAAAAGAT GGAAAGACGA
    17401 TTTAGGGGAA AGAAGTTTAA TACAATATGA TGCTCGATTA GACAACAAGG TCCGACAAAT
    17461 ATAGTTGTCT CCAGACTACA TGTGAAGATT TTCAGAATAC ACATGATTGT TTAAGTTATA
    17521 TGTTAGTGAG GTAGCGTGCT AGACTTTGTC GACATTCAGC TTACAAACCA AGTATATACT
    17581 CCAACATCTT GAACAGCATC TCTACAGGCG CCTTGATGAT GTTGTTATCT CGACTGGATT
    17641 TATCTATTGT TATCTGTTTG TTGATAGTCA ATGGTGATTA GCACAGACCC AGGCCATCCT
    17701 CTTCGCAACT CTCCGGATCG CCCCGTCATA CACACTGCGA TGCCAGCCTA GTTTAGTCCA
    17761 ACTAGACCAA CTCAGCTGTT AGATCTGAAA TTTTTCTGTA CATATTTGTC AGACTAAGTA
    17821 AGACTACTGC ATATCCAACT ATATATTAAT AGTTATTTAA ATAAATACAA AATTACCTCT
    17881 ATGATGAGTC TCTTTTCTCG TTTTTGCTTC CATCCATCTC GAATCCACCG CATGGAACCC
    17941 ATACATCAAT CCTTTCTCAG GAACCCTCAA CCTCACCAAC ATATAAATAT ATAATTCACC
    18001 ATCACCAACG CCAGTATTTC TCCATCTTCT GCTTCCTTTT ATTACTCACC TCAAACCCGA
    18061 CTCCAAGTCT TCACTGACAT TGGACGCCTT TCCTTTCGTT CTCAGCATCC AATACTATAT
    18121 ATACTATCCT ATATAATCTT AATAGCCAAG ATGCAGGTCC TCTCCGTACT AGCCATTTCC
    18181 GGTCTTGTCC TTGCCGGTCC TTGCAAGTCC CGTCCCAACA ACGGCATCAC GACCGCCGCT
    18241 ACCTCCACTA TCACCATCAC TTCATCGTCC GCTGTCTCTT GGGAGACTAT CTACACCGAG
    18301 ACTCCGTCTG CCGCTGTTGC CAGCAAGGCT GCTACTGCCA AGACCAGCAG TCCTACCAGC
    18361 CATGTGAAGG GCAAGGTCTT TGACCGCTAC GTCTCCATCT GGTTTGAGAA CACTGACTAC
    18421 GACAAAACTG CCGGTGACCG TAAGTTTTCA TCTTGATACT TTACCTTATG TTTGCCTACT
    18481 GTTTTGTTCT TTGTTTGATT CTAACCCTCC CAAACCAGCC AACTTCCAAA AGTTCGCCAA
    18541 GCAGGGCATC ACCCTAAGCA AATTCTACGC CGTCACTCAC CCCTCAGAGC CCAACTATGC
    18601 TGCCGTCCTC TCGGGTGACT TCTTCGGCAT GCAAAACGAC AACTTTAACC GCTTCCCCCA
    18661 AAACGTCTCC ACTGTCCTTG ACCTCCTGGA CACCAAGACC ATCTCCTGGG GCTTCTACCA
    18721 GGAAGACATG CCCTACTCGG GCTTCGAGGG CTACGAGTAC AAGAACCAGC AGAACGGCCG
    18781 CAACGACTAC GTACGCAAGC ACAACCCGGG AATCCTGTAC GACTCAGTCA CTCAGTCTGA
    18841 GCAGCGACTG AGCCAGATTA AGAATCTGAG CATGATTGAC CGCGGGGCTT CCCAGTTCCA
    18901 CAAGGATCTC AAGAACAATA AGCTGCCACA GTGGATGTTC ATCACCCCCA ATATGACCTC
    18961 GGACGCCCAC GACTCCGACA TCACCACTGC CGGTGAGTGG CTGGATGTCT TCCTGTCTCC
    19021 TCTGCTGAAC GACACCAACT TTATGCAGAA TACGCTTGTC CTCATCTCGT TTGACGAGAA
    19081 CGAGACGTAC GAGAAGCAAA ATAACATCAT GTCCATCCTG CTCGGTGATG CCCTCCCCAA
    19141 GTCTCTGCAC AATACTATTG ATGCCCACTT CTACAACCAT TACTCCGAGC TTGCCACTGT
    19201 CGAGGCCAAC TGGGATCTGC CCACGCTTGG CCGCTGGGAC GTCGGTGCCA ACGTGTTTGA
    19261 CTATGTTGCG CAAGGCACCG GTGACAAACT GCGCGAGTAC CAGGATTTCG ATAAGTATTA
    19321 CTTTAATGTT TCGTACGCGG GTCCGCAGAA CACTGTTGCT CAGCAGGTTT ACCCGGCCCC
    19381 TAACCTTACG CTAGACAAGT CTGTTTCTGG CCGGAAGATT CTGGATTTGG TTAAGAAAAC
    19441 ATGGGAGGGG TCGGACCTTC CTACGTACTA CACTGATACT GTCGAGGTTC ACGATGGTCT
    19501 TAACCCTCCT GCTGGCTACG AGATTTAGAG CTGATGCTTA TGTAATGTAG AGAGGTGTGG
    19561 AGTTGATATT CAATAAAACA GGACAAGGAG ATGGATGAGA TTATGGCACT AAGTTGACTT
    19621 AAAAATGTGA TTCATGATGT ACAGATCATG GCCTATAGTC CGTAAGCTAT CTAGGATAAT
    19681 ACATCAGTAT CTAAACTAAA CCCATCACTC GTTTTCTGCT TTCACACAAA CTCACCCAAC
    19741 ATGCTCACAC GACACAACAC TACATTCAGA AAAACCTCGG TCATCTCCAG AATCCCCCAA
    19801 TACCACCCTT CCCAACCCCC TTCCCCACCG CTACTCCCTC TACGACCATC CTCAACTACG
    19861 TTCCTCGTTC ACTTTTTGTC TCCATCTCAA TCCATAAGTC ATATATTTAT GATAGCATGA
    19921 CCGACATCCT ATTTACTTAG TATCTTTTGT TGCCGATAGT CCCCGAAAGA TTTTGTGGAA
    19981 TTTGTAGCTA AGGTGAAGAG GGCAAAAGCA AAAAGCATGT GCAAGGTAAA GGCGTTGATA
    20041 GGCTCACTTA TAAGTGTAGC AGGGGTTTTT TGTATGATGG ATGATGGATG GACTGATAAA
    20101 TCTTTCACAC GCAGGAAATC GACCTGCCCG TACCGGTCAA CAAATCGGTC CTCATGAAGT
    20161 TTTTGCTAAC TTTATTCCCT TTTCTGCTTC CATTCTGATT TCAAATTTTT CTGTCGTCAC
    20221 GCCAAATCAG CAGAAAAAGT TCTTAAATCT TTTCCATTGT ACCCCCACGT TAGGGTTCAA
    20281 CACACACTTG ACAAATCCAC AACCCCTGTC AAATATCTTC TTGATTACGT CGCCTCTCAT
    20341 TTGTCCATTT CTCTTTGCAC CTTCCCTCTG CGGCTGTTTT GCGCCAAGCA TAGGAGTCAA
    20401 ATCCACTTGC CAAGAAACGG GAGGGTCCTC CTGGGAAGGG GCGACGTCAG CCGTTTTAAA
    20461 AAGAAAGAGC AGAATAGAAA AAGAAAAAAA GGGAAAAAGG CAAGAAGAGT GAGAAAGTCG
    20521 ATGACAGGCC TTTTGATGAT ATTCTAGGTG CTCGAAAGTT AAGGGTTATG GGATTTAGTT
    20581 TACATTATAA GAAGCTTTTG GTGACTAGAA ATAGTAATGT AATAAGAAAA AGGGATCGTT
    20641 CCTAATTGCA ATAACACGTG CCCATTCTCT TCGTCAGGAA AGCCCACTCA TTCAAATCCT
    20701 AGTGTTACAT ATACATTTCA AAACTAAAGA CACACCCCAT GTGGACTTGT TATTAACACC
    20761 CCGCGCTTTT TATAATTCCG AGTTTTTTGG TTTGCTTGCG CGGCTTTGTC CAAGCCTTGA
    20821 ACGCTATGGC GACTTGGCAT TCTCGGGGAG GCGCGGGATG ACTTGGCTAG GTGATGGGGA
    20881 GGGTCGCGGC TGTTTAGCGC GGGTTCCGAT GATGAAGTCT ATGACTTTTG TTTTTGGCAT
    20941 TTGGAGAGTG AAGTGAGGTG TTTACGGATA GTTACAAATA TGTCAATATG AGTGTTAATG
    21001 GCTAAAGTGT GGATAGAAAA GGCGTAGACA TACAGCCATA AATATAGACT ATTTAAATGA
    21061 TGTCTATAGA TACAGACACA GCCAATAATA CCTTCCCAAA GGAGCTATCA TAGAGTCTAG
    21121 TCAGACACGC CTTTGCAATC CATAGTACGA GTCATCATCG GTACAACATT CATCATATCC
    21181 ATACAAGCCC TCTTATTCCT TCCCGTCCCC CTGCCATTCT CCCCTCCCGA CGAATCACAG
    21241 CCTGCTTATT CCCCCTTCTC TCATTCCCAC ATGAATACCC TCGTTACAGA AGTTTAGAAT
    21301 GTTTGCGTGT TTGCTTTACT GAGCTTCTCA AGAACCCGTT GCAAATTCAC AAGACGTTCT
    21361 TCTTCTTCGT CCCTGTGCAT GAGAATCTGA ATTTCCCGAT TTGAGAAGGG GGGAGAGGGG
    21421 GGGGGGGGGG AAGGTTGCTT TGGGGTTTTC CCAGGTCTTT GGCCTTGGTT TGAACCTTGC
    21481 AAGCTGGGAG GATTCACGGG CGGTGTGTCT CTTAGTCTCT AGTAAAAGAA GATTCCGCTC
    21541 AAGGTTGTCC GGCTTAAATA TACTAGTCCG CCCCGAAGAG AAAAAACATG TTGGTCTTTT
    21601 GTGGTTTTGG AGGTTATGGT ATTTATACTT TGATTCTTTA GGCCACTTGC TATACGGAAT
    21661 CAACGTTGCC GTTTATGATC TTGTGTCGTT CTTTTATTTT TAACCAACTA TATATACATC
    21721 GCCAACTTAC ACTTACACAA TCGTCAAAAG TTATCCGAGT CTACACCAAC ACTAGCCAAA
    21781 GTACTTTACA TCATCACAAA CTCGTTCTTC AACAAGCATT TACAATAACA ACTCCAAACA
    21841 CACAACTCCC AACATGCCTT ACTACAATGA CGAACCCGAA CCCCTTTCCA TCTCCCACTT
    21901 CATCTCCGAC TTCACCCTCG GCTTCTCAGA TGGCCTCACA GTCCCCTTTG CCCTAACCGC
    21961 CGGGCTGTCC TCCCTCGGCG AAACAAACAC TGTCATCTAC GCTGGCCTCG CTGAACTCTG
    22021 TGCCGGTTCC ATCTCCATGG GTATCGGCGG CTTCCTCTCC GCCCGTGACG CCCTCCAGGA
    22081 ATCTTCTTCT TCCTCACCAT CCTTACCATC ACTTTTCTCA TTAGCCTCCT CATCAACTGC
    22141 CTCCGACGAT GGCCGCGACG AGGAAAAAGG CCTAATGGTT CCGATCCGCC GGGACTCAGG
    22201 CGACTCCCAC TACTCCCTCG AAGGCGTTGA GGGCGACCGC ATCATCAGAG CGTACCTTGG
    22261 CCCCCTCAGC CTCCACCCAG ATGACCTTAA CTCTATCGTC GCCAAAATCG CCACCCGCGG
    22321 CCACACCCAC TCGACCGCCC GACGCATTCA GAACCACCTT GACTCCCCCG GTGCCCCCGA
    22381 CCCCCCACTC CTCACCCCTA TGCAATCAAG TCTCGCTATT GCCCTTGGGT ACTTGACCGG
    22441 CGGGCTTATC CCACTCGTAC CATACTTTTT CGCTACCACT GTTGCCGTGG GCATGCGGTG
    22501 GTCGGTCTTC TTTTGTGTCT TGGCACTCTT TAGTTATGGG TCAGGAAAAA GTTATATGCT
    22561 TGGTGGGAAG AAGGATACCA GTAAGGCTGT GTGGGAAGGG CTCCATATGC TCATTATGGG
    22621 CGGGATGGCA GCGGGCATGG CAGTGGCTTG CGTCCATGTG GTTGAGAGTA TGCAAAGCAG
    22681 TGCTGTCTAA
//
LOCUS       Be.basicola_A_pheromone     56077 bp    DNA     linear   PLN 22-OCT-2018
DEFINITION  Berkeleyomyces basicola strain CMW49352 Contig14, whole genome
            shotgun sequence.
ACCESSION   PJAC01000015 PJAC01000000
VERSION     PJAC01000015.1
KEYWORDS    WGS.
SOURCE      Berkeleyomyces basicola (unknown)
  ORGANISM  Berkeleyomyces basicola
            Eukaryota; Fungi; Dikarya; Ascomycota; Pezizomycotina;
            Sordariomycetes; Hypocreomycetidae; Microascales;
            Ceratocystidaceae; Berkeleyomyces.
REFERENCE   1  (bases 1 to 705493)
  AUTHORS   Wingfield,B.D., Bills,G.F., Dong,Y., Huang,W., Nel,W.J.,
            Swalarsk-Parry,B.S., Vaghefi,N., Wilken,P.M., An,Z., de Beer,Z.W.,
            De Vos,L., Chen,L., Duong,T.A., Gao,Y., Hammerbacher,A.,
            Kikkert,J.R., Li,Y., Li,H., Li,K., Li,Q., Liu,X., Ma,X., Naidoo,K.,
            Pethybridge,S.J., Sun,J., Steenkamp,E.T., van der Nest,M.A., van
            Wyk,S., Wingfield,M.J., Xiong,C., Yue,Q. and Zhang,X.
  TITLE     IMA Genome-F 9: Draft genome sequence of Annulohypoxylon stygium,
            Aspergillus mulundensis, Berkeleyomyces basicola (syn.
            Thielaviopsis basicola), Ceratocystis smalleyi, two Cercospora
            beticola strains, Coleophoma cylindrospora, Fusarium fracticaudum,
            Phialophora cf. hyalina, and Morchella septimelata
  JOURNAL   IMA Fungus 9 (1), 199-223 (2018)
   PUBMED   30018880
REFERENCE   2  (bases 1 to 705493)
  AUTHORS   Nel,W.
  TITLE     Direct Submission
  JOURNAL   Submitted (30-NOV-2017) Microbiology and Plant Pathology, Forestry
            and Agricultural Biotechnology Institute, cnr Lynnwood Road and
            Roper Street, Pretoria, Gauteng 0028, South Africa
COMMENT     ##Genome-Assembly-Data-START
            ##Assembly Date          :: 01-FEB-2017
            Assembly Method        :: SPAdes v. Feb 2017
            Expected Final Version :: yes
            Genome Coverage        :: 100.0x
            Sequencing Technology  :: Illumina HiSeq
            ##Genome-Assembly-Data-END##
FEATURES             Location/Qualifiers
     Transcript      complement(1..3546)
                     /score="0.97"
                     /source="AUGUSTUS"
                     /g5.t1
     CDS             complement(1..3546)
                     /source="AUGUSTUS"
                     /transcript_id="g5.t1"
                     /gene_id="g5"
                     /score="0.97"
                     /frame="[complement(6126..6128): 0,
                     complement(6129..9671): 0]"
                     /label="myb-like dna-binding domain protein"
     gene            complement(1..3546)
                     /score="0.97"
                     /source="AUGUSTUS"
                     /g5
     Single          complement(1..3546)
                     /score="0.97"
                     /frame="0"
                     /source="AUGUSTUS"
                     /transcript_id="g5.t1"
                     /gene_id="g5"
     source          <1..>56077
                     /organism="Berkeleyomyces basicola"
                     /mol_type="genomic DNA"
                     /submitter_seqid="Contig14"
                     /strain="CMW49352"
                     /isolation_source="plant root"
                     /host="Betula sp."
                     /culture_collection="CBS:142796"
                     /db_xref="taxon:124036"
                     /country="Netherlands"
                     /collection_date="1974-06-01"
     Transcript      4363..6050
                     /score="0.96"
                     /source="AUGUSTUS"
                     /g6.t1
     CDS             join(4363..4447,4513..6050)
                     /score="0.97"
                     /source="AUGUSTUS"
                     /transcript_id="g6.t1"
                     /gene_id="g6"
                     /frame="[10488..10572: 0, 10638..12172: 2, 12173..12175:
                     0]"
                     /label="Vacuolar protein sorting-associated protein atg6"
     gene            4363..6050
                     /score="0.96"
                     /source="AUGUSTUS"
                     /g6
     Initial         4363..4447
                     /score="0.97"
                     /frame="0"
                     /source="AUGUSTUS"
                     /transcript_id="g6.t1"
                     /gene_id="g6"
     intron          4448..4512
                     /score="0.96"
                     /source="AUGUSTUS"
                     /transcript_id="g6.t1"
                     /gene_id="g6"
     Terminal        4513..6050
                     /score="0.97"
                     /frame="2"
                     /source="AUGUSTUS"
                     /transcript_id="g6.t1"
                     /gene_id="g6"
     Transcript      6676..9888
                     /score="0.98"
                     /source="AUGUSTUS"
                     /g7.t1
     CDS             6676..9888
                     /score="0.98"
                     /source="AUGUSTUS"
                     /transcript_id="g7.t1"
                     /gene_id="g7"
                     /frame="[12801..16010: 0, 16011..16013: 0]"
                     /label="Alpha-glucosidase"
     gene            6676..9888
                     /score="0.98"
                     /source="AUGUSTUS"
                     /g7
     Single          6676..9888
                     /score="0.98"
                     /frame="0"
                     /source="AUGUSTUS"
                     /transcript_id="g7.t1"
                     /gene_id="g7"
     Transcript      10648..10857
                     /score="0.81"
                     /source="AUGUSTUS"
                     /g8.t1
     CDS             10648..10857
                     /score="0.81"
                     /source="AUGUSTUS"
                     /transcript_id="g8.t1"
                     /gene_id="g8"
                     /frame="[16773..16979: 0, 16980..16982: 0]"
                     /label="A pheromone"
     gene            10648..10857
                     /score="0.81"
                     /source="AUGUSTUS"
                     /g8
     Single          10648..10857
                     /score="0.81"
                     /frame="0"
                     /source="AUGUSTUS"
                     /transcript_id="g8.t1"
                     /gene_id="g8"
     Transcript      complement(12823..16236)
                     /score="1"
                     /source="AUGUSTUS"
                     /g9.t1
     CDS             complement(12823..16236)
                     /source="AUGUSTUS"
                     /transcript_id="g9.t1"
                     /gene_id="g9"
                     /score="1"
                     /frame="[complement(18948..18950): 0,
                     complement(18951..22361): 0]"
                     /label="Reverse transcriptase domain-containing protein"
     gene            complement(12823..16236)
                     /score="1"
                     /source="AUGUSTUS"
                     /g9
     Single          complement(12823..16236)
                     /score="1"
                     /frame="0"
                     /source="AUGUSTUS"
                     /transcript_id="g9.t1"
                     /gene_id="g9"
     Transcript      complement(19070..20459)
                     /score="0.95"
                     /source="AUGUSTUS"
                     /g10.t1
     CDS             complement(join(19070..19950,20015..20459))
                     /source="AUGUSTUS"
                     /transcript_id="g10.t1"
                     /gene_id="g10"
                     /score="1"
                     /score="0.95"
                     /frame="[complement(25195..25197): 0,
                     complement(25198..26075): 2, complement(26140..26584): 0]"
                     /label="Developmentally Regulated MAPK Interacting like
                     protein"
     gene            complement(19070..20459)
                     /score="0.95"
                     /source="AUGUSTUS"
                     /g10
     Terminal        complement(19070..19950)
                     /score="1"
                     /frame="2"
                     /source="AUGUSTUS"
                     /transcript_id="g10.t1"
                     /gene_id="g10"
     intron          complement(19951..20014)
                     /score="1"
                     /source="AUGUSTUS"
                     /transcript_id="g10.t1"
                     /gene_id="g10"
     Initial         complement(20015..20459)
                     /score="0.95"
                     /frame="0"
                     /source="AUGUSTUS"
                     /transcript_id="g10.t1"
                     /gene_id="g10"
     Transcript      complement(21054..21557)
                     /score="0.76"
                     /source="AUGUSTUS"
                     /g11.t1
     CDS             complement(21054..21557)
                     /source="AUGUSTUS"
                     /transcript_id="g11.t1"
                     /gene_id="g11"
                     /score="0.76"
                     /frame="[complement(27179..27181): 0,
                     complement(27182..27682): 0]"
                     /label="Cell cycle control protein G10 family protein"
     gene            complement(21054..21557)
                     /score="0.76"
                     /source="AUGUSTUS"
                     /g11
     Single          complement(21054..21557)
                     /score="0.76"
                     /frame="0"
                     /source="AUGUSTUS"
                     /transcript_id="g11.t1"
                     /gene_id="g11"
     Transcript      complement(21936..25335)
                     /score="0.58"
                     /source="AUGUSTUS"
                     /g12.t1
     CDS             complement(join(21936..24945,25017..25202,25319..25335))
                     /source="AUGUSTUS"
                     /transcript_id="g12.t1"
                     /gene_id="g12"
                     /score="0.99"
                     /score="0.66"
                     /score="0.62"
                     /frame="[complement(28061..28063): 0,
                     complement(28064..31070): 1, complement(31142..31327): 1,
                     complement(31444..31460): 0]"
                     /label="RNA cytidine acetyltransferase"
     gene            complement(21936..25335)
                     /score="0.58"
                     /source="AUGUSTUS"
                     /g12
     Terminal        complement(21936..24945)
                     /score="0.99"
                     /frame="1"
                     /source="AUGUSTUS"
                     /transcript_id="g12.t1"
                     /gene_id="g12"
     intron          complement(24946..25016)
                     /score="0.99"
                     /source="AUGUSTUS"
                     /transcript_id="g12.t1"
                     /gene_id="g12"
     Internal        complement(25017..25202)
                     /score="0.66"
                     /frame="1"
                     /source="AUGUSTUS"
                     /transcript_id="g12.t1"
                     /gene_id="g12"
     intron          complement(25203..25318)
                     /score="0.65"
                     /source="AUGUSTUS"
                     /transcript_id="g12.t1"
                     /gene_id="g12"
     Initial         complement(25319..25335)
                     /score="0.62"
                     /frame="0"
                     /source="AUGUSTUS"
                     /transcript_id="g12.t1"
                     /gene_id="g12"
     Transcript      complement(26471..27593)
                     /score="0.57"
                     /source="AUGUSTUS"
                     /g13.t1
     CDS             complement(join(26471..27237,27290..27593))
                     /source="AUGUSTUS"
                     /transcript_id="g13.t1"
                     /gene_id="g13"
                     /score="0.57"
                     /score="1"
                     /frame="[complement(32596..32598): 0,
                     complement(32599..33362): 2, complement(33415..33718): 0]"
                     /label="DUF1713 domain-containing protein"
     gene            complement(26471..27593)
                     /score="0.57"
                     /source="AUGUSTUS"
                     /g13
     Terminal        complement(26471..27237)
                     /score="0.57"
                     /frame="2"
                     /source="AUGUSTUS"
                     /transcript_id="g13.t1"
                     /gene_id="g13"
     intron          complement(27238..27289)
                     /score="0.93"
                     /source="AUGUSTUS"
                     /transcript_id="g13.t1"
                     /gene_id="g13"
     Initial         complement(27290..27593)
                     /score="1"
                     /frame="0"
                     /source="AUGUSTUS"
                     /transcript_id="g13.t1"
                     /gene_id="g13"
     Transcript      complement(28286..28996)
                     /score="0.7"
                     /source="AUGUSTUS"
                     /g14.t1
     CDS             complement(join(28286..28650,28740..28903,28986..28996))
                     /source="AUGUSTUS"
                     /transcript_id="g14.t1"
                     /gene_id="g14"
                     /score="0.7"
                     /score="0.99"
                     /score="1"
                     /frame="[complement(34411..34413): 0,
                     complement(34414..34775): 2, complement(34865..35028): 1,
                     complement(35111..35121): 0]"
                     /label="Sym-1"
     gene            complement(28286..28996)
                     /score="0.7"
                     /source="AUGUSTUS"
                     /g14
     Terminal        complement(28286..28650)
                     /score="0.7"
                     /frame="2"
                     /source="AUGUSTUS"
                     /transcript_id="g14.t1"
                     /gene_id="g14"
     intron          complement(28651..28739)
                     /score="0.7"
                     /source="AUGUSTUS"
                     /transcript_id="g14.t1"
                     /gene_id="g14"
     Internal        complement(28740..28903)
                     /score="0.99"
                     /frame="1"
                     /source="AUGUSTUS"
                     /transcript_id="g14.t1"
                     /gene_id="g14"
     intron          complement(28904..28985)
                     /score="1"
                     /source="AUGUSTUS"
                     /transcript_id="g14.t1"
                     /gene_id="g14"
     Initial         complement(28986..28996)
                     /score="1"
                     /frame="0"
                     /source="AUGUSTUS"
                     /transcript_id="g14.t1"
                     /gene_id="g14"
     Transcript      complement(32401..32892)
                     /score="0.96"
                     /source="AUGUSTUS"
                     /g15.t1
     CDS             complement(32401..32892)
                     /source="AUGUSTUS"
                     /transcript_id="g15.t1"
                     /gene_id="g15"
                     /score="0.96"
                     /frame="[complement(38526..38528): 0,
                     complement(38529..39017): 0]"
                     /label="Putative gene 1"
     gene            complement(32401..32892)
                     /score="0.96"
                     /source="AUGUSTUS"
                     /g15
     Single          complement(32401..32892)
                     /score="0.96"
                     /frame="0"
                     /source="AUGUSTUS"
                     /transcript_id="g15.t1"
                     /gene_id="g15"
     Transcript      36947..38280
                     /score="1"
                     /source="AUGUSTUS"
                     /g16.t1
     CDS             join(36947..37144,37210..38280)
                     /score="1"
                     /source="AUGUSTUS"
                     /transcript_id="g16.t1"
                     /gene_id="g16"
                     /frame="[43072..43269: 0, 43335..44402: 0, 44403..44405:
                     0]"
                     /label="G1/S-specific cyclin CCN1"
     gene            36947..38280
                     /score="1"
                     /source="AUGUSTUS"
                     /g16
     Initial         36947..37144
                     /score="1"
                     /frame="0"
                     /source="AUGUSTUS"
                     /transcript_id="g16.t1"
                     /gene_id="g16"
     intron          37145..37209
                     /score="1"
                     /source="AUGUSTUS"
                     /transcript_id="g16.t1"
                     /gene_id="g16"
     Terminal        37210..38280
                     /score="1"
                     /frame="0"
                     /source="AUGUSTUS"
                     /transcript_id="g16.t1"
                     /gene_id="g16"
     CDS             <42532..42660
                     /label="A pheromone"
     gene            42532..42660
     gap             43656..48750
                     /estimated_length=5095
                     /gap_type="within scaffold"
                     /linkage_evidence="paired-ends"
     CDS             complement(<48753..48881)
                     /label="Truncated A pheromone"
     gene            complement(<48753..48881)
     Transcript      50101..51280
                     /score="0.85"
                     /source="AUGUSTUS"
                     /g17.t1
     CDS             join(50101..50175,50354..51280)
                     /score="0.86"
                     /score="0.99"
                     /source="AUGUSTUS"
                     /transcript_id="g17.t1"
                     /gene_id="g17"
                     /frame="[56226..56300: 0, 56479..57402: 0, 57403..57405:
                     0]"
                     /label="RNA-directed DNA polymerase from mobile element
                     jockey"
     gene            50101..51280
                     /score="0.85"
                     /source="AUGUSTUS"
                     /g17
     Initial         50101..50175
                     /score="0.86"
                     /frame="0"
                     /source="AUGUSTUS"
                     /transcript_id="g17.t1"
                     /gene_id="g17"
     intron          50176..50353
                     /score="0.86"
                     /source="AUGUSTUS"
                     /transcript_id="g17.t1"
                     /gene_id="g17"
     Terminal        50354..51280
                     /score="0.99"
                     /frame="0"
                     /source="AUGUSTUS"
                     /transcript_id="g17.t1"
                     /gene_id="g17"
     Transcript      complement(52380..54100)
                     /score="0.13"
                     /source="AUGUSTUS"
                     /g18.t1
     CDS             complement(join(52380..52775,52907..53372,53626..53955,54009..54100))
                     /source="AUGUSTUS"
                     /transcript_id="g18.t1"
                     /gene_id="g18"
                     /score="0.98"
                     /score="0.44"
                     /score="0.57"
                     /score="0.3"
                     /frame="[complement(58505..58507): 0,
                     complement(58508..58900): 0, complement(59032..59497): 1,
                     complement(59751..60080): 1, complement(60134..60225): 0]"
                     /label="Hypothetical 4"
     gene            complement(52380..54100)
                     /score="0.13"
                     /source="AUGUSTUS"
                     /g18
     Terminal        complement(52380..52775)
                     /score="0.98"
                     /frame="0"
                     /source="AUGUSTUS"
                     /transcript_id="g18.t1"
                     /gene_id="g18"
     intron          complement(52776..52906)
                     /score="0.54"
                     /source="AUGUSTUS"
                     /transcript_id="g18.t1"
                     /gene_id="g18"
     Internal        complement(52907..53372)
                     /score="0.44"
                     /frame="1"
                     /source="AUGUSTUS"
                     /transcript_id="g18.t1"
                     /gene_id="g18"
     intron          complement(53373..53625)
                     /score="0.72"
                     /source="AUGUSTUS"
                     /transcript_id="g18.t1"
                     /gene_id="g18"
     Internal        complement(53626..53955)
                     /score="0.57"
                     /frame="1"
                     /source="AUGUSTUS"
                     /transcript_id="g18.t1"
                     /gene_id="g18"
     intron          complement(53956..54008)
                     /score="0.3"
                     /source="AUGUSTUS"
                     /transcript_id="g18.t1"
                     /gene_id="g18"
     Initial         complement(54009..54100)
                     /score="0.3"
                     /frame="0"
                     /source="AUGUSTUS"
                     /transcript_id="g18.t1"
                     /gene_id="g18"
     Transcript      complement(54933..56077)
                     /score="0.6"
                     /source="AUGUSTUS"
                     /g19.t1
     CDS             complement(join(54933..55187,55253..55510,55814..56077))
                     /source="AUGUSTUS"
                     /transcript_id="g19.t1"
                     /gene_id="g19"
                     /score="0.66"
                     /score="0.92"
                     /score="1"
                     /frame="[complement(61058..61060): 0,
                     complement(61061..61312): 0, complement(61378..61635): 0,
                     complement(61939..62202): 0]"
                     /label="40S ribosomal protein S2"
     gene            complement(54933..56077)
                     /score="0.6"
                     /source="AUGUSTUS"
                     /g19
     Terminal        complement(54933..55187)
                     /score="0.66"
                     /frame="0"
                     /source="AUGUSTUS"
                     /transcript_id="g19.t1"
                     /gene_id="g19"
     intron          complement(55188..55252)
                     /score="0.99"
                     /source="AUGUSTUS"
                     /transcript_id="g19.t1"
                     /gene_id="g19"
     Internal        complement(55253..55510)
                     /score="0.92"
                     /frame="0"
                     /source="AUGUSTUS"
                     /transcript_id="g19.t1"
                     /gene_id="g19"
     intron          complement(55511..55813)
                     /score="0.92"
                     /source="AUGUSTUS"
                     /transcript_id="g19.t1"
                     /gene_id="g19"
     Initial         complement(55814..56077)
                     /score="1"
                     /frame="0"
                     /source="AUGUSTUS"
                     /transcript_id="g19.t1"
                     /gene_id="g19"
ORIGIN
        1 TCAAATAGAC ACGCAGCTAA AGCAAAACTC GCGGTAGCAC CGGAACCCAT TCTCGCCACA
       61 CCGCCGTAGC GTGCCTCCCG GCGTGCGCAC CGCGGCCGGA GTCGGGCTAT GAGGCGTCAG
      121 CCGCGCGAGG CCTGACGCGC TGACACGCTT CCTGACTGTT CCCGTGCCCG TGCCCGTGGT
      181 TGTATTGCGG AGACGCTTGG CAGAGGGTGT TTCAGGCGTG GCGGCATCCA TGAATGCACG
      241 TTTGCGTGGG TTGCGATGAT AGGTGTGGGC ATGGGCGGGA CTGGACGCTA CAGCTCGCGC
      301 TGGGTATGCC AGGGCGCGCA TGTGCATCGA GAGCTCGTCT TCGTCGGGGT CAAAGGCCAT
      361 AGAGGCTGTG GCGCGGCGGG ACGTGGAGGA GGGAGGGAGA GTGGTGTATT TGGGCTTGTG
      421 TGGGGTGATG GGTAAGAGTG ACCCCAGGAT ATCCCCCTCT TCTGTATCGT CGTGGCGGCT
      481 GGTTTCCCGG GCTTTATATA AAGAGGACCT GTAGTGTGGG CGAGATGGAG ATGAGGGCAT
      541 TTCCAAGTGA TTGTAATCAA GCATGGATTC GGCACGTATG GACCGCTGGC CATGGGCTTT
      601 TTTAGTGGAG GCACTGTCAC CAGTTTTTGC GCTGTACATC TCTTCTTCTT CTTCCGATTC
      661 CTCGGTAATA GGCGCAGGGG CAGTAGGTTT GCGGTATGCT TTTGCCATGC GCTCCCGGCT
      721 TTGAGTGCGT GCGCTGGCCT TATCAGCGGG CGACGAAAAA GATGTTGGCT TCAAGCCAAA
      781 GTGAGGCCGA CTCGGGCCTT TGCGAGTGTA GGTTCTAGTT GAAGGTTTCA CGCGCTTCCA
      841 GGGGACTTCA TCACCGAGAG CCATGGCTTC CGGCTTGAAC CATTCTTCGA CGTCTATTGT
      901 TGAAGTCTCT GGAACCTCTT CATCTGACTC GTCGTCGATG ATGTGCCTCT TGCGTTTTTT
      961 CGTTGAGAGC CTCAGCTCGG GCTCCGAGTC TTCAGAATCA ATATCCATGG TATGATGTTG
     1021 AGCAACATTG GTGCGTGCCC TTTGAGAAGG CGTTTGCAGC AAATCTTTTC TAGGGGAAAT
     1081 GGCTTGGGAG AGTTCCGACT GACGAGGTAA CCCTGTTGAC GCAACCGGAG TGCTCACGGG
     1141 TTTCTCCAAG ACAGCAGTCT GACGCAAGCG TGCATTTTTA GAGGGTTTCT CGGGTACCAA
     1201 GGGGTTGGCT TTAAGGGACT TCGGAGCTAC TACAAATCCA TCTTCATCAT CCGAGAAGCC
     1261 GTAGGTACTA TTGATGGGTA TTTGTGAAGA CTCCGTAACG CGGGGCTTTT GTAGCGATTT
     1321 AGAGAAAGCT TTGGTTGACA TGTTGCTAGC AGACTTGCCG GAATCGCTAT CAATTTTGGG
     1381 AAGTGTGTAA TCTTCATTTG CTGTTTGAGG ATTACTTTGT GGTGAATCAC TGACGCGAGG
     1441 TGGTGATTGT CTGTGGATAA TTACAGTGCC GTCACTTTCG TCTCCCGAAT CGTCTTGCGT
     1501 GAGGTCTACG TAACTAGTTT CGTTGTCGTA GTGATCACCT CCGGCCAAGC TATGGCCTTG
     1561 ATCGACAGGT AAACTTTGAT CGCTATCGGA CTCTTCCTGA TAGCTCTCGC ACACGCTAAC
     1621 CTCTTGCTGT TTGTGGTTGT AGTTGGGCGA GGCGAAACGA TGAGATGTAA CAGTATCGTC
     1681 GTTTTCGTCT TCTGTCTCCG GTTCACTCGA TTGTGGCTCG TCGTCGGATG CCTCGTTGGA
     1741 GGGAGGGTCT TGTAATGAGG CTTGTTTTGT TTGGAATGAT GTATGCCGAC TGTATATTAA
     1801 GTCATCTTCT TCCTCGCTGG ATGATTCGTA TTCCTCATCG ACAGATTCGT CGTTTTCAAT
     1861 AACGTGAGAA TCTTCTTCGG GTTCAAGATT ATCTGTTGGC GACCATAAAA CTCGGTCGAT
     1921 AGATGAAGGC GCCTCAGAAT CGGGTATTGT GGATTTTGGT ACACTCGAGG ATGGTGCCTC
     1981 TGAGTCTGGG ATTGTACGTC CCGATGATAT TGGTGTCCTT GAGTCAGTTC GAACAAGATT
     2041 GGCCACTTGT GCTGTCCGAG CTGAAGGTTG AGGCTGGTGA GGTATACGGT ACGTGATCGG
     2101 AGAAGCAGAA GATTGGGGCG AAGGAGACCC AGCAACAGAC TCTTGATCCT GCTCGTCGGG
     2161 TTGCTCGTCA GAAACTTCAA TGTAAAGACA CTTTGCGGCG GAGGGGGTTT TTGGCAATTC
     2221 GACAATCAGT TTGCGGCTTC GTTGTCGTGA TGGTGTTGTA GCTTGAGAAA CTGTGGTAGA
     2281 GAGAGCGTGT CGCCTGGGAG AAACGGCCGT GGGAATTGTG TCGGTGGCCG TTGTGTTTAT
     2341 AGGCGTTTGG GTAGTTACTG TATTTGATAA TGTTGAGTCA ACAGGATGTG AAGGTAGTGA
     2401 AGAGTTTTCA CGCGTGCCTT CTGTCTGAGG ATTAGGCGCG GCGAGTTTCG GAGGTGATCG
     2461 GGGTTGGATG GCTGATTTGG AGAGGACAGG CTTTGGATTT GGAGTCCGCC GACTCGGGTC
     2521 GAAGGTATGA GTGCCGTGAG TGATGGCATC GGTATCTAGT AATTCGTCAT CCTCGTCCCG
     2581 TGTTCCTGTT AGTGTGGCAG CTGGCTTATA TGCTATTGTC TTGCGTACAC CCTTTGAAGG
     2641 CCCGATAAGC TTTCGGGGCG AGGATCCCCA GTCAAGCTTT TCTGCAGCGG ATGGGGCCCA
     2701 GATCGATCTC TCGCCAGTGT GGACGGGAAG GATATAGCGG CGATCAGCGT CGGGCTGAAA
     2761 GAGATTGGCG GCGAATGAGC TCTTGAACCC GGCGATGTTG ATCTCGGGAA CCTTCCACAT
     2821 TGGATCCTGG GGTGTGTCAG CGCCCCAGAT TCCGTTCCCA GAGCCAAAGG TCAGCGGAGC
     2881 GGCGCTCAGG CGCGGCGGCT GACCAAGGCC CAATGCGGAC AGCTTTGGAT TTTGAGGGTC
     2941 TGTCGGTACC AATGCCTGGT CCTTGGATCG TGGAATCATA GCAGTGTGTG TCTGGGTCAT
     3001 GGCTGTGCTT TTGAATGGTT GGTGTGTGCC ACTTAGTATT CGTCGCTCGT CGGTTTCGTC
     3061 GTCGGTTTCG TCGTTGTCTG GGTCCAGTCG GCCGGTCCTC ATGTGCCTAT TGCTGCCTTC
     3121 TAGAGCAGCT TCCAAAGCAT CCAAGTCATC TAGGCGGATG CCCTCGTCCT CGTCGTCATC
     3181 TTGCAGCATC ATGAGTTCTG GTGGGTAATC ATCCGGCAGG CCGTCGGCCA AACCATCTCC
     3241 CGTATCGCGC TCGTGGCGCA TGGCTGACAA GTGGCCATTG TCAACGACAA TCTCGCCGGT
     3301 ACGCAGATCG ATCTCGTCGC CAATGCCGGT GAAATCTCGC TCGTACTTTT CAAAGATGTG
     3361 CTCAAAGGTA GACTTGAGGC GCATGGCTGC GTGGTCGCGC GCCTTGGCCA GCTTCACACC
     3421 GGGGTCCCGG CGTTGCGAGA CGACCTCGGG CTCACACATG AGTTCATCCT CTTCGTCGTC
     3481 GGAGGCGGAG CCCATACCAG AAGAGCTGTG GAGAGGATGC GGCCGGGCCG CTATGAGATG
     3541 TTGCATGGCT TGTGGCGGTC GGGCGCAATA GCGATGATGG TGGTGATTGT CGTCGTCGTC
     3601 GTCGTGGAGC AGGGAAAGGT CAACAGTGCC AGCACATCTG CAACAGCGTT CCCAGCAGAG
     3661 AAACGCTGGA ACAAGGCGGA TTCAAGAAAA AAAGCGCAGT CTGGACACTA TCGAGGATGC
     3721 ATGGTCCATC TCTGCGCAAG AAGAAGGCGC ACTTGGCTAA GAGAGCTATG CGGAGAAGTT
     3781 AAGGAGCAAA GTGGAAATGA CGATGCCGAC TGGTCGCAAA AACCTGCAAG TCAATAAAGT
     3841 TCTTACAGGT TGCCCCTACG GTGCGGCGCA TTCCAGGCCT GACTGGCGCA TCCAGCGCCC
     3901 TAAAGTCTCG ATTTTACAGG TCAAGCAGCG CTGCCGATTT ACGCGTCGGG GCCTGAAGAG
     3961 AGCCCAAAAA TGCAGCCCCT CTGTGGGGGG TTTGGTAGTT CGTTGCTAGG GAGTTGCCAC
     4021 AGTGAGAACA GTAAGCGAGA CGGCACTGTA CTTCCACCTG TCAACGCAGG GCATGAGGGG
     4081 CAAAGTACAG TGTGCACACT GTACGCAGAC GTCATTGAAG CTTATCTCTA CCAGACAGGT
     4141 GCTAAAGGGG AGTGTCTCTT TAGTAGGTCC CCCCTGTTTT TCTCATTTTA TAGTGGCCAA
     4201 GAGTTGAAGA TAGCCTATCA GAAGTAACAT ACCCTCCCCT CCCCTCCCGT AACCCTATTG
     4261 CCGCACCAAG ACGTCATCAA CAGCCTTGCC CTGTTGGTTC TCCTTCTGAG CCTCATCTTT
     4321 CACGTTCACT TCCCCCTCCA TCAATGCTTC CATCATAACA CCATGTTCTG CCAAAAATGC
     4381 CGCGCTCCAC TCGCTCTCGA TCCATCAATC GAGGATCTTA AATCCGCTGC ATACGATCTC
     4441 CTTGTTGGTA CATACAGCGC CCAGCCCACA CCACACGTCC ACCCCGATGC GCCCAGAAAC
     4501 TGACTGCTAC AGCAACATCA TCACAGGAAA CATCATCGAC TAGTGCATTG TCGTCGCAGC
     4561 CAAGCCATCC GCATGATACA CAGCGCAGGG CTCTGCTGGA GTCGGTAGCA GAAAACGCCT
     4621 CGGGGCCTGT CTTCCGGCGG CACGGCGGGC CCGAGAGCCA CGACCACACC CGAGATGCTG
     4681 CCATGTCATT CATCCACCTG GCCGACCATC ATTACACACC GCCAGCCTCA ACGTCACCGT
     4741 CAGGATCTCG GCGCCGGTCA AACTCGCGCT TGATCCCATC ACGGCCAGGC TCTAGCTACC
     4801 AGAGCCAAAA CCGGACTACC GACAACTCTC CTTCGGAAGT CTCCAAAGTA CATGACATGG
     4861 AGCGCGTGAA TAAACTCTTC GAGATCCTGT CAGCGCGCTC GGATATTGAC CATCCAATTT
     4921 GCGTTGAGTG CACAGAAATG TTGGTTGAAG AGCTGCAGAA GAAGTTGGAT ACAGCCACCA
     4981 AGGAACGCGA CGCATATATT ACCTTTCTCA AGAGGGTGCA AGACGAGGAG CCAACGGAAG
     5041 CTGAGCTCAA GGCCCAGGCT GATGCTTTGG AAGCAGAAAA GGTGGCCGAG GCTGCTATAA
     5101 CAGCCGATCT CCTCAAGCTT GAAAAGGAAA AGGCGCTACT CGACGCAGAG CTGCTCAAAC
     5161 TTGAGAAGGA ATCACGGGAA ATGGACGCAC AAGAGGAGGC CTTCTGGATG GACCGAAATG
     5221 AGTTTGCCCA CAAGCTGGGC GGCTTTCAGA ACGAACGCGA CAGCGTCAAC TCCATGTTTG
     5281 ACCACGACTC ACGGCTACTG GAAAAGCTGC AGCGGAGCAA TGTGTATAAT GACACGTTTT
     5341 GCATCAGCCA TGACGGTACC TTTGCGACCA TAAATGGCCT ACGTCTGGGA CGTCTATCGA
     5401 ACAAGCCTGT CGACTGGTCA GAGATCAACG CCGCCTGGGG CCACGCGCTC CTGCTGCTCG
     5461 ACACTGTGGC ACGCCAGCTG CACTATCGAT TTATCGGGTA CGAGTTGCAG CCCATGGGCA
     5521 ACACATCGCG CATCATCAAG CTGGACATGA TGCCGGCCTC GAGTTCACGC TATGGCACAA
     5581 GCTCTCGCGT TGGTGGCGGG AGCCGTCGAA GCATTGGCCC TGCGGCGAGC ATCGGGTCCG
     5641 GTGCCGTTTC AGGTACTGGC GCAGAGCTGG AGGCCTCCTC GCACGCCCGG GCCCAGCCCA
     5701 CAGCACCGGT CAAGCACACC ACGCTCGAGC TGTTCTCGTC GGGAGATATG CCTCTAGGCC
     5761 TGACATTTAT GCACCGCAAA TTCGACACGG CCATGGTCGC CTTCCTCGAG CTTGTGCGCC
     5821 AGCTTGGCGA TTTTGTGCAG CGCGAGAGCG AGCTGCTTGA GCGACCGCTG GAGCTGCCGT
     5881 ACAAGATTGA GGGCGACTAT ATTGGGAACA TTAGCATCAA GCTGGGCATT GCACATGACG
     5941 ATGCGTGGAC GAATGCGTGC AAGTACACGT TGACCTGTTG CAAATTTTTG CTGGCGCATG
     6001 CGAGCAATGT GCAGTCGGCG GGTATCCGAA GCGCAAGACA GCAGACTTAG GGAGCTAGAA
     6061 GGGCAAGGCT ATAGACGACA CATCATAGAG GCAATAGAGA CCCCCAGGCC GAGACTCAAG
     6121 ACGACAGCAG TAGTACCTGG ACTGGTTTTT CACTCGGGAG TAATAAGCAC TTGGGGTTTA
     6181 TATCAAAATA CAGTTCCGTA TTGGGGGAAT GAAAGCTGAT ATTATCCAGA GGATGATGCC
     6241 AGAGGCCGAG ATTGACCTGG TGGTTCAGAG TGGAGTGGAG AAGGATGGAG AGTCGCACTG
     6301 CAGGGGTCCA AGTCAAAGTT GGAGAAGCTC GTTAAGATGT TGGAGAAGGC GTTCTAGATG
     6361 TGGTGTCAGG GGGCACCGGG CGTTGGAGAA GCTGCTTTTA GGGTTTGAGA TAACGACGAC
     6421 GAGGTCTTTG TGTGATACTC ACGCCGTGTA ACAACAAGAG ACGCCGGGCC ATAGGATTTA
     6481 CGAAGAGTTA CGAAGAGTTT GTGCAAAGCT CCCACATTAT TCTTGCTGCC ACCCACTCCA
     6541 TTTCACTGCA GGCCAGCAAG GCCATTCTCC AACCCGCCGT ATCATGTGCG ACGGCCGCGC
     6601 CCAGAGCATC GGACTGCCGC CGTGGCTGCG CGCTTTGCTG CCACCGCTCT CTCTCTCTCT
     6661 CTCTCAGTAT CCACCATGCC GTCGGCTCCA TCAGCTGCCC CGCGTGTTCC TGACACTATG
     6721 CAGAGGCCGA TGGGGCGCAT GACTGGCGCG CCTGGGGCTT CCGGCCAGGC CGAGGAGCAC
     6781 GTCAAAACCA GTATACGTGC GGGCGAGGAG CCACTGGCGC TGGCGCTGGT TGGTCCGTTT
     6841 CTGGCGCTAT ACACAGTTGC TGTGCTGGTT GGCTTGAGAT ACTACAGCCA GACAGAGCCT
     6901 CGATACAGCC AGAGAATGGC TTTCAAAGTG CTGCTGGTGG CTGTGCCCTG TGTGCTATGC
     6961 GTGACCTTGG GTTATGCGTC AGTTTCATGG TCAAAGCAAA TCGACATGGC GTCTTCCTTT
     7021 ATATCGTCGT TGATTGCTAC CATCATGTCT CCTTCTCCTT CTTCTACACC CACAAGTGCC
     7081 TCTGCCGAAT CTCCCTGGTA CGCCGTTCCC AACGTCCTCG ATGTGAACGC CGAGGACTGC
     7141 CAAAAGGAAT GTCCAGGCTA CGCCATATCC AACGTTGTTG AGTCTGACTC TGGGCTCACT
     7201 GCTGATCTCA ATCTTGCCGG TCAGCCGTGC AACATCTACG GCACCGACAT TCTGAATGTG
     7261 TCGCTCATTG TCGAGTACCA AGAGGCCGAT CGGCTACACG TTGAGATTCG CCCGCGCTTC
     7321 ATTGGCCCTA AGAATGCCAC CTGGTTCGTA CTACCTGAGA AGATAATTCC CAAGCCCGCC
     7381 CGAGGCAATG GCTGCAAGCA GTCTAGCGAC CTCGAGTTTG TATATCAGGC AGGGCCCACC
     7441 TTTAGCTACG GCATCATCCA CCGTGCCACC AACGCCACTC TCTTTTCGAC AACCGGCAGC
     7501 AAGCTGGTGT ACGCGGACCA GTTTTTTGAG TTCGTCACGC AGATGCCACC TAGCTACAAT
     7561 CTCTATGGGC TCGGCGAAAG CATCGGTGAC TTCCACCTCG GCACCAACCG GACCCGCACG
     7621 CTCTGGGCCG CCGATGTGGC TGACCAGGTT GACCGTAATC TGTACGGCTC GCATCCCATT
     7681 TACCTTGAGA CACGCTACTA CGAGGCCGGG TCGGCAACGC CGCTCAATCT TGGCGCTGGC
     7741 CAACTCGATC CGGCTAAGCA GTACTCGTCG CATACGTACG GCGTTTTCCT CCGCAATGCT
     7801 CACGGCCAGG ATGTGCTGTT GCGGGACTCG CAGGTCACGT GGCGGGCGCT AGGCGGGTCT
     7861 ATCGACCTGT ACTTTTATGC CGGTCCGACT GCGGCCAATG TCATGGCTGC GTACCAGAAG
     7921 AGTGCTGTCG GGTTGCCAGC CATGCAGCAG TATTGGACCT TTGGCTACCA CCAGTCGCGC
     7981 TGGGGGTACA AGAAGTGGGA GGACCTTCAG GAGGTTGTCC AACGCATGCA AGATGCTGGC
     8041 ATCTGGATGG AGACCATCTG GTCGGATATT GACTACATGG ACCGCTATCG CGACTTTACC
     8101 ACAGCGCCGA CTGGCTTTCC ACTGAACCAG TTTTCCAGGT TTCTTAACCG CTTACACGCA
     8161 CGCGGCCAGC ACTATGTGCC CATCATCGAT GCCGCCATCT TCCGCCCGAA CCATGGCGAT
     8221 GAGGCCAGTT ACGCTCCATA CCAGCGCGGT ATCGCCAAGA ACGCCTTCAT AATGGCTGAC
     8281 GCCAATGGCT CCGAGTATGT TGGCCGCGTG TGGCCAGGCT ACACCGTCTT CCCAGACTTT
     8341 GTTGGGCCCA GCCTTGGCGG TGACGCGCAA ACCGACGAGT GGTGGACAGA TGAGATCAAG
     8401 CGGTTGCATT CTGGCGTCAA GTTTGACGGA CTTTGGATCG ATATGAACGA GGTTTCCTCT
     8461 TTTTGCGAAG GTAATTGTGG TGCCGACGCC CTCAACGGCG TAGATGATTC TGAGAATCTT
     8521 GGTGAAAACG CGCAGAGTGG TCAACTAGAC GGGCTTGAGG CCCAAGTCCA ATCGATTTCT
     8581 AGCCTAGTTA AGCGAGATGC TACAACATTC CTGCCGGCCG ACATCAACCC AGACTGGCGC
     8641 CATTCAGTTC CCGTTGCGGG CCATCGCAAC CTTGACAACC CACCATACGC CATCAACCAC
     8701 ATCTTTGGCC ACATGGCCAA AAAGACAGTG GCACCCAGTG CGCACCACCA CGTGCCAAAC
     8761 GGAGCGGTGC AGTACGACTT CCACAATCTC TATGGCCACC AGATGCTTGC GGCCACGCGG
     8821 GCAGCGCTGC TGGCATTGGA CCCGGAAAAG CGGCCGTTCA TCATCGGCCG GTCGACGTTT
     8881 GCTGGCAGCG GCGCGCTGGC GGGCCACTGG GGCGGCGACA ACTTTTCGCT GTGGGAGTAT
     8941 CTGCGACTGA GCATATCGCA GGGCCTTAGT TTCAGCATCT TTGGCGTGCC CCTGTTTGGA
     9001 ACCGACGCCT GCGGCTTCCT GCTCAACACC AACGAGGAGC TGTGCGCGCG CTGGATGCAG
     9061 CTCAACGCCT TCCTGCCCTT CTTCCGTAAC CACAACACCC ACGACGCTGT GGCCCAAGAG
     9121 CCGTACCGCT GGCCCTCGGT CGCCGCTGCT ACACGCACCG CTCTACGTGC TCGGTATGCC
     9181 CTACTGCCTT ACCTCTACAC GCTTTTCTGG ACTGCCCACA CGCGCGGCGA CACGGTGCTA
     9241 CGGGCGCTGG CCTGGGAGTT CCCTAATGAG CCGTGGCTTG CTACTGTCGA CTACCAGTTC
     9301 CTCCTGGGCA GCAGTCTGAT GGTAGCTCCG GTGCTGGATG CCGGCGCCAC CAGCGTGCGC
     9361 GCTATGCTTC CAAATGCTGT GTGGTACGAC TGGTGGACCC TAGAGCGGAC TCCTCCAAGT
     9421 GAGCAGGGCG TACCAACGGT CTTTGACGCA CCGCTTGGTC ATATCCCGTT GTTCGTGCGC
     9481 GGTGGCTCCA TGCTGCCGCT GCATGCCAGG CCGGCCAACA CAACGGCTGG CTGCCGCCGC
     9541 AGCCCGTGGG CGCTGCTGGT GGCACTGGAC GATGCAGGCC ATGCAACGGG CGAGTTATAC
     9601 TTGGATGACG GTGCGAGCGA GGTGCCAGCG GCCACGCGCG TGGTCGAACT TACGGCTGCA
     9661 CAGGGGACGC TGGAAGCGCG GGCTAGTGGC AATTACGAGG ATGTACAGCC GTTAGCTCAC
     9721 GTGACGGTGC TGGGCGCCGG GACCGTGAAG CGCGTGCAGT TTAACGGGGC GGTGTTGGAG
     9781 CGGGAGATGT GGAAGTGGGA TGCAAAGCGG GATGTGCTCG AGGTTGATTT GGAGAGTGCT
     9841 ACACAAGAGG GTGCATGGAC TAGGAACTGG ACGCTGGTAG TTGTGTGAGG GCTGGTATGA
     9901 GTTGAGATGA GCTTGAGTTG GCTTTTTCTA TATTAAGCAT TGACGACTGT CATAAACCCT
     9961 TTGATATGCA ATGGACCAGG TCACCTCGTG CCATGTATGC AACCAAACTT TCCCGAAGGT
    10021 GGTGCAGGGG TGTGAGAACA ATGATGGGGC CGGTGTCAAT GGAACCCATT CAATCCATTC
    10081 AAATGCTAGA TCGGTTCGTA CTACAATAGC CGAGCACACT AGAAAGACCA GTGGAAACAT
    10141 CCATCCGCAC TTTATCTTTC TTTGAGCCCC CAACGCTGTT CTTAGAATCA CCTCGTGATG
    10201 TGTGGTGGAG CCATGATAAT ACACTAACTC TGACGGCCTA AGGTCAAAGA AAATACCGAA
    10261 TAGAAGGGTT GCCAAGAGGA TTGCAAGATG GAACAATGCT AAGCTGATTC ATTTGAGAGA
    10321 GCGTAGCGAG AAGATAAACA CTCGAATGGG CTAGTATTAC ACGCATGAAT CGGCAAGACG
    10381 GCCATTCAGT ATCGCGGAAC AGCTATATTG AGTCTGACTA CAGCAAAGAA ACTGAATGCA
    10441 TCGTCATGAT AGAACACTCA GGAAAGGCGT CTTGTCCACT GCGCGCTGGT ATACGAGCTA
    10501 GAAGATACTC GTGGAAACCT CAACTTCATA AATAGCCACC CTTTCCACCG CTTCTCAGTT
    10561 ACTTTCCTCC TCCTCTTCCC CATCCCACAC TCATATCTTA CATCTTTCTC TTGTTTCTTC
    10621 AGACACAACC CAACCCAATC CTTCAAAATG GCCGCCATCA AGACCTCCAC CACCTCCAAG
    10681 TCCGCCAACA AGGCCGGCAC CTTTGCCGGC TGCTCCGTCC AGCGCTCGGG TACCTTTGCC
    10741 GGTTGCTCTG TCCAGCGTTC CGGCACCTTT GTTGGTTGCT CTGTCCAGCG CTCCGGCACC
    10801 TTTGCTGGTT GCTCCGTTCA GCGCTCCGGC ACCTTTGCTG GCTGCAGCGT GATGTAAATC
    10861 GCCAGTGTGT GATCCTTGAC GGGCCCTCGG CACTGAGAGA AATGCGGGTG GGCTTTGTCT
    10921 CGTAGTGAGT TTACATCTGT CTCCTCGATT CATTCTGTCT TGTGCTAACA GTTGTGGTGT
    10981 TTCAGTTAAC CAGAATAGCA CGCACCAGGC CCTTTCCTAG TTTCGTTTCT CTTCATTCAT
    11041 GTTTGCTTTG TTTTTTTCTG ATACCTCGGG CGCCTGTTTG GTCTCTTGGA TTTTGATGTT
    11101 GGCGATTAGT GAAGCTATAT CGTCTCCGTC CTCTTCTCTT CCCCTTCTCC GACCTTGAGA
    11161 TCAACCTGGA TGTCTTTTTT TTCTACAACC GGGCGCTATG GATTTCACAT TTTCTCTTAC
    11221 TATACGCGAC TCAGAGTCAA TGGGCCGCTT TATTAAGAAG CGTGGCTTAC TAGCTCTGGA
    11281 GATGCTTGTA GTTTACTCAT AGTGAGGACC TGCCGGGTGG ATAGCCGATA TGCATGACAA
    11341 TTCAAGATAC TATTTGCCTT TTCACCAAAA CTCTGAGTGT TGGCCACGGT GATGATGATG
    11401 GCGATCTTTA TTAACCTATC TACTCGCAAG GGATTCTCGG CATGCAAAAA ATGAACCAAC
    11461 ATGACTTGAC TTGACTTGAC TTTATTTTAC GTGACTAAGC TACATGAACC AACATGAAGG
    11521 ACTGGCAGCA GTCCTCGGTG TCGTTGGTTC TTGTGTAACC ATGACGGCAT CCCAATAAAA
    11581 AGTAAAAAGG AAACATACAA CACCGAGGAT TCGCATGTGG TCACCCACCA TACTACTGGT
    11641 TCGGCGCTCT GCGGCTTGAC TAAGGGGGAG CAGACGGGAC CCCGTATTTT CCGCAGGCTA
    11701 TGGTCGTATG TGGAAGAACA GGGTCGGGGA AGGGTTTATG AGGGAAACCG GTTATCCGCG
    11761 ACGGGAAAAA CAATTATACC GAGAACGAAC CCAAAAAACA TACAACACTG GGGATTCCCA
    11821 CGTGGTCACC CACCGTAGTA CTAGTCCAGC GCTTTGTAGG TTAACTAAGG GAGAGCGGAC
    11881 GGGATCCCGT GCTTTCTACA AGCTATGGTC GTATGTGTTG GAAGACAGCG ATATTTGGGC
    11941 TTATAGGCAA GAGTCCTGCT CGGCTAGGAC TCGGTGTGGG TGTCAAAGAC AGTCAAGTCA
    12001 AGTCATTCGG ACGTTCTGGC TCTTATATTG CCAACATCAA CCTTGCTGCC ACCAGAACCT
    12061 GAGAACCTGA TGTGTCGGCA TGTCGAAAGC ACTCGTTAGA CTTGCCAAAG CCCTGGCACA
    12121 GCGGTCATTT CGGCTGGGTT CTGCCCCCGT GCTCTAGGGA CAAGAGACAA TTGGAGTATG
    12181 GAGTTCTTAG AGCGCTAGAG ACACTGGATG GACAGTGCAA GAAAGGTATC AAGACTCTGA
    12241 TTTAATATAA ATACCAAGAC TAAATCAATT GCATCTTGGA AGAAACATGA GTGTGTGTTG
    12301 AATTGCGGTT GTCCTTTTCT TAGGGTTACC GCCCGGGCTA AGTGCAAAGT TTTGGCGTTA
    12361 CACAGGGTGG GCCAAACTGC ACAAGCCCAC ACTATCAAAA ATTTCATGGG CCGTGGCCCG
    12421 CGAGCTCCGA GTTTCTAGTG AAAGACGCTA GCGGTTTACT CGAACGCTTC GTTTTAGCGG
    12481 CCAGACTTCC GGTTTTCATT CAGTTGGCCT CCGATATGCG CTGTCTGTCT CCAGTCGCCG
    12541 TGCTCGGCAC AAAAAAAGCA AAAGAAAGAA AAAGTAACTC CGGCGAGGAG CCGGACTCCT
    12601 CCCGGATGCT CGGGGTGTTG ATCACGATGG GATTCGAACC CACAATCTCT TGATTCGTAG
    12661 TTTTGCCTAT ATTCATCTTG GTTCGGCCAA ATTCCATAGG GTTATGAAGT GCATACTAAG
    12721 ATAGCAAAAG AAAACAGACA GCTCGAAAGC GGAAAAGCCA ACAGATCACA GAAAGCATAG
    12781 AGCCAAGTAT CCCAATCTCA TTCCCTTCAT CTCTCCTACT TCTCAGAGCA CAACGGCTCC
    12841 GTCCTCTAGG CGCTCGTGCT GGCGCCAATC GTGGTGCCCC ACCGGATCGG CCCCCAAATC
    12901 TTCGATCAAA CCCTCGTTGC GTCGCTTGGC CCAGTGCGCG TCGGTGTTGT AGCGCATGAT
    12961 GCACAGCGCG ATGCGCTTGC ACATGAAGGC CGACTCGGTC GCGGACATGC GGCGCTGCAG
    13021 TATCTTGAAC GACTGCGCGG AGCGTCGCTC GAAGATACCG CCGTGCGTGA TCACCACCGG
    13081 GAAGAAGTTG TCCCCAAGCA TGTGGTACTT GCGGGTCTTC TCCTCGTAGG CGCTCGCGAG
    13141 CGCGCGGTTG GTGTCCTTTG ACGAGCGCGA CGAAAATAGG CTGCGGAAGG TCAGATCGTA
    13201 AAACTTGGTA GTGCCCGCGT CGGTAACACT CCAATCGGCC CTCATGCCCG AGCCACCATC
    13261 CTCACACGCG AGCGGTTCGC TCCTCGCCGT GACCTGGGAC CGGCTCAGGG CCCGAACAAC
    13321 GGCGTCCCGG AAGAAGTTGT GACGGCTGTG GCCATCCAAA CTCCGTCTAG TGCCGCCGGC
    13381 TGGGCGCTGG CAGGTGTCCT CGTGACCCCA TGCGCGTGTC TCATGACAGC GGGGGCATGC
    13441 GAGGCCAGTG TCGGGGTCAG GGAGAAGGAA GCGCTTGCTG ACGGCGGCCA TGACGTTGGT
    13501 GTCTGCGATT GTAAATGGTT TAATAGTGGG CAAAACACCG AGCCAGTGGC GGCCGAAGAA
    13561 AGACGAACTT TCGCGGAAAG ATTGACGTTG CTCCGGGGGG AGCTTGTCGA GGAGGGAAGC
    13621 GTGACGCGCT GTGTCGAGAT CGCGCATGAC CTCCCGCTGG GCTTTGTGGA CCTCAGGGGG
    13681 GGGCTCTTCA GGGTCACGGA TGGTGGCGAG GGCGGCCTGG GCAATGTCCA CTGTGACGGG
    13741 GTAGACGGCG TGAGATTGCT CGAGGTAGGA CGGGATGCCC ATACCTCCCA GGCGCGTGGG
    13801 GAGGGCCATA ATGTCGTTGT CGTGGGGGCC GGGAGCGTCC ACGCCTCTGA TCCAGCGCAT
    13861 TACTTCGAGC AGGTGGGCAT CCAGTTCAGC CCACAGGTCA TCAAGTCCAT CCGGCCGAAG
    13921 CGTTCGGACA AGGTGCCTGA GGCCTTGCTG CGTGCACACC CGCAGGACGA GAAGCGCCTG
    13981 CTGGCGGGAC AAGCGACCCA TTCGGCGGTG GGCGTGCGTC TGCTGGGCAA TGCGGCCAGC
    14041 GAGGAAAGCC CGACGGGCAG GCTCTGGACC CAGGAAGGAG CCAAGCACCG CTATGCCAGA
    14101 CGAGGCACGG CAGTCCTGGA CGAAGGAGAC CTTACTCTTG GACAGGTTGA GGGAGACCCC
    14161 GATGTCCATG TCATCAAGGA TCTCAGTCGC CTTGTCGAGC ACGTCCGTCC TCCGGCCTGC
    14221 GACGAGCAAG TCGTCGAGGT AGGCTATGAC CTCTTCCGTG GGGCCAAGGG CTGCCATCAG
    14281 CCTTTCCACA AAGGTTCGCA TCGCCAGACT AAAGAGCAAC GGTCCGAGGA CGTCGCCCTG
    14341 GCGCACTCCC TCCGTCGAAA CGAGTCGGTT GCCCTCGACA GTGATCAGCA GGCTGGGCTC
    14401 ATCGTACGCC CATCTTGCCA TCCTCACCAG GTCCGGGCGA AATCTGCGCA CCGCCTCTGC
    14461 TATTGCCCTT CTCGAGGCCG TGTTGAACGC GTTGGAGAAG TCGAGCTGCG TGAGGCGCTC
    14521 GTGGCCTCGG GTGTTGTCTC CCTCGACGGC CTCTCTCACC AGGTGGATGG CAGGATCGAC
    14581 ACCACCGGGG TTGCCAACGC CAAGTTGGTT TGGGAGGAGG CCGTGTAGGC CAGCGGAGAA
    14641 GAGGACGGCG CGGGTTGCCA GGCGGTAGAA GATCTCGCCG ACCGCGATCG GCCGGACGCC
    14701 GGGGTTCTTG TCGAGCGCGA CCAATTGAGA GACCCGGAGG AGGGCCCTGC CGGCGGAGGT
    14761 GCCAGCAGCC ACGTCACCAG CAAGTCTCGT CAGGAAGCTG ATGAAGTCTG GGTGGCGCGC
    14821 TGCTTGGAGC ACCAACTTGG GGGACCAGCC GGAGGGACCT GGGGCGGACT CGATGTCCAT
    14881 GGCCTTGATG GCTGCCCTGA TCTGGGTCTC GTCGACTACC GGGGGAGCTG AGCCCGCGCT
    14941 ACGGTCGCCG AAGGGGCGGA AGCAGCCTTC TGGGTGAAGG AGCGCCAGCT GCTCGAGAGT
    15001 GGCTGGAGAC TCCATCGCTG GCGGTGTGTA GCTGGCTAGC GATTTGGCTG CTCGGGAGAG
    15061 CTTGCCGTTG GCTAACTGCT TCCTGGCCCT GTTGACGGCG TCGAGCTCGA TCTGTGCCTC
    15121 TTCTACCCTT GAGTACCTCT CGCGGGCGGT GAATGGCGGG GGCGGGGGGA GCATCGACTG
    15181 GGGGTACCTG GCAATAGTGG CAGCCATGGC GGCTCTAGTG CCCTTCCGGG CCTCAAGGTA
    15241 GCCACACCCC AACATGGCTT GGGGGCCAAG CAGGATGTGC GCTAGGTTGA GGTCAGACGG
    15301 GTGAGCTAGG TACTCCCGAC AGAGGGCGGC GATTTTGTTG ACAAACTGCG TCATGGACCG
    15361 CCCGAAGACT TGGGACTCAG GCACCGGGAC GTGTGAGTAG CTGACCATGA GGTCAAGCAG
    15421 CTCAGACTCA TCCATGAGGG AGTCGGCGGT GCGCTGGTGG CGGGAGTAGG CCGGTGTGGT
    15481 TTCGTCAGCG GGGGTCTTCG GCGGCAGTCG GCGGCGTCGG GGCTCAGTGG TGGCAGTATT
    15541 GGTGGCGGCG GGGGGATGGG CGCGGCGGGG TGGGGCACGT TGCTGGGTCG GGGGTTGCTG
    15601 GGGGGCCGGG GGTTGTCGTA TGGCCGGGGT GGGCGCAGGC GGGGCGCTGT TGCTGCGGGG
    15661 AGGGAGGCTG GTGTTGCTGG GGTGATCCCT GTCAGTATCG TGGTGGGAAT CATTTGCCCT
    15721 GTCGGTTGTT GGGGGAACTG TGGTTGCTGG GGCGGCGGTT GTTGATGTTG CTGTTGTTGT
    15781 TGAGGGCGTA TTGTCGCGAC GCGTCTGGCT ACGCGTGACC GGCGGCGGCG TCGTGAGGTC
    15841 GATGGGCTCT GTGTCGGCGC GGCTGCCGCG GGCGATGCGA CGATACCGGT CTGGAGCTGT
    15901 AGTAGGGAGA GGGTTGAAGG CGCCCGTCTC CGTCATGTGT CGTTCCTTCC AATGGCTGGT
    15961 GGAGGACATC ATGGGTTGTC TAGTGCCCCT CCGAGGGGGA CACTCCTTCT CGTGGTTCGC
    16021 CCGCACCGAG GGGCTCGTCG TGATCTTCGG GCAGAAGACG CACTCGTCGA GGCCCATGGC
    16081 GCTGCGCTCG TCGACGGTGA GCGACAGCCC TTGGAGGAAG TGCTGGCGAA CGTGGTTGGC
    16141 GATCCCGTTG GCGGAGTACT TTTTGCGGTC GCCGTTGCGC AGGCAGACCG CGCAGGTGAC
    16201 GGGTTGCGAC GCGCGATTTT GGTTAAAAGA GGACATTATC GGCGCCGGAA AGAAGGAAAA
    16261 AATTACAGCA ATGCGTTCTG CTGGTTCTTA GGAGTCGAAT GATGTTGTTT TTGTCGATTT
    16321 TAAGCCGAAA TTCGTGTCGT AGTCAAGCGC CTTGCCATTG GGCCACGCGA CCGTGTTCCG
    16381 GTTGTTGTAA GCAAAATCGG CTATTCGGGG CTAAGGCCGC GGACCGGAAG TCCGGGCCGG
    16441 AGGCCGGGTG TTCGGGGGTC GGAGGCAGCG AGATATCTCG GATGCACGGA AACTGTGCCT
    16501 CGTGTCTAGC GGAGGAGATT GGATTTCTGT CTGGTGGCTA ATCTGGCGTA GTGGAGGTTA
    16561 GTGATTTTGG TAGACGTTGA ATATGGTCGA GTCAAGCCGG CCCGGGCCGG AGGCCGTGGC
    16621 CCGTATCCTG CCGAACACTG AAACTCCATC GATCCAAAGT CCACCCGTTA GTTATCGTAG
    16681 CCCCAAGCCA CCTAATAAAT CGTAATGGAA TGCCACAAGC AAATCACTGC ATAGCGCTGG
    16741 GCACAGTATT CCCACGAGCC TATGGTTTGA GATAGAAACG TCATGGAAGT TCTAGAGACT
    16801 GCTGTGCACC TTCGACCGGT AGCCACATAA ATAAGCCGTG TGATACTACT GTTTGGAACA
    16861 ATCTTCTGGA TTATGTTGTG AAAAGTCAAG TAGGCCGTCT AACATTTGTC GCCCAAACAC
    16921 GGTGTAACCG ATCCACCAGC GTTCTCGACG TATGTTTCGG GTCCGGCCTC CGGCCCGGGC
    16981 CGGCTTGACT CGACTATATT CAACGTCTAC CAAAATCACT AACCTCCACT ACGCCAGATT
    17041 AGCCACCAGA CAGAAATCCA ATCTCCTCCG CTAGACACGA GGCACAGTTT CCGTGCATCC
    17101 GAGATATCTC GCTGCCTCCG ACCCCCGAAC ACCCGGCCTC CGGCCCGGAC TTCCGGTCCG
    17161 CGGCCTTAGC CCCGAATAGC CGATTTTGCT TACAACAACC GGAACACGGT CGCGTGGCCC
    17221 AATGGCAAGG CGCTTGACTA CGAATCAAGA GATTGTGGGT TCGAATCCCA TCGTGATCAA
    17281 CACCCCGAGC ATCCGGGAGG AGTCCGGCTC CTCGCCGGAG TTACTTTTTC TTTCTTTTGC
    17341 TTTTTTTTTG CCGAGCACGG CGACTGGAGA CAGACAGCGC ATCGGTGACC TAGCGACTGA
    17401 AAAAGAAGTC TGGAAACAGC AACCAAGCCC TCGAATGAAC CGTCGGCATC TTTTTCGGCA
    17461 GCTCGGAGCT CGCGGTCACG GCCCGTGAAA ATTTTGATAC TGTGGGCTTG TGCAACGTTT
    17521 CCCGCTTTGT GTAACCAACA TACGCAATTT CAAGGTACAC AACCCCGAGT GCCAGCAACC
    17581 CTCGCGAGGA GCCAGGCAAT AAACACTTTC ATCTCAGGGG GGAAATTGTT GCTTAGAATG
    17641 TTGTCAACGA TGTTGCCTTG GCTGCCTTGA ACAATATCCT GGCAGTATGT CCCCTCGAAT
    17701 AATATCAAGT AGCCTACAGA GGGTGTCTTC AAGTTTGGAC CAGTCGTTTC TGAAGACTCA
    17761 GAAGTCGTGG ATTTGGTGAT GATAGGCAAG CGGAACTATC AAGATTGGCT GTATCAATAA
    17821 GGACGAAAAG TAACGATACG AAGCGCTAGA GATGAAACTC TTTCGAATGA AAAACAAACC
    17881 ATAGATGAAA TCACCAAAGA AAGGACCGCC TATTAAGAAA TCATCCGGAG TGTCATCCAT
    17941 CACATCGCCC GACAAACAAC CTGTAATAAC CAGCAGCTAT CTCTATAAAA GACGCTCTCC
    18001 GGGCCTCAGC AGCAAAGCCT CAACCATCTC ACACATCCTC TCATTGTTCT TCCTTCTCAC
    18061 TCTCTTGACC TCTCACAAAA TGTCCCATTG ACAACAACCC GCCCACGGCG CTCCACCCAT
    18121 GACTCCCTCT TTTCTTCCTA GCCTATCACC AGTTCAACAA CTGATGACAA GCCCTTCGTC
    18181 CTCTTCGGCT CATCGCCCAC ATCAACAACA GATGCAATGA AGCCCACCAA GGTCTTTTTG
    18241 TAGTGGAGTA CAAACCTCCA CAAAAGATGC GTCTGCCTCC TCCTCCGTCC TCCAGCCCAA
    18301 TAGCTACAAG ACATCAGGCT GTGATAGAGC TTGGAGTCAT TGTCAAAAGA ACAAACCTTG
    18361 GACAGTTCAA AGATTATCGC GTTTCGTGGC CTTGGTCCAA ACTTTTGAGC GAGTCCTTGG
    18421 GCTTCTTGGG CGCTTTTCAT CTAAATATAC CTCGGAGGAA ATCATATATG CCTGTTATTC
    18481 ATGACTAATT CAAACATATG GGACACTGTT GGTATCTCAC GCTTGGATAC TTGATAACCC
    18541 ATATATCATC TCTCGTTTGC CTTGGACTGG ATCCTGTAAA GTACTACCAC CTGTGTTAGT
    18601 CCAAAAGAAC AAGCACACTT GTGCAGATAT CAAAAGGCCT GCTGCTTGAA GGAGTATTCA
    18661 GTAGGACCAA TCAGTGTAGC TGCGAGCAAC TGTTTCTTAA CATGCCCGAT AGTTCCATAG
    18721 CCGTTAGTTG CTACGATTAT TACGCACATC ATGTGCCCCC AGTTCCACTA GAATCAACCT
    18781 GACGATAGTT CAAGACCCAA TGGCGACCAG TAACAGGTTT CAACGTGAGC ATCATGTTAG
    18841 ACCTTGCACC ACTATGTTAT TAGACAAGAA CCCAAATTGC CTCAGAAATC GCCTGCTACC
    18901 ATTCAAACCA GCGAGCATCG GAGATGATAG TTGCACAGTG CCGTGACGGA GTAAATGTAT
    18961 TTTAATCATA CTATCAATGC TATCATATAC CTGTACCTCA AACAGAGGCC CGACTGTCCC
    19021 GGCCTTGAGT CAACCACCCT AACCATCGTT CTTCGCTCCT CCCACGTGTC TAGTCGCGCT
    19081 TGGCCTGCCG CGAATCGGCG CTGTACCGGT TCCGGCTAGA CCCGCCACCG GGTCTGAAGG
    19141 CGCCCATGGT GGCGCGGATA TGCGGCGGGT AGTCATCGAA CGGGCTGGGC TGGGCGTTGC
    19201 GGAACTTGCG CTTGCCCTTG GCCTCGGCAG CAGCACTGGA GTCGGCCTCG TCGTCGTCCG
    19261 AGCTATCGTA GCCGTCCATG AGGGGGATGC CGTCCTCGTC GACCTTCTGT TGGCCGCCGC
    19321 GCTTCTTGCG GCCGCCACCA ATCAGCTCGT AGCCGCCCTT GGTGCGGTTG CGGCCGCGGT
    19381 TGCGGCCCAT GATGTTGCCA AAGCCGATAC GGCGGATCTT GCGGTTGTAC ACAATCATGG
    19441 CCACGCCCAT GGCAATGACC AGGATGCAGA TGATGGGCAG GACAATGTAC ATTTCGCGTG
    19501 ACTCGGAAGC AATATCCGAG TGGCCGTGGG CCGGGCGGTA CTTCATGGTG ACAATGGGCC
    19561 CGCGGTACTC GGTCTCGGCG CCGTCCAGCG TGGTGACCAG CGTGAGACTA AGGTTGGTCG
    19621 GGTGCCTAAA GTCCATGTAC TTGTTGTTGA TCTTGAGTGT GTACACGCCC TGGGTGCCGG
    19681 GCATCTCGTC CGAGATGAAG AGCAACTCGT CGTCGTTGTT CGTCCGGTTG ACACGCTCGC
    19741 CGCGGATGCG GACGGTGCGG TGCAGGATGG CCGAGATCTG CGGCTCGGTC GGCTCTGCAG
    19801 ACTCTGAGGC GCGGGCAGCC AGTGTGGCAG CGCTTGTAGA CGAAGCGGAG GTCGAAGTGG
    19861 TCGAAGTCGT GGCCGTGGCC GTGGTCGTGG TCGTGACAGC GCTCGAGTAG ATGATCTTCT
    19921 TTTCGTCAAA CAGCTTCGGG TCCCAGATAA CTAGGCGCGT GGATGTTAGC ACAGGTCGCC
    19981 GGGGGATGCA AGCAGCGAGA AACGGGAGCC TTACCATAGT AGCGAGTATC CACATACAGC
    20041 GTATCGCCTT CGCGCGGCCA GCAGAACGGC GAGCCGTCCA GGCCAGCCGT CGCCGTGCAG
    20101 AGCGGGAACG CACCGGCGCC GTCGGTTTTG GGCTGCGGCA GCCGCGTGGC AAACACGGTG
    20161 CGGTCGGGGT GGTACTCAGT GAAGACGGTG CCGGTGACTT CGTACGGCGG GGCATCGACG
    20221 AGCGACGTCG TGCCGTCGAC GACCGTCTGC GACGGCGTGT GTGTCTTTTC CGGCTTGCCG
    20281 TCGGCATTGA CCTCGACCCA GACCGCATCG GCGGGCGCAA GCCCCGAGGC CGTCGTCGCC
    20341 TCGGCGGCGC CGTGGGCCCG GCGCGGCATC AGCGTGGGGG CCGCCGGGGC GGGTGTGGTC
    20401 GGCACGGCAG CGGCCAGACA GGCTCCGGCG AGCACGGCAA CGGCACCGGA AACACGCATG
    20461 GCTCTTACGG ACAGTTCAGA GGCGGAATTG CGGAGGGAGT TTCGGAGGAA AAGCTCAGCG
    20521 AAATCGGCGG CGGCAAAGGC GGTGAGCAAA TACCGCGGTG GTAACAAGCA AGGGAAGGAA
    20581 CAAGCGGCGG GCCAAGACAA TTACCCCAGC ATAAAAAAAA AAGAAAACGA GAACAAAAAA
    20641 AAAAAAAAAA GACTCCAGGA AGGAACAAGG GCGGGATAAG CAGCTGCCAA ATCAGGTACA
    20701 TTGGTCAATT GGCAATAGCC TCGTTGGGCG GGCAGGCCTC CGCAGCACGT GACCTGCTAA
    20761 TTCCGCGTTC TAATTTAGGA ACATGTTATT CATTCAGGAC TGCATCATTA TTTCTGGCTG
    20821 CCGCCGCCGA GCGCCGTCTG CGTCTTGATC CGCAGCTTGT GCCAAAGGTC GACGTAGCTG
    20881 AGCTGGCTGG CATTTCCCTG CACTGCACAC GCCGCGTCCT GCAGCCCGCC ATAGGCCAGC
    20941 CCGAAGACCA GCCCGTAGCG CGCCGTGCGT GTAAACGTCG GCATGTTGAA CCGGTCTGGG
    21001 CCGCCGGACG GCTAGTTAGC AACACCACAC ACAGACAAGC ACACAGCGGC GCCTCAGGCA
    21061 CCGCCGCGGG AGTACAGGGG AGCTAACTCA CTCCAGAGGC TAAACAGCCC GGCCACCGAC
    21121 AGGCTCGCCA GCACGGTGCT GACCAGGTCG CGGCGGCCGC GGTACCGGTC GACCGTCTGC
    21181 TCGAGCGCAA ACACGGCCGT CGTCCAGACG CCCAGGCGGG CGCCCATGCG CACGCCCTCG
    21241 ACAATGGCGC CCTGCGCCGC GTGGTAGTTC TTGCTCTTGT GGTACAGGTA CCACCCCGTC
    21301 ATGGTCGACG GCGTCTTGTG CGCGTGCTCG GCGCGGAACC GCAGCTGCGC CATGCGCCCG
    21361 CCCTGCGCCA TGCCCAGCAG CGCGCCCGTC GCAAACGACG TGCTGCCCGC CGCCAGCAGC
    21421 CGCAGCGATG CCGGGATGCC CAGGCGTGGC CGTTCGGCGT TGGCGGCGGG TGCGGCGCCC
    21481 GGCGTCGGGA GCTCGGGCGC CGCAGAGGCA GACGGTGTGG CGCCCGGCAC TAGGTGCGTT
    21541 AACTGCGAGC TCGGCATATC GGAGGGAGGG GGGTTCGTAG GGCAGTGCCG GAAACAAATT
    21601 GTCGTGGAGA GGTGCGAGTT GCTCGTGGAC AATGCGGACG TCGAGCTTCA AAGCTGCTGG
    21661 GCGAAACGCT CAAGCTATGG CTCCACTTTG CTAACCCCCG GGTTAGGGTC CGCACGTGAC
    21721 ACAATTAGAC AGCCAAATGT TTGGCTTTCC GGCGCCGAAA GACCACACCA CCAAAGTGCT
    21781 GCCGTGAATA CGTTCATTAT ATGATGTTGT ACATGTATTT CCGTACTGAA AGCTAAACTG
    21841 AACGCCGTCC CAACGCACAA ACAAAGAGGG AAACCAACAA GACTTGTATG CCGTTTGCCA
    21901 AACACAAGAA AACAAACCCA AAGCCAACCA CCCGCTCAGT CCCGGTCCTT TCTGCTCTTC
    21961 TTCTTCTTCG GCCCGCGGTC CGCCGCCTTC TCGTAGACCT CGTCGACGCT CGGCCCGGCC
    22021 GCCTTGCGTT TTGCGTCGCG CACATTCTTG ACGCTGACGG TCGGATTCGC GACGCCGCGC
    22081 TTGGACGCGC TGCGCACCGC CTCCTCGGCC TGGTCCCAGC CCGGCGCATC GTTCTGCACC
    22141 TCGTACTGGT CGAGCGGCAG CGAGTCGATG AGCGCGCGCT GCTTGCGGCG CAGGTCGGCC
    22201 AGCGCCTCGT CGCCGCCCTC GGCCAGCTCG TCGTCGAGCG ACTGCTCGAG CGGCGCGTGC
    22261 TTGGCGTCCA CCAGCTCGTC GTCGTGCACG CCCGTCGCGT TGGCCAGCGA CACGCCCAGC
    22321 CCCGCCGCCG CCGGCATGCT CTTGGCCACC TCGCCGGCCA CCAGCGCGGC AAAGTGCGCC
    22381 GTGATCTTGC GCAGGATCTT GATGAACATG GCCAGCAGCT GCGCGCTGGG CAGCGACAGC
    22441 TCGCGGCTGA CCATGTCCAC ATCCTTGCGC TGCAGGCCAA TCGCCAGCAG GATGCACTGC
    22501 TGCACGCCCG TCAGCTTGAT GCTGGTGCGC AGCCGCCCGG CAAAGTACAG CTGCGCCAGC
    22561 ACCGGCAGCA GGTCGAGAAT CACGTGGTAG TCGAGCATCT GGTTCGAGTA CGCCTCGAGG
    22621 CGCTTGAGGT CAAAGGGCGT CATCAGCTCG TCGAGATCCG GCTTGTCGAG CGCACGCGGC
    22681 GCCGCGCCGT CCAACTTCGC GCCAATCGTC GCCGACTCGT CGATGCTGAG GGCCGTGACG
    22741 GCCGGGAACT CGCGGAACTG GTACGACAGC AGCGACAGGA AGCGCTTGTG GAAGTCGCGC
    22801 GAAAAGGCGC CCAGCCAGCT GCGGTCGACG CTGTTCTCGA GCGGGCGCAG CATGACGCAC
    22861 GTGTGCTCGC CCGTCAAGTC GTTGGCCGTC TGGCGCAGGT AGACGGGCGC GAAGCCGGCC
    22921 TTTTTCCAGA ACTTGTGCAG CGGCGCCGTC AGCCCGTACG ACACACCGAC GTAGTCGAGC
    22981 ACGGCGGGCC GGCGCTCGTC CAGCTTTGAA AAGAGCGGCG GCATCTTGTT GATGTCGCGC
    23041 ACGCGGATCT CTTCGCTCAG CAGCGACGCG CCCTGCAGCT CGTCCTCGCT CACGCGCGGC
    23101 AGCGTCTCCT CCATCGGCAG GTCGTCGCCC TCGGACAGGC TGGCGAACCG GCCCTCGTAG
    23161 TAGTCGGTCA GCAACTCGAG CGCGCGCGAG CCGTAGCCCA TGGACACGTA CTCGGGGTTC
    23221 GTGGCGATGC GCACCACGCG CGCGCCAGAC AGCCCGGCAA ACTCGTCGTC CTGGAACTGC
    23281 TGGCTGACCA GCCATGGGAT CAAGTCGCCC GCCGGCCGCT GGCCGCGGCT CAGGCTGTTG
    23341 AGGATGCTCT GCTTGCTGAT CTGGCCCTCG AGCGCGACCT GCACGACACA CAGCGGCTCG
    23401 GGCAGCTTCT GCGCGCCGTC GGCGACTGGC GCCACCAGCA CAAACAGCTC GTGGGCCGGC
    23461 GCGTCGCTCA TCAGCTGCAA ATCGTCGGGT GTGTTCTTGT AGTGGCTGGC AACATACAGC
    23521 GCAATCATCT GCTGCAGGAA GCGCTCAGAG ACGGGGTGGT ACGAGAACAG CGTGTCGCGG
    23581 TTCACGTGCA GCAGCTGGCA CTGGGCGGGG TCGGGGCAGC CAGTGGACCG GCTCTTGGCC
    23641 TTGGGCAGCG TGGCGTCAAG GCACAGCAAG CCGTTGAGCC ACTTCTCGAC CGAATCGCCC
    23701 TTGGCATAAC GGATGGGCTC GGACAGGGTG ATTTCGCGCA GTGAGCGGCT GCCGTGGTAC
    23761 GCGGCGGCGT CGTCGGACTT GGCCGTCTTG CCGGTCGTGC GGTCCGTCAC CTCGGTGTCG
    23821 GTAACAGCAT TGGCGCCCGG GGCGCGCGAC TGCTCGCGCA GCTGCTTGAT CAGCTTGAGC
    23881 GACAGCGAGC GGCCCGTCCC CTCGTAGCCG TTGATGGTCG AGGCCATGAA GACCAGGTAC
    23941 GGGCCCATGA GCTTGCGCAC GAGCGGCAGC GGGATGGCGG CGGCCTCGTC AATGACAACC
    24001 AGCTCGGCCT GGCCCAGCAC GTGGGCGTCC TGCGGGCGGA TGTACTGGAT GGTCTGGCGG
    24061 TGGTTGCGGT GGATGTTGAC GCGCACAATG GCGCGGTTGA AGTCGGGGTT CGTGCTCTGG
    24121 ATGATGGTGT AGTCGGCGTG GTCGGCGTAG CCCAGGGCGT CGAAGCCCTT GAACACAAAC
    24181 TCGAACAGCG TCTTGAGGTT TTCCGGCGAC GGCGATGTGA TGAAGATGTT GCTGTAGCCG
    24241 TGGGCCACGG CGGCCGCCAC AGCCATGCCC ATGGCCGCTG ACTTGCCGCG ACCTCTGGAC
    24301 GCCGTCAGGG CGACGGTGCT GCGCAGCGTC TTTTCGGCAA TGGCGTCGAC AAAGGTCAGC
    24361 AGGGCCTTGG CCTGGTCGAC CGTCTTGGCC AGGGTGACGA GCGAGCCGAC GGGCTGGGTG
    24421 TCCTGCAGCG ACTCCTTGAT CTCGGCCAGC TCCTGTTGCG CCGGCGTCTG CGGCTGGTCG
    24481 AGGTCGGGCG GCGGCAGGGC CTTGACGTCC TTGGCGCCCG AGATGGGCAG CACGTTGAGC
    24541 TCGTCGTCAA TGACCAGGCA CTGGCAGCTG CCCAGCGACA GCAGGAAGCG CTCGTTGAAG
    24601 CGGGCGACCA CGTCGTTGTG GGCCTCGGTC CGGTAGCGCG AATGCACGTC CATGGACATG
    24661 GTGTACAGCT GCTTGAGCGA CGTCATGCCC TTGAGCAGCA AAATAACCAG GCCGCCGCCC
    24721 TCGACCGTCT CGACGGTGCG GGCAAGCGTG TTGGGCGTCA GCGCCTCAAA GTCCTGCAGA
    24781 ATGCACATGC CGTACGTGTT GCCCAGGATC TTGTCGGTCT CCTTGTAGTA GACGTAGCGG
    24841 ATGTTGTGGA CCGAGATGAA CAGCTCGAAC GGGTCTTCTT CGTTGGCCTC GCGGACGCCG
    24901 CGCGCAATTT CCTTTTTAAT CTTGTTCTCG CGCTTCTGGC GGTGACTATC GAGAGAGCGC
    24961 CAAAGGCCAA GCGTTAGCCG TCGCAGCCAC AGTACACCGA GCGAGAGACA ACATACCTCG
    25021 TGAAGCCCAG CAGCTTCTTC TTGTAGGCCC AGAGCACCGA CTTGTTCTGG GTCAAGTCCA
    25081 TGCTGGACAT GATGTAGTGC AGGTGCACAA TGACATCCTT TGCGCGGTCG CCCACCACCA
    25141 CAAAGAAGCT TCTCTTCTTT TCCTGCAATC CATTGCGGAT CAACGCGGGG ATGCGCTGGT
    25201 CGCTGTCGGT CGGCGTCTGC GTGGTTAGTC TTGCCGGACC AAAAAAAAAA AAGAGAGACA
    25261 TCGACCCGGC CCCCCGAAGA AGACGGCCCG GAGTTGGACG GACAGGAAGC GGACTTACAC
    25321 AGCCTTGCGC GGCATCTTTG GATGAGTGAG TAACACGTCT GATTAATCGG CGGACTGGGG
    25381 GTTTATATCG ATTCACGCCT TGTTGTTTCG TTGACGTCAG TCGTTTCGTC GTCGACTTTT
    25441 ACAAAAAAAA AAAAAAAAAA GACGAGCGCA CCAGCAAAAA CAAAAATTAA AATAATAGCA
    25501 AGCGTTGCCA AAATTTTGGC GGCGTGAACT TTTTCTGCCG GGCGGTGAAA CTTTGGCGCC
    25561 CCACTTGGCA AGCCGATAGC GGGTCCATTT TGCAGTTGAG CTCTAGGCTT TTATGGGCTG
    25621 CGCTTTTGGT ACATGGGCCT GTGTAACTGG GATCTGAGTA CGACTGATCT GCTTTCTACA
    25681 TCACATCTAC AAACTTGCTC ACGTCATATT ACAAAAAGAG GATATTTAGT ACGTCAAGAT
    25741 AGTCGTAAGA AAGATGGTCC TGTTTTGTCA CTAGCTAGAG CAGCCCGGTA GTACCATTCA
    25801 ATCCCGGACC CGGGCCACCG TTGGAGATAA AAACAGCCGG AAACAATATA CTCAACAAAA
    25861 GACAACATCC CGAGATGAAA AACGAAAAGA AAAAACAAGA TAATGCAGAC CCAGAGTCCC
    25921 TCATGTTGTG TTACGTAGCA AAGTGGAAAA CAAGAAAGAA AAAACGGTGC CAAAGCAGAA
    25981 CGCAGGGGAG AAATAAACAA TGTTGTTGGT AGGAGTAGTA TGGGTGTGTG AGAATGAAGG
    26041 TAGTTGTGTC ATGTGGGTAT GTGTGTGAGT GTGTATATGT GCGTACAGGA GACATTGCCC
    26101 TGTGTCTTGT CTCGTCTCAT CCATGTATGG CCATGTAATC TATAAGCACA GTATGCAGAG
    26161 GAAGGCCATC GTTGAAGTCG GACGTGGCAA GCACCAGAGG GATTGGCAAG CAAAGAGGAC
    26221 CAAGAGAAGG AGGAAAAAGA AAAGGGTACA GGGAAGAAGA CGCGTTCAAG AGCACAGGGT
    26281 CCTCTCTCTC TCTCTACGCA CACAGAACAG CGAAGCACCG CCATGCGCAT GCTCCACGCA
    26341 AGTCAATGCA GAAGATCCGA CCATGCTTTG GCATCAAAGT AAAAACAAGT AACAAGAAGG
    26401 TGAAAGGGGG GGGAGGGGGT AAGGCAGCAA AAAGCGCATG GCCCCCGCCC CCATCCCACA
    26461 AGCAAGTCGC TTACAGGCGG TCCTGCTTGC GGCGCAGGTT GCGGGTGCGC TTCATGAACT
    26521 TCTTGTACTT CTTCTTCTTC ATCTTGAGCT TGCGTTGCCG CTTGACGCTG ATGGCATGCA
    26581 TGGTTGCGCG GCGCTTCATG GCGTCTTCAA AGCGTGCTCG GCGCGACATG CCAGCGGCCG
    26641 GGCCGTCGAC AGCCGCCTCG TCGTTGATGA TTTCGGGGCT GTGGGCCACG ACGCGGATCT
    26701 GGCCGTTGGA CTCGGTGGTC TCCTCGATGG TGAACAGGGC CTTGTAGACG CGGTGCTGCG
    26761 GCGAGGCCTC GGCCTCGAGC ACCACGGAGC CGGCAGCGTT GTCGGCTTCG GCATCCGTGG
    26821 CGGCGCTGGC GCTGGCGGAC TCTTCGCTGG CCTCGGCAGC CGGCTGCGGC GAGGGTATCG
    26881 GCGGGGGCTG GAAGGGCAGG AAGCTGCCCG TCATGGAGTT TAGCTGCACG TAGATGCTGG
    26941 ACTCGCGGCC GTCGGGGTAC TTGACGTCAA TCTTGGTGGC ACCGTTGGAC GCAGCATCCA
    27001 TCTGATCGTG CGGGTGCGAG GGCGAAATGT CCATCTTGGC CATGGGACCC TCGATGTCAT
    27061 CGACGGCGGA GGTCAGGGTG GAAATGACTT CGGAAACCTT GGCGGCCTTG GACTTGGGCG
    27121 AAAAGATGGC GGCAAAGGCC TCGTCGGTGA CGGTCTTGGG CAGGCTGTGG GTAACGGAGA
    27181 TGGGGCGGTG CAGCGAGAAA AAGGTCGACA GGCCGATGGC TGCGGCGGGA GGACAGACTC
    27241 GTTAGCAGGC GCTCAAGAGG GCATGGTTTC ACAAGGGCCC GACTCTTACC TTCTTGCGAC
    27301 ATGTGTTGCG TGCTGGGAAC GCAGGGCAGG TGGCGGAATG AATCATCGCG GTCCAGGGCG
    27361 TCCTTGGTCC GGCGCTTGCG CTTCTCGGTC CCCGTCTTCC CGGCGGCCGA GCGGGACGAG
    27421 GCCGAGGTGT GCACATCAGA CAGGCTCTTA GAGCCCGAGG GGCTGGAGGG CTTCGAGGAC
    27481 GACATGCGGC GCTGCTGGAC GCCCCAGCAG CCGGTCATGG CGCCTCCCAC GGCCTTGGAA
    27541 GCGGCCGGGG AGGGGCCGGC GATGGCCACA CGGCGGAGGG CTGACGGCAA CATGGTGGTT
    27601 GGCTGAAGGC GGAGGAGAGA AAACAGCGGG AGAAATAACG GAGATCGGAG ATGGCAGAAA
    27661 CGAAGGAATA TGCGTGCAAC TCGGAGGGCC GCAAACCAGA CGCCGTGGTG GGGGTGGATT
    27721 GGCCTGCAAG CAAAGAATGT CGAGATGGTG GAGAAAGAAA GAAAGACGAA AGAAGGGCTG
    27781 CAGTTGCGGT GGAGCCCCAG CGGAACCAAT AAGGCAGCAG GGATAAGGTG GGCCCTGCTC
    27841 CCGATTCTCT CAGACCATAG GCCTATTATG CGCTCAACCT TGGCTGCAAG GCTATGCTTT
    27901 TCTGCTCACC GCCCTCTGGC ACGCTAGCCG ATTTCAGCCC GTCTGTTCCG ATGGTGCGGC
    27961 AGAAAAAGAA GGAACGGCCG CTGGTCACCA ATCAAATCAC GCACCCCACC GACGCCACAG
    28021 CTGCAGCAGC GTGGCGTCGG GGAGGGCGGT GGCGCTGGCG CTTCTAGCTC TGACATCATC
    28081 GACACTCCCT GAGCTCCCTT TGGGGTTTGG CTCGTTTCAT CAACGTTTAC TAAGACGGAC
    28141 ATGTGACGCC AATGCGATAA GGATTTCACT TGATTTCGAG AGTTGTGTCA TGTTGGGATC
    28201 TGAGATTTTC TATAGTGTAT TTTTTTTTTT TACGTGCCAG CACCGTTTCT GGTCTGCCGC
    28261 CTCTCTCCTC ACCGCACCGG CCGCCTCAGC TGTGGCTGTT GAGGTAGCTC AGATAGCTGT
    28321 TCCACCCAAT CGAGATGACG TTGGTGAACA GCAAGCGGTG CTGCAGCGGC ATGAACTTGA
    28381 AGTTGATCAT CTGGACCGCC GGCCACAGGT AGTAATTGCT GACGAGAGCC GTCTTGTAGC
    28441 CCTTCTCCAG CTTCTCCTTG GGGTCGGAGC CCTCAAGCAC GGCCATGCTG CTGAGGAAGA
    28501 GGCCGATGAA GACGGGCGCA AAGAGGCCCT GGTCGCAGGC CACACGTGCC ACCGTTTCGG
    28561 CATTCTTGTT CTTGAGCACC ACGTTTTTGG CGAGGAACTT GAACCAAGTC GCAGCGCTGG
    28621 GGCCGAAAAC GCCTTTGGTC GGGGAGGGAG CTTGGGTTAG CAGGCTGATG CAAAAAAAGG
    28681 ACGATACAGC GCCAATGGCA CCGCAGATCG CTTGTCCCAT GGCCAGAATC ATCACTTACA
    28741 GCCTCCGTAC AGCGCCATGC GGCCGGTTCT GGCAAAGTCA TACGTCTTGC CCTCCTTCTT
    28801 GGGCTCGACC AGCAGCTGGG CCGTGGCATC TCCCGTCGCA AACAGAATCG ACGTGGTGAC
    28861 AGCCTGCGTC AGAAGCGGCC GGGCCGCCAA GCGAGCTTGA TACCTAAACA GGCTATTAGC
    28921 ACGGGTGGAC AAACGACGAG GGGGGTTGGC ATAAAGGAGT CTCATCTGCC ATGGTGCTGA
    28981 CTTACCAATG AAGCATTCTG AGAACGGGCG CGTAATCTAA TCAAGACGGG AGCGTGAGAT
    29041 TGCCGGCGAA TTCCGTCAAG CTGGTCCGTT TTTGTATCTC GTGCTGACTC GCAGAAAGCC
    29101 ACGTTTCTTT TTGGGGTTTG TGGTTGCTCA AGACACCACC AAAGAGTCTC GAAGTGCAGA
    29161 CGTGCTGGGC GGGAGGCGGA GGGGACGTCG TCAGGGTTTG CGATCCTTCA ACCCTTGTGG
    29221 AATTTGGCTG GCTTGGTATG TGGTACGGCG GATGTGGCAA CTGTGATATT GGAATACCCC
    29281 CACTTCACTT GGTGCAATGG AGAGAAGTTG GCGACGTGCC CAAGAACGAC GCGGCCCCCC
    29341 TCTGTTTTAT ATATAACAAC ACACAACTGC CTGGTTATAC AGACATCGTG GACCGCCATC
    29401 AGCTTCGTCC CATTCTTGCC AAGTCTTCTG CTTGCCAGCC TGGTCCCTTG CCTGGCCTGG
    29461 GATACCAACA CGGAACTCCA GAGCTCCCAG ACTGGTCCCC CCCCTGAATA CCCAGGTCCT
    29521 TTGGGGCTGC TGCGCACATG GGAAAATTAA CCTGTGCAAC CCCTGAAGCC GCTTTTGAGC
    29581 AGCAGCCACC ACGCAAAAGG CAGCAGAAGA AGCGGTGGAC AAAATCGCTT TGATGCATGC
    29641 TTTCTGGCTC CTTGATTCCC CTCCTCCCTG GACCGGCCAG AAAAGGCTGG GTCACGAGGA
    29701 CAAAAGTTTA ATTGCGTATT ACAGAGGAGA ATGCCATTGT GCGGTCGTAT TGGGTCACTT
    29761 GACCTCCGCT TCGTGTGTTT TTTTATTTGG ATTGTGGCCA GCATAACTTT CGATTGTGTT
    29821 GGTTGGGATA CCACGTAACC CTACCAATTA GACCGTTAGG GTCTGTTGCA ACGACGACCA
    29881 ACCCAGCACA TGACGTCTCA CACTATGCAG CTGGAGACAA TCGAAACGTG CCTGATGGTT
    29941 CTCCCCTGTC TCTGAGAGGC TTGGTCGATC GGAGACAGTC TCGAAGAAAT CACACATGGC
    30001 CGCTATTACG TACGTCATCT TTGCAGCGGT CATAGAGGCG GGCGGGAGGG GGAGGGAGGG
    30061 AGCCAGAGTA GGATAACGCC GATGCCTCGT TCGGGATCGG CATGGCAGAC ACTCTTGGAT
    30121 GTTGTGAGTC TTGTCTGTCA GAGACCCCTT TGTACAGACC TTTCTTCTTT CTTTCCATGC
    30181 TAGCAGTCTC CGCCATATGT GCAAGGCTAG AAAACCACAT CAGACGACAT GGTAAACCAT
    30241 CTCAGTATTT CTGATGTCGC GTCTCTCTGG CTGGCATGCG GTAGACAAGC AAGCCACTGC
    30301 TGTGAGTAAA CGACCGCAAC GACCTCTGCA GACTTTAAGC ACTCTAGGCT GCTTCTAGAG
    30361 GCATGTTACC GTTCGTGGTA CTCAAGGTGT GTGTTTGTGT AACCATGTCT ATGAGGCCGG
    30421 CCTAGGGCCA CGTTCGACAG CCATCCAACT CAATTGGAAC TCTACGATAT TATTCCAGAT
    30481 CACTCAGCTA ACCCCACAAA ACGACAACTG CGAACATACT GCGTTCCGTC TCAATCGCTG
    30541 ACAATACAAA TCAAGCGTGG TGCAGACAGT ATGTCGCAGG GTGCGTCCAT GTATGCCGTG
    30601 ACCCGGCCAA GCCGTCAAAA CGCCGTGTCA CGACATATCA CATGGTGCCA GTACCACCTC
    30661 GTCATTACAT GCAGTCAGTC CAGTTACCAC GGATCTGCGG GCTCTAGGCT AAACATGTGC
    30721 GTGGTTGGGT GCGGAATGAA TATCATGCAA GTGTATCTCG CAACGCAGTC GCCACGCATC
    30781 CGAGCCTGTC GCGCCATGGT ACATGGCCGA GGTGCATATC CAGGAAGATG AAGAAAAAGA
    30841 ATGGCCAAGG GTTCTGCGCA GCTGGGTTGT GACTACTAGT GATAGGGAAA CATTATATGG
    30901 TGGCTTTGGA GTAGGAAAGG GTTGTGGAAG GCCTACTGCT TGACGTACCG AACAAAGCGG
    30961 CAGTATGAAG GAGAAGAAGA TTCGCACCGT AGTGAACTCC TCTGCGGGAC TGCGGCGAGA
    31021 TGATGGCCAA AACGATGAGG AAACGTGCGA TTAGAAGCAC TGAGATGGTA GCCACCTTCA
    31081 TTTGATGCCA ATTATACAAC TACATGCGTT CACTGGGCCA ATGGATCCCA ACAGTCCAAC
    31141 GTCCAGCGTC CAACACCATG TCTCGTGTGA CTGACTACAC ATTGATGATG GGAACGCTAA
    31201 TGATACATGG ACAGGAAATC CCGACCCCAA ATTACAAAGA CGTGTGTATG CATGTACGCA
    31261 GCCAAGTAGA CAGAAGCAAA GTCTGTTCTT AGGTAATGCC TGACACCCAT TGCCCCGATA
    31321 TTAGTGCATC ACGACCACAT ATAGAAACAT CGTGAAGGAA GGGAGCAGAG ACGGGCTGCT
    31381 CCAGACTGCG TAGCGCTGGC TGGCAGAACA TGGACATGGG ATTCGGGCAC ATTATGTAAC
    31441 TATGCACATA GATAGAAGCC TGACATGTCC CGAGATAGAG ACAAGACCCA ACGCTGCTGC
    31501 GGCACAGCCG GTGTCTCGCC TAGGGCTGGC GCAGTTCCTT TTGAGCTTGA GACCTGTGTC
    31561 GTCGGCAACA CTGGCCTCTC TCAGTTCCAT GCCTTGTGGA CACAACTCGT TATAGAAGCG
    31621 TCAAAGGCCA TGTCAGCGCA TTGGTTTGCG ATGAAACAAA AAAAAAAAAA AAAAAGCCTC
    31681 TTTTTTTTTC GCAATATTTT TGTTGGTCTA GTTGTTCTTT TTTTTTTTTC ACATTTTTCG
    31741 AAAGGGAGGG GGGAGGGGAG GGGGAGAGGG CGATACAGCG AGGCAGGGAA TGGGAGAGTT
    31801 CCTTTCGGTT AAGTGATGGG ATTTGGCCCA TGGCTTTCGG ACCCAGCCAG CTCTTATTGG
    31861 CAGACGTTAA ATCAAGTGAA GCCAGCCAGC TCTTGAGCAC AAAAGCCAGA CAGGAAGCAG
    31921 GAGAGAAGCG AAGACGACCA GGCCAACAAG GAAAGGCGAG AGAGATCAAG CCACTAGAGC
    31981 GTAATAAATT TGCGATGGAA ATTCGGTGCC GGAGGAAAGC AGCAGCAGTA GCTCTTGTAT
    32041 GGGGCGGCAT GGCATGGAGG CACAAGAGTA CGTGTGTACA GTATGTAGTG ACACAGCCCC
    32101 TAGCAGGCCC CTATATGTCG CAACGGCTAA ATGGCCAATA TTGGCGAGAC TAGCTGTCAC
    32161 CATCACAATC TCTTAGTCAC TCAGAGTGCT ATGTAGGCGG GCAGATGTGC AAATGAGAGG
    32221 TGCATCAGAC AAATGCGTGT GTATGTAGGA CCTTTCCAAA CATGTGCCCT TGTGTGGTGT
    32281 GTGTGCATTG GCTGGCTGTC CGGCGGGCGA GGGAATAAAG CAGCGGCAGC AAAGCAAATT
    32341 AGAAACTCGG CAAACACGAG AGCGAGGACG AGAGCGTGGG TAGGTCTGAA AGAGAGCGAG
    32401 TTATGCAATG CAGTATATAC GAGTAATAAT ATGGATAAAA TGGAGCGAGT CAATGCAACT
    32461 CAGTGCCTGC TTGCCGGGGA GCGGAAGAGG CGTGGCAGCT GGCCGTGGCG GCTGGCAGCG
    32521 GCTGGCAGCA CGGAGACGCC ATCCAACATC CACAGGATAG GAGTCTGGGG GCGGGCCTGC
    32581 TCGGTAATTT GGGGCCAAGC CACAGCAGGG AGACAACAAG AAGGAGGAGA TGTAATTTTG
    32641 CAGAGCAGGA TTTGCTGGGA GTCTGTGTGC AGGGCCTGTA CAGTTGGGTG TTTGTGCCTG
    32701 AAGCTGCGGG TGCTTGTTGT GGTGCACAGC TGCACAGCGG CCCTTTGGCC TTTGGGCCTT
    32761 TGGCACGGAT GGATCTGGAC GGCCCGGAGC AGCAGAGAAA ATGTGGAAGA AGGGAACAGG
    32821 ACCGCCGCTT CGGCTCTCGC AGATTCTCAG GTTCTGGCTG GCCTGCTGTC TGTCACGTCG
    32881 CTTTGTGCGC ATTGTGATTC GTCGGCTGGG CCAGGGGCGG ACGGCCCATG CAGAAATGCA
    32941 GAGAAAAAAA AAGACGAGGG CTTCTAGAAA AGAATTGGGA GTGGGTCTGG CATAACCCGA
    33001 GTCCTGGGAC ATGCGGGTCA CGTGACTGGG TTTCTGACTT TCAGAGAGAA AAGACACTAG
    33061 GAACCAAGGA ACAGGCAGAT TCGACTGTGG ATTATTCCAG ACTGGCTGTT CTCTGCTCTT
    33121 GAGCCGCATG TGGGCTGTCT CGGGCCGTCC GTCTGGTCTA ACGATGACGA AACAGCGGGA
    33181 ACGAGAAAAC TGGCAAAAAA ATAAGAAGAA AAATGAAGAA AAAAAAGAGG GTGTCTGCTT
    33241 TTTTCTTTTT TTTTTTTTCT TTGGTTGCGT TTTACGTACA ACGGCAGCAG ATGGAGGAGT
    33301 GACACCTGAA TCGCCGGGGC AACTGTGGAG CGGCGGAAGC GGGGTGAGGG CGAAGACGAC
    33361 AGCACAGAAT TTTAGAAAAG AGAGCCGCTT TAGTGGGCGG GCTGTATTGT ATATCGTTTG
    33421 ACGTCGTAGT TAGTTAGTGG GCGGGTTGTA GAGATTGTAG ATTGGAGGTT GACGTCAGAA
    33481 GCCCAAACCG TAGGGTTCAC GGGTAGGGCT CACGGGTGCA GTCCCAGTCT CCACAGAAAT
    33541 AAGGATGCGA CCGGGAGGAA TGGGGCCGCC TTGTTTATGT TGTCTTTTTC TCTGTCGACT
    33601 GTAGACCCTG GCGCGTCGTC TGTCTTTTGT CTGCTGCGGG GCTTGCCGGG TGCGTTGCTA
    33661 CGAGACGGGC CAGCCATCAC AGACAAACAT GACATAATGA CACAATGCTG CCGTGGTAGC
    33721 GTGGACGCTA AGAGCAGAAG ACAGGCGTTA CGGGCGTCAA GTCACACATA GACCAGTACA
    33781 TTTCTGGAGA TGCGAGCACT TTGCGTTATT CGCTGCACGT CGCAGTGGCT CGTCAACTGT
    33841 GGTTTTCGCC TGTCCTCGTG CTTGCACCAC GAGTGCGGGT TCGTGCCGAT ACGAACAAGG
    33901 CCGGGCGGAT GACCGGGTGG GCGTGGGACG CCATTGTTGA TTGCCAGTGG TGGCCGTGAG
    33961 CGTGTCACCG GTTGCAAGAC TCTGAGCGTG TGCATTAGCG CTGCAGCTTA CATCCAAGCT
    34021 TGGTCCCTGT TCTGGCTGCT TTGGTGTGGT GATTGGCAGG CCGGCTGTGT GAATGAATGC
    34081 ACGCTTTGGA GGGCGGGGTC GGCGCTGGCG TTGCAAGCGG CCTTGAGGCC TGATGGCTCC
    34141 AAAGAGGGGC AAGCAGGCAC CGAGCAGGCA GCATGGAGGG GAGGCGAGAG GGATATGCAG
    34201 CTACAGAATA GCCGTGCTGT GTAGTTTTGT AGTTGTGAGT GCATTGGTTA CCACAGGATG
    34261 GTTTTGCTGT ATTTGTGCTA CTCAATGGCC CTATGCACTT AACAGTTGGC GATGTTCAAA
    34321 CTGGAGCCAG GCCCCACTGT TTCACCCCCG CCCATTGGCT GCAGTCCCTT ATCCGGTCCT
    34381 GCTTAATTCG ATGCGTTTTC TGCGGCCTCA TTACTGGCAT TTTTTCCGGG GACCAAACGC
    34441 CCAAGGCAAT CTTTTCTCTT CTCCTCTTTG CCCTCACCCG CATCCTCCCT CCGGACGAGC
    34501 CCCTCTTCTC TTCGCCCTCG CCCTCGCTCC GCCGCCCTCG TCCCCGCTCC CCGTCATTCT
    34561 TTATCTATTT TTGGTTCTTC TCTCGCTCTC GCTCTCGCTC TCTCGTTGTG TCTCTTGCGC
    34621 CAATCCCTCC GCTCCTTTGT CCGCTTCCCT TTCGCCAGAC TCTCCGCCGC CGCCTCCTCC
    34681 TCCGCAACCG CCGAGACCAT CGCCGTCGAC GACCTGACAG TGTTGTCTGC AGCACCTCCG
    34741 ACTCGTCGCC TGCTGGCTGC CATCTGCGTC ATATCACCTC CCGCTTATCC CCCCCTTCCC
    34801 CCCCACCGAG TCGAGCTAGA TTGGACTGTC CGCATCAGGG ACGCAGAGAG AGACATGCCA
    34861 TCAGTGAGGA CGAAATAGAA ACGGAGTGGA ATCAGACTCT TTTCTGTTGG TTTTGCGTCG
    34921 ATTTCTGAGT TTGCTGTCGT TTTTTTCCCG ATTTTTCAAC TTCTCTCGTC ATTTTTCCAT
    34981 TTTTTTATAT TTCTTTTCCC CCCAGCGCCC TATACCATTA CTTGTCGCTT CCGCTTCTGA
    35041 CCGGAATCTC GACATCTCAA AAAAATCACC GTCTTTTTTT TTGTCTGCCG GCGCCGAGTG
    35101 CCTTTCCTCG ACGATCCCGA TCTTCGCTTT CCGTCCCCGT CGCCGTTGCA TTGCTGTCGG
    35161 CCTGTCGTGT CCCTTTTGAC ACCACTACTG TCTGTGACCA GCCTGTCACT TTTTGCTCCC
    35221 ACGCTATATA AACCAGTGGA GGTGTGTGTG CCCCGTGCTC GTGCCCAGGA GCCTGTGCTT
    35281 GCGTTGCTTT TTCTTAGTAT CTTTTTTTTT TTGGGGATCG CCTCTTTTTT TCTTCTCCTG
    35341 GTCCTTCAAG GATTGCCACG GAAAAAAAAA GGTGTCTTTT TCTGGGCTAT TGATTGAGCG
    35401 TGTTGGCGAC CAGTGTTCAA GCAAGCCGTG ATAAGCATCA CAGCTGGCCT CCTCCATACC
    35461 AGTCCTGTCA GCAGAGTCAA ACTGCTCTGC GCTGTCGTGA GTGCGGTTGC AAGAAAAGTC
    35521 TCATGTCCGT GGGCCCTGCC CTGTCTCTGT CTGACTGCCC ATCATCCCGT ATTCTTCTGG
    35581 TGTGCATCTC TTGACTCACT CTGATAGCTC CCCTTTGACG CCGACGAGTT TTGCTGTGTA
    35641 TCTGGCATAC ACCCTCTCTT GGTACGTTCC CAACCGTTGG TGGACCTCCC TTCCTGCCCG
    35701 CTGGATTCCC TTCTCCTCAT GCACCAATAC ATAGTCCGCC TACGCCTGGC CTGGCATCCA
    35761 TTCTCGTCTT CTCCCTACGC CAACCAACCA ACCCCCTCCT CGTCTGCCCC CCCTGGCCCT
    35821 GGGCCCTTGG ACTCTTGGGC CCTTGGCCTC CACCCACGCC ATGCATGCAT CCCTCTCTCC
    35881 CTGGCCGACT TTTTTTTTTT CCTGTGCTCT GCATGCCCCT GGCTATAGCG CCAGCGTGCA
    35941 CATACTTATA GCGTACAAGC GCTCGTTGGC TGACTGACTG CTATGCGTGT TCCTATTAGA
    36001 TCTCTTCGTC TGGTATTTAA CCATCTTCCA ACTCCCTCCC TGCGAAGCAC CGCGATCCAG
    36061 CTGGCTTCTT GTTTCTTGGT CCAGGGAAAG CTGAGTAGTC TCTCGAGTCG ATTTGCTTCT
    36121 TCTTCGAGTC TCCAGCCCAC AGTCGCTCTT TTAACCTTTA ACCCTCTCGC CGCTCGTCTC
    36181 TCGCCGAAAC ACCGCTGCTC GACTTCGATC TTCTCGATTC CGATCTCCTC TATGTTCTCG
    36241 GCCTCTCTCT CTTCTCCTTC TTCCTGAAGC CGCCGCTGTA GCCATCACCA CGACAGCTTT
    36301 CTTGTACCCT TCATTCACTC TCTTTAATTC TTAATCCGTT AATCTGGTTT TTTCTCTTTT
    36361 TATTTTCTTT TCCGCTTCAT TTTTTGTTTC TTCCCTTGAC TCGCTTTCTT GGATTTCGAT
    36421 TTGATTAACT TCTCATCAAT CACAATAAAC CGCCAACAAA CGAATCATCT ACACTCATTA
    36481 AAATACTCGC CTTCATATTT TGCACGCGCC GACGACCACA GCCGTGTGCT TCACCTCATC
    36541 TTCGCTCCCT TGAAGAAGCC TCCTCGACAT TCTACCACGC GCGAATACTC GAGCCGACAT
    36601 ATTTTCTTCG CATTTCTTTC CTCATTTCTG TCTTTGCTCT TTGTTTTTTT TTATCATTCT
    36661 TTTCTCGTCT TGCTTCTTAT ACCCCCTGCC CCAAAGGCAT CTCAAAAGTT CGAACTTGTC
    36721 CTATTCTCGC CATCTCCTTT GTTCTCAGTC GTCGTTGCAC GATACACCTT AGATTCGCCT
    36781 GTTGCATGCT TCTCTCTGAC GGCAACCGAC CGTTTTAGGA GAACAACGAA GAAAAAAAAA
    36841 ATCGATAGTA ACCTTCATTT CCGGATCCGA CCACTGGACC TGTCACCGTC TCTTAGTCAC
    36901 CGATCAAAGA TTAATAGTTC CTCTCCTTTT TCTTTTCTCT TGCAACATGG CGTACCACGG
    36961 TTATCAGCCC GACGAGGAGA TGTTTTACGA GACGGACGAC CATGCCACCC GCTCCTGGGA
    37021 CGACATTCGC AGAACCGCCA AGAGAGTAGC TTGGGACCGC CAAGAACAGG TCGCCAATGA
    37081 GCTTTCTCGC CTGGCCTGCG ACGAGTACAT GGAGGATATC ATGCGCCATC TTCGTCACAT
    37141 GGAGGTAGGT CGACGCAATG GCCTGTGAGT ACTGCCGTAA TCATGCCAGC TAACCTTTTG
    37201 ACCTTGTAGG AGGAGACACT GCCTGACGTC AACCTGATCG ACATGCAGCG CGAGATCCAG
    37261 TGGTTCATGC GCCCATTTCT GATGGACTTC ATCATCGAGG CCCACAACGC TTTCCGCCTG
    37321 CTGCCCGAGA CCCTGTTCCT GACCATCAAC CTCCTCGACC GTTACTGCTC CAAACGCATC
    37381 GTGTATAAGA ACCACTACCA GCTCGTAGCG TGTGCCTCTC TTCTTATTGC CGCCAAGTAC
    37441 ACCGACAAGA AGGAGCGTGT GCCGCAGATC TCTGAACTCA ACCGCATGTG CTGTGGTCTC
    37501 TACGACTCGG GAATGTTTAC ACAGATGGAG ATGCACGTGC TCAACACCCT GGAGTGGACC
    37561 ATTGGCCACC CGACTGTCGA TTTCTTCACC CAGATCATGG TTACCGAGGA GCGTGACGAC
    37621 AAGGAGGTCG AGCACATGGC TGCCTACCTG TGCGAGGTTG CTCTCTACCA CCGCGATTTT
    37681 GTGTCCACCA AGCCTTCAGT CTTGGCTCGG GCCTCTCTTG CTCTGGCGCG AGCCATCCTG
    37741 GGCCGCAACG AGGTCAGCGA CGGTGAATGG GGTCAGACCG AGAACGACAC ATACATGACG
    37801 TTGTTCCGCC ACCTGGCCCA GCCGTCTGTC GTCCTCAGCA AAAAGTACAG CAACTCGGCC
    37861 TACTCGCGTG TGTCCAAGAC TCTTGCCGAC TTTATGCGCC GCCAGGCTGA GATCTCCCGC
    37921 CGCAACGCTG CTGCCGCTGC TGCTCAGGCT GCTTCCCAGG CTCAGATCAA TGTGCAGGCT
    37981 GCGACCTCGG TAAACTGCGA AATGGCCGAC GACCAGACCG TCTGCGCCAC TCCACACGTC
    38041 AAGCCGGGCA TGAGGAACTT TGAGGGCTAC CCGACACCTC CCATCACACC AGACGGGGGG
    38101 TCGTTTGCCA TGGGGATGCA ACCGAAAGAC CAGGTGTATG CAGTCCGGTC ACCTGTCACG
    38161 CCGACGCGCA ATAATGTCGC ACCGACACAA AGCCACCACC TCGCAACACA CCAGCAAACA
    38221 GTACCGGCGG AGCATTACTC TAGATACCAG ACGGAGATGG ACTACATGAT GGCGCCGTAA
    38281 GGCAGGAGGG GGGGAAATGG GTGGCGGCGG CGACGGCGTT GCAACGGCCC CCAGGCCGAC
    38341 GCAGCGCAAG TCTTTGCTTT CGTGGCTGAC GTGTGCGCTG CCGACACTGC CCGAGCCCCG
    38401 CTGCCCCGGC CCTTTGTCTG TTTCCGTGTC TGCAACGCAG CCACAGCCTC GGCCCCTTCC
    38461 ATGGGTGTTC GACGGTTGTC TGCGAGGCGT AGATCATCTC ACGTGCTAGT ATGCTATCTG
    38521 AATAATACCT CTCTACGTAC ACTCTTCTTC CTTCTCTAAT CCCACTTGAT TCTATCCTGC
    38581 CCCTTGTGGC TGCCAGGTCT TCTTATTTTG CCTCTTTCTC CTCCCGTCCT GCATTCCCAA
    38641 GCAATGTCCC TTTTTTCTTC CATTTTTTTC CTTGCGCCCC GTGGTCGACT GAGAGCGCGG
    38701 TGAGAAGTGT CTCGGTATCC GAGCCGCTGA AGTCGTGTTT TTTTCTTCTC CCTACGTGCT
    38761 GCCCTTTTTC TCCAATGTTC CCTTGTTCTA TTTTGTCTTT GATTGCTCGA TACTCTCGGT
    38821 CACCTTGCTT GCTGCGTCTG CGCTTGATTC TTCGGTCCTT GTTGTGTCTT GTTGGCTCAT
    38881 TTACTCTCAT CGTCTTGTTT TTTTTTTTTT TCTTCCTGTC TGTCTTTTTT CTTTTCTGGT
    38941 ATTGGCTGTA CAGAGTAAGA AGACCCAAAA AAAAAACATG CAAAAAAAAA CACATCAAAA
    39001 AATTATCTAA AAAAGAGACT GGAGGAATCT ACGGACGAGA GAACATTCAG GGCGACGATG
    39061 CTTCGCTTGA TATCTTCCTC TTCCATCTCC TAAATGTTCT CTCTCCCCTC TCTCCCTATT
    39121 GTTGTCTTGC CTGTTTCTCC CTCTTGGTCG GCACGCTTAT CGCCTCGCTT AGTCCTGTAT
    39181 ATGAGCACTG CGAAACTCGC CCTCTCCTCC TCCCCCCCTA AAGAAAAAGG GACGACAGCC
    39241 CGCGTTCCGA CGTGCCGCGG ACGTGTATCC ATTCCGACGA CGCGCCATTC GTCCGTCTAT
    39301 CGTGTCTGAT CTGGCCGGAC GGGAGGATCG GCTGCCCTGG GTCTCTTATC CCATTTCGGG
    39361 CCTACGCCAT GCTCTCGCCC TCGTTCCAGA CAGTCTACGT GTCGTGGCTG GAATGTTGGA
    39421 ATGGGTGGTC GTAATCCTCT GATTTCTTTT CATCTTTTCT TTGTTTATTT CTCGCTTGGT
    39481 CTCTTCGCTC GCCCGGCCTG CTGCTGCTCC TGCTGCTCTG CAAGCCTTGC CTCGCTCTCG
    39541 CCGGTAGAGC ACCGGCGATG GGCCCCCGCG CCGCCGCCGC TGCACACGGA ATCGATTCGT
    39601 ATGCGCTCTT TGCACCGCTG GCCGGCCCCT CTTTGCCTGT CTGCCTCTAG ACGCCCTCTT
    39661 GTGCGGTCTA TTCTCTTTTG ATTTTCCTTT CTTCTTTTCT TGGGGCGGCC GCAGTACTTC
    39721 AACAAACAAC CATACCCTCC ACCCCAATTT CTTTTCTTTG TACTTTTTTT TATCCCTCCC
    39781 CGCAACTCTC ATATGTCATT TTCCTTGTTT TTCTCTTCTT CTCTTTCTCT TTGATTTCCT
    39841 TTGTCATGGC TACCTCTTCT TTTCTCTGTG TATCTTTCTC CTTCCTCCTA TTTTTCTGCT
    39901 TCCTTTCTTC TCCTCGCCTT ACTGTCTTCT TCCCCATCTC TTGATGCCAT CTTTGTTAGT
    39961 GAAGGGGGGA GGGGGAGGCG TAGGTTAGGG GAACAAAGGG GGTTTAATAG CTGTTATTTT
    40021 GTGTCTCTCT GTCCATGTGT ATCTATCTCT ACTTGTCTAT GTGTATCTTG TCTACGGGTG
    40081 TGTGTCGTTG CTGTATCCAT ATTTGTAGGC CTGGCTTCTT GTCTGGGGAA ATTAAGGTGG
    40141 TACTGGTGGC TTACTTGTCT GTCTACGCTA ACTCGGGGGC GTGATTTGCC GAGATGGATC
    40201 ACCAGCACTT GTGGCAGAGG GGATCCGGGA TGTACATTAT TTCTCGACGG CATCAGTAGA
    40261 CCAACGTTAT GGAGGAGGCG TGTGGTGGCT AATGTAGGGC CTTTGAGTGG AAGAACACTT
    40321 GGTCGTCGTG GCCTGAAGAG AGGACCTTGG GTGGATGGAA TCAAATATCT TTACTACCCG
    40381 AGATCTGCGT GCTCATGAGG TTACGTCAAG CTAGTCCTCG TCGTCAACGT GATAATATAC
    40441 CCAATTGGCC AGGTCCATCC AGCGCCTCAG CCCGGAGCCG TGGCGATCTA GAGAAGCTTA
    40501 CGGCGACATG ACGCCTGAGT TCCGGGAGTA GTAGTGGACC AGGTTCACGA GAGGGACGGA
    40561 AGCCGGGCCA TATAAACACG GATGGAGTTT TTGTTGCTAG ATCTGGTGCT CTGGGTCGAC
    40621 TGACACGAGA GTCTCCCAAC TCGGGCTGGC TCTGGACTGG TTTCTTGGGG CGGGGTGTGG
    40681 AGTAGATTGA GACGCTGTGG GCGTTGAAGA TGGCGGTAGA TACTGGTTTG CTCGTTTGGC
    40741 GGGTAGAGTG TGACGTGGAT CCAGCACTAG GTGCTGGTCT GTTGGTGCTT CGGTGTAGGA
    40801 CGACAGCACA CTGGAACTAG CGGGCATGTT AAGAAACAAT TGCTCATAGA TACACTGATT
    40861 GATCCTACTG AATACTCCTT CAAGCAACAG GCCTTTTGAT ATCTGCACAA GTGTGCTTGT
    40921 TCTTTTGGAC TAACACAGGT GGTAGTACTT TACAGGATCC AGTCCAAGGC AAACGAGAGA
    40981 TGATATATGG GTTATCAAGT ATCCAAGCGT GAGATACCAA CAGTGTCCCA TATGTTTGAA
    41041 TTAGTCATGA ATAACAGGCA TATATGATTT CCTCCGAGAT ATATTTAGAT GAAAAGCGCC
    41101 CAAGAAGCCC AAGGACTCGC TCAAAAGTTT GGACCAAGGC CACGAAACGC GATAATCTTT
    41161 GAACTGTCCA AGGTTTGTTC TTTTGACAAT GACTCCAAGC TCTATCACAG CCTGATGTCT
    41221 TGTAGCTATT GGGCTGGAGG ACGGAGGAGG AGGCAGACGC ATCTTTTGTG GAGGTTTGTA
    41281 CTCCACTACA AAAAGACCTT GGTGGGCTTC ATTGCATCTG TTGTTGATGT GGGCGATGAG
    41341 CCGAAGAGGA CGAAGGGCTT GTCATCAGTT GTTGAACTGG TGATAGGCTA GGAAGAAAAG
    41401 AGGGAGTCAT GGGTGGAGCG CCGTGGGCGG GTTGTTGTCA ATGGGACATT TTGTGAGAGG
    41461 TCAAGAGAGT GAGAAGGAAG AACAATGAGA GGATGTGTGA GATGGTTGAG GCTTTGCTGC
    41521 TGAGGCCCGG AGAGCGTCTT TTATAGAGAT AGCTGCTGGT TATTACAGGT TGTTTGTCGG
    41581 GCGATGTGAT GGATGACACT CCGGATGATT TCTTAATAGG CGGTCCTTTC TTTGGTGATT
    41641 TCATCTATGG TTTGTTTTTC ATTCGAAAGA GTTTCATCTC TAGCGCTTCG TATCGTTACT
    41701 TTTCGTCCTT ATTGATACAG CCAATCTTGA TAGTTCCGCT TGCCTATCAT CACCAAATCC
    41761 ACGACTTCTG AGTCTTCAGA AACGACTGGT CCAAACTTGA AGACACCCTC TGTAGGCTAC
    41821 TTGATATTAT TCGAGGGGAC ATACTGCCAG GATATTGTTC AAGGCAGCCA AGGCAACATC
    41881 GTTGACAACA TTCTAAGCAA CAATTTCCCC CCTGAGATGA AAGTGTTTAT TGCCTGGCTC
    41941 CTCGCGAGGG TTGCTGGCAC TCGGGGTTGT GTACCTTGAA ATTGCGTATG TTGGTTACAC
    42001 AAAGCGGGAA ACGTTGCACA AGCCCACAGT ATCAAAATTT TCACGGGCCG TGACCGCGAG
    42061 CTCCGAGCTG CCGAAAAAGA TGCCGACGGT TCATTCGAGG GCTTGGTTGC TGTTTCCAGA
    42121 CTTCTTTTTC AGTCGCTAGG TCACCGATGC GCTGTCTGTC TCCAGTCGCC GTGCTCGGCA
    42181 ATCGGCAAGA CGGCCATTCA GATATCGCGG AACAGCTATA TTGAGTCTGA CTACAGCAAA
    42241 GAAACTGAAT GCATCGTCAT GATAGAACAC TCAGGAAAGG CATCTTGTCC ACTGCGCGCT
    42301 GGTAATACGA ACAGAAGATA CTCGTGAAAC CTCAACTTCT TAAATAGCCA CCCTTTCCAC
    42361 CCTTTCTCAG TTACTTTCCT CCTCCTCTTC CCATCCCACA CTCATATCTT ACATCTTTCT
    42421 CTGTTTCTTC AGACACAACC CAACCCAATC CTTCAAAATG CCGCCATCAA ACCTCCACCA
    42481 CCTCCAAGTC GCCAACAAGG CCGGCACCTT TGCCGGCTGC TCCGTCCAGC GCTCGGTACC
    42541 TTTGCCGGTT GCTCTGTCCA GCGTTCCGCA CTCTTGTTGG TTGCTCTGTC CAGCGCTCCG
    42601 GCACCTTGCT GTTGCTCCGT TCAGCGCTCC GGCACCTTTG CTGGCTGCAG CGTGATGTAA
    42661 ACGCCAGTGT GTGATCCTTG ACGGCCTCGG CACCTGAGAG AAATGCGGGT GGGCTTTGTC
    42721 TCGTAGTGAG TTTACATCTG TCTCCTCGAT TCATTTCGTC TTGTGCTAAA ACAGTTGTGG
    42781 TGTTTCAGTT AACCAGAATA GCACGCACCA GCCCGTTTCC TATTTCGTTT CTCTTTCATT
    42841 CATGGTTTGC TTTGTTTTTT TCTGATACCT CTGCGCGCCT GTTGTGGTCT CTTGGATTGA
    42901 TGTTGGCGAT TAGTGAACTA TCGTCTCCTC CTCCTTTCTT CCCCTTCTCG GAACCTTGAG
    42961 ATCACTGGAT GTCTTTTTTT TTCTACAACC GGCCTATTGG ATTCACATTT TCTCTTACAT
    43021 ACGCGACTCA GAGTCAATGG GCCGCGTTTA TAAAAGCGTG GCTTACTAGC TCGAGATGCC
    43081 TTAGTTAACT CATAGTGGGA CCTGCGGGGA TAGCCATATG CATGACAACA AGAACTAGTT
    43141 GCCTTTTCAC CCAAAACTCT GAGTGTGCAC GGTTGATGTT GATGCGATTC TTTATAACCT
    43201 ATCTTACTCG CAAGGGAAAT CTCGGCATGC AAAAAATGAA CCAACATGAC GTGACTGATC
    43261 TGACTTATTT TACTGACTAA CTACATGAAC CAAACATGAA GGACTACAGC ATTCCTCGGT
    43321 TTAGTCGTTG GTCTTGGTAA CCATGACGCA TCCCATAAAA AGTAAAAAAG AAACATAACA
    43381 ACACCGAGAT TCGCATGGGT CACCCCATAC TACTGGTTCG GCGCTCTCGG CTTGACTAAA
    43441 GGGAGCAGAA ACGGCCCCGT ATTTTCCCGC AGGCTATGTC GTATGTGAAA GAACAGGGTC
    43501 GGGAAGGGTT ATGAGGGGAA ACCGTTATCC CACGGAAAAC AATTTACCGA GAAACGAACC
    43561 CCAAAAAACA TACAACACTG GGGATTCCCA CGTGGACCCA CCGTGATACT GTCCAGCGCT
    43621 TTGTAGGTTA ACTAAGGAGA GCGGACATCT CTCTGNNNNN NNNNNNNNNN NNNNNNNNNN
    43681 NNNNNNNNNN NNNNNNNNNN NNNNNNNNNN NNNNNNNNNN NNNNNNNNNN NNNNNNNNNN
    43741 NNNNNNNNNN NNNNNNNNNN NNNNNNNNNN NNNNNNNNNN NNNNNNNNNN NNNNNNNNNN
    43801 NNNNNNNNNN NNNNNNNNNN NNNNNNNNNN NNNNNNNNNN NNNNNNNNNN NNNNNNNNNN
    43861 NNNNNNNNNN NNNNNNNNNN NNNNNNNNNN NNNNNNNNNN NNNNNNNNNN NNNNNNNNNN
    43921 NNNNNNNNNN NNNNNNNNNN NNNNNNNNNN NNNNNNNNNN NNNNNNNNNN NNNNNNNNNN
    43981 NNNNNNNNNN NNNNNNNNNN NNNNNNNNNN NNNNNNNNNN NNNNNNNNNN NNNNNNNNNN
    44041 NNNNNNNNNN NNNNNNNNNN NNNNNNNNNN NNNNNNNNNN NNNNNNNNNN NNNNNNNNNN
    44101 NNNNNNNNNN NNNNNNNNNN NNNNNNNNNN NNNNNNNNNN NNNNNNNNNN NNNNNNNNNN
    44161 NNNNNNNNNN NNNNNNNNNN NNNNNNNNNN NNNNNNNNNN NNNNNNNNNN NNNNNNNNNN
    44221 NNNNNNNNNN NNNNNNNNNN NNNNNNNNNN NNNNNNNNNN NNNNNNNNNN NNNNNNNNNN
    44281 NNNNNNNNNN NNNNNNNNNN NNNNNNNNNN NNNNNNNNNN NNNNNNNNNN NNNNNNNNNN
    44341 NNNNNNNNNN NNNNNNNNNN NNNNNNNNNN NNNNNNNNNN NNNNNNNNNN NNNNNNNNNN
    44401 NNNNNNNNNN NNNNNNNNNN NNNNNNNNNN NNNNNNNNNN NNNNNNNNNN NNNNNNNNNN
    44461 NNNNNNNNNN NNNNNNNNNN NNNNNNNNNN NNNNNNNNNN NNNNNNNNNN NNNNNNNNNN
    44521 NNNNNNNNNN NNNNNNNNNN NNNNNNNNNN NNNNNNNNNN NNNNNNNNNN NNNNNNNNNN
    44581 NNNNNNNNNN NNNNNNNNNN NNNNNNNNNN NNNNNNNNNN NNNNNNNNNN NNNNNNNNNN
    44641 NNNNNNNNNN NNNNNNNNNN NNNNNNNNNN NNNNNNNNNN NNNNNNNNNN NNNNNNNNNN
    44701 NNNNNNNNNN NNNNNNNNNN NNNNNNNNNN NNNNNNNNNN NNNNNNNNNN NNNNNNNNNN
    44761 NNNNNNNNNN NNNNNNNNNN NNNNNNNNNN NNNNNNNNNN NNNNNNNNNN NNNNNNNNNN
    44821 NNNNNNNNNN NNNNNNNNNN NNNNNNNNNN NNNNNNNNNN NNNNNNNNNN NNNNNNNNNN
    44881 NNNNNNNNNN NNNNNNNNNN NNNNNNNNNN NNNNNNNNNN NNNNNNNNNN NNNNNNNNNN
    44941 NNNNNNNNNN NNNNNNNNNN NNNNNNNNNN NNNNNNNNNN NNNNNNNNNN NNNNNNNNNN
    45001 NNNNNNNNNN NNNNNNNNNN NNNNNNNNNN NNNNNNNNNN NNNNNNNNNN NNNNNNNNNN
    45061 NNNNNNNNNN NNNNNNNNNN NNNNNNNNNN NNNNNNNNNN NNNNNNNNNN NNNNNNNNNN
    45121 NNNNNNNNNN NNNNNNNNNN NNNNNNNNNN NNNNNNNNNN NNNNNNNNNN NNNNNNNNNN
    45181 NNNNNNNNNN NNNNNNNNNN NNNNNNNNNN NNNNNNNNNN NNNNNNNNNN NNNNNNNNNN
    45241 NNNNNNNNNN NNNNNNNNNN NNNNNNNNNN NNNNNNNNNN NNNNNNNNNN NNNNNNNNNN
    45301 NNNNNNNNNN NNNNNNNNNN NNNNNNNNNN NNNNNNNNNN NNNNNNNNNN NNNNNNNNNN
    45361 NNNNNNNNNN NNNNNNNNNN NNNNNNNNNN NNNNNNNNNN NNNNNNNNNN NNNNNNNNNN
    45421 NNNNNNNNNN NNNNNNNNNN NNNNNNNNNN NNNNNNNNNN NNNNNNNNNN NNNNNNNNNN
    45481 NNNNNNNNNN NNNNNNNNNN NNNNNNNNNN NNNNNNNNNN NNNNNNNNNN NNNNNNNNNN
    45541 NNNNNNNNNN NNNNNNNNNN NNNNNNNNNN NNNNNNNNNN NNNNNNNNNN NNNNNNNNNN
    45601 NNNNNNNNNN NNNNNNNNNN NNNNNNNNNN NNNNNNNNNN NNNNNNNNNN NNNNNNNNNN
    45661 NNNNNNNNNN NNNNNNNNNN NNNNNNNNNN NNNNNNNNNN NNNNNNNNNN NNNNNNNNNN
    45721 NNNNNNNNNN NNNNNNNNNN NNNNNNNNNN NNNNNNNNNN NNNNNNNNNN NNNNNNNNNN
    45781 NNNNNNNNNN NNNNNNNNNN NNNNNNNNNN NNNNNNNNNN NNNNNNNNNN NNNNNNNNNN
    45841 NNNNNNNNNN NNNNNNNNNN NNNNNNNNNN NNNNNNNNNN NNNNNNNNNN NNNNNNNNNN
    45901 NNNNNNNNNN NNNNNNNNNN NNNNNNNNNN NNNNNNNNNN NNNNNNNNNN NNNNNNNNNN
    45961 NNNNNNNNNN NNNNNNNNNN NNNNNNNNNN NNNNNNNNNN NNNNNNNNNN NNNNNNNNNN
    46021 NNNNNNNNNN NNNNNNNNNN NNNNNNNNNN NNNNNNNNNN NNNNNNNNNN NNNNNNNNNN
    46081 NNNNNNNNNN NNNNNNNNNN NNNNNNNNNN NNNNNNNNNN NNNNNNNNNN NNNNNNNNNN
    46141 NNNNNNNNNN NNNNNNNNNN NNNNNNNNNN NNNNNNNNNN NNNNNNNNNN NNNNNNNNNN
    46201 NNNNNNNNNN NNNNNNNNNN NNNNNNNNNN NNNNNNNNNN NNNNNNNNNN NNNNNNNNNN
    46261 NNNNNNNNNN NNNNNNNNNN NNNNNNNNNN NNNNNNNNNN NNNNNNNNNN NNNNNNNNNN
    46321 NNNNNNNNNN NNNNNNNNNN NNNNNNNNNN NNNNNNNNNN NNNNNNNNNN NNNNNNNNNN
    46381 NNNNNNNNNN NNNNNNNNNN NNNNNNNNNN NNNNNNNNNN NNNNNNNNNN NNNNNNNNNN
    46441 NNNNNNNNNN NNNNNNNNNN NNNNNNNNNN NNNNNNNNNN NNNNNNNNNN NNNNNNNNNN
    46501 NNNNNNNNNN NNNNNNNNNN NNNNNNNNNN NNNNNNNNNN NNNNNNNNNN NNNNNNNNNN
    46561 NNNNNNNNNN NNNNNNNNNN NNNNNNNNNN NNNNNNNNNN NNNNNNNNNN NNNNNNNNNN
    46621 NNNNNNNNNN NNNNNNNNNN NNNNNNNNNN NNNNNNNNNN NNNNNNNNNN NNNNNNNNNN
    46681 NNNNNNNNNN NNNNNNNNNN NNNNNNNNNN NNNNNNNNNN NNNNNNNNNN NNNNNNNNNN
    46741 NNNNNNNNNN NNNNNNNNNN NNNNNNNNNN NNNNNNNNNN NNNNNNNNNN NNNNNNNNNN
    46801 NNNNNNNNNN NNNNNNNNNN NNNNNNNNNN NNNNNNNNNN NNNNNNNNNN NNNNNNNNNN
    46861 NNNNNNNNNN NNNNNNNNNN NNNNNNNNNN NNNNNNNNNN NNNNNNNNNN NNNNNNNNNN
    46921 NNNNNNNNNN NNNNNNNNNN NNNNNNNNNN NNNNNNNNNN NNNNNNNNNN NNNNNNNNNN
    46981 NNNNNNNNNN NNNNNNNNNN NNNNNNNNNN NNNNNNNNNN NNNNNNNNNN NNNNNNNNNN
    47041 NNNNNNNNNN NNNNNNNNNN NNNNNNNNNN NNNNNNNNNN NNNNNNNNNN NNNNNNNNNN
    47101 NNNNNNNNNN NNNNNNNNNN NNNNNNNNNN NNNNNNNNNN NNNNNNNNNN NNNNNNNNNN
    47161 NNNNNNNNNN NNNNNNNNNN NNNNNNNNNN NNNNNNNNNN NNNNNNNNNN NNNNNNNNNN
    47221 NNNNNNNNNN NNNNNNNNNN NNNNNNNNNN NNNNNNNNNN NNNNNNNNNN NNNNNNNNNN
    47281 NNNNNNNNNN NNNNNNNNNN NNNNNNNNNN NNNNNNNNNN NNNNNNNNNN NNNNNNNNNN
    47341 NNNNNNNNNN NNNNNNNNNN NNNNNNNNNN NNNNNNNNNN NNNNNNNNNN NNNNNNNNNN
    47401 NNNNNNNNNN NNNNNNNNNN NNNNNNNNNN NNNNNNNNNN NNNNNNNNNN NNNNNNNNNN
    47461 NNNNNNNNNN NNNNNNNNNN NNNNNNNNNN NNNNNNNNNN NNNNNNNNNN NNNNNNNNNN
    47521 NNNNNNNNNN NNNNNNNNNN NNNNNNNNNN NNNNNNNNNN NNNNNNNNNN NNNNNNNNNN
    47581 NNNNNNNNNN NNNNNNNNNN NNNNNNNNNN NNNNNNNNNN NNNNNNNNNN NNNNNNNNNN
    47641 NNNNNNNNNN NNNNNNNNNN NNNNNNNNNN NNNNNNNNNN NNNNNNNNNN NNNNNNNNNN
    47701 NNNNNNNNNN NNNNNNNNNN NNNNNNNNNN NNNNNNNNNN NNNNNNNNNN NNNNNNNNNN
    47761 NNNNNNNNNN NNNNNNNNNN NNNNNNNNNN NNNNNNNNNN NNNNNNNNNN NNNNNNNNNN
    47821 NNNNNNNNNN NNNNNNNNNN NNNNNNNNNN NNNNNNNNNN NNNNNNNNNN NNNNNNNNNN
    47881 NNNNNNNNNN NNNNNNNNNN NNNNNNNNNN NNNNNNNNNN NNNNNNNNNN NNNNNNNNNN
    47941 NNNNNNNNNN NNNNNNNNNN NNNNNNNNNN NNNNNNNNNN NNNNNNNNNN NNNNNNNNNN
    48001 NNNNNNNNNN NNNNNNNNNN NNNNNNNNNN NNNNNNNNNN NNNNNNNNNN NNNNNNNNNN
    48061 NNNNNNNNNN NNNNNNNNNN NNNNNNNNNN NNNNNNNNNN NNNNNNNNNN NNNNNNNNNN
    48121 NNNNNNNNNN NNNNNNNNNN NNNNNNNNNN NNNNNNNNNN NNNNNNNNNN NNNNNNNNNN
    48181 NNNNNNNNNN NNNNNNNNNN NNNNNNNNNN NNNNNNNNNN NNNNNNNNNN NNNNNNNNNN
    48241 NNNNNNNNNN NNNNNNNNNN NNNNNNNNNN NNNNNNNNNN NNNNNNNNNN NNNNNNNNNN
    48301 NNNNNNNNNN NNNNNNNNNN NNNNNNNNNN NNNNNNNNNN NNNNNNNNNN NNNNNNNNNN
    48361 NNNNNNNNNN NNNNNNNNNN NNNNNNNNNN NNNNNNNNNN NNNNNNNNNN NNNNNNNNNN
    48421 NNNNNNNNNN NNNNNNNNNN NNNNNNNNNN NNNNNNNNNN NNNNNNNNNN NNNNNNNNNN
    48481 NNNNNNNNNN NNNNNNNNNN NNNNNNNNNN NNNNNNNNNN NNNNNNNNNN NNNNNNNNNN
    48541 NNNNNNNNNN NNNNNNNNNN NNNNNNNNNN NNNNNNNNNN NNNNNNNNNN NNNNNNNNNN
    48601 NNNNNNNNNN NNNNNNNNNN NNNNNNNNNN NNNNNNNNNN NNNNNNNNNN NNNNNNNNNN
    48661 NNNNNNNNNN NNNNNNNNNN NNNNNNNNNN NNNNNNNNNN NNNNNNNNNN NNNNNNNNNN
    48721 NNNNNNNNNN NNNNNNNNNN NNNNNNNNNN CAACCAACAA AGGTGCCGGA ACGCTGGACA
    48781 GAGCAACCGG CAAAGGTACC CGAGCGCTGG ACGGAGCAGC CGGCAAAGGT GCCGGCCTTG
    48841 TTGGCGGACT TGGAGGTGGT GGAGGTCTTG ATGGCGGCCA TTTTGAAGGA TTGGGTTGGG
    48901 TTGTGTCTGA AGAAACAAGA GAAAGATGTA AGATATGAGT GTGGGATGGG GAAGAGGAGG
    48961 AGGAAAGTAA CTGAGAAGCG GTGGAAAGGG TGGCTATTTA TGAAGTTGAG GTTTCCACGA
    49021 GTATCTTCTA GCTCGTATAC CAGCGCGCAG TGGACAAGAT GCCTTTCCTG AGTGTTCTAT
    49081 CATGACGATG CATTCAGTTT CTTTGCTGTA GTCAGACTCA ATATAGCTGT TCCGCGATAC
    49141 TGAATGGCCG TCTTGCCGAT TCATGCGTGT AATACTAACC CATTCGAGTG TTTATCTTCT
    49201 CGCTACGCCC TCTCAAATGA ATCAGCTTAG CATTGTTCCA TCTTGCGATT GGAACAACAG
    49261 TGTTCGAGGC TCAAAGAAAG ATAAAGTGCG GATGGATGTT TCCACTGGTC TTTTTAGTGT
    49321 GCTCGGCTAT TGTAGTACGA ACCGATCTAG CATTTGAATG GATTGAATGG GTTCCATTGA
    49381 CACCGGCCCC ATCATTGTTC TCACATCGCT ATCGCCAATT AAGGCGGGGT AAATATCGTA
    49441 CATCCAACAC AACTATCTTC ACTATAATCA CTGGTGATAT TCCAGACAGT GAGGAAAATT
    49501 TATCAACACC AATGCCTTGA GAACTAGATA GCCAGTCACA CATTCGATAT CACTTCATTC
    49561 TAAGCCTCTA CTAGTTATCA GGACCAAAGC ACGCGGTAAT AGCAGCCAGC CTGACCATGA
    49621 CAGTCCTACA TCAAAGCCTC CGAACCAGAC TGCCTTGGTG GACGTAGTCT TCGAGTTCTA
    49681 AAGAGACTGT AGACTCCCAT CCGGAACTTT CCCGTGGTCA TGAGCACCTT CTAGCGCAGG
    49741 CTAACCAAGA GGGGTCGGGC GGGATACATG AGAAGTGCGA TGGGGATCAA GATAAAGTAA
    49801 GATAGAAGAT ACGAAACCGC ACCACACTGA ACGTGATCGA AGGTGGTCAG TTCTCTCTCG
    49861 CTATTTTCAA ACTCCCGAAG AGCTTCTTTC ACCTTTTGGC CGTGAGTGAA GCCTCATGAC
    49921 CACCAAAGTG CCAATATCGA GTCGGCCGTG TTCCTCATAC TGTTAATTCA CAGCATCTCG
    49981 ATGGCATAAT CCAGACGGAA GCAGTCAGAT GATGCCATCT CCCAGAACAA CTTCCGAGCA
    50041 GTCAGTAGTC GCAAGTGCGC ATAAAGTTCC AGGACTTTCT GTCATTTTTG AGGATCCAGA
    50101 ATGGTGACCC GGAAGGCTTC TCGTCTAGCG CGGTTGAGGA CAGGCACATC TGCGGGTTTG
    50161 GGGATTGGCT ACCGAGTATT CCTTTTTAGC CTGCGGCAAA CCATGTGTGA ACTAGTTGAA
    50221 GAGGATACCT GCTCTCGAGA CGGAGTGTCA TTCTCTATGG GCTACACCGG GGTTGCCCTC
    50281 CTGAGCATGG CCCGGTGAAC CGCCGCCCAC CGACTTTCGC TCTTAATAAT AAATATCTGG
    50341 CCACATCTTC AAGTCGGATT GGCCCCCTCC TTGGGAGGTC AGCAAACAGG AAGCAGCGGA
    50401 GTGGCACCAA ACATTCAAGG AAGCCCAGCA CACACGAGAC ATCTGGCTAT ACACGGACGG
    50461 TTCCAAGCTC ACGGACGGGT GGTCCGGCGC AGGATGGTAT GCAGAAAAGG ACAACACATG
    50521 CCTGACAAGA GGGAACTTCT CATGCGGAGA ATGGGCGGAG GTCGCAGACG CAGAAATAAA
    50581 GGCCATAAGC CTGGGTCTTC AACGTCTCCC CACCCAGCAA ATCGAGAGAA ACCAAACAAT
    50641 CTGGATTTGC TCAGACAATC AAGCAGCAGT TCGGCGCCTG AACAACAAGG CAACCAAGAC
    50701 GGGCACGTCA CAGTACGAAG TAGACCTGGC AAAGAATTGG ATCCAGACGG TCAAAGGAAC
    50761 GCATCCAGGC CTACAAGTGT GCTGCATCTG GGTCCCGGGT CACATGGACA TACACGGCAA
    50821 CGACCAAGCA GACAGGTTGG CGAAAGAGGC AGCAGTGGAA ACCTGGGAAA GACATATGTC
    50881 CCTGTCCAGA GCCAAAAGAT GGATCAGAGA GGACACTCAC GCCAGGCATG AAAAATGGTT
    50941 CAAGGAGCAC ACAGCCATCA AGGATAATGC CTTCCGTGTC AAGCTCACTT TCCCGAAACC
    51001 AAGGCAAAGC GCACTCCCAG GAGGACCAAG GCACATACAA GGCGCAGTGC TGGCAGCCAT
    51061 GTCTGGACAC GGAGACTTCA GGGACTACCA CGAACGCCTC CAACACGAAG ACGCCGTCAT
    51121 CACATGCGAT GCCTGTGGAA GAGACAAGGA TATATCCCAC CAGTGGACCT GCAGGAAGAA
    51181 GCCACGCCCC TGGAGCGCAC CCTTCGTCCA GAAGCTGCTG AGAAGCATAA CTGGCAGAAG
    51241 AACTCTGGCG GTGGCCCTCA TCGAGAGAAC AAAGGACTAA ACTTGATGTG TGCCGTTTTC
    51301 TCTTTCCTTT TGTTTGTTTG ACTTTTTTCC TTTTCCCTTT GTCTCATTTG GAGCGACGTA
    51361 CAGGGGGTAT CGACAGATGG AGTCCTATGG GACCCGTGAG GGTATAGCCG GACCCAGAAT
    51421 AGATACGGGA GGCGGATGAA GGTAAACCGG TGCCAGAAAA CTCGGACCCG TGTCTCTGTA
    51481 GAGCGCAACT GCTCCGGACT CAAAAATCCA AGCGCCTTGA CTTGACTTGA CTATATTTAA
    51541 CGTCTACCAA AATCACTAAG ATCACACGAC GCCGGATTGG TTACCGGACG GAAATTTAAA
    51601 GTCCTCCGCT CGACACTGGA GGGAAGGTTG AAAATCCAAG CGCCATAGTT TAGGAAGAGT
    51661 ATAAATAGAA CAACAACAAC AACAACAACA AGTCGGATTG GCAAACGTGC CTGAGTGGTT
    51721 AAAGGGTATG ACTAGAAATC ATATGGGTTC GCCCTCACAG GTTCGAATCC TGTCGTTGTC
    51781 GAAAAAGTAT TCTTTTGCAC CTTTCCCGTT CTTTTTGTTG CCGGTGTCAA GTCGGGCCTC
    51841 CGGCCGGGCA AAATTGCGAG ACGGCGGCAT CGCCAACTAG AAAAAAAAAG GTAAGGGAGA
    51901 GTTTTTTTGT GGAGATAATT CTTTTTACAG GGGCCTGCGC AGGATCAAGA CAAGCTAGGC
    51961 CATTGTATAA GTTGGAAAAT CGGTCTAAGC GAATAAACAG TGGGCTGACG GGATGAAGAG
    52021 AAAAGGAGCG AGGAGAATTG TATAAGAACA AGTTGGCTGA GGAATGGCAA AAACCTGCGA
    52081 TTCTATTTTC ACTAGCAACA TTTTGTAGAC CTTTTTGAAA GGGAAAATTC ATGTTATTAG
    52141 ATACCCTCAA CCGAGAGGTT GCCTCCAATA GAAGGGAACG ACGTCTAGTC CAATGTTACA
    52201 CAGGCCGCCT GGTGCAACCC TTTGTACAAT ATGATTGGCT GGCGTGATAA TGGGCCAACA
    52261 CTCGACACAC GATTCCAACA GATTCCCGTT GTTCATTCCC CAAAGCGGCT CACACGATGG
    52321 TCTAACTAGC TTTGACCGAA CCCAGGCGCA GCCCTCGACG CCGCGGCCGA TCCCTCGCCT
    52381 CACATCACCG CACACCCCGC CGCGGCCGTG ACCGGCGCGA CGCCTCCTGC CAGATTCATG
    52441 AAGTTGTATC CCATGATGGC CGTCTCGATG GCGGCGCAGA GCTCGTCTCT CTCCGGGCCC
    52501 AGCGCGACGA TCGACACCGT CGTGGTGGTG GTGGTCGCTG TCACAGTCGA GACGCCGTCG
    52561 CCGTCGCCCG CCGCTGTCGT CGTCAGGGTC CCGCAGACCC CCGCTGCGCG CAGGCCCTGC
    52621 GTGCCATCGC GCCGCACCAC GTTTGCGGGG ATCCCAACGT CGCCGAGGGC TGCGCCGACG
    52681 GCGGCGTGAA TGCGTGGTGC TACGTGGTAG AAACACACCT TGTCCTCGAG CATGAGGAAG
    52741 AATTCATCGT CCTTCCATGC ACTCAGCGCC ACGAACTAGA GAAAAGTTAG CCCACTGTTC
    52801 GATCATCCAC ACACACAAGC GCCACGACTC TTCCGCGCCA GAAGCAACCC AAGCAAGCTC
    52861 CCTCAGCCAC AAATAAAAAA AGGAGAAAAC ACACCGGTAG ACTCACCGAC ACCTCATACC
    52921 GTCCCGCAAT CTTCTCCAGC ACATCGCCCA GCACCGCATA CCCACCACAC AAATCCCACG
    52981 CCACCGCGCG CCCGCGGCGC CCGTGCATCA CGACATACGC GCCGCCCACG CCCTGCGCGA
    53041 CCAACACCGG CGCGCGCACG CGCTGCATCG CCCTCTCCGT CGCGCGCGGC AGCGCCGGCG
    53101 TGTAGCTGCA GGCGCCGGTG GGCAGCGCCA GCAGCACGCT GTCGTGCGCG CCGAGAGAGG
    53161 CGCTGAGGCG CGGCCACGGG CTGTTGTGCG CGGCGAGACG CGCGGCGAGC CAGCTGTACG
    53221 GCCCGGGATC GTAGTGTGCG TTGAATGAGG TGGATGAGCC TGTGGCCAGA GAGGGGGGGG
    53281 GAGGGGGGAT GTTAGTGTGT GTGTGTGTGG GTGGGTGGGG GTAGAAAAAG TAAAGGGCAG
    53341 AGCTTACGGT AGGTGTGGTC GCCGTCCGGC GTCTGGAAGT ACATTAGCCA GCGGCCTTGC
    53401 TCGTCGAGGA TCGCGGTTCG GAGTGTATTT GCATCTGCGA GCTGGCGCGC CATGGCGGGC
    53461 GGGATATTTC GGCTGTGCTC GGTCAGCAAT GGGACCCGGG ATATAGACAC ACGAAGCGGC
    53521 GGGGCAAGTA GATGGCGGCA ATGGCGACTG GACCGCAGGC ACAGCAAGAA GCAAGGGAAA
    53581 AAAAAGGCGC CAGTGGACGA CACACACGAA ACGGGACAAA CTTACTGGCT CGCTTTTTGC
    53641 GGCGTACTTA GAATATACGA GCCCTCGGCC GGGCCGAACA TAAAAAACAC AGTGCTGCGC
    53701 AACCCGCCCA TCTCGGACGC AAAGCGGCGC GTGCGGCGGC GCCAAGAGCG GGACGGCGTG
    53761 CGCGCGGGGC TGGACACAGG CGGTGATTTC GGCGGGGGCG GGGCGGTTCC TGGAGTGCAG
    53821 AAGAAGGGCA TCGGAGGGGG GACGGGGAAA GCCTCAGTGT GTGGGAAGTT GGTTTGGAGA
    53881 AATCGGACAG GTGGGTGGGT ATAGCGAGTG CCGCGGAAGG GAAGGGCGGA GAACAGAGGA
    53941 GAGGAGCGGA CGGAACTGGC GAGACTTCGC AGAGGACTTG GCAGAAAGAA TGAAAGAAAA
    54001 ACAAGAACAA AAGGACAAGC GGCGTGGTAT AGCACAGGCG CAAGGGCTTT CCTCGCCTCA
    54061 GTTGCTCTAC GTCGTTCTCG GCCCCGTAGT CAGCGGCCAT GGGTGCGGCG GCGCAGATCG
    54121 TGTTTCCACA GGCCCGAATG GTCCTTTTTT TTTCTTTTTC TTTTTTCTTC CTTTTTCTCT
    54181 TTCTCTCTCC TGCTGCCGTC GCATCGCATG CAACGCTATG CCTCCTTTCC AAGTTTTACA
    54241 CCGTCTCTGG TCTCTTTTCT TCTTCTCCCT CCCCTCTCCG CTTCCTCTCG CTACCACTTC
    54301 AGTTTCCACA TCGCCAATAT CCGGCCCCCC GTGGCCCCCT CCCCCGGGGC CGGGTCGTCT
    54361 GTTCCGCGGC CCTAGGATAC AACTACGACG CTCAGGTACT TGTATTTATC CGCGAACCGT
    54421 TCGTGTTTCT TGCTGCATAT ATGGATGCGC ACTTGGCTCA AATCCCGCGC TACCAAAAGC
    54481 AGCATTCAAA GCGCACGTAT CACCACAAAC TAGACACGTA AAACAAAAAG GAGACGCCAG
    54541 AAGAAAACAT GCCAATGGCC ACTCACACAC ATGAAAAAAG AAAAAAGAAA ATGCATGTTT
    54601 TAATGCTCCC GTTTCATCGC AACGCTCCCG TTCCCAAGGT TGTAGTCAAG TGTGGGTCGA
    54661 CAAGCGGGTC TGAACCCTAG AAAAAGGCAC CAGGGTTATA CGACAACATA TGCACATCTT
    54721 CATCTTCAGG TCGCCCTTGT TGTGTTTGTG TTTTTTTTTA ACTTTGTATT TCATTCATCA
    54781 AGATCCCTTT TTTTTTATTT TCCCTCAAGA GACCTCGCAG GTTTTTTTTT TCCCTTTCCC
    54841 TTCCTTTTTT TATACAAAAA AAGAAAAAAA AAAACTAGCC TGATGTGATG TCATTCATGA
    54901 AACAAACGCT CTCTGGCACC AACAAAATAC ACTTAGTAGC GCTTCTCACG CAGGGTGTCA
    54961 GCGTACTCCT CAAGGGGGGA GCGGATCAGC TTGGTCTCCT TCCACAGGTT GGGGGTCAGG
    55021 AAGCCGTAGG TGTTGGAAAC AGCCGAGAAG GTAGCCTTCA GGGTGTTCTC CAGAGTCTTG
    55081 GTGGAACCGG AAGAGGAAGT GTAGGCATCC TCAACACCAG CCAGCTGGAG GAAACGCTTG
    55141 ACAGCGGGCG AGGCAACCAG GCCGGTACCA CGGGGAGCGG GGATAAGCTA GATTTGCGTG
    55201 TTAGTCGTGC TGAGCTTGGT CAAAAGGTCG ACGGTCGGGC GCTGCTACTT ACACGGACGG
    55261 TGACGGAACC GCACTTGCCA GACTCCTTGC AGGGCAGAGA GTGGGGAGCA CCCAGGTTGG
    55321 TACCCCAGTA ACCTCTACGG ACGGGGATGA CAGACAGCTT GGCAATGATG ATGGCGGCGC
    55381 GGATGGCAGT GGCAACCTCC TTGGAGGTCT TGATACCCAG ACCGACGTGG CCCTCGGAGT
    55441 CACCAATGAT GACAATGGCC TTGAAGCGGG TGCGCTGACC GGCACGGGTC TGCTTCTGGA
    55501 CGGGCTTGAT CTGTAGGTGG GAAAGAAAGG CGGTTAGCAA ATGGAGGCAC TGATATGGTT
    55561 TTGGCCACAT TGAGGTATTG TGCGGCCAAT TTCTGCTGGA GCATTCATTC ATTTGGGATT
    55621 TCATGTGGTT TTCGTTGATT TCGCTCAGGT CTCGTGTCGG TCGTAGTTGG TCGGATCAGT
    55681 GTGGTTGGTC GTCAAGATAT CAAAGTCGAT TACACCATTT GGTGGCGTCT GGGTCCAATG
    55741 CTTCTGGATA CAGAAATTGG CGGCTCGAAA CTCTTATTGT AGGCATCAAA GCCTACAGGG
    55801 AAAAAAAACT AACCTTCATG ACCTCGTCGT TCAGCTTGGG CAGGAAGTTG TCGACAATCT
    55861 GGTACTCCTT GATGGGCAGA GAGTGCAGGT AGATCTCCTC CATGCTGGAG ATCTTGCCGG
    55921 CCTTGACCAG ACGGCCCAGC TTGGTAACGG GCTGCCACTC CTTCTCCTCG TTCTTGTTAC
    55981 CACCGCGGCG ACCACGGCCA CGGCCACGGC CACCACGGCC GCGGTCACCA CCACGAGAAC
    56041 CAAAGCCACC ACGGGCACCA GGAGCACGAT CAGCCAT
//
LOCUS       Be.rouxiae_LT1_A_pheromone     19966 bp    DNA     linear   UNA 
DEFINITION  Berkeleyomyces rouxiae LT1 DNA, scf7180000014671, whole genome shotgun sequence
FEATURES             Location/Qualifiers
     CDS             515..691
                     /label="A pheromone"
     gene            515..691
     Transcript      complement(7430..8775)
                     /score="1"
                     /source="AUGUSTUS"
                     /g2.t1
     CDS             complement(join(7430..8512,8578..8775))
                     /source="AUGUSTUS"
                     /transcript_id="g2.t1"
                     /gene_id="g2"
                     /score="1"
                     /frame="[complement(7430..7432): 0,
                     complement(7433..8512): 0, complement(8578..8775): 0]"
                     /label="G1/S-specific cyclin CCN1"
     gene            complement(7430..8775)
                     /score="1"
                     /source="AUGUSTUS"
                     /g2
     Terminal        complement(7430..8512)
                     /score="1"
                     /frame="0"
                     /source="AUGUSTUS"
                     /transcript_id="g2.t1"
                     /gene_id="g2"
     intron          complement(8513..8577)
                     /score="1"
                     /source="AUGUSTUS"
                     /transcript_id="g2.t1"
                     /gene_id="g2"
     Initial         complement(8578..8775)
                     /score="1"
                     /frame="0"
                     /source="AUGUSTUS"
                     /transcript_id="g2.t1"
                     /gene_id="g2"
     Transcript      16498..17206
                     /score="0.53"
                     /source="AUGUSTUS"
                     /g3.t1
     CDS             join(16498..16508,16590..16753,16860..17206)
                     /score="0.67"
                     /score="0.62"
                     /score="0.82"
                     /source="AUGUSTUS"
                     /transcript_id="g3.t1"
                     /gene_id="g3"
                     /frame="[16498..16508: 0, 16590..16753: 1, 16860..17203:
                     2, 17204..17206: 0]"
                     /label="Sym-1"
     gene            16498..17206
                     /score="0.53"
                     /source="AUGUSTUS"
                     /g3
     Initial         16498..16508
                     /score="0.67"
                     /frame="0"
                     /source="AUGUSTUS"
                     /transcript_id="g3.t1"
                     /gene_id="g3"
     intron          16509..16589
                     /score="0.62"
                     /source="AUGUSTUS"
                     /transcript_id="g3.t1"
                     /gene_id="g3"
     Internal        16590..16753
                     /score="0.62"
                     /frame="1"
                     /source="AUGUSTUS"
                     /transcript_id="g3.t1"
                     /gene_id="g3"
     intron          16754..16859
                     /score="0.82"
                     /source="AUGUSTUS"
                     /transcript_id="g3.t1"
                     /gene_id="g3"
     Terminal        16860..17206
                     /score="0.82"
                     /frame="2"
                     /source="AUGUSTUS"
                     /transcript_id="g3.t1"
                     /gene_id="g3"
     Transcript      17896..19018
                     /score="0.75"
                     /source="AUGUSTUS"
                     /g4.t1
     CDS             join(17896..18199,18252..19018)
                     /score="1"
                     /score="0.75"
                     /source="AUGUSTUS"
                     /transcript_id="g4.t1"
                     /gene_id="g4"
                     /frame="[17896..18199: 0, 18252..19015: 2, 19016..19018:
                     0]"
                     /label="DUF1713 domain-containing protein"
     gene            17896..19018
                     /score="0.75"
                     /source="AUGUSTUS"
                     /g4
     Initial         17896..18199
                     /score="1"
                     /frame="0"
                     /source="AUGUSTUS"
                     /transcript_id="g4.t1"
                     /gene_id="g4"
     intron          18200..18251
                     /score="0.79"
                     /source="AUGUSTUS"
                     /transcript_id="g4.t1"
                     /gene_id="g4"
     Terminal        18252..19018
                     /score="0.75"
                     /frame="2"
                     /source="AUGUSTUS"
                     /transcript_id="g4.t1"
                     /gene_id="g4"
ORIGIN
        1 CAATGATGGG GCCGGTGTCA AATGGACCCA TTCAATCCAT TCAAATGCTC GATCGGTTCG
       61 GACTACAATA GCCGAGCACA CTAAAAAGAC CAGTCGAGGC ATCCATCCGC ACTTTCTCTT
      121 TCTTTGAGCC TCCAACACTG TTGTTCCAAT CGCAGGATGG AACAATGCTA AGCTGATTCA
      181 TTTGAGAGAG CGTAGCGAGA GGATAAACAC TCGAATGGGT TAGTATTACA CGCATGAATC
      241 CACAAGATGG CCATTCAGCA TCGTGGAACA GCTGTATTGA GTCTGGCTAC AACAAGGGGA
      301 ATGAATGCAT CTTCATGATA TGACAGTGAG GAAATGCAGA CTGCCACTAT GCGTTGGTCA
      361 CGAACTAGAA GATACCCGTG GAAATCTCAA CTTCATAAAT AGCCGCCCTT TCCACCGCTT
      421 CTCAGTTACT ATCCTCCTCC TCTTTCCCAT CCCACACTCA TCTCTTACAA CTTTCTCTTG
      481 TTTCTTCAAA CACAACCCAG CCCAATCCTT CAAAATGGCC GCCATCAAGA CCCCCACCAC
      541 CTCCAAGTCC GCCAACAAGG CCGGCACCTT TGCCGGCTGC TCCGTCCAGC GCTCTGGCAC
      601 CTTTGCCGGC TGCTCCGTCC AGCGTTCCGG CACTTTTGCT GGTTGCTCCG TTCAGCGCTC
      661 CGGCACCTTT GCTGGTTGCA GCGTGATGTA AATCGCCAGT GTGTGATCCT TGATGGGCCC
      721 TCGGCACTGA GAGAAGTGCG GGTGGGCTTT GTCTCGTAGT GAGTCTACCT CTGTCTTCTC
      781 GATTCATTCT GTCTTGTGCT AACAGTTGTG GTGTTCCAGT TAAACCGGAA TAGCACGCAC
      841 CAGGCCCTTT CCTAGTTTCG TTTCTCTTCA TTCATGTTTT CTTGTTTTTT CCTGATACCT
      901 CTGGCGCCTG TTTGGTCTCT TGGATCTTGG TGTTGGCGAT TGGCCATGCT ACATCGTCTC
      961 CGTCCTCTTC TCTTCCCCCT CTCCGACCTT GAGATCAATC TGGATGTCTT TTTTCTCTAC
     1021 AACTGGGCGC TATGGATTTC ACTTTTTCTC TTACTATACG CCATTCAGAG TCTGTAGGTA
     1081 GTTCTATTGC GGAGCATGGC TTACTAGCTC TGGAGGTACT TGTAGTTTAC TCATAGTGAG
     1141 GACCTGACGG ATGGATAGCC AATATCCATG ACAATTCAAG ATGCTATTTG CCTTTGAACC
     1201 TTAAGCCTTA GTGTTGGCCA CAGTGATGAC CATGGCTTGA TTGATTGGCT GATTGATTCT
     1261 TTATTTGACT TGACTTGACT TGACTTTATT TAACGTGACT AAGCTACATG AAAAGCATTA
     1321 CACGGATTGA TTCTTTACTA ACCTGTCTAC TCGCAAGGGA TTCTCGACAT ACAAAAAATG
     1381 AACCAACATG AAGGACTGGC AGCAGTCCTC GGTGTCGTGG ATTCTTGTGT AACCATGAAA
     1441 TCAAGGTGAT AAAAAACAAA ACATACAACA CCGAGGATTC GCATGTGGTC ACCCACCATA
     1501 CTACTGGTTC GGCGCTCTGC GGCTTGACTA AGGGGGAGCA GACGGGACCC CGTATTTTCC
     1561 GCAGGCTATG GTCGTATGTG GAAGAATAGT GTCTGAGAAG GGTTTATGAG GGAAACGTGC
     1621 TATCGGCGGC GGAAAAAACA ACTAACTACA CTGAGAAAGA AAACCAAAAA AGAACATACA
     1681 ACACTGGGGA TTCCCACGTG GTCACCCACC GTAGTACTAG TCCAGCGCTT TGTAGGTTAA
     1741 CTAAGGGAGA GCGGACGGGA TCCCGTGCTT TCTACAAGCT ATGGTCGTAT GTGTTGGAAG
     1801 ACCGCGATAC TTTGGCTTAT AGGCAAGAGT CCTGCTTGGC TAAGACTCGG TGCGGGCGTC
     1861 AAAGATTGTC AAGTTAAGTC ATTCAGACGT TCTGGCTCCT AGATTGCCAA CATCGACCTT
     1921 GCTGCCCCAG AACCTGAGAA CCTGATGTGT CGGCATGTCG AAACCACTCG TTGGGCTTGC
     1981 CAAAGGCCTG ACACGGTGGT CATTTCCGCG GGGTTCTGCC CCTGTGCTCC AGGGACAAAA
     2041 GGTAATTGGA ATATGGAGTT CTCGGAGGGC TAGAGATGCT GGATGGACAG TGCAAGGAAG
     2101 CTACTAGGAC TCTAGTCTAA TACAAGTGCC AAGACTAAAT CAATTGCGTC TTTGAAGAAA
     2161 CATGAGTGTG TGTTGGTTGA GTTGCGGTTG TGCTTTTTTT AGGGTTAACG CCTGGGCTAA
     2221 TTGCAAAGTT TTGGCGTTAC ACAGGGTGGG CCAGACTGCA CAAGCCCGCA ATATCAAAAT
     2281 TTTCACGGGC CATGACCCGC GAGCTCCGAG TTTCTGGCGA AAGACGCTGG CGGCTTACTC
     2341 GAGCGCTTGA TTGCTGTTTT CAGACTTATT TTTCAGTCGC TTGGTCCCGG ACGCGCTGTC
     2401 CGGCTACAGT CGCCGTGCTC GGCAAGAAAA AAGAAGAAAA ATTAAAAAAG AAACTCCGGC
     2461 GAGAAGCCGG GCTCCTGCCG GAGTGCTCGG GGTGTTGATC ACGATGGGAT TCGAACCCAC
     2521 AATCTCTTGA TTCGTAGTCA AGCGCCTTGC CATTGGGCCA CGCGACCGTG TTCCGGTTGT
     2581 TGTAAGCAAA ATCGGCTATT CGGGGCTAAG GCCGCGGTCC GGAAGTCCGG GCCGGAAGCC
     2641 GGGTGTTCAG GGGTCGGGGG TCGGAGGCGG TGAGGTGTCT CGGATACACG AAAACTGTGT
     2701 CTCGTGTCGA GCAGAGGAGA TTGGATTTCT GTCTGGTGGC TGATCTGACG TAGTGGGGGT
     2761 TAGTGATTTT GGTAGACGTT GCATATAGCT GGATCAAGCC GGGTCGGGCC GGAGGTCGAG
     2821 GCCCATATCC TGCCGAACAC TGAAACTCTA TCGATCCAAC GTCCACTCGT TAGTTATCGC
     2881 AACCCCGAGC CACCTAATAG AGCATAGTGA AATGCCACAA GCAAATCACT AGATAGCACT
     2941 GGGCACAGTG TTCCTATGAG CCTAAGGCTT TAGATAGAAA CGCCATAGAA GTTGTAGAAA
     3001 CTGCCGTGCG TCTTCGACCG GTAGCCACAT AAATGAGCCA TGCGATACTA CTATTTGAAA
     3061 TAATCTGCTA GGTGATGGTG TGAAAAGCCA AGTAGGCCGT CTCATATTTG TAACCCAAAA
     3121 AAGATGTAAC CGATCCACCA GCGTTCTCGA CGTATGTTTC GGGCCTGGCC TCCGGTCCGG
     3181 TCCGGCTTGA TCCAACTATA TGCAACGTCT ACCAAAATCA CTAACCCCCA CTACACCAGA
     3241 TCAGCCACCA GACAGAAATC CAATCTCCTC CGCTCGACAC GAGGCACAGT TTCCGTGTAT
     3301 CCGAGACACC TCACCGCCCC CGACCCCCGA CCCCTGAACA CCCGGCTTCC GGCCCGGACT
     3361 TCCGGACCGC GGCCTTAGCC CCGAATAGCC GATTTTGCTT ACAACAACCG GAACACGGTC
     3421 GCGTGGCCCA ATGGCAAGGC GCTTGACTAC GAATCAAGAG ATTGTGGGTT CGAATCCCAT
     3481 CGTGATCAAC ACCCCGAGCA CTCCGGCAGG AGCCCGGCTT CTCGCCGGAG TTTCTTTTTT
     3541 AATTTTTCTT CTTTTTTCTT GCCGAGCACG GCGACTGTAG CCGGACAGCG CGTCCGGGAC
     3601 CAAGCGACTG AAAAATAAGT CTGAAAACAG CAATCAAGCG CTCGAGTAAG CCGCCAGCGT
     3661 CTTTCGCCAG AAACTCGGAG CTCGCGGGTC ATGGCCCGTG AAAATTTTGA CACTGCGGGT
     3721 TTGTGCAACG TTTCACTCTT TGTGTAACCA ACATACGCAA CTTCAGGACA CACACCGAGC
     3781 GCCGGCAACC CTCGCGAAGA GCCAGGCAAT AAACACTTTC ATCTCAGCGG AGAAACTGTT
     3841 GCGTGTAATC TTGTCAACAG TGTTGCCTTG GCTGCTTTCA ACAAAATCCT GGAAGTATGT
     3901 TCCCTCGGAT GATATCAAGT AGCCTTCAGA GGGTGGCTTC AAGTTTGGAC CAGTCGTTTC
     3961 TTAGGACTCA GAAGTCGTGG ATGCGGTGAT GGTAGGCAAG CAGAACTATC AAGATTGGCT
     4021 GTATCAATGA GGACGAAAAG CGGCTATACG AAGCGCTAGA CGTGAGGCCT GTACATGAAA
     4081 TCACCAAAGA AAGGACCGCC TATCTAGATA TCATCCGTAG AGTCATCCAT CACATTTCCC
     4141 GGCAAACAAC CTGTAAGAGA CGGCGCCCAT TTCCATAAAA GAGGCTCTCC CGGCCTGAAC
     4201 ACCAATGTCT CAACCATTTC TCACACATCC TCTCATTGTT CTTTCTTCTC ACTCTCTTGA
     4261 TCTCTCACAA ATTGTCCCAT TGACAACAAC CCGCCCACGG CGCTCCACCC ACGACTCCCT
     4321 CTTTTCTTCC TAGCCTATCA CCAGTCCAAC AACTGGAGAC AGACCCTTCG TCCTCTTCAG
     4381 CCCATCACCT ACATCGACAA CAGATGCAAT GAAGTCTGCC AAGGTCTTTT TGTGGTGGAG
     4441 TACAAACCTC CACAAAAGAT GCCTCCGCAT CCTCCCGCGT CTTCCAGCCC AGTCTCCAAA
     4501 GAATATTAAG CTGTGCCAGG GCTTAGAGTG GTTGGCAAAA GAACAACCCT TGGGCAGTTC
     4561 AAAGATTATC GCGTTTTGTG GCCTTGGTCC AAACTTTTGA ACGAGCCCCT GGGCTTCATG
     4621 GGCGCTTTTC ATCTGGATAT ACCTCGGATG AAATCTCATG TGCCTGTTAT TCACGGCTAA
     4681 TTCAAAAACA TGGGACACTG TGGGTATCTC ACGCTTGGAT ATTTGACAAC CAATATGTCA
     4741 TCTCTCGTTT GGCTTGGACT GGATCCTGCA AAGTACGAAC ACACTTGTGC AAATATCAAA
     4801 ATGCCTGCTG CTTAAAGGAG TATTCGGGAG AATCAATCAG TGTAGCTGTG AGCAAGTGTT
     4861 TCTCAACATG CCCGCTAGCT CCAGTGTGCT GCCCTCCTAC ATCGAAGCAC CAACAGACCA
     4921 GCATCTAGTG CTGGATCCAC GTCACACTCT ACCCCGCAAA CGAGCAAACC AGTTTCTACC
     4981 GCCATCTCCA ACGCTCACGG CGTCTCAATC TACTCTACAT CCCGTCCCAA GAAACCAGCC
     5041 CAGAGCCAGC CCGAGTTGGG AAACCCTCGT GTCAATCTAC CCAAAGCACC AGATCGAGCA
     5101 ACAAAAACTG CATCCGTGTT TATATGGCCC GGCCCCGGTC CCTCTCGTGA ACCTGGTCCA
     5161 CTACTACTCC CGGAACTCAG ACGTCGTGCC GCCGCAAGCT TCTCTAGATC GCCACGGCTC
     5221 TGGGCTGAGG CGCTGGATGG ACCTGGCCAA TTGGGTATAT TATCACGTTG ACGACGAGGA
     5281 CTAGCTTGAC GTAATTTCAC GACCACACAG GTCTCGGGCA GTAAAGATAC TTGATTGCAT
     5341 CCACCCAAGG TCCTCTCTTC AGGCCACGAC GACCAAGTGT TCTACCACTC AAAGGCCCTA
     5401 CGTTGGCCAC CACAGCTTTC TCCATGACGT TGGCCTACTG ATGCCGTCGA GAAATAATAT
     5461 ACATCCCGGA TCCCCTCTAC CACAAGTGCT GGTGATCCAT CTCGGAAAAT CACGCCCCCG
     5521 AGTTGGCGTA GACAGACAAG TAAGCTACCA GTGTCTCCTG AATTTCCCCA GACAAGAAGC
     5581 CAGGCCTACA AATATGGATA CAGCAACGAC ACACACCCGC AGACAAGATA CACACAGACA
     5641 AGTAGAGATA GATACACATG GACAGAGAGA CACAAAATAA CAGCTATTAA ACCCTCTTTG
     5701 TTCCCCTAAC CTACGCTTCC CTCCCTTCAC TAACAAAGAT GTCATCAAGA AATGGAGAAG
     5761 AAGACAGCAA GACGAGGAGA AGAAAGGGAG CAGAAAAATA GGAGGAAGGA GAAAGATACA
     5821 CAGAGAAAAG AAGAGGTAGC CATGACAAAG GAAATCAGAG AAAGAGAAGA AAACAAAGAA
     5881 AATGACGGGC AAGGAAAATG ACATATGAGA GTTGCGGGGA GGGATAAAAG AAAAAGTACA
     5941 AAGAAAAGAA ATTGGGGTGG AGGGTATGGT TGTTTGTTGA AGTACTGCGG CCGCCCCAAG
     6001 AAAAGAAGAA AGGAAGAAGG AAAAAAAAAA AAGAGAATAG ACCGCGTAAG AGAGGGTCTA
     6061 GAGGCAGACA GGCAAAGAAG GGGCCGGCCA GCGGTGCAGA GAGCGCATAC GAATCGATTC
     6121 CGTGTGCAGC GGCGGCGGCG CGGGGGCCCA TCGCCGGTGC TCTACCGGCG AGAGCGAGGC
     6181 AAGGCTTGCA GAGTAGCAGC AGGAGGCCGG GCGAGCGAGG AGACCAAGCG AGAAATAAAC
     6241 AATGAAAGAT GAAAAGAAAT CAGAGGATTA CGACGACCCA CTCCAACAAT CCAGCCACGA
     6301 CACGCAGACC GTCTGGAGCG AGGGCGAGAG CATAGCATAG ACCCAAAATG GGACAAGAGA
     6361 CCCAGGGCAG TCGATCCTCC CGTCCGGCCA GATCAGACAC GATGGACGGA CGAATGGCAC
     6421 GTCGTCGGAA TGGATACACG TCCGCAACAC GTCGGAACGC GGGCTGTCGT CCCTTTTTTC
     6481 TTTTGGGGTG GGGGGGAGGA GAGAGCAAGT TTCGCAGTGC TCATGTACAG GACCAAGCGA
     6541 GGCGGCAATA AGCGTGCCGG CCAAGAGGGA GACAGGCAAG ACAACAATAG GGAGAGAGGG
     6601 AGGAGAGAGA ACATTTAGGA GATGGACGAG GAAGATATCA AGCGAATCAT CGTCGACCTG
     6661 AATGTTCTCT CGTCCGTAGA TTCCTCCAGT CTCTTTTTTA GATAGTTTTT TTTGATGTTT
     6721 TTTGCATGTT TTTTTGGGTC TTACTCTGTA CAGCCAATAC CAGAAAAGAA CAAGGACAGA
     6781 CAGGAAGAAA GAAAAAACAA GACGAAGAGA GTAAATGAGC CAACAAGATA CAACAAGGAC
     6841 CGAAGAATCA AGCGCAGACG CATCAAGCAA GGTGACCGAG AGTATCGAGC AATCAAAGAC
     6901 AAAATAGAAC AAGGGAACAA TGGAGAACAA GGGCAGCACG TAGGGAGAAG AAAAAAAACA
     6961 CGACTTCAGC AGCTCGGATA CCGAGACACT TACCACCGCG CTCTCAGTCG ACCACGGGGC
     7021 GCAAGGAAAA AAAGAGAACA AAAAAGGGAC ATTGCTTGGG AATGCAGGAC GGGAGGAGAA
     7081 AGAGACAAGA CAAGAAGACC TGGCGACCAC AAGGGGCAGG ATGGAATCAA GTGGGATTAG
     7141 ATAGGGAAGA AAAGTGTACG TAGAGAGAGG TATTATTCAG ATAGCATACT AGCACGTGAG
     7201 ATGATCTACT CCTCGCAGAC AACCGTCGAA ACACCCATGG AAGGGGCCGA GGCTGTGGCT
     7261 GGGTTGCAGA CACGGAAACA GACAAAGGGC CGGGGCAGCG GGGCTCGGGC AGTGTCGGCA
     7321 GCGCACAAGT CAGCCACGAG AGCAAAGACT TGCGCTTCGT CGGCATGGGA GCCGTTGCAA
     7381 CGCCGTCGCT GCCGCCGCCG CCGCCGCCAC CCATTTCCCC CCTCCTGCCT TACGGCGCCA
     7441 TCATGTAGTC CATCTCCGTC TGGTATCTAG AGTAATGCTC CGCCGGTACT GTTTGCTGGT
     7501 GTGTTGCGAG GTGGTGGCTT TGTGTCGGTG CGACATTATT GCGTGTCGGC GTGACAGGCG
     7561 ACCGGACTGC ATACACCTGG TCTTTCGGTT GCATCCCCAT GGCAAATGAC CCCCCATCTG
     7621 GTGTGATGGG AGGTGTCGGG TAGCCCTCAA AGTTCCTCAT GCCCGGCTTG ACGTGTGGAG
     7681 TGGCGCAGAC GGTCTGGTCG TCGGCCATTT CGCAGTTTAC CGAGGTCGCA GCCTGCACAT
     7741 TGATCTGAGC CTGGGACGCA GCCTGAGCAG CCTGAGCAGC AGCAGCGGCA GCAGCATTGC
     7801 GGCGGGAGAT CTCAGCCTGG CGGCGCATGA AGTCGGCAAG AGTCTTGGAC ACACGCGAGT
     7861 AGGCCGAGTT GCTATACTTT TTGCTGAGGA CGACAGACGG CTGGGCCAGG TGGCGGAACA
     7921 GCGTCATGTA TGTGTCGTTC TCGGTCTGAC CCCATTCACC GTCGCTGACC TCGTTGCGGC
     7981 CCAGAATGGC TCGCGCCAGA GCGAGAGAGG CCCGAGCCAA GACTGAAGGC TTGGTGGACA
     8041 CAAAATCGCG GTGGTAGAGA GCAACCTCGC ACAGGTAAGC AGTCATGTGC TCGACCTCCT
     8101 TGTCGTCACG CTCCTCGGTG ACCATGATCT GGGTGAAGAA ATCGACAGTC GGGTGGCCAA
     8161 TGGTCCACTC CAGGGTGTTG AGCACGTGCA TCTCCATCTG TGTAAACATT CCCGAGTCGT
     8221 AGAGACCACA GCACATACGG TTGAGTTCAG AGATCTGCGG CACACGCTCC TTCTTGTCGG
     8281 TGTACTTGGC GGCAATAAGA AGAGACGCAC ACGCTACGAG CTGGTAGTGG TTTTTGTACA
     8341 CGATGCGTTT GGAGCAGTAA CGGTCGAGGA GGTTGATAGT CAGGAACAGG GTCTCGGGCA
     8401 ACAGGCGGAA AGCGTTGTGG GCCTCGATGA TGAAGTCCAT CAGAAATGGG CGCATGAACC
     8461 ACTGGATCTC GCGCTGCATG TCGATCAGGT TGACGTCAGG CAGTGTCTCC TCCTACAAGG
     8521 TCAAAAGGTT AGCTGACATT ATTACGACAG TACTCACAGG CCATTGCGTT GACCTACCTC
     8581 CATGTGGCGA AGATGGCGCA TGATATCCTC CATGTACTCG TCGCAGGCCA GGCGAGAAAG
     8641 CTCATTGGCG ACCTGTTCTT GGCGGTCCCA AGCTACTCTC TTGGCGGTTC TGCGGATGTC
     8701 GTCCCAGGAG CGGGTAGCAT GGTCGTCCGT CTCGTAAAAC ATCTCCTCGT CGGGCTGATA
     8761 ACCGTGGTAC GCCATGTTGC AGGAAAAAAA AGGAGAGAAA CTATTAATTT TTGATCGGTG
     8821 ACTAAGAGAC GGTGACAAGT CTAGTGGTCG GATCCGGAAA TGAAGGTTAC AATCGATTTT
     8881 TTTCCTCGTT GTTCTCCTAA AATGGTCGGT TGCCGTCAGA GACAAGCATG CAACAGGCGA
     8941 ATCTAAGGTG TATCGTGCAA CGACGACTGA GAACAAAGGA GATGGCGAGA ATAGGACAAG
     9001 TTCGAACTTT TGAGATGCCT TTGGGGCAGG GGTATAAGAA GCAAGACGAG AAAAGAATGA
     9061 TAAAAAACAA CGAGCAAAGA CAGAAATGAG GAAAGAAATG CGTAGAAAAT ATGTCGGCTC
     9121 GAGTATTCGC GCGTGGTAGA ATGTCGAGGA GGCTTCTTCA AGGGAGCAAA GATGAGGTGA
     9181 AGCACACGGC TGTGGTCGTT GGCGCGTGCA AAATATGAAG GCGAGTGTTT TAATGAGTGT
     9241 AGATGATTCG TTTGTTGGCG GTTTATTGTG ATCGATGAGA AGTTAATCAA ATCGAAATCC
     9301 AAGAAAGCGA GTCAAGGGAA GAAACAAAAA ATGAAAAGAA AATAAGAGAA AAAAACAGAT
     9361 TAACGGATTA AGAATTAAAG AGAGTGAATG AAGGGTACAA GAAAGCTGTC GTGGTGATGG
     9421 CTACTGCGAC GGCTTCAGGA AGAAGGAGAA GAGAGAAAGG CCGAGAACAT AGAGGAGATC
     9481 GGAATCGAAG AGATCGAAGT CGAGCGGCGG TGTTTCGGCG AGAGACGAGC GGCGAGAGGG
     9541 TTAAAGGTTA AAAGAGCGAC TGTGGGCTGG AGACTCGAAG AAGAAGCAAA TCGACTCGAG
     9601 AGACTACTCA GCTTTCCCTG GACCAAGAAA CAAGAAGCCA GCTGGATCGC GGTGCTTCGC
     9661 AGGGAGGGAG TTGGAAGATG GTTAAATACC AGACGAAGAG ATCTAATAGG AACACGCATA
     9721 GCAGTCAGTC AGCCAACGAG CGCTTGTACG CTATAAGTAT GTGCACGCTG GTGCTATAGC
     9781 CAGGGGCATG CAGAGCACAG GAAAAAAAAA GTCGGCCAGG GAGAGAGGGA TGCATGCATG
     9841 GCGTGGGTGG GTGGAGGCCA AGGGCCCAAG AGTCCAAGGG CCCAGGGCCA GGGGGGGGCA
     9901 GACGAGGAGG GGGTTGGTTG GTTGGCGTAG GGAGAAGACG AGAATGGATG CCAGGCCAGG
     9961 CGTAGCCGGA CTATGTATTG GTGCATGAGG AGAAGGGAAT CCAGCGGGCA GGAAGGGAGG
    10021 ACCACCAAAG GTTGGGAACG TACCAAGAGA CTAGAGCAGT CAATGGGTGT ATGCCAGATA
    10081 CACAGCAAAA CTCGTCGGCG TCAAAGGGGA GCTATCAGAG TGAGGGCACG AGTGAGTCAA
    10141 GAGATGCACA CCAGAAGAAT ACGGGATGAT GGGCAGTCAG ACAGAGACAG GGCAGGGCCC
    10201 ACGGACATGA GGCTTTTCTT GCAGCCGCAC TCACGACAGC GCAGAGCAGT TTGACTCTGC
    10261 TGACAGGGCT GGTATGGAGT AGGCCAGCTG TGATGCTTAT CACGGCTTGC TTGAACACTG
    10321 GTCGCCAACA CTCTCGATCA ATAGCCCAGA AAAAGACACA TTTTTTTTCC GTGGCAATCC
    10381 TTGAAGGACT AGGAGAAGGA AAAAAGAGGC GATCCCCAAA AAAAAGATAC TAAGAAAAAG
    10441 CAACGCAAGC ACAGGCTCCT GGACACGAGC ACGGGGCACA CACACCTCCA CTGGTTTATA
    10501 TAGCGTGGGA GCAAAAAGTG ACAGGCTGGT CACAGACAGA AGTGGTGTCA AAAGGGACAC
    10561 GACAGGCCGA CAGTAATGCA ACGGCGACGG GAACGTAAAG CGAAGATCGG GATCGTCGAG
    10621 GAAAGGTACT CGGCGCCGGT AGGGAAAAAA AAAAAAAAAA AAAGACGGTG ATTTTTTTGA
    10681 GATGTCGAGA TTCCGGTCAG AGGAGGAAGC GACAAGTAAT GGTATAGGGC GCTGGGGGGA
    10741 AAAGGAAAAA AATCGGAAAA TAAAGAAAAT TGAAGAAAAT TGAAGAAAAA AAAAAAAAAA
    10801 AAAGGAAATT GACAGCAAAC TCAGAAATCG ACACAAAATC AACAGAAAAG AGTCTGATTC
    10861 CACTCCGTTT CTATTTCGTC CTCACTGATG GCATGTCTCT CTCTGCGTCC CTGATGCGGA
    10921 CAGTCCAATC TAGCTCGACT CGGTAGGTTA GATAAGCGGG AGGCGATATG ACGCAGGTGG
    10981 CAGCCAGCAG GCGACGAGTC GGAGGTGCTG GAGACAACAC TGTCAGGTCG TCAACGGCGA
    11041 TGGTCTCGGC GGTTGCGGGG GGCGGCGGCG GAGAGTCTGG CGAAAGGGAA GTGGACAAAG
    11101 GAGCGGATGG ATTGGCGCAA GAGACGCAAC GAGAGAGCGA GAGCGAGAGC AAGAGAAGGA
    11161 CCAAAAATAG ATAAAGAATG ACGGGGAACG GGGACAAGGG CGGCGGAGCG AGAGCGAGGG
    11221 CGAGGGCGAT GGCGAGGGCG AAGAGAAGAG GGGCTCGTCC GGAGGGAGGA TGCGGGTGAG
    11281 GGCAAAGAGG AGAAGAGAAA ATATCGCCTT GGGCGTTTGG TCCCCGAAAA AAATGACAGT
    11341 AATGAGGCCG CTGAAAAAGC ATCGAATTAA GCAGGACCGG ATAAAGGACT GCAGCCAATG
    11401 GGCGGGGGTC AAACAGTGGG GCCTGGCTCC AGTTTGAACA TCGCCAACTG TTATGTGCAT
    11461 ACAGCCATTC AAGTAGCACA AATGCACAGC CAAACTATCC TGTAGTCATG CACTCGCAAA
    11521 TACAAAACTA CACAACGCGA CTATTCTTAG CTGCATGTCC CTCTCGCCTC CCCTCCATGC
    11581 TGCCTGCTTG GTGCCTGCTT GCTCCTCTTT GAAGCCATCC AAGGCCTCAA GGCCGACCCC
    11641 GCCCTCCAAA GCGTGCATTT ATTCACACAG CCGGCCTGCC AATCACCATA CCAAAGCAGC
    11701 CCGAACAGGG ACCAAGCTTG GATGTAAGCT GCAGCGCTAA TGCACACGCT CAGAGTCTTG
    11761 CAACCGGTGA CACGCTCACG GCCACCACTT GCAATCAACA ATGGCGTCCC ACGCCCACCC
    11821 GGTCATCCGC CCGGCCTTGT TCGTATCGGC ACGAACCCGC ACTCGTGGTG CAAGCACGAG
    11881 GACAGGTGCA AACCACAGTT GACTAGCCAC TGTGACGTGC AACGAACAAC GCAAAGTGCT
    11941 CGCATCTCCA GAAATGTACT GGTCTATGTG TGACTTGACG CCTGTAGCGC CTGTCTTCTG
    12001 TTCTTAGCGT CCACGCTACC ACCACGGCAG CATTGCGTCA CTATGTCATG TTTGTCTTTG
    12061 ATGGCTGGCC CGTCTCGTAG CAACGCACCC GGCAAGCCCC GCAGCAGCCA AAAGACAGAC
    12121 GACAGACGAC GCGCTAGGGT CTGAAGTCGA CAGAGCAAAA GACGACATAA ACAAGACGGC
    12181 CCCACTGCCC TCCCGGTCGC ATCCTTATTT CTGTGGGAGC TGGGACTGTA CCCGTGAACC
    12241 CTACCCGTGA ACCCTATGGT TTGCGCTTCT GACGTCAACC TCCAACCTAC AATCTCTGCT
    12301 CTACAACCCG CCCACTCAAG TGGCTCTCTT TTCTAAAATT CTTTGCTGTC GTCTTCGCCC
    12361 TCACCCCGCT TCCGCTGCTC CACAGTTGCC CCGGCGATTC AGGTGTCACT CCTCCACCTG
    12421 CTGCCGTTGT ACGTAAAACG CAACCCAAGA AAAAAAAGAA AAAAGCAGAC ACCCTCTTTT
    12481 TTTCTTCTTA TTTTTTGCCA GTTTTCTCGT TCCTGCTGTT TCGTCATTGT TTGACCAGAC
    12541 GGACGGCCCG AGACAGCCCA CATGCGGCTC AAGAGCAGAG AACAGCCAGC CTGGAATAAT
    12601 CCACAGTCGA ATCTGCCTGT TCCTTGGTTC CCGGCGTCTT CTCTCTCTGA AAGCCAGAAA
    12661 CCCAGTCACG TGACCCACAT AGGTGTCCCA GGATTCGGGT TATGCCAGAC CCACTTCCAA
    12721 TTCGTTTCTA GAAGCTCTCG TCTTTTTTTC CCTTTCCATT TCTGCATGGC CTGTCCGCCC
    12781 TTGGCCCAGC TGACGAATCA CAATGCGCAC AAAGCGACGT GACAGACAGC AAGCCAGCCA
    12841 GAACCTGAGA ATCTGCGAGA GCCGAAGCGG TAGTCCTGTT CCCTTTTTCC ACATTTTCTC
    12901 TGCTGTTCCG GGCCGCCCAG ATCCATCCGT GCTAAAGGCC CAAAGGCCAA AGGGCCGCTG
    12961 TGCAGCCGTG CACCTGTGCA CCACAACAAG CACCCGCAGC TTCAGACACA AATAACCAAT
    13021 TGTACAGGCC CTGCACACAG ACTCCCAGAA AATCCTGCTT TTCAAAATTA CATCTCCTCC
    13081 TTCTTGTTGT CTCCCTGCTG TGGCTTGGCC CCAAATTACC GAGCAAGCCC GCCCCAGACT
    13141 CCTATCCTGT GGATCTTGGA TGGCGTCTCC GTGCTGCCAG CCGCTGCCAG CCGTCACAAC
    13201 CAGCTGCCAC GCCTCTTCCG CTCCCCGGCA AGCAGGCACT GGGTTGCATT GACTAGCTCC
    13261 ATTTTATCCA TATTATTACT CGTATATATT TCATTGCATA ACTCGCTCTC TTTCAGACTT
    13321 ATCCACGCTC TCGTCCTCGC TCTCGTGTTT GCCGAGTTTC TAATTTGCTT TGCTGCCGCT
    13381 GCTTTATTCC CTCGCCCGCC GGACAGCCAG CCAATGCACT CACACCACAC AAGGGCACAT
    13441 GTTTGGAAAG GTCCTACATA CACACATTGG CCTGATGCAC CTCTCATTTG CACATCCGCC
    13501 CGCCTGCATA GCACTCTGAG TGACTGAGAG ATTGTGATGG TGACAGCTAG TCTTGCCAAT
    13561 ATTGGCCATT TAGCCGTTGC GACATATAGG GGCCTGCTAG GGGCTGTGTC ACTACATACT
    13621 GTATACACGT ACTATTGTGC CTCCATGTCA TGTCGCTCCA TACAAGAGCT ACTGCTGCTG
    13681 CTTTCCTCCG GCACCGAATT TCCATCGCAA ATTTATTATG CTCGAGTGGC TTGATCTCTC
    13741 TCGCCTTTCC TTGTTGGCCT GATCGTCTTC GCTTCTCTCC TGCTTCCTGT CTGGCTCCTG
    13801 TGCTCAAGGG CTGGCTTGAC TTGATTTAAC GTCTGCCAAT AAGAGCTGGC TGGGGCCGAA
    13861 AGCCATGGGC CAAATCCCAT CACTTAACCG AAAGGAACTC TCCCATTCCC TGCCTCGCTG
    13921 TATCGCCCTC TCCCCCCTCC CCTCTCCCCT CCCTTTCGAA AACTGTGAAA AAAAAAAAAG
    13981 AACAACTAGA CCAACAAAAA GAATTGGCGA AAAAAAGACG CTTCGTTTTT TTTTTGTTTC
    14041 ATCGCAAACC AATGCGCTGA CATGGCCTTT GACGCTTCTA TAACGAGTTG TGTCCATGAG
    14101 GCATGGAACT GAGAGAGGCC AGTGTTGCCG ACGACACAGG TCTCAAGCTC AAGAGGAACT
    14161 GCGCCAGCCC TAGGCGAGAC ACCGGCTGTG CCGCAGCAGC GTTGGGTCTT GTCTCTATCT
    14221 CGGGACATGT CAGGCTTCTA TCTATGTGCA TAGTTACATA ATGTGCCCGA TTCCCATGTC
    14281 CATGTTCTGC CAGCCAGCGC TACGCAGTCT AGAGCAGCCC GTCTCTGCTC CCTTCCTTCA
    14341 CGATGTTTCT ATATGTGGTT GTGATGCACT AATATCGGGG TAATGGATGT GAGGCATTAC
    14401 CTAAGAACCG ACTTTGCTTC TGTCTACTTG GCTGCGTACA TGCATACACA TGTCATTGTA
    14461 ATTTTGGGTC GGGATTTTCC TGTCCATGTG TCATTAGCGT TCCCATCATC AATATGTAGT
    14521 CAGTCACACG AGACATGGTG TTGGACGCTG GACGTTGGAC TGTCGGGATC CATTGGCCCA
    14581 GTGAACGCAT GTAGTTGTAT AATTGGCATC AAATGAAGGT GGCTACCATC TCGGTGCTTC
    14641 TAATCGCACG CTTGTTCATC GTTTTGACCA TATGCACCTC GGCCATGTAC CATGTCGCGA
    14701 CAGGCTCGGA TGCGTGGCGA CTGCGTTGCG AGATACACTT GCATGGTGTT CATTTCGCTC
    14761 CCAAGCACAC ACATGTTTAG CCTAGAGCCC GCAGATCTGT GGTAACTGGA CTGACTGCAT
    14821 GTAATGACGA GGTAGTACTA GCACCATGTA ACATGTCGTG ACACGGCGTT TTGACGGCTT
    14881 GGCCAGGTCA CGGCATACAT GGACGCACCC TGCGGCATAC TGTCTGCCCC ACGCTTGATT
    14941 TGTGTTGTCA GCGATGGAGA CGGAACGCAG TATGTTCGCA GTTGTTATTT TGTAGGGTTA
    15001 GCTGAGTGAT CTGGAATACT ATCGTAGAGT TCCAATTGGG TTGGACGGCT GTCGAACGTG
    15061 GCCCTAGGCC GGCCTCATAG ACATGGTTAC ACAAACACAT CTTGAGTACC ACGAACGGTA
    15121 ACATGCCTCT GGAAGCAGCC TATAGTGCTT AAAGTCTGCA GAGATCGTTG TGATCGTTTA
    15181 TCCGCAGCAG TGGCTTTCTT ATCTACCGCA TGCCAGCCAG AGAGGCGCGA CATTAGAAAT
    15241 ACTGAGATGG TTTAGCATGT CGTTTGATGT GGGTTTCTAG CCTTGCACAT ATGACGGAGA
    15301 CTGCTAGCAT GGAAAGAAAA AAAAAGAAGA AAGGTCTGTA CAAAGGGGTC TCTGACAGAC
    15361 AAGACTCACA GCATCCAAGA ATGTCTGCCA TGTTGATCCC GAACGAGTCA CCGGCGTTAT
    15421 CCTACTCTGG CTCCCCCCTC ACCCTCCCAC CACGCCTCTA TAACCGCTGC AAAGATGCCG
    15481 CACGTAATAG CGGCCATGTG TGGTTTCTTC GAGACTGTCT CTGAGAGACT TGGTCGATCG
    15541 GAGACAGGAG AGAATCATCA GGCACGTTTC GATTGTCTCC AGCTGCATAG TGTGAGACGT
    15601 CATGTGTTGG GTTGGTCGTC GTTGCAACAG ACCCTAGCGA TCTAACTGGT AGGGTTACAT
    15661 GGTATCCCAA CCAACACAAT CAATAATTAT GCTGGCCACA ATCCAAATAA AAAACACACA
    15721 AAGCCGAGGT CAAGTGACCC AATACGACCT CACAATGGCA TTCTCCTCTG TAATACGCAA
    15781 TTAAACTTTT GTCCTCGTGA CCCAGCTTTT TCTGGCCGGT CCAGGGAGGA GGGGAATCAA
    15841 GGAGCCAGAA AGCATGCATC AAAGCGATTT TGTCCACCGC TTCTTCTGCT GCCTCTTGCG
    15901 TGGTGGCTGC TGCTCAAAAA CAGCTTCAGG GGTTGCACAG GTTAATTTTC CCATGTGCGC
    15961 AGCAGCCCCA AAGGACCTGA GTATTCAGGG GGGGGACCAG TCTGGGAGCT CTGGAGTTCC
    16021 GTGTTGGTAT CCCAGGCCAG GCAAGGGACC AGGCTGGCGA GCAGAAGACT TGGCAAGAAT
    16081 GGGACGAAGC TGATGGCGGT CCACGATGTC TGTATAACCA GGTAGTTGTG CGTGTTGTTA
    16141 TATATAAAAC AGAGGGGAGC CGCGTCGCTC CTGGGCACGT CGTTAACTTC TCTCCATTGC
    16201 ACCAAGTGAA GTGGGGATAA TCCAATATCA GAGTTGCCAC ATCCGCCGTA CCACATACCA
    16261 AGCCAGCCAA ATTCCACAAG GGTTGAAGGA TCGCAAACCC TGACGACGTC CCCTCCGCCT
    16321 CCAGCCCAGC ACGTCTGCAC TTCGAGACTC TTTGGTGGTG TCTTGAGCAA CCAAAAATCC
    16381 CAAAAAGAAA CGTGGCTTTC TGCGAATCAG CACGAGATAC AAAAACGGAC CAGCTTGACG
    16441 GAATTCGCCG GCAATCTCAC GCTCCCGTCT TGATTAGATT ACGCGCCTGT TCTCACAATG
    16501 CTTCATTGGT AAGTCAGCAC CATGGCAGAT GAGACTCCTT TATGCCAGCC CCCTCGTCGT
    16561 TTGTCCACCC GTGTTAATAG CCTGTTTAGG TATCAAGCTC GCTTGGCGGC CCGGCCGCTT
    16621 CTGACGCAGG CTGTCACCAC GTCGATTCTG TTTGCGACGG GAGATGCCAC GGCCCAGCTG
    16681 CTGGTCGAGC CCAAGAAGGA GGGCAAGACG TATGACTTTG CCAGAACCGG CCGCATGGCG
    16741 CTGTACGGAG GTTGTAAGTG ATGATTCCGG CCATTGGACA AGCGATCTGC GGTGCCATTG
    16801 GCGCTGTGTC GTCCTTTTTT GCATCAGCCT GCTAACCTAA GCTCCCTCAC CGACCAAAGG
    16861 CGTTTTCGGC CCCAGCGCTG CTACTTGGTT CAAGTTCCTC GCCAAAAACG TGGTGCTCAA
    16921 GAACAAGAAT GCCGAAACGG TGGCACGTGT GGCCTGCGAC CAGGGCCTCT TTGCGCCCGT
    16981 CTTCATTGGC CTCTTCCTCA GCAGCATGGC CGTGCTGGAG GGCTCCGACC CCAAGGAGAA
    17041 GCTGGAGAAG GGCTACAAGA CGGCTCTCGT CAGCAACTAC TACCTGTGGC CGGCGGTCCA
    17101 GATGATCAAC TTCAAGTTCA TGCCGCTGCA GCACCGCTTG CTGTTCACCA ACGTCATCTC
    17161 GATTGGGTGG AACAGCTATC TGAGCTACCT CAACAGCCAC AGCTGAGGCG GCCGGTGCGG
    17221 TGAGGAGAGA GGCGGCAGAC CAGAAACGGC GCTGGCACGT AAAAAAAAAG AAATACACTA
    17281 TAAAAAAATC TCAGATCCCA ACATGACACA ACTCTCGAAA TCGAGTGAAA TTCTTATCGC
    17341 ATTGGCGTCA CATGTCCGTC TTAGTAAACG TTGATGAAAC GAGCCAAACC CCAAAGGGAG
    17401 CTCAGGGAGT GTCGATGATG TCAGAGCTAG AAGCGCCACC GCCACCGCCT TCCCCGACGC
    17461 CACGCTGCTG TAGCTGTGGC GTCGGTGGAT GCGTGATTTG ATTGGTGACC AGCGGCCCTT
    17521 CCTTCTCTTT CTGCCGCGCC ATCGGAACAG ACGGGCTGAA ATCGGCTAGC GTGCCAGAGG
    17581 GCGGTGAGCA GAAAAGCATA GCCTTGCAGC CAAGGTTGAG CGCATAATAG GCCTATGATC
    17641 TGAGAGAATC GGGAACAGGG CCCACCTTAT CCCTGCTGCC TTATTGGTTC CGCTGGGGCT
    17701 CCACCGCAAC TGCAGCCCTT CTTTCGTCTT TCTCTCTTTC TCCACTATCT CGACATTCTT
    17761 TGCTTGCAGG CCAATCCACC CCACCACGGC GTCTGGTTTG CGGCCCTCCG AGTTGCACGC
    17821 ATATTCCTTC GTTTCTGCCA TCTCCGATCT CCGTTATTGC TCCCGCTGTT TTCTCTCCGC
    17881 CTTCAGCCAA CCACCATGTT GCCGTCAGCC CTCCGCCGTG TGGCCATCGT CGGCCCCTCG
    17941 CCAGCCGCTT CCAAGGCTGT GGGAGGCGCC ATGACCGGCT GCTGGGGCGT CCAGCAGCGC
    18001 CGCATGTCGT CCTCGAAGCC CTCCAGCCCC TCGGGCTCCA AGAGCCTGTC CGACGTGCAC
    18061 ACCTCGGCCT CGTCCCGCTC GGCCGCCGGG AAGACGGGGA CCGAGAAGCG CAAGCGTCGG
    18121 ACCAAGGATG CCCTGGACCG CGATGATTCA TTCCGCCATC TGCCCTGCGT TCCCAGCACG
    18181 CAACACATGT CGCAAGAAGG TAAGAGCCGG GCCCTTGTGA AACCATGCCC TCTTGAGCGC
    18241 CTGCTAACGA GTCTGTCCTC CCGCCACAGC CATCGGCCTG TCGACCTTTT TCTCGCTGCA
    18301 CCGCCCCATC TCCGTTACCC ACAGCCTGCC CAAGACCGTC ACCGATGAGG CCTTTGCCGC
    18361 CATCTTTTCG CCCAAGTCTA AGGCCGCCAA GGTTTCCGAA GTCATTTCCA CCCTGACATC
    18421 CGCAGTCGAT GACATCGAGG GTCCCATGGC CAAGATGGAC ATTTCGCCCT CGCACCCACA
    18481 CGACCAGATG GATGCTGCGT CCAACGGTGC CACCAAGATT GACGTCAAGT ACCCCGACGG
    18541 CCGCGAGTCC AGCATCTACG TGCAGCTAAA CTCCATGACG GGCAACTTCC TGCCCTTCCA
    18601 GCCCCCGCCG AAACCCTCGC CGCAGCCGGC TGCCGAGGCC AGCGAAGAGT CCGCCAGCGC
    18661 CAGCGCCGCG GCGGAAGCCG AAGCCGACAA CGCTGCCGGC TCCGTGGTGC TCGAGGCTGA
    18721 GGCCTCGCCG CAGCACCGCG TCTACAAGGC CCTGTTCACC ATCGAGGAGA CCACCGAGTC
    18781 TAACGGCCAG ATCCGCGTCG TGGCCCACAG CCCCGAAATC ATCAACGACG AGGCGGCTGT
    18841 CGACGGCCCG GCTGCTGGCA TGTCGCGTAG AGCACGCTTT GAAGACGCCA TGAAGCGCCG
    18901 CGCAACTATG CATGCCATCA GCGTCAAGCG GCAACGCAAG CTCAAGATGA AGAAGAAGAA
    18961 GTACAAGAAG TTCATGAAGC GCACCCGCAA CCTGCGCCGC AAGCAGGACC GCTTGTAAGC
    19021 GACTTGCTTG TGGGATGGGG GCGGGGGCGA TGCGCTTTTT GCTGCCTTAC CTCCTCCCTT
    19081 TTCACCTTCT TGTTACTTGT TTTTACTTTG ATGCCAAAGC ATAGTCGTAT CTTTTGCATT
    19141 GACTTGCGTG GAGCATGCGC ATGGCGGTGC TTCGCTGTTC TGTGTGCGTA GAGAGAGAGG
    19201 ACCCTGTGCT CTTGAACGCA TTTTCTTTTT TCCTTCTTCT CTTGGTTCTC TTTGCTTGCC
    19261 AATCCCTCTG ATGCTTGCCA CGCTCGACTT CAACGGTGGC CTTCCTCTGC ACACTATGCT
    19321 CGTAGATTAC ATGGCCATAA ATGGATGAGA CGAGACAAGA CATAGGGCAA TGTCTCCTGT
    19381 ACGCACATAT ACACACTCAC ACACATACCC ACATGACACA ACTACCTTCA TTCTCACACA
    19441 CCCACACCAC TCCTACCAAC AACATTGTTT ATTTACCCCC TGCGTTCTGC TTTGGCACCG
    19501 TTTTTTCTTT CTTCCTTTTC ACTTTGCTGC GTAACACAAC ATGAGGGACT CTGGGTCTGC
    19561 ATTATCTTGT TTTTTTTTTG TTTTTCATCT CGGGATGTTG TCTTTTGTTG AGTATATTGT
    19621 TTCTGGCTGT TTTTATCTCC AGCGGTGGCC CGGGTCCGGG GTTGAATGGT ACTACCGGGC
    19681 TGCTCTAAAT AGTGACAAAA CAGGACCATC TTTCTTACGA TTATCTTGAC GTACTAAATA
    19741 TCCTATTTTT GTAATATGAC GTGAGCAAGT TTGTAGATGT GATGGAGCAA GTAGATTAGA
    19801 CGTACTCAGA TCCCGGTTAC ACAGGCCCAT GTACCAAAAG CGCAGCCCAT AAAAGCTTAG
    19861 AGCTCAACTG CAAAATGGAT CCGCTATCAG CTTGCTAAGT GGGGCGCCAA AGTTTCACCG
    19921 CCCGGCAGAA AAAGTTCACG CCGCCAAAAT TTTGGCAACG CTTGCT
//
LOCUS       Be.rouxiae_LT1_A_pheromone     11228 bp    DNA     linear   UNA 
DEFINITION  Berkeleyomyces rouxiae LT1 DNA, scf7180000014734, whole genome shotgun sequence
FEATURES             Location/Qualifiers
     Transcript      complement(1..3555)
                     /score="0.88"
                     /source="AUGUSTUS"
                     /g13.t1
     CDS             complement(1..3555)
                     /source="AUGUSTUS"
                     /transcript_id="g13.t1"
                     /gene_id="g13"
                     /score="0.88"
                     /frame="[complement(25191..25193): 0,
                     complement(25194..28745): 0]"
                     /label="Myb-like dna-binding domain protein"
     gene            complement(1..3555)
                     /score="0.88"
                     /source="AUGUSTUS"
                     /g13
     Single          complement(1..3555)
                     /score="0.88"
                     /frame="0"
                     /source="AUGUSTUS"
                     /transcript_id="g13.t1"
                     /gene_id="g13"
     Transcript      4370..6057
                     /score="0.46"
                     /source="AUGUSTUS"
                     /g14.t1
     CDS             join(4370..4483,4534..6057)
                     /score="0.52"
                     /score="0.46"
                     /source="AUGUSTUS"
                     /transcript_id="g14.t1"
                     /gene_id="g14"
                     /frame="[29560..29673: 0, 29724..31244: 0, 31245..31247:
                     0]"
                     /label="Vacuolar protein sorting-associated protein atg6"
     gene            4370..6057
                     /score="0.46"
                     /source="AUGUSTUS"
                     /g14
     Initial         4370..4483
                     /score="0.52"
                     /frame="0"
                     /source="AUGUSTUS"
                     /transcript_id="g14.t1"
                     /gene_id="g14"
     intron          4484..4533
                     /score="0.47"
                     /source="AUGUSTUS"
                     /transcript_id="g14.t1"
                     /gene_id="g14"
     Terminal        4534..6057
                     /score="0.46"
                     /frame="0"
                     /source="AUGUSTUS"
                     /transcript_id="g14.t1"
                     /gene_id="g14"
     Transcript      6667..9876
                     /score="0.97"
                     /source="AUGUSTUS"
                     /g15.t1
     CDS             6667..9876
                     /score="0.97"
                     /source="AUGUSTUS"
                     /transcript_id="g15.t1"
                     /gene_id="g15"
                     /frame="[31857..35063: 0, 35064..35066: 0]"
                     /label="Alpha-glucosidase"
     gene            6667..9876
                     /score="0.97"
                     /source="AUGUSTUS"
                     /g15
     Single          6667..9876
                     /score="0.97"
                     /frame="0"
                     /source="AUGUSTUS"
                     /transcript_id="g15.t1"
                     /gene_id="g15"
     CDS             10547..10723
                     /label="A pheromone"
     gene            10547..10723
ORIGIN
        1 TCAAATGGAC ACGCAGCTAA AGCAAAACTC GCGGTAGCAC CGGAACCCAT TCTCGCCACA
       61 CCGCCGTAGC GTGCCTCCCG GCGTGCGTAC GGCGGCCGGA GTCGGGCTAT GAGGCGCCAG
      121 CCGTGCGAGG CCCGACGCGC TGACATGCTT CCTGACTGTT CCCGTGCCCG TGCCCGTGCC
      181 CGTGGTTGTA TTACGGAGAC GCTTGGCAGA GGGTGTTTCA GGCGTGGCGG CATCCATGAA
      241 TGCACGTTTG CGTGGGTTGC GATGATAGGT GTGGGCATGG GCGGGACTGG ACGCTACAGC
      301 TCGCGCTGGA TATGCCAGGG CGCGCATGTG CATCGAGAGC TCATCTTCGT CGGGGTCAAA
      361 GGCCATAGAG GCTGTGGCGC GGCGGGACGT GGAGGACGGA GGGAGATTGG TGTATTTGGG
      421 CTTGTGTGGG GTGATGGGTA AGAGTGACTC TAGGATATCC CCATCTTCTG TATCGTCGTG
      481 GCGGCTGGTT TCCCGGGCTT TATATAAAGA GGACCTGTAA TGTGGGCGAG ATGGAGATGA
      541 GGGCATTTCC AAGTGATTGT AATCAAGCAT GGATTCGGCA CGTATGAACC GCTGGCCATG
      601 GGCTTTTTTA GTGGAGGCAC TGTCACCAGT TTTTGTGCTG TACATCTCTT CTTCTTCTGC
      661 TTCTGATTCC TCAGTAATAG GCGCAGGGGC AGTAGCTTTG CGGTATGCTT TTGCCATGCG
      721 CTCCCGGCTT TGAGTGCGTG CGCTGGCCTT ATCAGCGGGC GACGAAAAAG ATGTTGGCTT
      781 CAAGCCAAAG TGAGGCCGAC TCTGGCCTTT GCGAGTGTAG GTTCTAGTTG ATGGTTTTAC
      841 GCGCTTCCAG GGGACTTCAT CACCGAGAGC CATGGCTTCC GGCTTGAACC ATTCTTCAAC
      901 GTCTATTTTT GAAGGCTCTG GAACCTCTTC GTCTGACTCG TCGTCGACGA TGTGCCTCTT
      961 GCGTTTTTTC GTTGAGAGCC TCAGCTCAGG CTCCGAGTCT TCAGAATCGA TATCCATGAT
     1021 GTGATGTTGA GCAACATTGG CGCGTGCCCT TTGAGAAGGC GTCTGCAACA AATCTTTTCT
     1081 AGGGGAAATG GCTTGGGGGA GTTCCGACTG ACGAGGTAAA CCTGTTGACG AAACCGGAGT
     1141 GCTCACGGGT TTCTCCAAGA CAGCAGTCTG ACGCAAGCGT GCATTTTTAG AGGGTTTCTC
     1201 GGGTACCAGG GGGTTGACTT TAAGGGACTT CGGAGCTACT ACAAATCCAT CTTCATCATC
     1261 CGAGAAGCCG TAGGCACTAT TGATGGGTAT TTGTGAAGAC CCAGTAACGC GGGGCTTTTG
     1321 TAGCGATTTA GAGAAAGCTT TGGTTGACAT GTTGCTAGCA GACTTGGGGG AATCGCTATC
     1381 AATTTTGGGA AGTGTGTGTT CTTGATTTGT TGTTTGAGGA TTACTTTGTG GTGAATCACT
     1441 GGCGCGAGGT GGTAATTGTC TGTGGATAAT TACAGTGCCA TCACTTTCGT CTCCCGAATC
     1501 TTCTTGCGTG AGGTCTACGT AACTAGTTTC GTTGTCGTAG TGGTCACTTC CGGTCAAGCT
     1561 ATGGCCTTGA TCGACAGGTA AATTTTGATC GCTATCGGAC TCTTCCTGGT AGCTGTCGCA
     1621 CACGCTAACC TCTTGCTGTT TGTAGTTGTA GTTGGGTGAG GCGACACGAT GAGACATAAC
     1681 AGTATCGTCG TTTTCGTCTT CTGTCTCCGA TTCACTAGAT TGTGGCTCGT CGTCGGATGG
     1741 CTGGTTGGAG GGAGGGTCTT GTAATGAGGC TTGTTTTGTT TGGAATGGTG TATGCCGACT
     1801 GTCTATTGAG TCATCTTCTT CTTCGCTGGA TGATTCGTAT TCCTCATCGA CAGATTCGCC
     1861 GTTTTCAATA ACGTGAGAAT CTTCTTCGGG TTCAAGATTA TCTGTTGGCG ACAATAAAAT
     1921 TTGGTCGGTA GATGAAGGTG CCTCGGAATC GGGTATTGTG GATTTTGGTA CACTCGAGGA
     1981 TGGTGCTTCC GAGTCTGGGA TTGTACGTCC CGATGATATT GGTGTCCTGG AGTCAGTTCG
     2041 AACAAGATTG GCCACCTGTG CTGTCCGAGC TGAAGGTTGA GGCTGGTGAG GTATGCGGTA
     2101 CGTGATCGGA GAAGCAGAAG ATTGGGGCGA AGGAGACCCA GCAACAGACT CCTGATCCTG
     2161 CTCGTCGGGT TGCTCGTCAG AAACTTCAAT GTAAAGACAC TTTGCGGCAG AGGGGGTTTT
     2221 TGGCAATTCA ACAATCAGTT TACGGCTTCG TTGTCGTGAT GGTGTTGTAG CTTGAGAAAT
     2281 TGTAGTAGAG AGAGCGCGTC GCTTGGGAGA AATGGCCGTG GGAGTTGCGT CAGTGGCCGT
     2341 TGTGTTTATA GGCGTTTGGG TAGTTGCTGT ATTTGATAAT GTTGAGTTAA CAGGATGTGA
     2401 AGGTAGTGAA GAGTTTTCAC GCGTGCCTTC TGTCTGAGGA TTAGGCGCGG CGAGTTTCGG
     2461 AGGTGATCGG AGTTGGATGG CTGATTTGGA GAGGACGGGC TTTGGATTTG GAGTCCGCCG
     2521 ACTCGGGTCG AAGGTATGAG TGCCGTGAGT GATGGAATCG GTATCTAGCA ATTCGTCATC
     2581 CTCGTCCCGT GTTCCCGTTG GTGTGGCAGC TGGCTTATAT GCTATCGTCT TGCGTACACC
     2641 CTTTGAAGGC CCGATAAGCT TTCGGGGCGA GGATCCCCAG TCAAGCTTTT CTGCGGCGGA
     2701 TGGGGCCCAG ATCGATCTCT CGCCAGTGTG AACGGGAAGG ATATAGCGGC GATCAGCGTC
     2761 GGGCTGGAAG AGATTGGCGG CGAACGAGCT CTTGAACCCG GCGATATTGA TCTCGGGAAC
     2821 CTTCCACATT GGATCCTGGG GTGTGTCAGC GCCCCAGATT CCGTTCCCAG AGCCAAAGGT
     2881 CAGCGGAGCG GCGCTCAGGC GCGGCGGTTG ACCAAGGCCC AATGCGGATA GCTTTGGATT
     2941 TTGAGGGTCT ACCGGCACCA ATGCCTGGTC CTTGGATCGT GGAATCATAG CAGTGTGTGT
     3001 CTGGGTCATG GCTGTGCTTT TGAATGGTTG GTGTGTGCCA TTTAGTATTC CTCGCTCGTC
     3061 GACTTCGTCG TCGGTTTCGT CGTTGTCTGG GTCCAGTCGG CCGGTCTTCA TGTGCCTATT
     3121 GCTGCCTTCC AGAGCAGCTT CCAAAGCATC CAAATCATCT AGGCGGATGC CCTCGTCCTC
     3181 GTCGTCATCT TGCAGCATCA TGAGCTCTGG CGGGTAATCA TCCGGCAGGC CGTCGACCAA
     3241 ACCATCTCCC GTATCGCGCT CGTGGCGCAT GGCCGACAAG TGGCCATTGT CAACGACAAT
     3301 CTCGCCGGTA CGCAGATCGA TCTCGTCGCC AATGCCGGTG AAATCTCGCT CGTACTTTTC
     3361 AAAGATGTGC TCAAAGGTAG ACTTGAGGCG CATGGCTGCA TGGTCGCGCG CCTTGGCCAG
     3421 CTTCACGCCG GGGTCTCGGC GTTGCGAGAC GACCTCGGGC TCACACATGA GTTCATCCTC
     3481 CTCGTCGTCG GAGGCGGAGC CCATACCAGA AGAGCTGTGG AGGGGGTGCG GCCGGGCCGC
     3541 TATGAGATGT TGCATGGCTC GTGGCGGTCG GGCGCAATAG CGATGATGGT GATGATTGTC
     3601 GTCGTCGTCG TCGTGGAGCA GGGCAAGGTC AACAGTGCCA GCACATCTGC AACAGCGTTC
     3661 CCAGCAGAGA AACGCTGGAA CAAGGCGGAT TCAAGAAAAA AGCGCAGTCT GGACACTATC
     3721 GAGGATGCAT GGCCCATCTC TGCGCAAGAA GAAGGCGCAC TTGGCTAAGA AAGCTATGCG
     3781 GAGAAGTTAA GGAGCAAAGT GGAGATGACG ATGCCGACTG GTCGCAAAAA CCTGCAAGTC
     3841 AATAAAGTTC TTACAGGCTG CCCCTACGGT GCGGCGCATT CCAGGCCTGA CTGGCGCATC
     3901 CAGCGCCCCA AAGTCTCGAT TTTACAGGCT AAGCAGCGCT GCCGATTTAC GCGTCGGGGC
     3961 CTGAAGAAAG CCCAAAAATG CAGCCCCTCT GTGGGGGTTT GGTAGTTCGT TGCTAGGGAG
     4021 TTGCCACAGT GAGAACAGCA AGCAAGACGG TACTGTACTT ACACCTGTCA ACGCAGGGCA
     4081 CGAGGGGCAA AGTACAGTGT GTGCACTGTA CGCAGGCGTC ATTGGAGCTT ATCTCTGCCA
     4141 GACAGGTGTT AAAGGGGAGT GTCTCTTTAG CAGGTCCCCC CCTGTTTTTC TCATTTTATA
     4201 GTGGCCAAGA GTTGAAGATA GCCTATCAGC AGTAGCATCC CCTCCCTCCT CTCCTGTAAC
     4261 CCTATTGCCG CACCAAGACG TCATCAACAG CCTTGTCCTG TTGGTTCTCC TTCTGAACCT
     4321 CATCTTTCAC GTTCACTTCC CCCTCTATCA ATGCTTCCGT CATAACACCA TGTTCTGCCA
     4381 AAAATGCCGC GCTCCACTCG CTCTCGATCC ATCAATCGAG GATCTTAAAT CTGCTGCATA
     4441 CGATCTCCTT GTTGGTATAT ACAGCGCCCA GCCCACACCA CACGTCCGCC CCGATGCGCC
     4501 CGGAAACTGA CTGCTACAGC AACATCATCA CAGGAAAAAT CATCCACTAG TGCATTGTCG
     4561 TCACAGCCGA GCCATCCACA TGATACACAG CGCAGGGCTC TGCTGGAGTC GGCAGCAGAA
     4621 AACGCCACAG GGCCCGTCTT CCGGCGGCAC GGCGGGCCCG AGAGCCACGA CCACACCCGA
     4681 GATGCCGCCA TGTCATTCAT CCACCTGGCC GACCATCACT ACGCACCGCC AGCTTCAAAG
     4741 TCTCCGTCAG GATCTCGACG CCGGTCAAAC TCGCGCTTGA TCCCATCACG GCCAGGCTCT
     4801 AGCTACCAGA GCCAAAACCG GACTACCGAC AACTCTCCTT CGGAAGTTTC TAAAGTACAT
     4861 GACATGGAGC GCGTGAATAA ACTCTTCGAG ATCCTGTCAG CGCGCTCGGA TATTGACCAT
     4921 CCAATTTGCG TTGAGTGCAC AGAAATGTTG GTTGAAGAGC TGCAGAAGAA GTTGGATACA
     4981 GCCACCAAGG AACGCGACGC ATATATTACC TTTCTCAAGA GGGTGCAAGA CGAGGAGCCA
     5041 ACGGAAGCCG AGCTCAAGGC TCAGGCTGAT GCTTTGGAAG CAGAAAAGGT GGCCGAGGCT
     5101 GCTATAACAG CCGATCTCCT CAAGCTGGAA AAGGAAAAGG CGCTACTCGA CGCAGAGCTG
     5161 CTCAAACTCG AGAAGGAATC ACGGGAAATG GATGCACAAG AGGAGGCCTT TTGGATGGAC
     5221 CGAAATGAGT TTGCCCACAA GCTGGGTGGC TTCCAGAACG AACGCGACAG CGTCAACTCC
     5281 ATGTTTGACC ACGACTCACG GCTACTGGAA AAGCTGCAGC GGAGCAATGT GTATAATGAC
     5341 ACGTTCTGCA TCAGCCATGA CGGTACCTTT GCGACCATAA ATGGCCTACG TCTGGGGCGT
     5401 CTATCAAACA AGCCTGTCGA CTGGTCAGAG ATCAACGCCG CCTGGGGCCA CGCGCTCCTG
     5461 CTGCTTGACA CTGTGGCACG CCAGCTGCAC TATCGATTTA TCGGGTACGA GTTGCAGCCC
     5521 ATGGGCAACA CATCGCGCAT CATCAAGCTG GACATGATGC CGGCCTCGAG TTCACGCTAT
     5581 GGCACAAACT CTCGCGTTGG CGGCGGGAGC CGTCGAAGCA TTGGCCCTGC GGCGAGCATC
     5641 GGGCCCGGTG CCGTTTTAGG TACTGGCGCA GAGCTGGAGG CCTCCTCGCA CGTCCGGGCC
     5701 CAGCCCACAG CACCGGTCAA GCACACCACG CTCGAGCTGT TCTCGTCGGG AGATATGCCT
     5761 TTAGGCCTGA CATTTATGCA CCGCAAATTC GACACGGCCA TGGTCGCCTT CCTCGAGCTG
     5821 GTGCGCCAGC TTGGCGATTT TGTGCAGCGC GAGAGCGAGC TGCTTGAGCG ACCGCTGGAG
     5881 CTGCCGTACA AGATTGAGGG CGACTATATT GGGAACATTA GCATCAAGCT GGGCATTGCA
     5941 CATGACGATG CGTGGACGAA TGCGTGCAAG TACACGTTGA CTTGTTGCAA GTTTTTGCTG
     6001 GCGCATGCGA GCAACGTGCA GTCGGCGGGC ATCCGAAGCG CAAGACAGCA GGCTTAGGGA
     6061 ACTAGAAGGG CAAGACTATA GACGACACAT AATAGAGGCA ATAGAGACCC CCAGGCCTAG
     6121 ACTCAAGACG ACAGCAGTAG TACCTGGACT GATTTTTCAC TCGGGAGTAA TAAGCACTTT
     6181 GTGTTTATAC CAAAATACAG TTCCGTATTG GGGGAATGAA AACTGATAAT ACCCAGAGGA
     6241 TGATGCCAGA GGCCGAAATT GACCTGGTGG TCCAGAGTGG AGAAGGATGG AGAGTCGCAC
     6301 TGCAGGGGTC CAAGTCAAAG TTGGAGAAGC TCTTTAAGAT GTTGGAGAAG GCGTTCTAGA
     6361 TGTGGTGTCG AGGGCACCAG GAGTTGGAGA AGATGCTTTT AGGGTCTGAG ATAACGACGA
     6421 CGAGGTCTTT GTGATATTCA CGCCGTGTAA CACCAGGAGA CGCCGGGCCA TAGCATTTAC
     6481 GAAGAGGTTA CGAAGAGTTT GTGCAAAGCT CCCACATTAT TCTTGTTGCT ACCCACTCCA
     6541 TCTCACTGCA GGCTAGCAAG GCGGTTCTCC AACCCGCCGT ATTATGTGCG ACGTCCCGCC
     6601 CAGAGCATCG GACTGCCGCC GTGGCTGCGC GCTTTGCTGC CATCGCTCTC TCTCTCAGTA
     6661 TCCACCATGC CGTCAGCTCC ATCAGCTGCC CCGCGTGCTT CTGACACTAT GCAGAGGCCG
     6721 ATGGGGTGCA TGACTGGCGC GCCTGGGGCT TCCGGCCAGG CCGAGGGGCA CGTCAAACCC
     6781 AGTATACGTG CGGGCGAGGA GCCACTGGCG CTGGCGCTGG TTGGACTGTT TCTGGCGCTA
     6841 TACACAGTTT CTGTGCTGGT TGGCTTGAGA TACTACAGCC AGACAGAGCC TCGATACAGC
     6901 CAGAGAATGG CTTTCAAAGT GCTGCTGGTG GCGGTGCCCT ATGTGCTATG CGTGACCTTG
     6961 GTTTATGCGT CAGTTTCATG GTCACAGCAA ATCGACATGG CATCTTCTTT CATATCGTCG
     7021 TTGATTACTA TCATCACGTC TCCTTCTTCT TCTACACCCA CAAGCGCCTC TGCCGAATCT
     7081 CCCTGGTACG CCGTTCCCAA CGTCCTCGAT GTGAACGCCG AGGACTGCCA AAAGGAATGT
     7141 CCAGGCTATG CCATATCCAA CGTTGTTGAG TCTGATTCTG GGCTCACTGG TGATCTCAAC
     7201 CTTGCCGGTC AGCCGTGCAA CATCTACGGC ACCGACATTC TGAATCTGTC GCTTATCGTT
     7261 GAATACCAAG AGGCCGATCG GCTACACGTT GAGATTCGCC CGCGCTTCAT TGGCCCTAAG
     7321 AATGCTACCT GGCTCGTACT TCCTGAGAAG ATAGTTCCCA AGCCCGCCCG AGGCAATGGC
     7381 TGCAAGCAGT CCAGCGACCT CGAGTTTGTA TATCAGGCAG AACCCACCTT TAGCTATGGC
     7441 ATCATCCACC GTGCCACCAA CGCCACGCTC TTTTCGACAA CCGGCAGCAA GCTGGTTTAC
     7501 GCGGACCAGT TCTTTGAGTT CGTCACGCAG ATGCCGCCTA GCTACAATCT CTATGGGCTC
     7561 GGCGAAAGCA TCGGTGACTT CCACCTCGGC ACCAACCGGA CCCGCACGCT CTGGGCCGCC
     7621 GATGTGGCTG ACCAGGTTGA CCGCAATCTG TACGGCTCGC ATCCCATTTA CCTTGAGACA
     7681 CGCTACTACG AGGCTGGGTC GGCAACGCCG CTCAATCTTG GCGCTGACCA GCTCGATCCG
     7741 GCTAAGCAGT ACTCGTCGCA TACGCACGGC GTTTTCCTCC GCAATGCTCA CGGCCAGGAT
     7801 GTGCTGCTGC GGGACTCGCA GGTCACGTGG CGGGCGCTGG GCGGGTCTAT CGACCTGTAC
     7861 TTTTATGCCG GTCCGACTGC GGCCAATGTC ATGGCTGCGT ACCAAAGGAG TGCTGTCGGG
     7921 TTGCCAGCCA TGCAGCAGTA TTGGACCTTT GGCTACCACC AGTCGCGCTG GGGGTACAAA
     7981 AAGTGGGAGG ACCTTCAGGA GGTTGCCCAA CGCATGCAGG ATGCTGGCAT CTGGATGGAG
     8041 ACCATCTGGT CGGATATTGA CTACATGGAC CGCTATCGCG ATTTTACCAC AGCGCCGACC
     8101 GGCTTTCCAC TGGACCAGTT TTCCAGGTTT CTCAACAGCT TACACGCACG CGGCCAGCAC
     8161 TATGTGCCCA TCATTGATGC CGCCATCTTC CGCCCGAACC ATGGTGAAGA GGCCAGTTAC
     8221 CCTCCATACC AGCGCGGTAT CGCCAAGAAC GCCTTCATAA TGGCTGACGC CAATGGCTCC
     8281 GAGTATGTTG GCCGCGTGTG GCCAGGCTAC ACCGTCTTCC CAGACTTTGT TGGGCCCAGC
     8341 CTTGGCGGTG ACGCGCAAAC CGACGAGTGG TGGACAGATG AGATCAAACG GTTGCATTCT
     8401 GGCGTCAAGT TTGACGGACT GTGGATCGAT ATGAACGAGG TTTCCTCTTT TTGCGAAGGC
     8461 AACTGTGGCG CCGGCGCCCT CAACGGCGTA GCTGATTCAG AGAATCTTGG TGAAAACGCG
     8521 CAGAGTGGTC AACTAGACGA GCTTAAGGCC CGAGTCCAAT CGATGTCCGG CCTAGTTGAG
     8581 CAAGATGCTG CAACATTCCT GCCAGCCGAT ATTAACCCAG ACTGGCGCCA TTCAGTTCCC
     8641 GTTGCGGGCC ATCGCAACCT TGACAACCCA CCATACGCCA TCAACCACAT CTTTGGCCAC
     8701 ATGGCCAAAA AGACAGTGGC ACCCAGTGCA CACCACCACG TGCCAAACGG AGCGGTGCAG
     8761 TACGACTTCC ACAATCTCTT TGGCCACCAG ATGCTTGCGG CCACGCGGGC AGCACTGCTG
     8821 GCATTGGACC CGGAAAAGCG GCCGTTCATC ATCGGCCGGT CGACGTTTGC TGGCAGCGGT
     8881 GCGCTGGCAG GCCACTGGGG CGGCGACAAC TTTTCGCTGT GGGAGTATCT GCGACTGAGC
     8941 ATATCGCAGG GCCTTAGTTT CAGCATCTTT GGCGTGCCCA TGTTTGGAAC CGACGCCTGT
     9001 GGCTTCCTGC TCAACAGCAA CGAAGAGCTA TGCGCGCGCT GGATGCAGCT CAACGCCTTC
     9061 CTGCCCTTCT TCCGTAACCA CAACACCCAC GACGCTGTGG CCCAAGAGCC GTACCGCTGG
     9121 CCCTCGGTCG CCGCTGCTAC ACGCACCGCT TTACGTGCTC GATATGCCCT ACTGTCTTAC
     9181 CTCTACACGC TTTTCTGGAC TGCCCACACG CGCGGCGACA CCGTGCTACG CGCGCTGGCC
     9241 TGGGAGTTCC CTAATGAGCC GTGGCTTGCT ACTGTCGACT ACCAGTTCCT CCTGGGCAGC
     9301 AGTCTGATGG TAGCTCCGGT GTTGGATGCC GGCGCCACCA GCGTGCGCGC CATGCTTCCA
     9361 AATGCTGTGT GGTACGACTG GTGGACCCTA AAGCGGACTC CTCCAAGTGA GCAGGGCGTA
     9421 CCAACGGTCT TTGACGCGCC GCTTGGTCAT ATCCCGCTGT TCGTGCGCGG TGGCTCCATG
     9481 CTGCCGCTGC ATGCCCGGCC GGCCAACACA ACGGCTGGCT GCCGCCGCAG CCCGTGGGCG
     9541 CTGCTGGTGG CACTGGACGA TGCAGGCCAT GCAACGGGCG AGTTATACTT GGATGACGGT
     9601 GAGAGTGAGG TGCCGGCGGC CACGCGCGTG GTCGAGCTTA CGGCTGCACA GGGGACGCTG
     9661 GAAGCGCGGG CTAGCGGCAA TTACGAGGAT GTGCAGCCGT TGGCTCGCGT GACGGTGCTG
     9721 GGCGCTGGGA GTGTGAGGCG CATGCAATTT AACGGGGCGG TGTTGGAACG GGAGATGTGG
     9781 AAGTGGGATG CAAAGCGGGA TGTGCTCGAG GTTGATTTGG AGAGTGCTAC ACAAGAGGGT
     9841 GCATGGACTA GAAACTGGAC GCTGGTGGTT GTGTAAAGGC TGGTATGAGT TGAGATAGGC
     9901 TTGAGTTGAC GTTTTCTATA TTAAGCGTTG ACGACTGTCA TAAACCCTTT GATATGCAAT
     9961 GGACCAGGTC ATCTCGTGCC ATGTATGCAG CCCAACTTTC CCGAGGAGCC GGGTGATGCA
    10021 GGGGTGTGAG AACAATGATG GGGCCGGTGT CAAATGGACC CATTCAATCC ATTCAAATGC
    10081 TCGATCGGTT CGGACTACAA TAGCCGAGCA CACTAAAAAG ACCAGTCGAG GCATCCATCC
    10141 GCACTTTCTC TTTCTTTGAG CCTCCAACAC TGTTGTTCCA ATCGCAGGAT GGAACAATGC
    10201 TAAGCTGATT CATTTGAGAG AGCGTAGCGA GAGGATAAAC ACTCGAATGG GTTAGTATTA
    10261 CACGCATGAA TCCACAAGAT GGCCATTCAG CATCGTGGAA CAGCTGTATT GAGTCTGGCT
    10321 ACAACAAGGG GAATGAATGC ATCTTCATGA TATGACAGTG AGGAAATGCA GACTGCCACT
    10381 ATGCGTTGGT CACGAACTAG AAGATACCCG TGGAAATCTC AACTTCATAA ATAGCCGCCC
    10441 TTTCCACCGC TTCTCAGTTA CTATCCTCCT CCTCTTTCCC ATCCCACACT CATCTCTTAC
    10501 AACTTTCTCT TGTTTCTTCA AACACAACCC AGCCCAATCC TTCAAAATGG CCGCCATCAA
    10561 GACCCCCACC ACCTCCAAGT CCGCCAACAA GGCCGGCACC TTTGCCGGCT GCTCCGTCCA
    10621 GCGCTCTGGC ACCTTTGCCG GCTGCTCCGT CCAGCGTTCC GGCACTTTTG CTGGTTGCTC
    10681 CGTTCAGCGC TCCGGCACCT TTGCTGGTTG CAGCGTGATG TAAATCGCCA GTGTGTGATC
    10741 CTTGATGGGC CCTCGGCACT GAGAGAAGTG CGGGTGGGCT TTGTCTCGTA GTGAGTCTAC
    10801 CTCTGTCTTC TCGATTCATT CTGTCTTGTG CTAACAGTTG TGGTGTTCCA GTTAAACCGG
    10861 AATAGCACGC ACCAGGCCCT TTCCTAGTTT CGTTTCTCTT CATTCATGTT TTCTTGTTTT
    10921 TTCCTGATAC CTCTGGCGCC TGTTTGGTCT CTTGGATCTT GGTGTTGGCG ATTGGCCATG
    10981 CTACATCGTC TCCGTCCTCT TCTCTTCCCC CTCTCCGACC TTGAGATCAA TCTGGATGTC
    11041 TTTTTTCTCT ACAACTGGGC GCTATGGATT TCACTTTTTC TCTTACTATA CGCCATTCAG
    11101 AGTCTGTAGG TAGTTCTATT GCGGAGCATG GCTTACTAGC TCTGGAGGTA CTTGTAGTTT
    11161 ACTCATAGTG AGGACCTGAC GGATGGATAG CCAATATCCA TGACAATTCA AGATGCTATT
    11221 TGCCTTTG
//
LOCUS       Be.rouxiae_LT1_A_pheromone      2413 bp    DNA     linear   UNA 
DEFINITION  Berkeleyomyces rouxiae LT1 DNA, scf7180000016032, whole genome shotgun sequence
FEATURES             Location/Qualifiers
     gene            1732..1908
     CDS             1732..1908
                     /label="A pheromone"
ORIGIN
        1 GCCGGTGGCC TTTTAGACTA GACTACACGC GGTTTGTTGC AAACCAAAAA CACCAGGTAA
       61 CCAACCCTGG AACCCCGCAG GTTCGCCCCC GGGCTGCGCT GGACAGAGAG TCCTCCTGGC
      121 TTCAATGCCG GACCCTAAAA AGTCACAGGA GATGCTTGAA GTCTATGCGC ACCTGCAATC
      181 GCTGACCGCC CGGGAGTAAT TTGGAAGATG GCATCATCCG ACTGCTTCCG TCCGGAATAT
      241 GCCGTCGTAT TGCTGCGAAA TAACAGTAGG TAGACGTAAA AGAATAAAAC CAAATCAAAT
      301 CAAATCAAAT CAGGCAGTTC ACCGGGCCAT GCTCAGGAGG GCAACCCCGG TGTAGTCCGC
      361 AGGGACTGAC ACTCCGCCTC GAAAGCAGGT ACCCTCTTCG ACTAGTTCAC ACACGGTTTG
      421 CCGCAGACTA AAAAGGAATA CCCAATAACC AATCCCCAAG CCTGTGAATG TGCCTGTTCT
      481 CAACCGCGCT AGACGAGAAG CCTCCCGGGT TACCATTCTG GATCCTCAAA ATCACTGAAA
      541 GTCCTGGAAC TCTATGCGCA CTTGCGACTG CTGACTGCTC GAAAGTTGTT CTGGGAGGTG
      601 ACATCATCTG ACTGCTTCCG TCAGGATTAT GCCATCGAGT TGCTGTGAAA TAACAGTATG
      661 AGGAACATGG CCGACTCGAT ATTGGAATTT TGGTGGTCAC AGGGCTTCAC TCACGGCCAA
      721 AAGGTGAAAG AAGCTCTTCG GGAGTTTGAA AATAGCGAGA GAGAACTGAT CACCTTCGAT
      781 CACGTTCAGT GTGGTGCGGT TTCATATCTT CTATCTTAGT TTATCTTGAT CCCCATCGCA
      841 CTTCTCCTGT ATCCCGTCCG ACCCTCTTGG TTAGCCTGCG CTAGAGAGTG CTCATTACCA
      901 CAGGGAAGTT CCAGATAGGA GTCTACAGTC TCTTTCGAAC TTGGAGACTA CGGTCATCAA
      961 GGCAGTCTGG CTTGGAGGCT TTGATATAGG ACTGTCATGG TCAGGCTGGT TGCTATTACC
     1021 GCGTGCTTTG GTCCTGACGA CTATTAGAGG TTTAGAATGA AGTGAGATCG AATGTGTGAC
     1081 TAGCTATCTA CTTCTCGAGG CATTGATATT GATGAATGTT ACTCACTGTC TGAAATACCA
     1141 CCAGTGATTA TAGTGAAAAT GGTTGTGTTG GATGTACGAT ATTTACCCCG GCTTAATTGG
     1201 GGACAGGGAT GTGAGAACAA TGATGGGGCC GGTGTCAAAT GGACCCATTC AATCCATTCA
     1261 AATGCTCGAT CGGTTCGGAC TACAATAGCC GAGCACACTA AAAAGACCAG TCGAGGCATC
     1321 CATCCGCACT TTCTCTTTCT TTGAGCCTCC AACACTGTTG TTCCAATCGC AGGATGGAAC
     1381 AATGCTAAGC TGATTCATTT GAGAGAGCGT AGCGAGAGGA TAAACACTCG AATGGGTTAG
     1441 TATTACACGC ATGAATCCAC AAGATGGCCA TTCAGCATCG TGGAACAGCT GTATTGAGTC
     1501 TGGCTACAAC AAGGGGAATG AATGCATCTT CATGATATGA CAGTGAGGAA ATGCAGACTG
     1561 CCACTATGCG TTGGTCACGA ACTAGAAGAT ACCCGTGGAA ATCTCAACTT CATAAATAGC
     1621 CGCCCTTTCC ACCGCTTCTC AGTTACTATC CTCCTCCTCT TTCCCATCCC ACACTCATCT
     1681 CTTACAACTT TCTCTTGTTT CTTCAAACAC AACCCAGCCC AATCCTTCAA AATGGCCGCC
     1741 ATCAAGACCC CCACCACCTC CAAGTCCGCC AACAAGGCCG GCACCTTTGC CGGCTGCTCC
     1801 GTCCAGCGCT CTGGCACCTT TGCCGGCTGC TCCGTCCAGC GTTCCGGCAC TTTTGCTGGT
     1861 TGCTCCGTTC AGCGCTCCGG CACCTTTGCT GGTTGCAGCG TGATGTAAAT CGCCAGTGTG
     1921 TGATCCTTGA TGGGCCCTCG GCACTGAGAG AAGTGCGGGT GGGCTTTGTC TCGTAGTGAG
     1981 TCTACCTCTG TCTTCTCGAT TCATTCTGTC TTGTGCTAAC AGTTGTGGTG TTCCAGTTAA
     2041 ACCGGAATAG CACGCACCAG GCCCTTTCCT AGTTTCGTTT CTCTTCATTC ATGTTTTCTT
     2101 GTTTTTTCCT GATACCTCTG GCGCCTGTTT GGTCTCTTGG ATCTTGGTGT TGGCGATTGG
     2161 CCATGCTACA TCGTCTCCGT CCTCTTCTCT TCCCCCTCTC CGACCTTGAG ATCAATCTGG
     2221 ATGTCTTTTT TCTCTACAAC TGGGCGCTAT GGATTTCACT TTTTCTCTTA CTATACGCCA
     2281 TTCAGAGTCT GTAGGTAGTT CTATTGCGGA GCATGGCTTA CTAGCTCTGG AGGTACTTGT
     2341 AGTTTACTCA TAGTGAGGAC CTGACGGATG GATAGCCAAT ATCCATGACA ATTCAAGATG
     2401 CTATTTGCCT TTG
//
LOCUS       Be.rouxiae_PM34_A_pheromone     54577 bp    DNA     linear   PLN 14-NOV-2022
DEFINITION  Berkeleyomyces rouxiae strain PM34 tig00000097, whole genome
            shotgun sequence.
ACCESSION   JAOUZH010000349 JAOUZH010000000
VERSION     JAOUZH010000349.1
KEYWORDS    WGS.
SOURCE      Berkeleyomyces rouxiae (unknown)
  ORGANISM  Berkeleyomyces rouxiae
            Eukaryota; Fungi; Dikarya; Ascomycota; Pezizomycotina;
            Sordariomycetes; Hypocreomycetidae; Microascales;
            Ceratocystidaceae; Berkeleyomyces.
REFERENCE   1  (bases 1 to 263554)
  AUTHORS   Dumigan,C.R.
  TITLE     Direct Submission
  JOURNAL   Submitted (05-AUG-2022) Biology, University of British Columbia,
            1177 Research Road, Kelowna, British Columbia V1V 1V7, Canada
COMMENT     ##Genome-Assembly-Data-START
            ##Assembly Date          :: 29-JUL-2022
            Assembly Method        :: Canu v. 07/29/2022; MaSuRCA v. 07/29/2022
            Assembly Name          :: PM34_polca_canu
            Genome Representation  :: Full
            Expected Final Version :: No
            Genome Coverage        :: 22.51x
            Sequencing Technology  :: Oxford Nanopore; Illumina
            ##Genome-Assembly-Data-END##
FEATURES             Location/Qualifiers
     Transcript      complement(1..3561)
                     /score="0.95"
                     /source="AUGUSTUS"
                     /g13.t1
     CDS             complement(1..3561)
                     /score="0.95"
                     /source="AUGUSTUS"
                     /transcript_id="g13.t1"
                     /gene_id="g13"
                     /frame="[54889..58446: 0, 58447..58449: 0]"
                     /label="Myb-like dna-binding domain protein"
     gene            complement(1..3561)
                     /score="0.95"
                     /source="AUGUSTUS"
                     /g13
     Single          complement(1..3561)
                     /score="0.95"
                     /frame="0"
                     /source="AUGUSTUS"
                     /transcript_id="g13.t1"
                     /gene_id="g13"
     source          complement(<1..>54577)
                     /organism="Berkeleyomyces rouxiae"
                     /mol_type="genomic DNA"
                     /submitter_seqid="tig00000097"
                     /strain="PM34"
                     /isolation_source="carrot agar plate"
                     /host="Cannabis sativa"
                     /db_xref="taxon:2035830"
                     /country="Canada"
                     /lat_lon="49.9394 N 119.3948 W"
                     /collection_date="2022-02-08"
     Transcript      4376..6063
                     /score="0.49"
                     /source="AUGUSTUS"
                     /g12.t1
     CDS             join(4376..4460,4526..6063)
                     /source="AUGUSTUS"
                     /transcript_id="g12.t1"
                     /gene_id="g12"
                     /score="0.49"
                     /score="0.5"
                     /frame="[complement(52387..52389): 0,
                     complement(52390..53924): 2, complement(53990..54074): 0]"
                     /label="Vacuolar protein sorting-associated protein atg6"
     gene            4376..6063
                     /score="0.49"
                     /source="AUGUSTUS"
                     /g12
     Initial         4376..4460
                     /score="0.5"
                     /frame="0"
                     /source="AUGUSTUS"
                     /transcript_id="g12.t1"
                     /gene_id="g12"
     intron          4461..4525
                     /score="0.49"
                     /source="AUGUSTUS"
                     /transcript_id="g12.t1"
                     /gene_id="g12"
     Terminal        4526..6063
                     /score="0.49"
                     /frame="2"
                     /source="AUGUSTUS"
                     /transcript_id="g12.t1"
                     /gene_id="g12"
     Transcript      6673..9882
                     /score="1"
                     /source="AUGUSTUS"
                     /g11.t1
     CDS             6673..9882
                     /source="AUGUSTUS"
                     /transcript_id="g11.t1"
                     /gene_id="g11"
                     /score="1"
                     /frame="[complement(48568..48570): 0,
                     complement(48571..51777): 0]"
                     /label="Alpha-glucosidase"
     gene            6673..9882
                     /score="1"
                     /source="AUGUSTUS"
                     /g11
     Single          6673..9882
                     /score="1"
                     /frame="0"
                     /source="AUGUSTUS"
                     /transcript_id="g11.t1"
                     /gene_id="g11"
     CDS             10553..10696
                     /label="A pheromone"
     gene            10553..10696
     Transcript      complement(17481..18826)
                     /score="1"
                     /source="AUGUSTUS"
                     /g10.t1
     CDS             complement(join(17481..18563,18629..18826))
                     /score="1"
                     /source="AUGUSTUS"
                     /transcript_id="g10.t1"
                     /gene_id="g10"
                     /frame="[39624..39821: 0, 39887..40966: 0, 40967..40969:
                     0]"
                     /label="G1/S-specific cyclin CCN1"
     gene            complement(17481..18826)
                     /score="1"
                     /source="AUGUSTUS"
                     /g10
     Terminal        complement(17481..18563)
                     /score="1"
                     /frame="0"
                     /source="AUGUSTUS"
                     /transcript_id="g10.t1"
                     /gene_id="g10"
     intron          complement(18564..18628)
                     /score="1"
                     /source="AUGUSTUS"
                     /transcript_id="g10.t1"
                     /gene_id="g10"
     Initial         complement(18629..18826)
                     /score="1"
                     /frame="0"
                     /source="AUGUSTUS"
                     /transcript_id="g10.t1"
                     /gene_id="g10"
     Transcript      26558..27266
                     /score="0.66"
                     /source="AUGUSTUS"
                     /g9.t1
     CDS             join(26558..26568,26650..26813,26920..27266)
                     /source="AUGUSTUS"
                     /transcript_id="g9.t1"
                     /gene_id="g9"
                     /score="0.77"
                     /score="0.83"
                     /score="0.86"
                     /frame="[complement(31184..31186): 0,
                     complement(31187..31530): 2, complement(31637..31800): 1,
                     complement(31882..31892): 0]"
                     /label="Sym-1"
     gene            26558..27266
                     /score="0.66"
                     /source="AUGUSTUS"
                     /g9
     Initial         26558..26568
                     /score="0.86"
                     /frame="0"
                     /source="AUGUSTUS"
                     /transcript_id="g9.t1"
                     /gene_id="g9"
     intron          26569..26649
                     /score="0.83"
                     /source="AUGUSTUS"
                     /transcript_id="g9.t1"
                     /gene_id="g9"
     Internal        26650..26813
                     /score="0.83"
                     /frame="1"
                     /source="AUGUSTUS"
                     /transcript_id="g9.t1"
                     /gene_id="g9"
     intron          26814..26919
                     /score="0.77"
                     /source="AUGUSTUS"
                     /transcript_id="g9.t1"
                     /gene_id="g9"
     Terminal        26920..27266
                     /score="0.77"
                     /frame="2"
                     /source="AUGUSTUS"
                     /transcript_id="g9.t1"
                     /gene_id="g9"
     Transcript      27956..29078
                     /score="0.72"
                     /source="AUGUSTUS"
                     /g8.t1
     CDS             join(27956..28259,28312..29078)
                     /source="AUGUSTUS"
                     /transcript_id="g8.t1"
                     /gene_id="g8"
                     /score="0.72"
                     /score="1"
                     /frame="[complement(29372..29374): 0,
                     complement(29375..30138): 2, complement(30191..30494): 0]"
                     /label="DUF1713 domain-containing protein"
     gene            27956..29078
                     /score="0.72"
                     /source="AUGUSTUS"
                     /g8
     Initial         27956..28259
                     /score="1"
                     /frame="0"
                     /source="AUGUSTUS"
                     /transcript_id="g8.t1"
                     /gene_id="g8"
     intron          28260..28311
                     /score="0.97"
                     /source="AUGUSTUS"
                     /transcript_id="g8.t1"
                     /gene_id="g8"
     Terminal        28312..29078
                     /score="0.72"
                     /frame="2"
                     /source="AUGUSTUS"
                     /transcript_id="g8.t1"
                     /gene_id="g8"
     Transcript      30186..33581
                     /score="0.62"
                     /source="AUGUSTUS"
                     /g7.t1
     CDS             join(30186..30202,30315..30500,30572..33581)
                     /source="AUGUSTUS"
                     /transcript_id="g7.t1"
                     /gene_id="g7"
                     /score="0.99"
                     /score="0.74"
                     /score="0.76"
                     /frame="[complement(24869..24871): 0,
                     complement(24872..27878): 1, complement(27950..28135): 1,
                     complement(28248..28264): 0]"
                     /label="RNA cytidine acetyltransferase"
     gene            30186..33581
                     /score="0.62"
                     /source="AUGUSTUS"
                     /g7
     Initial         30186..30202
                     /score="0.76"
                     /frame="0"
                     /source="AUGUSTUS"
                     /transcript_id="g7.t1"
                     /gene_id="g7"
     intron          30203..30314
                     /score="0.74"
                     /source="AUGUSTUS"
                     /transcript_id="g7.t1"
                     /gene_id="g7"
     Internal        30315..30500
                     /score="0.74"
                     /frame="1"
                     /source="AUGUSTUS"
                     /transcript_id="g7.t1"
                     /gene_id="g7"
     intron          30501..30571
                     /score="0.99"
                     /source="AUGUSTUS"
                     /transcript_id="g7.t1"
                     /gene_id="g7"
     Terminal        30572..33581
                     /score="0.99"
                     /frame="1"
                     /source="AUGUSTUS"
                     /transcript_id="g7.t1"
                     /gene_id="g7"
     Transcript      33950..34453
                     /score="0.99"
                     /source="AUGUSTUS"
                     /g6.t1
     CDS             33950..34453
                     /source="AUGUSTUS"
                     /transcript_id="g6.t1"
                     /gene_id="g6"
                     /score="0.99"
                     /frame="[complement(23997..23999): 0,
                     complement(24000..24500): 0]"
                     /label="Cell cycle control protein G10 family protein"
     gene            33950..34453
                     /score="0.99"
                     /source="AUGUSTUS"
                     /g6
     Single          33950..34453
                     /score="0.99"
                     /frame="0"
                     /source="AUGUSTUS"
                     /transcript_id="g6.t1"
                     /gene_id="g6"
     Transcript      35041..36430
                     /score="0.99"
                     /source="AUGUSTUS"
                     /g5.t1
     CDS             join(35041..35485,35550..36430)
                     /source="AUGUSTUS"
                     /transcript_id="g5.t1"
                     /gene_id="g5"
                     /score="1"
                     /score="0.99"
                     /frame="[complement(22020..22022): 0,
                     complement(22023..22900): 2, complement(22965..23409): 0]"
                     /label="Developmentally Regulated MAPK Interacting like
                     protein"
     gene            35041..36430
                     /score="0.99"
                     /source="AUGUSTUS"
                     /g5
     Initial         35041..35485
                     /score="0.99"
                     /frame="0"
                     /source="AUGUSTUS"
                     /transcript_id="g5.t1"
                     /gene_id="g5"
     intron          35486..35549
                     /score="0.99"
                     /source="AUGUSTUS"
                     /transcript_id="g5.t1"
                     /gene_id="g5"
     Terminal        35550..36430
                     /score="1"
                     /frame="2"
                     /source="AUGUSTUS"
                     /transcript_id="g5.t1"
                     /gene_id="g5"
     CDS             complement(40976..41119)
                     /label="A pheromone"
     gene            complement(40976..41119)
     Transcript      complement(43098..46904)
                     /score="0.21"
                     /source="AUGUSTUS"
                     /g4.t1
     Terminal        complement(43098..43502)
                     /score="0.84"
                     /frame="0"
                     /source="AUGUSTUS"
                     /transcript_id="g4.t1"
                     /gene_id="g4"
     intron          complement(43503..44163)
                     /score="0.51"
                     /source="AUGUSTUS"
                     /transcript_id="g4.t1"
                     /gene_id="g4"
     Internal        complement(44164..45136)
                     /score="0.85"
                     /frame="1"
                     /source="AUGUSTUS"
                     /transcript_id="g4.t1"
                     /gene_id="g4"
     intron          complement(45137..45857)
                     /score="0.91"
                     /source="AUGUSTUS"
                     /transcript_id="g4.t1"
                     /gene_id="g4"
     CDS             complement(join(45854..46243,46374..46923,47078..47302,47428..47571,47639..47652))
                     /label="Hypothetical 12"
     gene            complement(45854..47652)
                     /score="0.21"
                     /source="AUGUSTUS"
                     /g4
     Internal        complement(45858..46243)
                     /score="0.95"
                     /frame="0"
                     /source="AUGUSTUS"
                     /transcript_id="g4.t1"
                     /gene_id="g4"
     intron          complement(46244..46373)
                     /score="0.99"
                     /source="AUGUSTUS"
                     /transcript_id="g4.t1"
                     /gene_id="g4"
     Initial         complement(46374..46904)
                     /score="0.46"
                     /frame="0"
                     /source="AUGUSTUS"
                     /transcript_id="g4.t1"
                     /gene_id="g4"
     Transcript      complement(48383..49528)
                     /score="0.92"
                     /source="AUGUSTUS"
                     /g3.t1
     CDS             complement(join(48383..48637,48703..48960,49265..49528))
                     /score="1"
                     /score="0.92"
                     /source="AUGUSTUS"
                     /transcript_id="g3.t1"
                     /gene_id="g3"
                     /frame="[8922..9185: 0, 9490..9747: 0, 9813..10064: 0,
                     10065..10067: 0]"
                     /label="40S ribosomal protein S2"
     gene            complement(48383..49528)
                     /score="0.92"
                     /source="AUGUSTUS"
                     /g3
     Terminal        complement(48383..48637)
                     /score="1"
                     /frame="0"
                     /source="AUGUSTUS"
                     /transcript_id="g3.t1"
                     /gene_id="g3"
     intron          complement(48638..48702)
                     /score="1"
                     /source="AUGUSTUS"
                     /transcript_id="g3.t1"
                     /gene_id="g3"
     Internal        complement(48703..48960)
                     /score="0.92"
                     /frame="0"
                     /source="AUGUSTUS"
                     /transcript_id="g3.t1"
                     /gene_id="g3"
     intron          complement(48961..49264)
                     /score="0.92"
                     /source="AUGUSTUS"
                     /transcript_id="g3.t1"
                     /gene_id="g3"
     Initial         complement(49265..49528)
                     /score="1"
                     /frame="0"
                     /source="AUGUSTUS"
                     /transcript_id="g3.t1"
                     /gene_id="g3"
     Transcript      complement(50261..54577)
                     /score="0.28"
                     /source="AUGUSTUS"
                     /g2.t1
     CDS             complement(join(50261..50339,50423..51534,52025..54270,54329..54516,54564..54577))
                     /score="0.99"
                     /score="0.81"
                     /score="0.49"
                     /score="0.53"
                     /score="0.57"
                     /source="AUGUSTUS"
                     /transcript_id="g2.t1"
                     /gene_id="g2"
                     /frame="[3873..3886: 0, 3934..4121: 1, 4180..6425: 2,
                     6916..8027: 0, 8111..8186: 1, 8187..8189: 0]"
                     /label="Flap endonuclease 1"
     gene            complement(50261..54577)
                     /score="0.28"
                     /source="AUGUSTUS"
                     /g2
     Terminal        complement(50261..50339)
                     /score="0.57"
                     /frame="1"
                     /source="AUGUSTUS"
                     /transcript_id="g2.t1"
                     /gene_id="g2"
     intron          complement(50340..50422)
                     /score="0.56"
                     /source="AUGUSTUS"
                     /transcript_id="g2.t1"
                     /gene_id="g2"
     Internal        complement(50423..51534)
                     /score="0.53"
                     /frame="0"
                     /source="AUGUSTUS"
                     /transcript_id="g2.t1"
                     /gene_id="g2"
     intron          complement(51535..52024)
                     /score="0.48"
                     /source="AUGUSTUS"
                     /transcript_id="g2.t1"
                     /gene_id="g2"
     Internal        complement(52025..54270)
                     /score="0.49"
                     /frame="2"
                     /source="AUGUSTUS"
                     /transcript_id="g2.t1"
                     /gene_id="g2"
     intron          complement(54271..54328)
                     /score="1"
                     /source="AUGUSTUS"
                     /transcript_id="g2.t1"
                     /gene_id="g2"
     Internal        complement(54329..54516)
                     /score="0.81"
                     /frame="1"
                     /source="AUGUSTUS"
                     /transcript_id="g2.t1"
                     /gene_id="g2"
     intron          complement(54517..54563)
                     /score="0.81"
                     /source="AUGUSTUS"
                     /transcript_id="g2.t1"
                     /gene_id="g2"
     Initial         complement(54564..54577)
                     /score="0.99"
                     /frame="0"
                     /source="AUGUSTUS"
                     /transcript_id="g2.t1"
                     /gene_id="g2"
ORIGIN
        1 TCAAATGGAC ACGCAGCTAA AGCAAAACTC GCGGTAGCAC CGGAACCCAT TCTCGCCACA
       61 CCGCCGTAGC GTGCCTCCCG GCGTGCGTAC GGCGGCCGGA GTCGGACTAT GAGGCGCCAG
      121 CCGTGCGAGG CCCGACGCGC TGACATGCTT CCTGACTGTT CCTGTGCCCG TGCCCGTGCC
      181 CGTGCCCGTG GTTGTATTAC GGAGACGCTT GGCAGAGGGT GTTTCAGGCG TGGCGGCATC
      241 CATGAATGCA CGTTTGCGTG GGTTGCGATG ATAGGTGTGG GCATGGGCGG GACTGGACGC
      301 TACAGCTCGC GCTGGATATG CCAGGGCGCG CATGTGCATC GAGAGCTCAT CTTCGTCGGG
      361 GTCAAAGGCC ATAGAGGCTG TGGCGCGGCG GGACGTGGAG GACGGAGGGA GATTGGTGTA
      421 TTTGGGCTTG TGTGGGGTGA TGGGTAAGAG TGACTCTAGA ATATCCCCAT CTTCTGTATC
      481 GTCGTGGCGG CTGGTTTCCC GGGCTTTATA TAAAGAGGAC CTGTAATGTG GGCGAGATGG
      541 AGATGAGGGC ATTTCCAAGT GATTGTAATC AAGCATGGAT TCGGCACGTA TGAACCGCTG
      601 GCCATGGGCT TTTTTAGTGG AGGCACTGTC ACCAGTTTTT GTGCTGTACA TCTCTTCTTC
      661 TTCTGCTTCT GATTCCTCAG TAATAGGCGC AGGGGCAGTA GCTTTGCGGT ATGCTTTTGC
      721 CATGCGCTCC CGGCTTTGAG TGCGTGCGCT GGCCTTATCA GCGGGCGACG AAAAAGATGT
      781 TGGCTTCAAG CCAAAGTGAG GCCGACTCTG GCCTTTGCGA GTGTAGGTTC TAGTTGATGG
      841 TTTTACGCGC TTCCAGGGGA CTTCATCACC GAGAGCCATG GCTTCCGGCT TGAACCATTC
      901 TTCGACGTCT ATTTTTGAAG GCTCTGGAAC CTCTTCGTCT GACTCGTCGT CGACGATGTG
      961 CCTCTTGCGT TTTTTCGTTG AGAGCCTCAG CTCAGGCTCC GAGTCTTCAG AGTCGATATC
     1021 CATGATGTGA TGTTGAGCAA CATTGGCGCG TGCCCTTTGA GAAGGCGTCT GCAACAAATC
     1081 TTTTCTAGGG GAAATGGCTT GGGGGAGTTC CGACTGACGA GGTAAACCTG TTGACGAAAC
     1141 CGGAGTGCTC ACGGGTTTCT CCAAGACAGC AGTCTGACGC AAGCGTGCAT TTTTAGAGGG
     1201 TTTCTCGGGT ACCAGGGGGT TGACTTTAAG GGACTTCGGA GCTACTACAA ATCCATCTTC
     1261 ATCATCCGAG AAGCCGTAGG CACTATTGAT GGGTATTTGT GAAGACCCAG TAACGCGGGG
     1321 CTTTTGTAGC GATTTAGAGA AAGCTTTGGT TGACATGTTG CTAGCAGACT TGGGGGAATC
     1381 GCTATCAATT TTGGGAAGTG TGTGTTCTTG ATTTGTTGTT TGAGGATTAC TTTGTGGTGA
     1441 ATCACTGGCG CGAGGTGGTA ATTGTCTGTG GATAATTACA GTGCCATCAC TTTCGTCTCC
     1501 CGAATCTTCT TGCGTGAGGT CTACGTAACT AGTTTCGTTG TCGTAGTGGT CACTTCCGGT
     1561 CAAGCTATGG CCTTGATCGA CAGGTAAATT TTGATCGCTA TCGGACTCTT CCTGGTAGCT
     1621 GTCGCACACG CTAACCTCTT GCTGTTTGTA GTTGTAGTTG GGTGAGGCGA CACGATGAGA
     1681 CATAACAGTA TCGTCGTTTT CGTCTTCTGT CTCCGATTCA CTAGATTGTG GCTCGTCGTC
     1741 GGATGGCTGG TTGGAGGGAG GGTCTTGTAA TGAGGCTTGT TTTGTTTGGA ATGGTGTATG
     1801 CCGACTGTCT ATTGAGTCAT CTTCTTCTTC GCTGGATGAT TCGTATTCCT CATCGACAGA
     1861 TTCGCCGTTT TCAATAACGT GAGAATCTTC TTCGGGTTCA AGATTATCTG TTGGCGACAA
     1921 TAAAATTTGG TCGGTAGATG AAGGTGCCTC GGAATCGGGT ATTGTGGATT TTGGTACACT
     1981 CGAGGATGGT GCTTCCGAGT CTGGGATTGT ACGTCCCGAT GATATTGGTG TCCTGGAGTC
     2041 AGTTCGAACA AGATTGGCCA CCTGTGCTGT CCGAGCTGAA GGTTGAGGCT GGTGAGGTAT
     2101 GCGGTACGTG ATCGGAGAAG CAGAAGATTG GGGCGAAGGA GACCCAGCAA CAGACTCCTG
     2161 ATCCTGCTCG TCGGGTTGCT CGTCAGAAAC TTCAATGTAA AGACACTTTG CGGCAGAGGG
     2221 GGTTTTTGGC AATTCAACAA TCAGTTTACG GCTTCGTTGT CGTGATGGTG TTGTAGCTTG
     2281 AGAAATTGTA GTAGAGAGAG CGCGTCGCTT GGGAGAAATG GCCGTGGGAG TTGCGTCAGT
     2341 GGCCGTTGTG TTTATAGGCG TTTGGGTAGT TGTTGTATTT GATAATGTTG AGTTAACAGG
     2401 ATGTGAAGGT AGTGAAGAGT TTTCACGCGT GCCTTCTGTC TGAGGATTAG GCGCGGCGAG
     2461 TTTCGGAGGT GATCGGAGTT GGATGGCTGA TTTGGAGAGG ACGGGCTTTG GATTTGGAGT
     2521 CCGCCGACTC GGGTCGAAGG TATGAGTGCC GTGAGTGATG GAATCGGTAT CTAGCAATTC
     2581 GTCATCCTCG TCCCGTGTTC CCGTTGGTGT GGCAGCTGGC TTATATGCTA TCGTCTTGCG
     2641 TACACCCTTT GAAGGCCCGA TAAGCTTTCG GGGCGAGGAT CCCCAGTCAA GCTTTTCTGC
     2701 GGCGGATGGG GCCCAGATCG ATCTCTCGCC AGTGTGAACG GGAAGGATAT AGCGGCGATC
     2761 AGCGTCGGGC TGGAAGAGAT TGGCGGCGAA CGAGCTCTTG AACCCGGCGA TATTGATCTC
     2821 GGGAACCTTC CACATTGGAT CCTGGGGTGT GTCAGCGCCC CAGATTCCGT TCCCAGAGCC
     2881 AAAGGTCAGC GGAGCGGCGC TCAGGCGCGG CGGTTGACCA AGGCCCAATG CGGATAGCTT
     2941 TGGATTTTGA GGGTCTACCG GCACCAATGC CTGGTCCTTG GATCGTGGAA TCATAGCAGT
     3001 GTGTGTCTGG GTCATGGCTG TGCTTTTGAA TGGTTGGTGT GTGCCATTTA GTATTCCTCG
     3061 CTCGTCGACT TCGTCGTCGG TTTCGTCGTT GTCTGGGTAC AGTCGCCCGG TCTTCATGTG
     3121 CCTATTGCTG CCTTCCAGAG CAGCTTCCAA AGCATCCAAA TCATCTAGGC GGATGCCCTC
     3181 GTCCTCGTCG TCATCTTGCA GCATCATGAG CTCTGGCGGG TAATCATCCG GCAGGCCGTC
     3241 GACCAAACCA TCTCCCGTAT CGCGCTCGTG GCGCATGGCC GACAAGTGGC CATTGTCAAC
     3301 GACAATCTCG CCGGTACGCA GATCGATCTC GTCGCCAATG CCGGTGAAAT CTCGCTCGTA
     3361 CTTTTCAAAG ATGTGCTCAA AGGTAGACTT GAGGCGCATG GCTGCATGGT CGCGCGCCTT
     3421 GGCCAGCTTC ACGCCGGGGT CTCGGCGTTG CGAGACGACC TCGGGCTCAC ACATGAGTTC
     3481 ATCCTCCTCG TCGTCGGAGG CGGAGCCCAT ACCAGAAGAG CTGTGGAGGG GGTGCGGCCG
     3541 GGCCGCTATG AGATGTTGCA TGGCTCGTGG CGGTCGGGCG CAATAGCGAT GATGGTGATG
     3601 ATTGTCGTCG TCGTCGTCGT GGAGCAGGGC AAGGTCAACA GTGCCAGCAC ATCTGCAACA
     3661 GCGTTCCCAG CAGAGAAACG CTGGAACAAG GCGGATTCAA GAAAAAAGCG CAGTCTGGAC
     3721 ACTATCGAGG ATGCATGGCC CATCTCTGCG CAAGAAGAAG GCGCACTTGG CTAAGAAAGC
     3781 TATGCGGAGA AGTTAAGGAG CAAAGTGGAG ATGACGATGC CGACTGGTCG CAAAAACCTG
     3841 CAAGTCAATA AAGTTCTTAC AGGTTGCCCC TACGGTGCGG CGCATTCCAG GCCTGACTGG
     3901 CGCATCCAGC GCCCCAAAGT CTCGATTTTA CAGGCTAAGC AGCGCTGCCG ATTTACGCGT
     3961 CGGGGCCTGA AGAAAGCCCA AAAATGCAGC CCCTCTGTGG GGGTTTGGTA GTTCGTTGCT
     4021 AGGGAGTTGC CACAGTGAGA ACAGCAAGCA AGACGGCACT GTACTTCCAC CTGTCAACGC
     4081 AGGGCACGAG GGGCAAAGTA CAGTGTATGC ACTGTACGCA GGCGTCATTG GAGCTTATCT
     4141 CTGCCAGACA GGTGTTAAAG GGGAGTGTCT CTTTAGCAGG TCCCCCCCTG TTTTTCTCAT
     4201 TTTATAGTGG CCAAGAGTTG AAGATAGCCT ATCAGCAGTA GCATCCCCTC CCTCCTCTCC
     4261 CGTAACCCTA TTGCCGCACC AAGACGTCAT CAACAGCCTT GTCCTGTTGG TTCTCCTTCT
     4321 GAACCTCATC TTTCACGTTC ACTTCCCCCT CCATCAATGC TTCCGTCATA ACACCATGTT
     4381 CTGCCAAAAA TGCCGCGCTC CACTCGCTCT CGATCCATCA ATCGAGGATC TTAAATCTGC
     4441 TGCATACGAT CTCCTTGTTG GTATATACAG CGCCCAGCCT ACACCACACG TCCGCCCCGA
     4501 TGCGCCCGGA AACTGACTGC TACAGCAACA TCATCACAGG AAAAATCATC CACTAGTGCA
     4561 TTGTCGTCAC AGCCGAGCCA TCCACATGAT ACACAGCGCA GGGCTCTGCT GGAGTCGGCA
     4621 GCAGAAAACG CCACAGGGCC CGTCTTCCGG CGGCACGGCG GGCCCGAGAG CCACGACCAC
     4681 ACCCGAGATG CCGCCATGTC ATTCATCCAC CTGGCCGACC ATCACTACGC ACCGCCAGCT
     4741 TCAAAGTCTC CGTCAGGATC TCGACGCCGG TCAAACTCGC GCTTGATCCC ATCACGGCCA
     4801 GGCTCTAGCT ACCAGAGCCA AAACCGGACT ACCGACAACT CTCCTTCGGA AGTTTCTAAA
     4861 GTACATGACA TGGAGCGCGT GAATAAACTC TTCGAGATCC TGTCAGCGCG CTCGGATATT
     4921 GACCATCCAA TTTGCGTTGA GTGCACAGAA ATGTTGGTTG AAGAGCTGCA GAAGAAGTTG
     4981 GATACAGCCA CCAAGGAACG CGACGCATAT ATTACCTTTC TCAAGAGGGT GCAAGACGAG
     5041 GAGCCAACGG AAGCCGAGCT CAAGGCTCAG GCTGATGCTT TGGAAGCAGA AAAGGTGGCC
     5101 GAGGCTGCTA TAACAGCCGA TCTCCTCAAG CTGGAAAAGG AAAAGGCGCT ACTCGACGCA
     5161 GAGCTGCTCA AACTCGAGAA GGAATCACGG GAAATGGATG CACAAGAGGA GGCCTTTTGG
     5221 ATGGACCGAA ATGAGTTTGC CCACAAGCTG GGCGGCTTCC AGAACGAACG CGACAGCGTC
     5281 AACTCCATGT TTGACCACGA CTCACGGCTA CTGGAAAAGC TGCAGCGGAG CAATGTGTAT
     5341 AATGACACGT TCTGCATCAG CCATGACGGT ACCTTTGCGA CCATAAATGG CCTACGTCTG
     5401 GGGCGTCTAT CAAACAAGCC TGTCGACTGG TCAGAGATCA ACGCCGCCTG GGGCCACGCG
     5461 CTCCTGCTGC TTGACACTGT GGCACGCCAG CTGCACTATC GATTTATCGG GTACGAGTTG
     5521 CAGCCCATGG GCAACACATC GCGCATCATC AAGCTGGACA TGATGCCGGC CTCGAGTTCA
     5581 CGCTATGGCA CAAACTCTCG CGTTGGCGGC GGGAGCCGTC GAAGCATTGG CCCTGCGGCG
     5641 AGCATCGGGC CCGGTGCCGT TTCAGGTACT GGCGCAGAGC TGGAGGCCTC CTCGCACGTC
     5701 CGGGCCCAGC CCACAGCACC GGTCAAGCAC ACCACGCTCG AGCTGTTCTC GTCGGGAGAT
     5761 ATGCCTTTAG GCCTGACATT TATGCACCGC AAATTCGACA CGGCCATGGT CGCCTTCCTC
     5821 GAGCTGGTGC GCCAGCTTGG CGATTTTGTG CAGCGCGAGA GCGAGCTGCT TGAGCGACCG
     5881 CTGGAGCTGC CGTACAAGAT TGAGGGCGAC TATATTGGGA ACATTAGCAT CAAGCTGGGC
     5941 ATTGCACATG ACGATGCGTG GACGAATGCG TGCAAGTACA CGTTGACTTG TTGCAAGTTT
     6001 TTGCTGGCGC ATGCGAGCAA CGTGCAGTCG GCGGGCATCC GAAGCGCAAG ACAGCAGGCT
     6061 TAGGGAACTA GAAGGGCAAG ACTATAGACG ACACATAATA GAGGCAATAG AGACCCCCAG
     6121 GCCTAGACTC AAGACGACAG CAGTAGTACC TGGACTGATT TTTCACTCGG GAGTAATAAG
     6181 CACTTTGTGT TTATACCAAA ATACAGTTCC GTATTGGGGG AATGAAAACT GATAATACCC
     6241 AGAGGATGAT GCCAGAGGCC GAAATTGACC TGGTGGTCCA GAGTGGAGAA GGATGGAGAG
     6301 TCGCACTGCA GGGGTCCAAG TCAAAGTTGG AGAAGCTCTT TAAGATGTTG GAGAAGGCGT
     6361 TCTAGATGTG GTGTCGAGGG CACCAGGAGT TGGAGAAGAT GCTTTTAGGG TCTGAGATAA
     6421 CGACGACGAG GTCTTTGTGA TATTCACGCC GTGTAACACC AGGAGACGCC GGGCCATAGC
     6481 ATTTACGAAG AGGTTACGAA GAGTTTGTGC AAAGCTCCCA CATTATTCTT GTTGCTACCC
     6541 ACTCCATCTC ACTGCAGGCT AGCAAGGCGG TTCTCCAACC CGCCGTATTA TGTGCGACGT
     6601 CCCGCCCAGA GCATCGGACT GCCGCCGTGG CTGCGCGCTT TGCTGCCATC GCTCTCTCTC
     6661 TCAGTATCCA CCATGCCGTC AGCTCCATCA GCTGCCCCGC GTGCTTCTGA CACTATGCAG
     6721 AGGCCGATGG GGTGCATGAC TGGCGCGCCT GGGGCTTCCG GCCAGGCCGA GGGGCACGTC
     6781 AAACCCAGTA TACGTGCGGG CGAGGAGCCA CTGGCGCTGG CGCTGGTTGG ACTGTTTCTG
     6841 GCGCTATACA CAGTTTCTGT GCTGGTTGGC TTGAGATACT ACAGCCAGAC AGAGCCTCGA
     6901 TACAGCCAGA GAATGGCTTT CAAAGTGCTG CTGGTGGCGG TGCCCTATGT GCTATGCGTG
     6961 ACCTTGGTTT ATGCGTCAGT TTCATGGTCA CAGCAAATCG ACATGGCATC TTCTTTCATA
     7021 TCGTCGTTGA TTACTATCAT CACGTCTCCT TCTTCTTCTA CACCCACAAG CGCCTCTGCC
     7081 GAATCTCCCT GGTACGCCGT TCCCAACGTC CTCGATGTGA ACGCCGAGGA CTGCCAAAAG
     7141 GAATGTCCAG GCTATGCCAT ATCCAACGTT GTTGAGTCTG ATTCTGGGCT CACTGGTGAT
     7201 CTCAACCTTG CCGGTCAGCC GTGCAACATC TACGGCACCG ACATTCTGAA TCTGTCGCTT
     7261 ATCGTTGAAT ACCAAGAGGC CGATCGGCTA CACGTTGAGA TTCGCCCGCG CTTCATTGGC
     7321 CCTAAGAATG CTACCTGGCT CGTACTTCCT GAGAAGATAG TTCCCAAGCC CGCCCGAGGC
     7381 AATGGCTGCA AGCAGTCCAG CGACCTCGAG TTTGTATATC AGGCAGAACC CACCTTTAGC
     7441 TATGGCATCA TCCACCGTGC CACCAACGCC ACGCTCTTTT CGACAACCGG CAGCAAGCTG
     7501 GTTTACGCGG ACCAGTTCTT TGAGTTCGTC ACGCAGATGC CGCCTAGCTA CAATCTCTAT
     7561 GGGCTCGGCG AAAGCATCGG TGACTTCCAC CTCGGCACCA ACCGGACCCG CACGCTCTGG
     7621 GCCGCCGATG TGGCTGACCA GGTTGACCGC AATCTGTACG GCTCGCATCC CATTTACCTT
     7681 GAGACACGCT ACTACGAGGC CGGGTCGGCA ACGCCGCTCA ATCTTGGCGC TGACCAGCTC
     7741 GATCCGGCTA AGCAGTACTC GTCGCATACG CACGGCGTTT TCCTCCGCAA TGCTCACGGC
     7801 CAGGATGTGC TGCTGCGGGA CTCGCAGGTC ACGTGGCGGG CGCTGGGCGG GTCTATCGAC
     7861 CTGTACTTTT ATGCCGGTCC GACTGCGGCC AATGTCATGG CTGCGTACCA GAGGAGTGCT
     7921 GTCGGGTTGC CAGCCATGCA GCAGTATTGG ACCTTTGGCT ACCACCAGTC GCGCTGGGGG
     7981 TACAAAAAGT GGGAGGACCT TCAGGAGGTT GCCCAACGCA TGCAGGATGC TGGCATCTGG
     8041 ATGGAGACCA TCTGGTCGGA TATTGACTAC ATGGACCGCT ATCGCGATTT TACCACAGCG
     8101 CCGACCGGCT TTCCACTGGA CCAGTTTTCC AGGTTTCTCA ACAGCTTACA CGCACGCGGC
     8161 CAGCACTATG TGCCCATCAT TGATGCCGCC ATCTTCCGCC CGAACCATGG TGAAGAGGCC
     8221 AGTTACCCTC CATACCAGCG CGGTATCGCC AAGAACGCCT TCATAATGGC TGACGCCAAT
     8281 GGCTCCGAGT ATGTTGGCCG CGTGTGGCCA GGCTACACCG TCTTCCCAGA TTTTGTTGGG
     8341 CCCAGCCTTG GCGGTGACGC GCAAACCGAC GAGTGGTGGA CAGATGAGAT CAAACGGTTG
     8401 CATTCTGGCG TCAAGTTTGA CGGACTGTGG ATCGATATGA ACGAGGTTTC CTCTTTTTGC
     8461 GAAGGCAACT GTGGCGCCGG CGCCCTCAAC GGCGTAGCTG ATTCAGAGAA TCTTGGTGAA
     8521 AACGCGCAGA GTGATCAACT AGACGAGCTT AAGGCCCGAG TCCAATCGAT GTCCGGCCTA
     8581 GTTGAGCAAG ATGCTGCAAC ATTCCTGCCA GCCGATATTA ACCCAGACTG GCGCCATTCA
     8641 GTTCCCGTTG CGGGCCATCG CAACCTTGAC AACCCACCAT ACGCCATCAA CCACATCTTT
     8701 GGCCACATGG CCAAAAAGAC AGTGGCACCC AGTGCACACC ACCACGTGCC AAACGGAGCG
     8761 GTGCAGTACG ACTTCCACAA TCTCTTTGGC CACCAGATGC TTGCGGCCAC GCGGGCAGCC
     8821 CTGCTGGCAT TGGACCCGGA AAAGCGGCCG TTCATCATCG GCCGGTCGAC GTTTGCTGGC
     8881 AGCGGTGCGC TGGCAGGCCA CTGGGGCGGC GACAACTTTT CGCTGTGGGA GTATCTGCGA
     8941 CTGAGCATAT CGCAGGGCCT TAGTTTCAGC ATCTTTGGCG TGCCCATGTT TGGAACCGAC
     9001 GCCTGTGGCT TCCTGCTCAA CAGCAACGAA GAGCTATGCG CGCGCTGGAT GCAGCTCAAC
     9061 GCCTTCCTGC CCTTCTTCCG TAACCACAAC ACCCACGACG CTGTGGCCCA AGAGCCGTAC
     9121 CGCTGGCCCT CGGTCGCCGC TGCTACACGC ACCGCTTTAC GTGCTCGATA TGCCCTACTG
     9181 TCTTACCTCT ACACGCTTTT CTGGACTGCC CACACGCGCG GCGACACCGT GCTACGCGCG
     9241 CTGGCCTGGG AGTTCCCTAA TGAGCCGTGG CTTGCTACTG TCGACTACCA GTTCCTCCTG
     9301 GGCAGCAGTC TGATGGTAGC TCCGGTGTTG GATGCCGGCG CCACCAGCGT GCGCGCCATG
     9361 CTTCCAAATG CTGTGTGGTA CGACTGGTGG ACCCTAAAGC GGACTCCTCC AAGTGAGCAG
     9421 GGCGTACCAA CGGTCTTTGA CGCACCGCTT GGTCATATCC CGCTGTTCGT GCGCGGTGGC
     9481 TCCATGCTGC CGCTGCATGC CCGGCCGGCC AACACAACGG CTGGCTGCCG CCGCAGCCCG
     9541 TGGGCGCTGC TGGTGGCACT GGACGATGCA GGCCATGCAA CGGGCGAGTT ATACTTGGAT
     9601 GACGGTGAGA GTGAGGTGCC AGCGGCCACG CGCGTGGTCG AGCTTACGGC TGCACAGGGG
     9661 ACGCTGGAAG CGCGGGCTAG CGGCAATTAC GAGGATGTGC AGCCGTTGGC TCGCGTGACG
     9721 GTGCTGGGCG CTGGGAGTGT GAGGCGCATG CAATTTAACG GGGCGGTGTT GGAGCGGGAG
     9781 ATGTGGAAGT GGGATGCAAA GCGGGATGTG CTCGAGGTTG ATTTGGAGAG TGCTACACAA
     9841 GAGGGTGCAT GGACTAGAAA CTGGACGCTG GTGGTTGTGT AAAGGCTGGT ATGAGTTGAG
     9901 ATAGGCTTGA GTTGACGTTT TCTATATTAA GCGTTGATGA CTGTCATAAA CCCTTTGATA
     9961 TGCAATGGAC CAGGTCATCT CGTGCCATGT ATGCAGCCCA ACTTTCCCGA GGAGCCGGGT
    10021 GATGCAGGGG TGTGAGAACA ATGATGGGAC CGGTGTCAAA TGGACCCATT CAATCCATTC
    10081 AAATGCTCGA TCGATTCGGA CTACAATAGC CGAGCACACT AAAAAGACCA GTCGAGGCAT
    10141 CCATCCGCAC TTTCTCTTTC TTTGAGCCTC CAACACTGTT GTTCCAATCG CAGGATGGAA
    10201 CAATGCTAAG CTGATTCATT TGAGAGAGCG TAGCGAGAGG ATAAACACTC GAATGGGTTT
    10261 GTATTACACG CATGAATCCA CAAGATGGCC ATTCAGCATC GTGGAACAGC TGTATTGAGT
    10321 CTGGCTACAA CAAGGGGAAT GAATGCATCT TCATGATATG ACAGTGAGGA AATGCAGACT
    10381 GCCACTATGC GTTGGTCACG AACTAGAAGA TACCCGTGGA AATCTCAACT TCATAAATAG
    10441 CCGCCCTTTC CACCGCTTCT CAGTTACTAT CCTCCTCCTC TTCCCCATCC CACACTCATC
    10501 TCTTACAACT TTCTCTTGTT TCTTCAAACA CAACCCAGCC CAATCCTTCA AAATGGCCGC
    10561 CATCAAGACC CCCACCGCCT CCAAGTCCGC CAACAAGGCC GGCACCTTTG CCGGCTGCTC
    10621 CGTCCAGCGT TCCGGCACTT TTGCTGGTTG CTCCGTTCAG CGCTCCGGCA CCTTTGCTGG
    10681 TTGCAGCGTG ATGTAAATCG CCAGTGTGTG ATCCTTGATG GGCCCTCGGC ACTGAGAGAA
    10741 GTGCGGGTGG GCTTTGTCTC GTAGTGAGTC TACCTCTGTC TTCTCGATTC ATTCTGTCTT
    10801 GTGCTAACAG TTGTGGTGTT CCAGTTAAAC CGGAATAGCA CGCACCAGGC CCTTTCCTAG
    10861 TTTCGTTTCT CTTCATTCAT GTTTTCTTGT TTTTTCCTGA TACCTCTGGC GCCTGTTTGG
    10921 TCTCTTGGAT CTTGGTGTTG GCGATTGGCC ATGCTATATC GTCTCCGTCC TCTTCTCTTC
    10981 CCCCTCTCCG ACCTTGAGAT CAACCTGGAT GTCTTTTTTC TCTACAACTG GGCGCTATGG
    11041 ATTTCACTTT TTCTCTTACT ATACGCCATT CAGAGTCTGT AAGTAGTTCT ATTGCGGAGC
    11101 ATGGCTTACT AGCTCTGGAG GTACTTGTAG TTTACTCATA GTGAGGACCT GCCGGATGGA
    11161 TAGCCGATAT CCATGACAAT TCAAGATGCT ATTTGCCTTT GAACCTTAAG CCTTAGTGTT
    11221 GGCCACAGTG ATGACCATAG CTTAATTGAT TAACTGATTG ATTCTTTATT TGACTTGACT
    11281 TGACTTGACT TGACTTTATT TAACGTGACT AAGCTACATG AAAAGCATTA CACGGATTGA
    11341 TTCTTTACTA ACCTGTCTAC TTGCAAGGGA TTCTCGGCAT ACAAAAAATG AACCAACATG
    11401 AAGGACTGGC AGCAGTCCTC GGTGTCGTGG ATTCTTGTGT AACCATGAAA TCAAGGTGAT
    11461 AAAAAAACAA AAACATACAA CACCGAGGAT TCGCATGTGG TCACCCACCA TACTACTGGT
    11521 TCGGCGCTCT GCGGCTTGAC TAAGGGGGAG CAGACGGGAC CCCGTATTTT CCGCAGGCTA
    11581 TGGTCGTATG TGGAAGAATA GGGTCTGAGA AGGGTTTATG AGGGAAACGT GCTATCGGCG
    11641 GCGGAAAAAG CAACTACACT GAGAAAGAAA ACCTAAAAAG AACATACAAC ACTGGGGATT
    11701 CCCACGTGGT CACCCACCGT AGTACTAGTC CAGCGCTTTG TAGGTTAACT AAGGGAGAGC
    11761 GGACGGGATC CCGTGCTTTC TACAAGCTAT GGTCGTATGT GTTGGAAGAC CGCGATACTT
    11821 TGGCTTATAG GCAAGAGTCC TGCTCGGCTA AGACTCGGTG CGGGCGTCAA AGACTGTCAA
    11881 GTCAAGTCAT TCAGACGTTC TGGCTCCTAG ATTGCCAACA TCGACCTTGC TGCCCCAGAA
    11941 CCTGAGAACC TGATGTGTCG GCATGTCGAA ACCACTCGTT GGGCTTGCCA AAGGCCTGAC
    12001 ACGGTGGTCA TTTCCGCTGG GTTCTGCCCC TGTGCTCCAG GGACAAAAGG TAATTGGAAT
    12061 ATGGAGTTCT CGGAGGGCTA GAGATGCTGG ATGGACAGTG CAAGGAAGCT ACTAGGACTC
    12121 TAGTCTAATA CAAGTGCCAA GACTAAATCA ATTGCGTCTT TGAAGAAACA TGAGTGTGTG
    12181 TTGGTTGAGT TGCGGTTGTG CTTTTTTTAG GGTTAACGCC TGGGCTAATT GCAAAGTTTT
    12241 GGCGTTACAC AGGGTGGGCC AGACTGCACA AGCCCGCAAT ATCAAAATTT TCACGGGCCA
    12301 TGACCCGCGA GCTCCGAGTT TCTGGCGAAA GACGCTGGCG GCTTACTCGA GCGCTTGATT
    12361 GCTGTTTTCA GACTTATTTT TCAGTCGCTT GGTCCCGGAC GCGCTGTCCG GCTACAGTCG
    12421 CCGTGCTCGG CAAGAAAAAA CAAGAAAAAT TAAAAAAGAA ACTCCGGCGA GAAGCCGGGC
    12481 TCCTGCCGGA GTGCTCAGGG TGTTGATCAC GATGGGATTC GAACCCACAA TCTCTTGATT
    12541 CGTAGTCAAG CGCCTTGCCA TTGGGCCACG CGACCGTGTT CCGGTTGTTG TAAGCAAAAT
    12601 CGGCTATTCG GGGCTAAGGC CGCGGTCCGG AAGTCCGGGC CGGATGCCGG GTGTTCAGGG
    12661 GTCGGGGGTC GGGGGCGGTA AGGTGTCTCG GATACACGGA AACTGTGTCT CGTGTCGAGC
    12721 GGAGGAGATT GGATTTCTGT CTGGAGGCTG ATCTGACGTA GTGGGGGTTA GTGATTTTGG
    12781 TAGACGTTGC ATATAGTTGG ATCAAGCCGG ACCGGACCGG AGGCCAGGCC CGAAACATAC
    12841 GTCGAGAACG CTGGTGGATC GGTTACATCT TTTTTGGGCT ACAAATATGA GACAGCCTAC
    12901 TTGGCTTTTC ACACCATCAC CTAGCAGATT ATTTCAAATA GTAGTATCGC ACGGCTCATT
    12961 TATGTGGCTA CCGGTCGAAG ACGCACGGCA GTTTCTACAA CTTCTATGGC GTTTCTATCT
    13021 CAAGCCTTAG GCTCATAGGA ACACTGTGCC CAGTGCTATC TAGTGATTTG CTTGTGGCAT
    13081 TTCACTATGC TCTATTAGGT GGCTCGGGGT TGCGATAACT AACGAGTGGA CGTTGGATCG
    13141 ATAGAGTTTC AGTGTTCGGC AGGATATGGG CCTCGACCTC CGGCCCGACC CGGCTTGATC
    13201 CAACTATATG CAACGTCTAC CAAAATCACT AACCCCCACT ACGCCAGATC AGCCTCCAGA
    13261 CAGAAATCCA ATCTCCTCCG CTCGACACGA GACACAGTTT CCGTGTATCC GAGACACCTT
    13321 ACCGCCCCCG ACCCCGACCC CTGAACACCC GGCATCCGGC CCGGACTTCC GGACCGCGGC
    13381 CTTAGCCCCG AATAGCCGAT TTTGCTTACA ACAACCGGAA CACGGTCGCG TGGCCCAATG
    13441 GCAAGGCGCT TGACTACGAA TCAAGAGATT GTGGGTTCGA ATCCCATCGT GATCAACACC
    13501 CTGAGCACTC CGGCAGGAGC CCGGCTTCTC GCCGGAGTTT CTTTTTTAAT TTTTCTTGTT
    13561 TTTTCTTGCC GAGCACGGCG ACTGTAGCCG GACAGCGCGT CCGGGACCAA GCGACTGAAA
    13621 AATAAGTCTG AAAACAGCAA TCAAGCGCTC GAGTAAGCCG CCAGCGTCTT TCGCCAGAAA
    13681 CTCGGAGCTC GCGGGTCATG GCCCGTGAAA GTTTTGACAC TGCGGGCTTG TGCAACGTTT
    13741 CACTCTTTGT GTAACCAACA TACGCAACTT CAGGACACAC ACCGAGCGCC GGCAACCCTC
    13801 GCGAAGAGCC AGGCAATAAA CACTTTCATC TCAGCGGAGA AACTGTTGCG TGTAATCTTG
    13861 TCAACAGTGT TGCCTTGGCT GCTTTCAACA AAATCCTGGA AGTATGTTCC CTCGGATGAT
    13921 ATCAAGTAGC CTTCAGAGGG TGGCTTCAAG TTTGGACCAG TCGTTTCTTA GGACTCAGAA
    13981 GTCGTGGATG CGGTGATGGT AGGCAAGCAG AACTATCAAG ATTGGCTGTA TCAATGAGGA
    14041 CGAAAAGCGG CTATACGAAG CGCTAGACGT GAGGCCTGTA CATGAAATCA CCAAAGAAAG
    14101 GACCGCCTAT CTAGATATCA TCCGTAGAGT CATCCATCAC ATTTCCCGGC AAACAACCTA
    14161 TAAGAGACGG CGCCCATTTC CATAAAAGAG GCTCTCCCGG CCTGAACACC AATGTCTCAA
    14221 CCATTTCTCA CACATCCTCT CATTGTTCTT TCTTCTCACT CTCTTGATCT CTCACAAATT
    14281 GTCCCATTGA CAACAACCCG CCCACGGCGC TCCACCCACG ACTCCCTCTT TTCTTCCTAG
    14341 CCTATCACCA GTCCAACAAC TGGAGACAGA CCCTTCGTCC TCTTCAGCCC ATCACCTACA
    14401 TCGACAACAG ATGCAATGAA GTCTGCCAAG GTCTTTTTGT GGTGGAGTAC AAACCTCCAC
    14461 AAAAGATGCC TCCGCATCCT CCCGCGTCTT CCAGCCCAGT CTCCAAAGAA TATTAAGCTG
    14521 TGCCAGGGCT TAGAGTGGTT GGCAAAAAAA CAACCTTTGG GCAGTTCAAA GATTATCGCG
    14581 TTTTGTGGCC TTGGTCCAAA CTTTTGAACG AGCCCCTGGG CTTCATGGGC GCTTTTCATC
    14641 TGGATATACC TCGGATGAAA TCTCATGTGC CTGTTATTCA CGGCTAATTC AAAAACATGG
    14701 GACACTGTGG GTATCTCACG CTTGGATATT TGATAACCAA TATGTCATCT CTCGTTTGGC
    14761 TTGGACTGGA TCCTGCAAAG TACGAACACA CTTGTGCAAA TATCAAAATG CCTGCTGCTT
    14821 AAAGGAGTAT TCGGGAGAAT CAATCAGTGT AGCTTTGAGC AAGTGTTTCT CAAGATGCCC
    14881 GCTAGCTCCA GTGTGCTGCC CTCCTACATC GAAGCACCAA CAGACCAGCA TCTAGTGCTG
    14941 GATCCACGTC ACACTCTACC CCGCAAACGA GCAAACCAGT TTCTACCGCC ATCTCCAACG
    15001 CTCACGGCGT CTCAATCTAC TCTACATCCC GTCCCAAGAA ACCAGCCCAG AGCCAGCCCG
    15061 AGTTGGGAAA CCCTCGTGTC AATCTACCCA AAGCACCAGA TCGAGCAACA AAAACTGCAT
    15121 CCGTGTTTAT ATGGCCCGGC CCCGGTCCCT CTCGTGAACC TGGTCCACTA CTACTCCCGG
    15181 AACTCAGACG TCGTGCCGCC GCAAGCTTCT CTAGATCGCC ACGGCTCTGG GCTGAGGCGC
    15241 TGGATGGACC TGGCCAATTG GGTATATTAT CACGTTGACG ACGAGGACTA GCTTGACGTA
    15301 ATTTCACGAG CACACAGGTC TCGGGCAGTA AAGATACTTG ATTGCATCCA CCCAAGGTCC
    15361 TCTCTTCAGG CCACGACGAC CAAGTGTTCT ACCACTCAAA GGCCCTACGT TGGCCACCAC
    15421 AGCTTTCTCC ATGACGTTGG CCTACTGATG CCGTCGAGAA ATAATATACA TCCCGGATCC
    15481 CCTCTACCAC AAGTGCTGGT GATCCATCTC GGAAAATCAC GCCCCCGAGT TGGCGTAGAC
    15541 AGACAAGTAA GCTACCAGTA TCTCCTGAAT TTCCCCAGAC AAGAAGCCAG GCCTACAAAT
    15601 ATGGATACAG CAACGACACA CACCCGCAGA CAAGATACAC ACAGACAAGT AGAGATAGAT
    15661 ACACATGGAC AGAGAGACAC AAAATAACAG CTATTAAACC CTCTTTGTTC CCCTAACCTA
    15721 CGCTTCCCCC CCCCCCTTCA CTAACAAAGA TGTCATCAAG AAATGGAGAA GAAGACAGCA
    15781 AGACGAGGAG AAGAAAGGGA GCAGAAAAAT AGGAGGAAGG AGAAAGATAC ACAGAGAAAA
    15841 GAAGAGGTAG CCATGACAAA GGAAATCAGA GAAAGAGAAG AAAACAAAGA AAATGACAGG
    15901 CAAGGAAAAT GACATATGAG AGTTGCGGGG AGGGATAAAA GAAAAAGTAC AAAGAAAAGA
    15961 AATTGGGGTG GAGGGTATGG TTGTTTGTTG AAGTACTGCG GCCGCCCCAA GAAAAGAAGA
    16021 AAGGAAGAAG GAAATAAAAA AAAAGAGAAT AGACCGCGTA AGAGAGGGTC TAGAGGCAGA
    16081 CAGGCAAAGA AGGGGCCGGC CAGCGGTGCA GAGAGCGCAT ACGAATCGAT TCCGTGTGCA
    16141 GCGGCGGCGG CGTGGGGGCC CATCGCCGGT GCTCTACCGG CGAGAGCGAG GCAAGGCTTG
    16201 CAGAGTAGCA GCAGGAGGCC GGGCGAGCGA GGAGGCCGGG CGAGCGAGGA GGCCGGGCGA
    16261 GCGAGGAGAC CAAGCGAGAA ATAAACAATG AAAGACGAAA AGAAATCAGA GGATTACGAC
    16321 GACCCACTCC AACATTCCAG CCACGGCACG CAGACCGTCT GGAGCGAGGG CGAGAGCATA
    16381 GCATAGACCC AAAATGGGAC AGGAGACCCA GGGCAGTCGA TCCTCCCGTC CGGCCAGATC
    16441 AGACACGATG GACGGACGAA TGGCACGTCG TCGGAATGGA TACACGTCCG CGACACGTCG
    16501 GAACGCGGGC TGTCGTCCCT TTTTTCTTTT GGGGTGGGGG GGAGGAGAGA GCAAGTTTCG
    16561 CAGTGCTCAT GTACAGGACC AAGCGAGGCG GCAATAAGCG TGCCGGCCAA GAGGGAGACA
    16621 GGCAAGACAA CAATAGGGAG AGAGGGAGGA GAGAGAACAT TTAGGAGATG GACGAGGAAG
    16681 ATATCAAGCG AATCATCGTC GACCTGAATG TTCTCTCGCC CGTAGATTCC TCCAGTCTCT
    16741 TTTTTAGATA GTTTTTTTGA TGTGTTTTTT TGCATGTTTT TTTGGGTCTT CTTACTCTGT
    16801 ACAGCCAATA CCAGAAAAGA ACAAGGACAG ACAGGAAGAA AGAAAAAACA AGACGAAGAG
    16861 AGTAAATGAG CCAACAAGAT ACAACAAGGA CCGAAGAATC AAGCGCAGAC GCATCAAGCA
    16921 AGGTGACCGA GAGTATCGAG CAATCAAAGA CAAAATAGAA CAAGGGAACA ATGGAGAACA
    16981 AGGGCAGCAC GTAGGGAGAA GAAAAAAAAC ACGACTTCAG CGGCTCGGAT ACCGAGACAC
    17041 TTACTACCGC GCTCTCAGTC GACCACGGGG CGCAAGGAAA AAAAGAGAAC AAAAAAGGGA
    17101 CATTGCTTGG GAATGCAGGA CGGGAGGAGA AAGAGACAAG ACAAGAAGAC CTGGCGACCA
    17161 CAAGGGGCAG GATGGAATCA AGTGGGATTA GATAGGGAAG AAAAGTGTAC GTAGAGAGAG
    17221 GTATTATTCA GATAGCATAC TAGCACGTGA GATGATCTAC GCCTCGCAGA CAACCGTCGA
    17281 AACACCCATG GAAGGGGCCG AGGCTGTGGC TGGGTTGCAG ACACGGAAAC AGACAAAGGG
    17341 CCGGGGCAGC GGGGCTCGGG CAGTGTCGGC AGCGCACAAG TCAGCCACGA GAGCAAAGAC
    17401 TTGCGCTTCG TCGGCATGGG AGCCGTTGCA ACGCCGTCGC TGCCGCCGCC GCCGCCGCCA
    17461 CCCATTTCCC CCCTCCTGCC TTACGGCGCC ATCATGTAGT CCATCTCCGT CTGGTATCTA
    17521 GAGTAATGCT CCGCCGGTAC TGTTTGCTGG TGTGTTGCGA GGTGGTGGCT TTGTGTCGGT
    17581 GCGACATTAT TGCGTGTCGG CGTGACAGGC GACCGGACTG CATACACCTG GTCTTTCGGT
    17641 TGCATCCCCA TGGCAAATGA CCCCCCATCT GGTGTGATGG GAGGTGTCGG GTAGCCCTCA
    17701 AAGTTCCTCA TGCCCGGCTT GACGTGTGGA GTGGCGCAGA CGGTCTGGTC GTCGGCCATT
    17761 TCGCAGTTTA CCGAGGTCGC AGCCTGCACA TTGATCTGAG CCTGGGACGC AGCCTGAGCA
    17821 GCCTGAGCAG CAGCAGCGGC AGCAGCATTG CGGCGGGAGA TCTCAGCCTG GCGGCGCATG
    17881 AAGTCGGCAA GAGTCTTGGA CACACGCGAG TAGGCCGAGT TGCTATACTT TTTGCTGAGG
    17941 ACGACAGACG GCTGGGCCAG GTGGCGGAAC AGCGTCATGT ATGTGTCGTT CTCGGTCTGA
    18001 CCCCATTCAC CGTCGCTGAC CTCGTTGCGG CCCAGAATGG CTCGCGCCAG AGCGAGAGAG
    18061 GCCCGAGCCA AGACTGAAGG CTTGGTGGAC ACAAAATCGC GGTGGTAGAG AGCAACCTCG
    18121 CACAGGTAAG CAGTCATGTG CTCGACCTCC TTGTCGTCAC GCTCCTCGGT GACCATGATC
    18181 TGGGTGAAGA AATCGACAGT CGGGTGGCCA ATGGTCCACT CCAGGGTGTT GAGCACGTGC
    18241 ATCTCCATCT GTGTAAACAT TCCCGAGTCG TAGAGACCAC AGCACATACG GTTGAGTTCA
    18301 GAGATCTGCG GCACACGCTC CTTCTTGTCG GTGTACTTGG CGGCAATAAG AAGAGACGCA
    18361 CACGCTACGA GCTGGTAGTG GTTTTTGTAC ACGATGCGTT TGGAGCAGTA ACGGTCGAGG
    18421 AGGTTGATAG TCAGGAACAG GGTCTCGGGC AACAGGCGGA AAGCGTTGTG GGCCTCGATG
    18481 ATGAAGTCCA TCAGAAATGG GCGCATGAAC CACTGGATCT CGCGCTGCAT GTCGATCAGG
    18541 TTGACGTCAG GCAGTGTCTC CTCCTACAAG GTCAAAAGGT TAGCTGACAT TATTACGACA
    18601 GTACTCACAG GCCATTGCGT TGACCTACCT CCATGTGGCG AAGATGGCGC ATGATATCCT
    18661 CCATGTACTC GTCGCAGGCC AGGCGAGAAA GCTCATTGGC GACCTGTTCT TGGCGGTCCC
    18721 AAGCTACTCT CTTGGCGGTT CTGCGGATGT CGTCCCAGGA GTGGGTAGCA TGGTCGTCCG
    18781 TCTCGTAAAA CATCTCCTCG TCGGGCTGAT AACCGTGGTA CGCCATGTTG CAGGAAAAAA
    18841 AAAGGAGAGA AACTATTAAT TTTTGATCGG TGACTAAGAG ACGGTGACAA GTCTAGTGGT
    18901 CGGATCCGGA AATGAAGGTT ACAATCGATT TTTTTTCCTC GTTGTTCTCC TAAAATGGTC
    18961 GGTTGCCGTC AGAGACAAGC ATGCAACAGG CGAATCTAAG GTGTATCGTG CAACGACGAC
    19021 TGAGAACAAA GGAGATGGCG AGAATGGGAC AAGTTCGAAC TTTTGAGATG CCTTTGGGGC
    19081 AGGGGTATAA GAAGCAAGAC GAGAAAAGAA TGATAAAAAA CAACGAGCAA AGACAGAAAT
    19141 GAGGAAAGAA ATGCGTAGAA AATATGTCGG CTCGAGTATT CGCGCGTGGT AGAATGTCGA
    19201 GGAGGCTTCT TCAAGGGAGC AAAGATGAGG TGAAGCACAC GGCTGTGGTC GTTGGCGCGT
    19261 GCAAAATATG AAGGCGAGTG TTTTAATGAG TGTAGATGAT TCGTTTGTTG GCGGTTTATT
    19321 GTGATCGATG AGAAGTTAAT CAAATCGAAA TCCAAGAAAG CGAGTCAAGG GAAGAAACAA
    19381 AAAATGAAAA GAAAATAAGA GAAAAAAAAA CAGATTAACG GATTAAGAAT TAAAGAGAGT
    19441 GAATGAAGGG TACAAGAAAG CTGTCGTGGT GATGGCTACT GCGACGGCTT CAGGAAGAAG
    19501 GAGAAGAGAG AAAGGCCGAG AACATAGAGG AGATCGGAAT CGAAGAGATC GAAGTCGAGC
    19561 GGCGGTGTTT CGGCGAGAGA CGAGCGGCGA GAGGGTTAAA GGTTAAAAGA GCGACTGTGG
    19621 GCTGGAGACT CGAAGAAGAA GCAAATCGAC TCGAGAGACT ACTCAGCTTT CCCTGGACCA
    19681 AGAAACAAGA AGCCAGCTGG ATCGCGGTGC TTCGCAGGGA GGGAGTTGGA AGATGGTTAA
    19741 ATACCAGACG AAGAGATCTA ATAGGAACAC GCATAGCAGT CAGTCAGCCA ACGAGCGCTT
    19801 GTACGCTATA AGTATGTGCA CGCTGGTGCT ATAGCCAGGG GCATGCAGAG CACAGGAAAA
    19861 AAAAAGTCGG CCAGGGAGAG AGGGATGCAT GCATGGCGTG GGTGGGTGGA GGCCAAGGGC
    19921 CCAAGAGTCC AAGGGCCCAG GGCCAGGGGG GGGCAGACGA GGAGGGGGTT GGTTGGTTGG
    19981 CGTAGGGAGA AGACGAGAAT GGATGCCAGG CCAGGCGTAG CCGGACTATG TATTGGTGCA
    20041 TGAGGAGAAG GGAATCCAGC GGGCAGGAAG GGAGGACCAC CAAAGGTTGG GAACGTACCA
    20101 AGAGACTAGA GCAGTCAATG GGTGTATGCC AGATACACAG CAAAACTCGT CGGCGTCAAA
    20161 GGGGAGCTAT CAGAGTGAGG GTACGAGTGA GTCAAGAGAT GCACACCAGA AGAATACGGG
    20221 ATGATGGGCA GTCAGACAGA GACAGGGCAG GGCCCACGGA CATGAGGCTT TTCTTGCAGC
    20281 CGCACTCACG ACAGCGCAGA GCAGTTTGAC TCTGCTGACA GGGCTGGTAT GGAGTAGGCC
    20341 AGCTGTGATG CTTATCACGG CTTGCTTGAA CACTGGTCGC CAACACTCTC GATCAATAGC
    20401 CCAGAAAAAG ACACATTTTT TTTCCGTGGC AATCCTTGAA GGACTAGGAG AAGGAAAAAA
    20461 GAGGCGATCC CCAAAAAAAA GATACTAAGA AAAAGCAACG CAAGCACAGG CTCCTGGACA
    20521 CGAGCACGGG GCACACACAC CTCCACTGGT TTATATAGCG TGGGAGCAAA AAGTGACAGG
    20581 CTGGTCACAG ACAGAAGTGG TGTCAAAAGG GACACGACAG GCCGACAGTA ATGCAACGGC
    20641 GACGGGAACG GAAAGCGAAG ATCGGGATCG TCGAGGAAAG GTACTCGGCG CCGGTAGGGA
    20701 AAAAAAAAAA AAAAAAAAAA AAAGACGGTG ATTTTTTTGA GATGTCGAGA TTCCGGTCAG
    20761 AGGAGGAAGC GACAAGTAAT GGTATAGGGC GCTGGGGGGA AAAGGAAAAA AATCGGAAAA
    20821 TAAAGAAAAT TGAAGAAAAA TTCGAAAAAA AAAAAAAGGA AATTGACAGC AAACTCAGAA
    20881 ATCGACACAA AATCAACAGA AAAGAGTCTG ATTCCACTCC GTTTCTATTT CGTCCTCACT
    20941 GATGGCATGT CTCTCTCTGC GTCCCTGATG CGGACAGTCC AATCTAGCTC GACTCGGTAG
    21001 GTTAGATAAG CGGGAGGCGA TATGACGCAG GTGGCAGCCA GCAGGCGACG AGTCGGAGGT
    21061 GCTGGAGACA ACACTGTCAG GTCGTCAACG GCGATGGTCT CGGCGGTTGC GGGGGGCGGC
    21121 GGCGGAGAGT CTGGCGAAAG GGAAGTGGAC AAAGGAGCGG ATGGATTGGC GCAAGAGACG
    21181 CAACGAGAGA GCGAGAGCGA GAGCAAGAGA AGGACCAAAA ATAGATAAAG AATGACGGGG
    21241 AACGGGGACA AGGGCGGCGG AGCGAGAGCG AGGGCGAGGG CGATGGCGAG GGCGAAGAGA
    21301 AGAGGGGCTC GTCCGGAGGG AGGATGCGGG TGAGGGCAAA GAGGAGAAGA GAAAATATCG
    21361 CCTTGGGCGT TTGGTCCCCC AAAAAAATGA CAGTAATGAG GCCGCTGAAA AAGCATCGAA
    21421 TTAAGCAGGA CCGGATAAAG GACTGTAGCC AATGGGCGGG GGCCAAACAG TGGGGCCTGG
    21481 CTCCAGTTTG AACATCGCCA ACTGTTATGT GCATACAGCC ATTCAAGTAG CACAAATGCA
    21541 CAGCCAAACT ATCCTGTAGT CATGCACTCG CAAATACAAA ACTACACAAC GCGACTATTC
    21601 TTAGCTGCAT GTCCCTCTCG CCTCCCCTCC ATGCTGCCTG CTTGGTGCCT GCTTGCTCCT
    21661 CTTTGAAGCC ATCCAAGGCC TCAAGGCCGA CCCCGCCCTC CAAAGCGTGC ATTCATTCAC
    21721 ACAGCCGGCC TGCCAATCAC CATACCAAAG CAGCCCGAAC AGGGACCAAG CTTGGATGTA
    21781 AGCTGCAGCG CTAATGCACA CGCTCAGAGT CTTGCAACCG GTGACACGCT CACGGCCACC
    21841 ACTTGCAATC AACAATGGCG TCCCACGCCC ACCCGGTCAT CCGCCCGGCC TTGTTCGTAT
    21901 CGGCACGAAC CCGCACTCGT GGTGCAAGCA CGAGGACAGG TGCAAACCAC AGTTGACTAG
    21961 CCACTGTGAT GTGCAACGAA CAACGCAAAG TGCTCGCATC TCCAGAAATG TACTGGTCTA
    22021 TGTGTGACTT GACGCCTGTA GCGCCTGTCT TCTGTTCTTA GCGTCCACGC TACCACCACG
    22081 GCAGCATTGC GTCAATATGT CATGTTTGTC TTTGATGGCT GGCCCGTCTC GTAACAACGC
    22141 ACCCGGCAAG CCCCGCAGCA GCCAAAAGAC AGACGACAGA CGACGCGCCA GGGTCTGAAG
    22201 TCGACAGAGC AAAAGACGAC ATAAACAAGA CGGCCCCACT GCCCTCCCGG TCGCATCCTT
    22261 ATTTCTGTGG GGACTGGGAC TGTACCCGTG AACCCTACCC GTGAACCCTA CGGTTTGCGC
    22321 TTCTGACGTC AACCTCCAAT CTACAATCTC TGCTCTACAA CCCACCCACT CAAGTGGCTC
    22381 TCTTTTCTAA AATTCTTTGC TGTCGTCTTC GCCCTCACCC CGCTTCCGCC GCTCCACAGT
    22441 TGCCCCGGCG ATTCAGGTGT CACTCCTCCA CCTGCTGCCG TTGTACGTAA AACGCAACCC
    22501 AAGAAAAAAA AGAAAAAAGC AGACACCCTC TTTTTTTCTT CTTATTTTTT GCCAGTTTTC
    22561 TCGTTCCTGC TGTTTCGTCA TTGTTTGACC AGACGGACGG CCCGAGACAG CCCACATGCG
    22621 GCTCAAGAGC AGAGAACAGC CAGCCTGGAA TAATCCACAG TCGAATCTGC CTGTTCCTTG
    22681 GTTCCCGGCG TCTTCTCTCT CTGAAAGCCA GAAACTCAGT CACGTGACCC ACATAGCTGT
    22741 CCCAGGATTC GGGTTATGCC AGACCCACTT CCAATTCGTT TCTAGAAGCT CTCGTCTTTT
    22801 TTTCCCTTTC CATTTCTGCA TGGCCTGTCC GCCCTTGGCC CAGCTGACGA ATCACAATGC
    22861 GCACAAAGCG ACGTGACAGA CAGCAAGCCA GCCAGAACCT GAGAATCTGC GAGAGCCGAA
    22921 GCGGTAGTCC TGTTCCCTTT TTCCACATTT TCTCTGCTGT TCCGGGCCGC CCAGATCCAT
    22981 CCGTGCTAAA GGCCCAAAGG CCAAAGGGCC GCTGTGCAGC CGTGCACCTG TGCACCACAA
    23041 CAAGCACCCG CAGCTTCAGA CACAAATAAC CAATTGTACA GGCCCTGCAC ACAGACTCCC
    23101 AGAAAATCCT GCTTTTCAAA ATTACATCTC CTCCTTCTTG TTGTCTCCCT GCTGTGGCTT
    23161 GGCCCCAAAT TACCGAGCAA GCCCGCCCCA GACTCCTATC CTGTGGATCT TGGATGGCGT
    23221 CTCCGTGCTG CCAGCCGCTG CCAGCCGTCA CAACCAGCTG CCACGCCTCT TCCGCTCCCC
    23281 GGCAAGCAGG CACTGGGTTG CATTGACTAG CTCCATTTTA TCCATATTAT TACTCGTATA
    23341 TATTGCATTG CATAACTCGC TCTCTTTCAG ACTTATCCAC GCTCTCGTCC TCGCTCTCGT
    23401 GTTTGCCGAG TTTCTAATTT GCTTTGCTGC CGCTGCTTTA TTCCCTCGCC CGCCGGACAG
    23461 CCAGCCAATG CACTCACACC ACACAAGGGC ACATGTTTGG AAAGGTCCTA CATACACACA
    23521 TTGGCCTGAT GCACCTCTCA TTTGCACATC CGCCCGCCTG CATAGCACTC TGAGTGACTG
    23581 AGAGATTGTG ATGGTGACAG CTAGTCTCGC CAATATTGGC CATTTAGCCG TTGCGACATA
    23641 TAGGGGCCTG CTAGGGGCTG TGTCACTACA TACTGTATAC ACGTACTATT GTGCCTCCAT
    23701 GTCATGTCGC TCCATACAAG AGCTACTGCT GCTGCTTTCC TCCGGCACCG AATTTCCATC
    23761 GCAAATTTAT TATGCTCGAG TGGCTTGATC TCTCTCGCCT TTCCTTGTTG GCCTGATCGT
    23821 CTTCGCTTCT CTCCTGCTTC CTGTCTGGCT CCTGTGCTCA AGGGCTGGCT TGACTTGATT
    23881 TAACGTCTGC CAATAAGAGC TGGCTGGGGC CGAAAGCCAT GGGCCAAATC CCATCACTTA
    23941 ACCGAAAGGA ACTCTCCCAT TCCCTGCCTC GCTGTATCGC CCTCTCCCCC CTCCCCTCTC
    24001 CCCTCCCTTT CGAAAACTGT GAAAAAAAAA AGAACAACTA GACCAACAAA AAGAATTGGC
    24061 GAAAAAAAGA CGCTACGTTT TTTTTTTTTT TTTTTGTTTC ATCGCAAACC AATGCGCTGA
    24121 CATGGCCTTT GACGCTTCTA TAACGAGTTG TGTCCATGAG GCATGGAACT GAGAGAGGCC
    24181 AGTGTTGCCG ACGACACAGG TCTCAAGCTC AAGAGGAACT GCGCCAGCCC TAGGCGAGAC
    24241 ACCGGCTGTG CCGCAGCAGC GTTGGGTCTT GTCTCTATCT CGGGACATGT CAGGCTTCTA
    24301 TCTATGTGCA TAGTTACATA ATGTGCCCGA TTCCCATGTC CATGTTCTGC CAGCCAGCGC
    24361 TACGCAGTCT AGAGCAGCCC GTCTCTGCTC CCTTCCTTCA CGATGTTTCT ATATGTGGTT
    24421 GTGATGCACT AATATCGGGG TAATGGATGT GAGGTATTAC CTAAGAACCG ACTTTGCTTC
    24481 TGTCTACTTG GCTGCGTACA TGCATACACA TGTCATTGTA ATTTTGGGTC GGGATTTTCC
    24541 TGTCCATGTG TCATTAGCGT TCCCATCATC AATATGTAGT CAGTCACACG AGACATGGTG
    24601 TTGGACGCTG GACGTTGGAC TGTCGGGATC CATTGGCCCA GTGAACGCAT GTAGTTGTAT
    24661 AATTGGCATC AAATGAAGGT GGCTACCATC TCGGTGCTTC TAATCGCACG TTTGTTCATC
    24721 GTTTTGACCA TATGCACCTC GGCCATGTAC CATGTCGCGA CAGGCTCGGA TGCGTGGCGA
    24781 CTGCGTTGCG AGATACACTT GCATGGTGTT CATTTCGCTC CCAAGCACAC ACATGTTTAG
    24841 CCTAGAGCCC GCAGATCTGT GGTAACTGGA CTGACTGCAT GTAATGACGA GGTAGTACTA
    24901 GCACCATGTA ACATGTCGTG ACACGGCGTT TTGACGGCTT GGCCGGGTCA CGGCATACAT
    24961 GGACGCACCC TGCGGCATAC TGTCTGCCCC ACGCTTGATT TGTGTTGTCA GCGATGGAGA
    25021 CGGAACGCAG TATGTTCGCA GTTGTTATTT TGTGGGGTTA GCTGAGTGAT CTGGAATACT
    25081 ATCGTAGAGT TCCAATTGGG TTGGACGGCT GTCGAACGTG GCCCTAGGCC GGCCTCATAG
    25141 ACATGGTTAC ACAAACACAT CTTGAGTACC ACGAACGGTA ACATGCCTCT GGAAGCAGCC
    25201 TATAGTGCTT AAAGTCTGCA GAGATCGTTG TGATCGTTTA TCCGCAGCAG TGGCTTTCTT
    25261 ATCTACCGCA TGCCAGCCAG AGAGGCGCGA CATTAGAAAT ACTGAGATGG TTTAGCATGT
    25321 CGTTTGATGT GGGTTTCTAG CCTTGCACAT ATGACGGAGA CTGCTAGCAT GGAAAGAAAA
    25381 AAAAAGAAGA AAGGTCTGTA CAAAGGGGTC TCTGACAGAC AAGACTCACA GCATCCAAGA
    25441 ATGTCTGCCA TGCTGATCCC GAACGAGTCA CCGGCGTTAT CCTACTCTGG CTCCCCCCTC
    25501 ACCCTCCCAC CACGCCTCTA TAACCGCTGC AAAGATGCCG CACGTAATAG CGGCCATGTG
    25561 TGGTTTTTTC GAGACTGTCT CTGAGAGACT TGGTCGATCG GAGACAGGAG AGAATCATCA
    25621 GGCACGTTTC GATTGTCTCC AGCTGCATAG TGTGAGACGT CATGTGTTGG GTTGGTCGTC
    25681 GTTGCAACAG ACCCTAGCGA TCTAACTGGT AGGGTTACAT GGTATCCCAA CCAACACAAT
    25741 CAATAATTAT GCTGGCCACA ATCCAAATAA AAAACACACA AAGCCGAGGT CAAGTGACCC
    25801 AATACGACCT CACAATGGCA TTCTCCTCTG TAATACGCAA TTAAACTTTT GTCCTCGTGA
    25861 CCCAGCTTTT TCTGGCCGGT CCAGGGAGGA GGGGAATCAA GGAGCCAGAA AGCATGCATC
    25921 AAAGCGATTT TGTCCACCGC TTCTTCTGCT GCCTCTTGCG TGGTGGCTGC TGCTCAAAAA
    25981 CAGCTTCAGG GGTTGCACAG GTTAATTTTC CCATGTGCGC AGCAGCCCCA AAGGACCTGA
    26041 GTATTCAGGG GGGGGACCAG TCTGGGAGCT CTGGAGTTCC GTGTTGGTAT CCCAGGCCAG
    26101 GCAAGGGACC AGGCTGGCGA GCAGAAGACT TGGCAAGAAT GGGACGAAGC TGATGGCGGT
    26161 CCACGATGTC TGTATAACCA GGTAGTTGTG CGTGTTGTTA TATATAAAAC AGAGGGGAGC
    26221 CGCGTCGCTC CTGGGCACGT CGTTAACTTC TCTCCATTGC ACCAAGTGAA GTGGGGATAA
    26281 TCCAATATCA GAGTTGCCAC ATCCGCCGTA CCACATACCA AGCCAGCCAA ATTCCACAAG
    26341 GGTTGAAGGA TCGCAAACCC TGACGACGTC CCCTCCGCCT CCAGCCCAGC ACGTCTGCAC
    26401 TTCGAGACTC TTTGGTGGTG TCTTGAGCAA CCAAAAATCC CAAAAAGAAA CGTGGCTTTC
    26461 TGCGAATCAG CACGAGATAC AAAAACGGAC CAGCTTGACG GAATTCGCCG GCAATCTCAC
    26521 GCTCCCGTCT TGATTAGATT ACGCGCCTGT TCTCACAATG CTTCATTGGT AAGTCAGCAC
    26581 CATGGCAGAT GAGACTCCTT TATGCCAACC CCCTCGTCGT TTGTCCACCC GTGTTAATAG
    26641 CCTGTTTAGG TATCAAGCTC GCTTGGCGGC CCGGCCGCTT CTGACGCAGG CTGTCACCAC
    26701 GTCGATTCTG TTTGCGACGG GAGATGCCAC GGCCCAGCTG CTGGTCGAGC CCAAGAAGGA
    26761 GGGCAAGACG TATGACTTTG CCAGAACCGG CCGCATGGCG CTGTACGGAG GTTGTAAGTG
    26821 ATGATTCCGG CCATTGGACA AGCGATCTGC GGTGCCATTG GCGCTGTGTC GTCCTTTTTT
    26881 GCATCAGCCT GCTAACCTAA GCTCCCTCAC CGACCAAAGG CGTTTTCGGC CCCAGCGCTG
    26941 CTACTTGGTT CAAGTTCCTC GCCAAAAACG TGGTGCTCAA GAATAAGAAT GCCGAAACGG
    27001 TGGCACGTGT GGCCTGCGAC CAGGGCCTCT TTGCGCCCGT CTTCATTGGC CTCTTCCTCA
    27061 GCAGCATGGC CGTGCTGGAG GGCTCCGACC CCAAGGAGAA GCTGGAGAAG GGCTACAAGA
    27121 CGGCTCTCGT CAGCAACTAC TACCTGTGGC CGGCTGTCCA GATGATCAAC TTCAAGTTCA
    27181 TGCCGCTGCA GCACCGCTTG CTGTTCACCA ACGTCATCTC GATTGGGTGG AACAGCTATC
    27241 TGAGCTACCT CAACAGCCAC AGCTGAGGCG GCCGGTGCGG TGAGGAGAGA GGCGGCAGAC
    27301 CAGAAACGGC GCTGGCACGT AAAAAAAAAG AAATACACTA TAAAAAAATC TCAGATCCCA
    27361 ACATGACACA ACTCTCGAAA TCGAGTGAAA TTCTTATCGC ATTGGCGTCA CATGTCCGTC
    27421 TTAGTAAACG TTGATGAAAC GAGCCAAACC CCAAAGGGAG CTCAGGGAGT GTCGATGATG
    27481 TCAGAGCTAG AAGCGCCACC GCCACCGCCT TCCCCGACGC CACGCTGCTG TAGCTGTGGC
    27541 GTCGGTGGAT GCGTGATTTG ATTGGTGACC AGCGGCCCTT CCTTCTCTTT CTGCCGCGCC
    27601 ATCGGAACAG ACGGGCTGAA ATCGGCTAGC GTGCCAGAGG GCGGTGAGCA GAAAAGCATA
    27661 GCCTTGCAGC CAAGGTTGAG CGCATAATAG GCCTCTGATC TGAGAGAATC GGGAACAGGG
    27721 CCCACCTTAT CCCTGCTGCC TTATTGGTTC CGCTGGGGCT CCACCGCAAC TGCAGCCCTT
    27781 CTTTCGTCTT TCTCTCTTTC TCCACCATCT CGACATTCTT TGCTTGCAGG CCAATCCACC
    27841 CCACCACGGC GTCTGGTTTG CGGCCCTCCG AGTTGCACGC ATATTCCTTC GTTTCTGCCA
    27901 TCTCCGATCT CCGTTATTGC TCCCGCTGTT TTCTCTCCGC CTTCAGCCAA CCACCATGTT
    27961 GCCGTCAGCC CTCCGCCGTG TGGCCATCGT CGGCCCCTCG CCAGCCGCTT CCAAGGCTGT
    28021 GGGAGGCGCC ATGACCGGCT GCTGGGGCGT CCAGCAGCGC CGCATGTCGT CCTCGAAGCC
    28081 CTCCAGCCCC TCGGGCTCCA AGAGCCTGTC CGACGTGCAC ACCTCGGCCT CGTCCCGCTC
    28141 GGCCGCCGGG AAGACGGGGA CCGAGAAGCG CAAGCGTCGG ACCAAGGATG CCCTGGACCG
    28201 CGATGATTCA TTCCGCCACC TGCCCTGCGT TCCCAGCACG CAACACATGT CGCAAGAAGG
    28261 TAAGAGCCGG GCCCTTGTGA AACCATGCCC TCTTGAGCGC CTGCTAACGA GTCTGTCCTC
    28321 CCGCCGCAGC CATCGGCCTG TCGACCTTTT TCTCGCTGCA CCGCCCCATC TCCGTTACCC
    28381 ACAGCCTGCC CAAGACCGTC ACCGATGAGG CCTTTGCCGC CATCTTTTCG CCCAAGTCTA
    28441 AGGCCGCCAA GGTTTCCGAA GTCATTTCCA CCCTGACATC CGCAGTCGAT GACATCGAGG
    28501 GTCCCATGGC CAAGATGGAC ATTTCGCCCT CGCACCCACA CGACCAGATG GATGCTGCGT
    28561 CCAACGGTGC CACCAAGATT GACGTCAAGT ACCCCGACGG CCGCGAGTCC AGCATCTACG
    28621 TGCAGCTAAA CTCCATGACG GGCAACTTCC TGCCCTTCCA GCCCCCGCCG AAACCCTCGC
    28681 CGCAGCCGGC TGCCGAGGCC AGCGAAGAGT CCGCCAGCGC CAGCGCCGCG GCGGAAGCCG
    28741 AAGCCGACAA CGCTGCCGGC TCCGTGGTGC TCGAGGCTGA GGCCTCGCCG CAGCACCGCG
    28801 TCTACAAGGC CCTGTTCACC ATCGAGGAGA CCACCGAGTC CAACGGCCAG ATCCGCGTCG
    28861 TGGCCCACAG CCCCGAAATC ATCAACGACG AGGCGGCTGT CGACGGCCCG GCTGCTGGCA
    28921 TGTCGCGTAG AGCACGCTTT GAAGACGCCA TGAAGCGCCG CGCAACCATG CATGCCATCA
    28981 GCGTCAAGCG GCAACGCAAG CTCAAGATGA AGAAGAAGAA GTACAAGAAG TTCATGAAGC
    29041 GCACCCGCAA CCTGCGCCGC AAGCAGGACC GCCTGTAAGC GACTTGCTTG TGGGATGGGG
    29101 GCGGGGGCGA TGCGCTTTTT GCTGCCTTAC CCCCTCCCTT TTCACCTTCT TGTTACTTGT
    29161 TTTTACTTTG ATGCCAAAGC ATAGTCGTAT CTTTTGCATT GACTTGCGTG GAGCATGCGC
    29221 ATGGCGGTGC TTCGCTGTTC TGTGTGCGTA GAGAGAGAGG ACCCTGTGCT CTTGAACGCA
    29281 TTTTCTTTTT TCCTTCTTCT CTTGGTTCTC TTTGCTTGCC AATCCCTCTG ATGCTTGCCA
    29341 CGCTCGACTT CAACGGTGGC CTTCCTCTGC ACACTGTGCT CGTAGATTAC ATGGCCATAA
    29401 ATGGATGAGA CGAGACAAGA CATAGGGCAA TGTCTCCTGT ACGCACATAT ACACACTCAC
    29461 ACACATACCC ACATGACACA ACTACCTTCA TTCTCACACA CCCACACCAC TCCTACCAAC
    29521 AACATTGTTT ATTTACCCCC TGCGTTCTGC TTTGGCACCG TTTTTTCTTT CTTCCTTTTC
    29581 ACTTTGCTGC GTAACACAAC ATGAGGGACT CTGGGTCTGC ATTATCTTGT TTTTTTTTGT
    29641 TTTTCATCTC GGGATGTTGT CTTTTGTTGA GTATATTGTT TCTGGCTGTT TTTATCTCCA
    29701 GCGGTGGCCC GGGTCCGGGG TTGAATGGTA CTACCGGGCT GCTCTAAATA GTGACAAAAC
    29761 AGGACCATCT TTCTTACGAT TATCTTGACG TACTAAATAT CCTATTTTTG TAATATGACG
    29821 TGAGCAAGTT TGTAGATGTG ATGGAGAAAG TAGATTAGAC GTACTCAGAT CCCGGTTACA
    29881 CAGGCCCATG TACCAAAAGC GCAGCCCATA AAAGCTTAGA GCTCAACTGC AAAATGGATC
    29941 CGCTATCAGC TTGCTAAGTG GGGCGCCAAA GTTTCACCGC CCGGCAGAAA AAGTTCACGC
    30001 CGCCAAAATT TTGGCAACGC TTGCTATTTT CTTTTTTTTT TGCTGATGCG CTCGTCTTTT
    30061 TTTTTTTTTT TTGCTGTAGA AGAAGTCGAC GACGAAACGA CTGACGTCAA CGAAACAACA
    30121 AGGCGTGAAT CGAGAGAAAC CCCCAGTCCG CCGATTAATC AGACGCCTTA CTCACACATC
    30181 CAAAGATGCC GCGCAAGGCT GTGTAAGTCC GCTTCCTGTC CGTCCAACTC CGGGCCGTCT
    30241 TCTTCGGGGG GCCGGGTCGA TGTCTCTCTT TTTTTTGGTC CGGCAAGACT AACCACGCAG
    30301 ACGCCGGCCG ACAGCGACCA GCGCATCCCC GCGCTGATCC GCAATGGATT GCAGGAAAAG
    30361 AAGAGAAGCT TCTTTGTGGT GGTGGGCGAC CGCGCAAAGG ATGTCATTGT GCACCTGCAC
    30421 TACATCATGT CCAGCATGGA CTTGACCCAG AACAAGTCGG TGCTCTGGGC CTACAAGAAG
    30481 AAGCTGCTAG GCTTTACGAG GTATGTTGTC TCTCGCCCGG TGTACTGTGG CTGCGACGGC
    30541 TAACGCTTGG CCTTTGGCGC TCTCTCGATA GTCACCGCCA GAAGCGCGAG AACAAGATCA
    30601 AAAAGGAAAT CGCGCGCGGC GTCCGCGAGG CCAACGAAGA AGACCCGTTC GAGCTGTTTA
    30661 TCTCGGTCCA CAACATCCGC TACGTCTACT ACAAGGAGAC CGACAAGATC CTGGGCAACA
    30721 CCTACGGCAT GTGCATTCTG CAGGACTTTG AGGCGCTGAC GCCCAACACG CTTGCCCGCA
    30781 CCGTCGAGAC GGTCGAGGGC GGCGGCCTGG TCATCCTGCT GCTCAAGGGC ATGACGTCGC
    30841 TCAAGCAGCT GTACACCATG TCCATGGACG TGCACTCGCG CTACCGGACC GAGGCCCACA
    30901 ACGACGTGGT CGCGCGCTTC AACGAGCGCT TCCTGCTGTC GCTGGGCAGC TGCCAGTGCC
    30961 TGGTCATTGA CGACGAGCTC AACGTGCTGC CCATCTCGGG CGCCAAGGAC GTCAAGGCCC
    31021 TGCCGCCGCC CGACCTCGAC CAGCCGCAGA CGCCGGCGCA AAAGGAGCTG GCCGAGATCA
    31081 AGGAGTCGCT GCAGGACACC CAGCCCGTCG GCTCGCTCGT CACCCTGGCC AAGACAGTCG
    31141 ACCAGGCCAA GGCCCTGCTG ACCTTTGTCG ACGCCATTGC CGAAAAGACG CTGCGCAGCA
    31201 CCGTCGCCCT GACGGCGTCC AGAGGTCGCG GAAAGTCGGC GGCCATGGGC ATGGCTGTGG
    31261 CGGCCGCCGT GGCCCACGGC TACAGCAACA TCTTCATCAC ATCGCCGTCG CCGGAAAACC
    31321 TCAAGACGCT GTTCGAGTTT GTGTTCAAGG GCTTCGACGC CTTGGGCTAC GCCGACCACG
    31381 CCGACTACAC CATCATCCAG AGCACGAACC CCGACTTCAA CCGCGCCATT GTGCGCGTCA
    31441 ACATCCACCG CAACCACCGC CAGACCATCC AGTATATCCG CCCGCAGGAC GCCCACGTGC
    31501 TGGGCCAGGC CGAGCTGGTT GTCATTGACG AGGCCGCCGC CATCCCGCTG CCGCTCGTGC
    31561 GCAAGCTCAT GGGCCCGTAC CTGGTCTTCA TGGCCTCGAC CATCAACGGC TACGAGGGCA
    31621 CGGGCCGCTC GCTGTCGCTC AAGCTGATCA AGCAGCTGCG CGAGCAGTCG CGCGCCCCGG
    31681 GCGCCAATGC CGTGGCCGAC ACCGAGGTGA CGGACCGCAC GACTGGCAAG ACGGCCAAGT
    31741 CTGACGACGC CGCCGCGTAC CACGGCAGCC GCTCGCTGCG CGAAATCACA CTGTCCGAGC
    31801 CCATCCGTTA TGCCAAGGGC GACTCGGTCG AGAAGTGGCT CAACGGCCTG CTGTGCCTCG
    31861 ACGCCACGCT GCCCAAGGCC AAGAGCCGGT CCACCGGCTG CCCCGACCCC GGCCAGTGCC
    31921 AGCTGCTGCA CGTGAACCGC GACACGCTGT TCTCGTACCA CTCCGTCTCT GAGCGTTTCC
    31981 TGCAGCAGAT GATTGCGCTG TATGTTGCCA GCCACTACAA GAACACACCC GACGATTTGC
    32041 AGCTGATGAG CGACGCGCCG GCCCACGAGC TGTTTGTGCT GGTGGCGCCA GTCGCCGACG
    32101 GCGCGCAGAA GCTACCCGAG CCGCTGTGTG TCGTGCAGGT CGCGCTGGAG GGCCAGATCA
    32161 GCAAGCAGAG CATCCTCAAC AGCCTGAGCC GCGGCCAGCG GCCGGCGGGT GACTTGATCC
    32221 CGTGGCTGGT CAGCCAGCAG TTCCAGGACG ACGAGTTTGC CGGGCTGTCT GGCGCGCGCG
    32281 TGGTGCGCAT CGCCACGAAC CCCGAGTACG TGTCCATGGG CTACGGCTCG CGCGCACTCG
    32341 AGCTGCTGAC CGACTACTAC GAGGGCCGGT TCGCCAGCCT GTCCGAGGGC GACGACCTGC
    32401 CGATGGAGGA GGCGCTGCCG CGTGTGAGCG AGGACGAGTT GCAAGGTGCG TCGTTGCTGA
    32461 GCGAAGAGAT CCGCGTACGC GACATCAACA AGATGCCGCC GCTCTTTTCA AAGCTGGACG
    32521 AGCGCCGGCC CGCCGTGCTC GACTACGTCG GTGTGTCGTA CGGGCTGACG GCGCCGCTGC
    32581 ACAAGTTCTG GAAAAAGGCC GGCTTCGCGC CCGTCTACCT GCGCCAGACG GCCAACGACT
    32641 TGACGGGCGA GCACACGTGC GTCATGCTGC GCCCGCTCGA GAACAGCGTC GACCGCAGCT
    32701 GGCTGGGCGC TTTTTCGCGC GACTTCCACA AGCGCTTCCT GTCGCTGCTG TCGTACCAGT
    32761 TCCGCGAGTT CCCGGCCGTC ACGGCCCTCA GCATCGACGA GTCGGCGACG ATTGGCGCGA
    32821 AACTCGACGG CGTGGCGCCG CGTACGCTCG ACAAGCCGGA TCTCGACGAG CTGATGACGC
    32881 CCTTTGACCT CAAGCGCCTC GAGGCCTACT CGAACCAGAT GCTCGACTAC CACGTGATTC
    32941 TCGACTTGCT GCCGGTGCTG GCGCAGCTGT ACTTTGCCGG GCGGCTGCGC ACCAGCATCA
    33001 AGCTGACGGG CGTGCAGCAG TGCATCCTGC TGGCGATTGG CCTGCAGCGC AAGGACGTGG
    33061 ACACGGTCAG CCGCGAGCTG TCGCTGCCCA ACGCGCAGCT GCTGGCCATG TTCATCAAGA
    33121 TCCTGCGCAA GATCACGGCG CACTTTGCCG CGCTGGTGGC CGGCGAGGTG GCCAAGAGCA
    33181 TGCCGGCAGC CGCGGGGCTG GGCGTGTCGC TGGCCAACGC GACGGGCGTG CACGACGACG
    33241 AGCTGGTGGA CGCCAAGCAC GCGCCGCTCG AGCAGTCGCT CGACGACGAG CTGGCTGAGG
    33301 GCGGCGACGA GGCGCTGGCC GACCTGCGCC GCAAGCAGCG CGCGCTCATT GACTCGCTGC
    33361 CGCTCGACCA GTACGAGGTG CAGAACGATG CGCCGGGCTG GGACCAGGCC GAGGAGGCGG
    33421 TCCGCAGCGC GTCCAAGCGC GGCGTCGCGA ATCCGACCGT CAGCGTCAAG AATGTGCGCG
    33481 ACGCAAAGCG CAAGGCGGCT GGGCCGAGCG TCGACGAGGT CTACGAGAAG GCGGCGGACC
    33541 GCGGGCCGAA GAAGAAGAAG AGCAGAAAGG ACCGGGACTG AGCGGGTGGT TGGCTTTGGG
    33601 TTTGTTTTCT TGTGTTTGGC AAACGGCATA CAATTCTTGT TGGTTTCCCT CTTTGTTTGT
    33661 GCGTTGGGAT GGCGTTTAGT TCAGCTTTCA GTACGGAAAT ACATGTACAA CATCATATAA
    33721 TGAACGTATT CATGGCAGCA CTTTGGTGGT GTGGTCTTGT GGTGCCGGAA AGCCAAACAT
    33781 TTGGCTGTCT AATTGTGTCA CGTGCGGACC CTAACCCAGG GGTTGGCAAA GTGGAGCCAT
    33841 AGCTTGAGCG TTTCGCCCAG CAGCTTTGAA GCTCGACGTC CGTATTTTCC ACGAGCGACT
    33901 CCACGACAAT TTGTTTTTGG CACTGCCCTA CAAGTCCCCC CCCTCAGATA TGCCGAGCTC
    33961 GCAGTTAACG CACCTAGTGC CGGGCGCCAC GCCGTCTGCC CCTGCGGCGC CCGAGCTCCC
    34021 CACGCCGGGC GCCGCACCCG CCGCCAACGC CGACCGGCCA CGCCTGGGCA TCCCGGCATC
    34081 GCTGCGGCTG CTGGCGGCAG GCAGCACGTC GTTTGCGACG GGCGCGCTGC TGGGCATGGC
    34141 GCAGGGCGGG CGCATGGCGC AGCTGCGGTT CCGCGCCGAG CACGCGCACA AGACGCCGTC
    34201 GACCATGACG GGGTGGTACC TGTACCACAA GAGCAAGAAC TACCACGCGG CGCAGGGCGC
    34261 CATTGTCGAG GGCGTGCGCA TGGGCGCCCG CCTGGGTGTC TGGACGACGG CCATGTTTGC
    34321 GCTCGAGCAG ACGGTCGACC GGTACCGCGG CCGCCGCGAC CTGGTCAGCA CCGTGCTGGC
    34381 AAGCCTGTCG GTGGCCGGGC TGTTCAGCCT CTGGAGTGAG TCGGCTCCTC TGTCTTCCCG
    34441 CGGCGGTGCC TGAGGCGCCG CTGTGTGCTT GTGTGTGTGT GGTGTTGCTA ACCAGCCGTC
    34501 CGGCGGGCCC AGACCGGTTC AACATGCCGA CGTTTACACG CACGGCGCGC TACGGGCTGG
    34561 TCTTTGGGCT GGCCTACGGC GGGCTGCAGG ACGCGGCGTG TGCAGTGCAG GGAAATGCCA
    34621 GCCAGCTCAG TTACGTCGAC CTTTGGCACA AGCTGCGGAT CAAGACGCAG ACGGCGCTCG
    34681 GCGGCGGCGG CCAGAAATAA TGATGCAGTC CTGAATGAAT AACATGTTCC TAAATTAGAA
    34741 AACGGAATTA GCAGGTCACG TGCTGCGGAG GCCTGCCCGC CCAACGAGGC TATTGCCAAT
    34801 TGACCAATGT ACCTGATTTG GCAGCTGCTT ATCCCGCCCT TGTTCCTTCC TGGAGTCTTT
    34861 TTTTTGTGCT CGTTTTCTTT TTTTTTTATG CTGGGGTAGT TGTCTTGGCC CGCCGCTTGT
    34921 TCCTTCCTTT GCTTGTTACC ACCGCGGTAT TTGCTCACCG CCCTTGCCGC CGCCGATTTC
    34981 GCTAAGCTTT TCCTCCGAAA CTCCCTCCGC AATTCCGCCT CTGAACTGTC CGTGAGAGCC
    35041 ATGCGTGTTT CCAGTGCCGT TGCCGTGCTC GCCGGAGCCT GTCTGGCCGC TGCCGTGCCG
    35101 ACCACACCCG CCCCGGCGGC CCCCACGCTG ATGCCGCGCC GGGCCCACGG CGCCGCCGAG
    35161 ACGACGACGG CCTCGGGGCT TGCGCCCACC GATGCGGTCT GGGTCGAGGT CAATGCCGAC
    35221 GGCAAGCCGG AAAAGACACA CACGCCGTCG CAGACGGTCG TCGACGGCAC CACGTTGCTC
    35281 GTCGATGCCC CGCCGTACGA AGTCACCGGC ACCGTCTTCA CCGAGTACCA CCCCGACCGC
    35341 ACCGTGTTTG CCACGCGGCT GCCGCAGCCT AAGACCGACG GCGCCGGTGC GTTCCCGCTC
    35401 TGCACGGCGA CGGCTGGCCT GGACGGCTCG CCGTTCTGCT GGCCGCGCGA AGGCGATACG
    35461 CTGTATGTGG ATACACGCTA CTATGGTAAG GCTCCCGTTT CCCGCTGCTT GCATCCCCCG
    35521 GAGACCTGCG CTAACATCCA CGGGCTTAGT TATCTGGGAC CCGAAGCTGT TTGACGAAAA
    35581 GAAGATCATC TACTCGAGCG TTGCCACAAC CACGGCCACG GCCACGGCCA CAACCTCGAC
    35641 CACCTCGACC TCCGCTTCGT CTACCAGCTC TGCCGCACTG GCTGCCCGCG CCTCAGAGTC
    35701 TGCAGAGCCG ACCGAGCCGC AGATCTCTGC TATCCTGTAC CGCACCGTCC GCATCCGCGG
    35761 CGAACGTGTC AACCGGACGA ACAACGACGA CGAGCTGCTC TTCATCTCGG ACGAGATGCC
    35821 CGGCACCCAG GGCGTGTACA CGCTCAAGAT CAACAACAAG TACATGGACT TCAAGCACCC
    35881 GACCAACCTT AGTCTCACGC TGGTCACCAC GCTGGATGGC GCCGAGAATG AGTACCGTGG
    35941 GCCTATTGTC ACCATGAAGT ACCGCCCCGC CCACGGCCAC TCGGATATTA CTTCCGAGTC
    36001 ACGCGAGATG TACATTGTCC TGCCCATCAT CTGCATCTTG GTCATTGTCA TGGGCGTGGC
    36061 CATGATCGTG TACAACCGCA AGATCCGCCG TATCGGCTTT GGCAACATCA TGGGCCGCAA
    36121 CCGCGGCCGC AACCGGACCA AGGGCGGCTA CGAGCTGATT GGTGGCGGCC GCAAGAAGCG
    36181 CGGCGGCCAA CAGAAGGTCG ACGAGGACGG CATCCCCCTG ATGGACGGCT ACGATAGCTC
    36241 GAACGACGAC GAGGCCGACT CCAGTGCTGC TGCCGAGGCC AAGGGCAAGC GCAAGTTCCG
    36301 CAACGCCCAG CCCAGTCCGT TCGATGACTA CCCGCCGCAT ATCCGCGCCA CCATGGGCGC
    36361 CTACAGACCC AGTGGCGGGT CTAGCCGGAA CCGGTACAGC GCCGATTCGC GGCAGGCCAA
    36421 GCGGGACTAG ACACGTGGGA GGGGCGAAGA ACGATGGTTA GGGTGGCTGA CTCAAAGCCG
    36481 GGACAGTCGG GCCTCTGTTT GGGGTATAGG CATATGATAA CATTGATAGT ATGATTAAAA
    36541 TATATTTACT CCATCACGGC ACTGTGCAAC TATCATCTCC GATGCTCGCT GGTTTTAATA
    36601 GTAGTAGGCG ATTTCTAAGG CAATGTGACT TCTTGTCTAA TAACATAGTA GTGCAAGGTC
    36661 TAACATGATG CTCACCTTGA AGCCTGTTAA TGGTCGCCAT TGGGCCTTAA ATATCGTCAG
    36721 GTTGATTCTA GTGGAGCTGG AGGCACATGA TGTGTGTAAT AATCGTAGCA ATTAACGGTC
    36781 ATGGAACTCG CTGGCATGAT AAGAAACACT TACTCATAGC TACACTGATT GATTCTCCCG
    36841 AATACTCCTT TAAGCAGCAG GCATTTTGAT ATTTGCACAA GTGTGTTCGT ACTTTGCAGG
    36901 ATCCAGTCCA AGCCAAACGA GAGATGACAT ATTGGTTATC AAATATCCAA GCGTGAGATA
    36961 CCCACAGTGT CCCATGTTTT TGAATTAGCC GTGAATAACA GGCACATGAG ATTTCATCCG
    37021 AGGTATATCC AGATGAAAAG CGCCCATGAA GCCCAGGGCT CGTTCAAAAG TTTGGACCAA
    37081 GGCCACAAAA CGCGATAATC TTTGAACTGC CCAAAGGTTG TTTTTTTGCC AACCACTCTA
    37141 AGCCCTGGCA CAGCTTAATA TTCTTTGGAG ACTGGGCTGG AAGACGCGGG AGGATGCGGA
    37201 GGCATCTTTT GTGGAGGTTT GTACTCCACC ACAAAAAGAC CTTGGCAGAC TTCATTGCAT
    37261 CTGTTGTCGA TGTAGGTGAT GGGCTGAAGA GGACGAAGGG TCTGTCTCCA GTTGTTGGAC
    37321 TGGTGATAGG CTAGGAAGAA AAGAGGGAGT CGTGGGTGGA GCGCCGTGGG CGGGTTGTTG
    37381 TCAATGGGAC AATTTGTGAG AGATCAAGAG AGTGAGAAGA AAGAACAATG AGAGGATGTG
    37441 TGAGAAATGG TTGAGACATT GGTGTTCAGG CCGGGAGAGC CTCTTTTATG GAAATGGGCG
    37501 CCGTCTCTTA TAGGTTGTTT GCCGGGAAAT GTGATGGATG ACTCTACGGA TGATATCTAG
    37561 ATAGGCGGTC CTTTCTTTGG TGATTTCATG TACAGGCCTC ACGTCTAGCG CTTCGTATAG
    37621 CCGCTTTTCG TCCTCATTGA TACAGCCAAT CTTGATAGTT CTGCTTGCCT ACCATCACCG
    37681 CATCCACGAC TTCTGAGTCC TAAGAAACGA CTGGTCCAAA CTTGAAGCCA CCCTCTGAAG
    37741 GCTACTTGAT ATCATCCGAG GGAACATACT TCCAGGATTT TGTTGAAAGC AGCCAAGGCA
    37801 ACACTGTTGA CAAGATTACA CGCAACAGTT TCTCCGCTGA GATGAAAGTG TTTATTGCCT
    37861 GGCTCTTCGC GAGGGTTGCC GGCGCTCGGT GTGTGTCCTG AAGTTGCGTA TGTTGGTTAC
    37921 ACAAAGAGTG AAACGTTGCA CAAGCCCGCA GTGTCAAAAC TTTCACGGGC CATGACCCGC
    37981 GAGCTCCGAG TTTCTGGCGA AAGACGCTGG CGGCTTACTC GAGCGCTTGA TTGCTGTTTT
    38041 CAGACTTATT TTTCAGTCGC TTGGTCCCGG ACGCGCTGTC CGGCTACAGT CGCCGTGCTC
    38101 GGCAAGAAAA AACAAGAAAA ATTAAAAAAG AAACTCCGGC GAGAAGCCGG GCTCCTGCCG
    38161 GAGTGCTCAG GGTGTTGATC ACGATGGGAT TCGAACCCAC AATCTCTTGA TTCGTAGTCA
    38221 AGCGCCTTGC CATTGGGCCA CGCGACCGTG TTCCGGTTGT TGTAAGCAAA ATCGGCTATT
    38281 CGGGGCTAAG GCCGCGGTCC GGAAGTCCGG GCCGGATGCC GGGTGTTCAG GGGTCGGGGG
    38341 TCGGGGGCGG TAAGGTGTCT CGGATACACG GAAACTGTGT CTCGTGTCGA GCGGAGGAGA
    38401 TTGGATTTCT GTCTGGAGGC TGATCTGGCG TAGTGGGGGT TAGTGATTTT GGTAGACGTT
    38461 GCATATAGTT GGATCAAGCC GGGTCGGGCC GGAGGTCGAG GCCCATATCC TGCCGAACAC
    38521 TGAAACTCTA TCGATCCAAC GTCCACTCGT TAGTTATCGC AACCCCGAGC CACCTAATAG
    38581 AGCATAGTGA AATGCCACAA GCAAATCACT AGATAGCACT GGGCACAGTG TTCCTATGAG
    38641 CCTAAGGCTT GAGATAGAAA CGCCATAGAA GTTGTAGAAA CTGCCGTGCG TCTTCGACCG
    38701 GTAGCCACAT AAATGAGCCG TGCGATACTA CTATTTGAAA TAATCTGCTA GGTGATGGTG
    38761 TGAAAAGCCA AGTAGGCTGT CTCATATTTG TAGCCCAAAA AAGATGTAAC CGATCCACCA
    38821 GCGTTCTCGA CGTATGTTTC GGGCCTGGCC TCCGGTCCGG TCCGGCTTGA TCCAACTATA
    38881 TGCAACGTCT ACCAAAATCA CTAACCCCCA CTACGTCAGA TCAGCCTCCA GACAGAAATC
    38941 CAATCTCCTC CGCTCGACAC GAGACACAGT TTCCGTGTAT CCGAGACACC TTACCGCCCC
    39001 CGACCCCCGA CCCCTGAACA CCCGGCATCC GGCCCGGACT TCCGGACCGC GGCCTTAGCC
    39061 CCGAATAGCC GATTTTGCTT ACAACAACCG GAACACGGTC GCGTGGCCCA ATGGCAAGGC
    39121 GCTTGACTAC GAATCAAGAG ATTGTGGGTT CGAATCCCAT CGTGATCAAC ACCCTGAGCA
    39181 CTCCGGCAGG AGCCCGGCTT CTCGCCGGAG TTTCTTTTTT AATTTTTCTT GTTTTTTCTT
    39241 GCCGAGCACG GCGACTGTAG CCGGACAGCG CGTCCGGGAC CAAGCGACTG AAAAATAAGT
    39301 CTGAAAACAG CAATCAAGCG CTCGAGTAAG CCGCCAGCGT CTTTCGCCAG AAACTCGGAG
    39361 CTCGCGGGTC ATGGCCCGTG AAAATTTTGA TATTGCGGGC TTGTGCAGTC TGGCCCACCC
    39421 TGTGTAACGC CAAAACTTTG CAATTAGCCC AGGCGTTAAC CCTAAAAAAA GCACAACCGC
    39481 AACTCAACCA ACACACACTC ATGTTTCTTC AAAGACGCAA TTGATTTAGT CTTGGCACTT
    39541 GTATTAGACT AGAGTCCTAG TAGCTTCCTT GCACTGTCCA TCCAGCATCT CTAGCCCTCC
    39601 GAGAACTCCA TATTCCAATT ACCTTTTGTC CCTGGAGCAC AGGGGCAGAA CCCAGCGGAA
    39661 ATGACCACCG TGTCAGGCCT TTGGCAAGCC CAACGAGTGG TTTCGACATG CCGACACATC
    39721 AGGTTCTCAG GTTCTGGGGC AGCAAGGTCG ATGTTGGCAA TCTAGGAGCC AGAACGTCTG
    39781 AATGACTTGA CTTGACAGTC TTTGACGCCC GCACCGAGTC TTAGCCGAGC AGGACTCTTG
    39841 CCTATAAGCC AAAGTATCGC GGTCTTCCAA CACATACGAC CATAGCTTGT AGAAAGCACG
    39901 GGATCCCGTC CGCTCTCCCT TAGTTAACCT ACAAAGCGCT GGACTAGTAC TACGGTGGGT
    39961 GACCACGTGG GAATCCCCAG TGTTGTATGT TCTTTTTAGG TTTTCTTTCT CAGTGTAGTT
    40021 GCTTTTTCCG CCGCCGATAG CACGTTTCCC TCATAAACCC TTCTCAGACC CTATTCTTCC
    40081 ACATACGACC ATAGCCTGCG GAAAATACGG GGTCCCGTCT GCTCCCCCTT AGTCAAGCCG
    40141 CAGAGCGCCG AACCAGTAGT ATGGTGGGTG ACCACATGCG AATCCTCGGT GTTGTATGTT
    40201 TTTGTTTTTT TATCACCTTG ATTTCATGGT TACACAAGAA TCCACGACAC CGAGGACTGC
    40261 TGCCAGTCCT TCATGTTGGT TCATTTTTTG TATGCCGAGA ATCCCTTGCA AGTAGACAGG
    40321 TTAGTAAAGA ATCAATCCGT GTAATGCTTT TCATGTAGCT TAGTCACGTT AAATAAAGTC
    40381 AAGTCAAGTC AAGTCAAGTC AAATAAAGAA TCAATCAGTT AATCAATTAA GCTATGGTCA
    40441 TCACTGTGGC CAACACTAAG GCTTAAGGTT CAAAGGCAAA TAGCATCTTG AATTGTCATG
    40501 GATATCGGCT ATCCATCCGG CAGGTCCTCA CTATGAGTAA ACTACAAGTA CCTCCAGAGC
    40561 TAGTAAGCCA TGCTCCGCAA TAGAACTACT TACAGACTCT GAATGGCGTA TAGTAAGAGA
    40621 AAAAGTGAAA TCCATAGCGC CCAGTTGTAG AGAAAAAAGA CATCCAGGTT GATCTCAAGG
    40681 TCGGAGAGGG GGAAGAGAAG AGGACGGAGA CGATATAGCA TGGCCAATCG CCAACACCAA
    40741 GATCCAAGAG ACCAAACAGG CGCCAGAGGT ATCAGGAAAA AACAAGAAAA CATGAATGAA
    40801 GAGAAACGAA ACTAGGAAAG GGCCTGGTGC GTGCTATTCC GGTTTAACTG GAACACCACA
    40861 ACTGTTAGCA CAAGACAGAA TGAATCGAGA AGACAGAGGT AGACTCACTA CGAGACAAAG
    40921 CCCACCCGCA CTTCTCTCAG TGCCGAGGGC CCATCAAGGA TCACACACTG GCGATTTACA
    40981 TCACGCTGCA ACCAGCAAAG GTGCCGGAGC GCTGAACGGA GCAACCAGCA AAAGTGCCGG
    41041 AACGCTGGAC GGAGCAGCCG GCAAAGGTGC CGGCCTTGTT GGCGGACTTG GAGGCGGTGG
    41101 GGGTCTTGAT GGCGGCCATT TTGAAGGATT GGGCTGGGTT GTGTTTGAAG AAACAAGAGA
    41161 AAGTTGTAAG AGATGAGTGT GGGATGGGGA AGAGGAGGAG GATAGTAACT GAGAAGCGGT
    41221 GGAAAGGGCG GCTATTTATG AAGTTGAGAT TTCCACGGGT ATCTTCTAGT TCGTGACCAA
    41281 CGCATAGTGG CAGTCTGCAT TTCCTCACTG TCATATCATG AAGATGCATT CATTCCCCTT
    41341 GTTGTAGCCA GACTCAATAC AGCTGTTCCA CGATGCTGAA TGGCCATCTT GTGGATTCAT
    41401 GCGTGTAATA CAAACCCATT CGAGTGTTTA TCCTCTCGCT ACGCTCTCTC AAATGAATCA
    41461 GCTTAGCATT GTTCCATCCT GCGATTGGAA CAACAGTGTT GGAGGCTCAA AGAAAGAGAA
    41521 AGTGCGGATG GATGCCTCGA CTGGTCTTTT TAGTGTGCTC GGCTATTGTA GTCCGAATCG
    41581 ATCGAGCATT TGAATGGATT GAATGGGTCC ATTTGACACC GGTCCCATCA TTGTTCTCAC
    41641 ATCCCTGTCC CCAATTAAGC CGGGGTAAAT ATCGTACATC CAACACAACT ATTTTCACTA
    41701 TAATCACTGG TGGTATTTCA GACAGTGAGT AACATTCATC AATATCAATG CCTCGAGAAG
    41761 TAGATAGCTA GTCACACATT CGATCTCACT TCATTCTAAA CCTCTAATAG TCGTCAGGAC
    41821 CAAAGCACGC GGTAATAGCA ACCAGCCTGA CCATGACAGT CCTACATCAA AGCCTCCAAG
    41881 CCAGACTGCC TTGATGACCG TAGTCTCCAA GTTCGAAAGA GACTGTAGAC TCCTATCCGG
    41941 AACTTCCCTG TGGTAATGAG CACTCTCTAG CGCAGGCTAA CCAAGAGGGT CGGACGGGAT
    42001 ACAGGAGAAG TGCGATGGGG ATCAAGATAA ACTAAGATAG AAGATATGAA ACCGCACCAC
    42061 ACTGAACGTG ATCGAAGGTG ATCAGTTCTC TCTCGCTATT TTCAAACTCC CGAAGAGCTT
    42121 CTTTCACCTT TTGGCCGTGA GTGAAGCCCT GTGACTACCA AAATTCCAAT ATCGAGTCGG
    42181 CCATGTTCCT CATACTGTTA TTTCACAGCA ACTCGATGGC ATAATCCTGA CGGAAGCAGT
    42241 CAGATGATGT CACCTCCCAG AACAACTTTC GAGCAGTCAG CAGTCGCAAG TGCGCATAGA
    42301 GTTCCAGGAC TTTCAGTGAT TTTGAGGATC CAGAATGGTA ACCCGGGAAG CTTCTCGTCT
    42361 AGCGCGGTTG AGAACAGGCA CATCCACAGG CTTGGGGATT GGTTATTGGG TATTCCTTTT
    42421 TAGTCTGCGG CAAACCGTGT GTGAACTAGT CCAAGAGGGT ACCTGCTTTC GAGGCGGAGT
    42481 GTCAGTCCCT GCGGACTACA CCGAGGTTGC CCTCCTGAGC ATGGCCCGGT GAACTGCCTG
    42541 ATTTGATTTG ATTTGATTTG GTTTTATTCT TTTACGTCTA CCTACTGTTA TTTCGCAGCA
    42601 ATACGACGGC ATATTTCGGA CGGAAGCAGT CGGATGATGT CATCTTCCAA ATTACTCCCG
    42661 GGCGGTCAGC GATTGCAGGT GCGCATAGAC TTCAAGCATC TCCTGTGACT TTTTAGGGTC
    42721 CGGCATTGAA GCCAGGAGGA CTCTCTGTCC AGCGCAGCCC GGGGGCGAAC CTGCGGGGTT
    42781 CCAGGGTTGG TTACCTGGTG TTTTTGGTTT GCAACAAACC GCGTGTAGTC TAGTCTAAAA
    42841 GGCCACCGGC TCTCGGCACG GGGGTTTGTC CCGGCGGATT ACGCGTGGTT TTGTCCTCTT
    42901 GCGGGCATGG CCGTTGCTGC ATTTCTTTTG AGAGTTTTCC CTCCTCTGTA GTTGGTGGAC
    42961 GGGAAAAGGA CCCCCCAAAA CCTCCTCATG GAATCCTCCT CGACATCTCC TTCCGATCCT
    43021 ACTACCTCGT CTCCTCCCAA TCTAACCTTC CTCTCCCATC TCTCTTCCAC TCTCATCTCT
    43081 CCTTCAAAAT CCCACCCTCA TATCTCGGTG CTGGCAGTGG GTAGTGGCTG GGTAGTCTCG
    43141 GGGCGCTCGG GCTGTTGTCT TTCTTCAAGG AACTTGAGAT TGCGGCGTAA AACGCTGGCA
    43201 ACGTGACTTG TTGCTTTTGT TGTTTTCAGA AGCTTATCAG CAAATCTCTG GCTCCACGGC
    43261 CTCAGCAGTG CCCTGCACGT CCACCAGTGT CCTCGTTCCT TTGGCTGGTT GCAAGCTCGG
    43321 CACCCGCGTG GACAGTTGTG TTCCCATCGG TCATGGTACT CATCAAAGTC ACCATCTCCG
    43381 GTTCTGGCCG CCAGGATGTG GCCTAGCTCA ATCCTGGTGA GGTCGTCGTA GCGGGAGACA
    43441 CGGAATGGGG GTTCGGCGGG GACACCAGTT CCCAGTGGGC GGTATCCTTT TTGCTTCTGC
    43501 CACTATTCCC CGTATTCGAG ACTTAGACGA TCTCGCCTCC ATCTCCGTGC TCCGGCCAGG
    43561 CTGACGCGGG GTTCTGTTGT CGTCTGTTGG CACCCCAGTT TTGCTTGCGC GTCTACCAGT
    43621 TCGTTGCCTT CCAAGCCCAT ATGGCCTGGG ACCCACAGCA CATGGACTCT CCTCCCAGGA
    43681 CTCTCGCTCG CCCAGCGGCG AAGGGTTGTC TTTGTCTCAT CAATAAGAGT CGAAGAGACT
    43741 TTTTTTTTTT TTTTTTTTTC ATTTCATCTA TTTTACATCA ATCGGAGTGT TCGTCAAACA
    43801 CTCATAAGAT GACCAGGCAG GTCCTGGCAA CCTGGCAGCG GCGTAACCGG CTGCCGGGAT
    43861 CCTCCGAATC AGACTGCCTT GGTGACCGTA GTCTCCCAGC TCCGAAGAAA CTGTAGACGC
    43921 TGACTCGGGA TCTCCCTGTG GTGATAAGCA CCTCCTGGCG CAGGATACAT CAGGGGGGAT
    43981 ACATGAAGAC TGTGATAATG AAAAAAAAAA AAAAAAAAAA AAAAAGAGCA GACAAACATA
    44041 ACAGGGAAAC AAGAAAACAA GAAAAAAACA AGTAATACAC GAAAGAAAGC ACCCAAAGAC
    44101 AAAACAGTAG TACAAAAAAC ACACCACGCC AAACGCCATC GCAGCTGGTC ATTCCTCTCT
    44161 CACCCTCTTC AACTTCTTGA GGAGCTGCTT GCTTCCTTTG ACTGTAGGGA GAAGCTTTTT
    44221 AACGAGTCTC TCCGTCAGCC GTAGCCTCTG TGGGATCGAG TCACACGTCC ACGGGTGCCA
    44281 CGGGGTCTTC TCCTGTCCAC ATCTCGGACA ATCGTGAGTG GCCCCGGTGT GCTTGAACCT
    44341 CTGGTGGTAC GTGGCAAAGT CGCCGTGTCC AGAAATTGCT GCCATCAATG TGCCAATATC
    44401 GAGTCGGTCG TGTTCCCTGT AGTCCTTGAA CTTCCAGGGT TCGACGGGCT CTGGCTTGTC
    44461 TATATGGGAA GGCCCGTTCT GTGCCCCCCA CCACGTCTTG AACTCTGTGG CGGCTTGCTC
    44521 CCGGCACCAA CGTTTTGCCC TGGAGAGCGA CATCTCGAGC CCGCCAACTT CAGTCCCAGC
    44581 AACCCCTCTG GCTAACCGGT CGGCTCTTTC ATTGCCGGGG ATGTTCTTGT GGCCCGGTAC
    44641 CCATCTGACT CTTGCCTTTG GCGCAAAGGG CCCGCCCTGT CTCAGCTTCC AGCTTGCCAG
    44701 GAGTCGTCTC GTCTCGTCGA TGACTGTTTG GGATGTCCCC AGGTCGCCCT CTTCTGCATT
    44761 CAGACGGTTC ACAATGCCCC TGTTGTCAAG ACACAGGTAG AGGTCGCCGG TCGTCTCTTG
    44821 CGGTAGCTCG TGGGCCGCTT GCACGGCGTG TAGGGCTGCG ATTGCCTCAG CGTCAGCCAC
    44881 TTCTTGCCAG GTGCCCAATG GTTTGCTACC TTCGGCGCAG GTCGTATTGT CTACCACCAG
    44941 GGTCCACCCG GCCCCTGCGC CGCCGTCTTT GACTTTCGCC CCGTCTGAGT AGGCCCACAC
    45001 CGTATCAGGC CACGCCATGC GCAGGTCCTC CAGATGTCTG GCTACCTCCT CATCTTTGTC
    45061 GCCCTTTATC TCGATGGGGT CGTCTGGTCT CTCCTTTGCG TCGAAGAGAC TTAGACGGTC
    45121 CCCATCAACT TCCGTTCTTT AGATTGGATA TCTCAACATA TTTTCAAGTC AGATAGGCAA
    45181 CGTGCCTGAG TGGTTAAAGG GTATGACTAG AAATCATATG GGTTCGCCCT CACAGGTTCG
    45241 AATCCTGTCG TTGTCGAAGA AATATTCTTT TGCACCTTTC GCGTTTTTTT TGCTGCCGGT
    45301 GCCATTTCGG GCCTCCAGCC GGGCAAGAGT GCGAGACGGC GGCATCGCCG ACTAGAAAGA
    45361 AAATAGGTCA GGGGGAGTTC TTTTTGGAGA GATTTTTTTT ACAGGGGCCT GGGCAAGATT
    45421 GAGACAAGCC AGGCCAATGT GTGAGTTGGA AAGTCGGTCT AAGCGAATAA ACAGTGGGCT
    45481 GACGGGATGA AGAGAAAAGG AGCGAGGAGA ATTGTATAAC AACAAGTTGG CTGAGGAATG
    45541 GCAAAGACCT GCAATTCTAT TTTCACTAGC AACATGTTGT ATACCTTTGT AAAAGGGAAA
    45601 ATTCATGTTA TTAGATACCC TCAACCGAGA GGTTGTTTCC AATAGAGGGG AACGATGTCT
    45661 AGTCCAGTGT TACACGGGCC GCCTGGTGCA ACCCTTTGTA CAATATGATT GGCTGGCGTG
    45721 ATAATGGGCC AACACTCGAC ACACAATTCT AACAGATTCC CGTTGTTCAT TCCTCAAAGC
    45781 AGCTCACATG ATGGTCTGAC TAGCTTTGAC CGAATCCAAG CGCAGCCCTC GACGCCCCGG
    45841 CCGATCCCTC GCCTCACATC GCCGCACACC CCGCCGCAGC CGTGACCGGC GCGACGCCGC
    45901 CTGCCAGATT CATGAAGTTG TATCCCATGA TGGCCGTCTC GATGGCGGCG CAGAGCTCGT
    45961 CTCTCTCCGG GCCCAGCGCA GCGATTGACA CCGTCGTGGT GGTCGCTGTC ACAGTCGAGA
    46021 CGCCGTCACC GTCGCCCGGC GCTGTCGTCG TCAGGGTCCC GCAGACCCCC GCTGCGCGCA
    46081 GGCCCTGCGT GCCATCGCGC CGCACCACAT TTGCGGGGAT CCCAACGTCG CCGAGGGCTG
    46141 CACCGACGGC GGCGTGGATG CGCGGTGCGA CGTGGTAGAA ACACACCTTG TCCTCAAGCA
    46201 TGAGGAAAAA TTCATCGTCC TTCCATGCAT TCAGCGCCAC GAACTAGAGA AAGGTTAGCC
    46261 CACTGTTCTA TCATCCACAC ACAAGCGCCA CAACCCTTCA GCACCAGAAG CAACCCAAGC
    46321 AAGCTCCATC AGCCACAAAG AAAAAAAAGG AGAAAACACC CCGGTGGACT CACCGACACC
    46381 TCATACCGTC CCGCAATCTT CTCCAGCACA TCACCCAGCA CCGCATACCC ACCACACAAG
    46441 TCCCACGCCA CCGCGCGCCC GCGCCGCCCG TGCATCATGA CATACGCGCC GCCCACGCCC
    46501 TGCGCGACCA ACACCGGTGC GCGCACGCGC TGCAGCGCCC TCTCCGTCGC GCGCGGTAGC
    46561 GCCGGCGTGT AGCTGCAGGC GCCGCCGGCC AGCGCCAGCA GCACGCTGTC GTGCGCGCCG
    46621 AGCGAGGCGC TGAGGCGCGG CCACGGGCTG CTGTGCGCAG CGAGACGCGC AGCGAGCCAA
    46681 CTGTACGGCC CGGGATCGTA GTGTGCGTTG AATGAGGTGG ATGAGCCTGT GGCCAGAGAG
    46741 AGGAGGGGAG GGGGGATGTT AGTGTGTGGG TGTGGAAAAA GTGAAGGGTG GAGCTTACGG
    46801 TAGGTGTGGT CGCCGTCCGG CGTCTGGAAG TACATTAGCC AGCGGCCTTG CTCGTCCAGG
    46861 ATCGCGGTTC GCAGTGTATT TGCGTCTGCG AGCTGGCGCG CCATGGCGGG CGGGATATTT
    46921 CGGCTGTGCT CGGTCAGCAG CGGGACACGG GATATAAACA CACGAAGCGA GCGGTGTGGC
    46981 AAGTAGATGG TGGCAATGGC GACTAGACCA CAGGCGCAGC AAGAAGCAAG AAAAAACGGC
    47041 GCCAGTGGGC GACACAGACG AAACGGGGCA AACTCACTGG CTCGCTTTTT GCGGCGTACT
    47101 TAGAATGTAC GAGCCCTCGT CCGGGCCGAA CATGAAGAAC ACAGTGCTGC GCAACCCGCC
    47161 CATCTCGGAC GCAAAGCGGC GCGTGCGGCG GCGCCAAGAG CGAGACGGCG TGCGCGCGGG
    47221 GCTGGACACG GGCGGTGATT TCGGCGGGGG CAGGGCGGTT CCTAGAGTGC AGAAGAAGGG
    47281 CATCGGAGGG GGCCGGGGAA GGCCTCAGTG TGTCGGAAGT TGATTTGGAG AAATAGGACA
    47341 GGTGGGTGGG TATAGCGAGT TCCGGGGACG GGAAGGGCGG AGAACAGAGG AGAGGAGCGG
    47401 ACGGAACTGG CGAGACTTCG CAGAGGACTT GGCAGAAAGA ACGAAAGAAA AAACAAGAAC
    47461 AGAAGGACAA GCGGCGTGGT ATAGCACAGA CACAAGGGCT TTCCTCGCCT CAGTTGCTCT
    47521 ACGTCGTTCT CGGCCCCGTA GTCCAGCGGC CATGGGTGCG GCGGCGCAGA TCTGTGTTTC
    47581 CACAGGCCCG AAGCAAGCTT GGTCCTTTTT TTTTTTTCCT TTTTCTCTTT CTCTCTACTG
    47641 CTGCCGTCGC ATCGCATGCA ACGCTATGCC TCCTTTCCAA GTTTTACACC GTCTCTAGTC
    47701 TCTTTTCTTT CTTTTTTTTT CGTCTCCCTC CCTCTTCGCT TCCTCTCGCT ACCACTTCAG
    47761 TTTCCACATC GCCGATATCC GGCCCTCCGT GGCGCCCTTC CCCCGGGGCC GGGTCGTTTG
    47821 TCCCGCGGCG CTAGGATACA ACTACGGCGC TCAGGTACTT GTGTTTATCC GCGAACCGTT
    47881 CGTGTTTCTT GCTGCATATA TGGATACGCA CTTGGCTCAA ATCCCGCGCT ACCAAAAGCA
    47941 GCATTCAAAG CGCACGTATC ACCACAAACT AGACACGTAA AAAAAAACAA AGGAGATGCC
    48001 AGAAGAAAAC ATACCAATGG CCAGTCACAC ACATGAAAAA AGAAAATACA TGTTTTGGTG
    48061 CTCCCGTTTC ATCACAACGC TCCCGTTCCT AACGTTGTAG TCAAGTATGG GTCGACAAGC
    48121 GGGTCTGAAC CCTAGACAAT GACCCCAGGG TTATACGACA ACACATGCAC ATCTTCATCT
    48181 TCAGGTCGCC TTATTGTGTA TGTGTTTTTT TTTAACTTTG TATTTCATTC ATCAAGATCC
    48241 CTCTTTTTTT ATTTTCCCTC AAGAGACCTC GCAGGTTTTT TTTCCCTTTC CCTTCCTTTT
    48301 TTATACAAAA AAAGAAAAAA AAAACTAGCC TGATGTGATG TCATTCATGA AACAAACGCT
    48361 CTCTGGCACC AACAAAATAC ACTTAGTAGC GCTTCTCACG CAGGGTGTCA GCGTACTCCT
    48421 CAAGGGGGGA GCGGATCAGC TTGGTCTCCT TCCACAGGTT GGGGGTCAAG AAGCCGTAGG
    48481 TGTTGGAAAC AGCCGAGAAG GTAGCCTTCA GGGTGTTCTC CAGAGTCTTG GTGGAACCGG
    48541 AAGAGGAAGT GTAGGCATCC TCAACACCAG CCAGCTGGAG GAAACGCTTG ACAGCGGGCG
    48601 AGGCAACCAG ACCGGTACCA CGGGGAGCGG GGATAAGCTA GAGTTGCTTG TTAGTCGTGC
    48661 TGAGCTTGGT CAAAAGGTCG ACGGTCGGGC ACTACTACTT ACACGGACGG TGACGGAACC
    48721 GCACTTGCCG GACTCCTTGC AGGGCAGAGA GTGGGGAGCA CCCAGGTTGG TACCCCAGTA
    48781 ACCTCTACGG ACGGGGATGA CGGACAGCTT GGCAATGATG ATGGCGGCGC GGATGGCAGT
    48841 GGCAACCTCC TTGGAGGTCT TGATACCCAG ACCGACGTGG CCCTCGGAGT CACCAATGAT
    48901 GACAATGGCC TTGAAGCGGG TGCGCTGACC GGCACGGGTC TGCTTCTGGA CGGGCTTGAT
    48961 CTGTAGGCGA GAAAGAAAGG CGGTTAGAAA ATAGAGGCAC TGATATGGTT TTGGCCACAA
    49021 TGAGGTATCG AGCGACCGGT TTCTGCTGTA GTGTTGATTC GACTGAAAAT TGATGTGGTT
    49081 TTCGTTGATT TCGCTCAGGT CTCGTGTCGG TCGTAGGTGG TCGGATCAGT GTGGCTGGTC
    49141 GTCGAGATAT CAAAGTCGAT TGCGCCATTT GGAGGCGTCT GGGTCCAATG CTTCTGGACA
    49201 CAGAAATTGG CGGCTCGAAA CTCTTATTGT AGGCATCAAA TCCTACAGGG AAAAAAAAAC
    49261 TAACCTTCAT GACCTCGTCG TTCAGCTTAG GCAGGAAGTT GTCGACAATC TGGTACTCCT
    49321 TGATGGGCAG AGAGTGCAGG TAGATCTCCT CCATGCTGGA GATCTTGCCG GCCTTGACCA
    49381 GACGGCCCAG CTTGGTAACG GGCTGCCACT CCTTCTCCTC GTTCTTGTTA CCACCGCGGC
    49441 GACCACGGCC ACGGCCACGG CCACCACGGC CGCGGTCACC ACCACGAGAA CCAAAGCCAC
    49501 CACGGGCACC AGGAGCACGA TCAGCCATTT TGAAATGTGT GTTTTTGTTT GTTGGAGAGG
    49561 CGACGACAAC AATATCGGAC TGGACTTTCC AGGAGGGCAA AAAGAGAGAA GAAGTAGAGG
    49621 ATCACGGCAA AAAGAGCAAA ATGCGTCGCA GCCAACGGGG GGAGGAGGGA AGCAGCGCCC
    49681 AAACCCAGGG CCCCACTCTG CCCGCTACAG CAATTTTGGA ATTTTTTGGC GGGGCGGGCT
    49741 CAGTTTGCGC ACACAAAAAC GTCCAAAATC CAGTATTCTA AAGAGGTGCG CCTGGCCGCT
    49801 GGCAGCTGGC AAGCCCTAAC AGGACCCACA AAGGTTTTGA TCTGGGGCGC ATTGTGGCTG
    49861 GCTCGTTTGA AAACACATTA AGACCCCTGT CTCTGGCATT CGGTGAGGGT ATGCAAAGAC
    49921 CCCACACCCC TCCAGATCTT AGCTTATGTC ACACCGAGAA CAATATCAAC CTTGGAAATG
    49981 ATCAAAGATT TGCGTGTAGA ATTACAATAT CAAGAACAGA GGACGCTTTT TTTAGACATC
    50041 AAGAGACAAG AAGTAACAGA GAGATGAATG AAACAGATTA AAGAGACAGA CGCAAAGAAG
    50101 AGAGCAACGT CATCAGAGCC TAGGGACAGA AGGAGAGAGG TGCTGGATGG AGGTTGGCTT
    50161 TTAGAGAGGC GTGGAGGAGA GAGTGATGGT GAGTGTGTGG ATGTTGGTTG AAGGAAAGGT
    50221 CGAGTGATGC AGAGCGTGCT GGCTGGGCAT TTGGGAGTAC TCATGAGCTC TCGGGCTTCT
    50281 CGGCGTCGGC AGTCTTGACA ATCAGCCCGT CCCCGGGCGT CACGCGCTGG GCCCATTCTC
    50341 TGTATACACA CACCAGCCTG TTAGCTTGAT CCTATAACCA TTATCGACAT GGCATCAATG
    50401 CGAATGGGGT CTCTTCACTT ACGTCCAACT GCCGTCGTAC ACGCGCCGCG TCTCAGGCGA
    50461 GCCAAAGTCG GCAATCTTCA GGGCCGTCTC TATTACGCAG GCCGTCACGC CGCTGCCGCA
    50521 CGAGGCAATG ACCGGCTTGT CGGGGTTCAG GCCCTTGGCC ACAAACAGCT TTCTCAGTTC
    50581 CTCGGGCGCC AGGAACTTCT TGGTGGTGGG GTCCAGCACG TCGCCAAACG GTATGTTGAT
    50641 GGAGCCGGGC ATATGGCCCG ACGACATGCC GGCGCGGGGC TCAGGGTCTC TGCCTGACCA
    50701 GCGGCCAGTC CCACGGGCAT CAATGATCTG CACGCCCTCG GCATTGGCGG CGGCGGTAGC
    50761 GTTCTCGCTG GCAATCTTCT TGACATCCTC AAACGTCGCC ACCTTGGCCT CGTCCAGCTT
    50821 GGGAATAGGG TAGGTGCACA CGTCAACGGG GTAGAACTCG CCTGACTCGG TGGGCAGGTT
    50881 TTCCTCGACA TACTGCTTAA AGTTGTCCAG GATATGCACC TTTGGGTGGC CAAAGGCGCG
    50941 CAGCGTCCAG GCGACGCGCG GCGCGCTAAA GATGCCCAGC TCCTTGGAGT CGTAGACAAC
    51001 CACGGTGTCG TCGATGCGGA TACCCAGCTC GCTCATGGTG GTCGCCAGCT CCTTGGGCGA
    51061 CGGCAGCATG TGTGGGTACT CGCTGTGTTT CTCCACCACC TTGTCAATGT CGAAGAAGCG
    51121 GGCCTTTGGG ATTCGCTGCT CCAGGAACAC GTCAATGCCA GAGCGGCCAT CGTTGGGCAT
    51181 GAACCAGGCC GCGCAGAGCG GAATGACTCG CGGGTCCGTG CTGATGGGCG ACGCCGGGTT
    51241 CTTCTTGAGC GCCTCGGAGA GCTCCTTGGG CGTCACCAAG TACGACGAGA ACGGGCGCGC
    51301 GGCACCTGCC GGCGCTCCGG CAAACGGTGA TGTCGCGCCA GCCATTGTGT GTGCGTTCGA
    51361 GAAGCCGACG GCTTGCGACG GCGAGACTCG GCGGGTTGTG TGCAGCGTCG AGGGGCGGGC
    51421 AACAGACGAG GTCGTGGATG CCAAGCGGCA AAGACTGCTG CGGCCTCTGG TGACAAGGGC
    51481 GGGCAACATG GCGGCGACGG CGGGAGCGAG GCAGCAAGAG GGGACGCGGG GAGGCTATTT
    51541 ATTTATGTAC GTGTGCGGTT GGGCTGTCGG TCATGAAGCC TAGACGTTGG AGGTTTTTTG
    51601 GAGAGCGTGA TCCGTGCACG GGCAACATGC AGACCAAGTC CTGAAGTGCG GGCAGACTCG
    51661 TACGTGGTGC TCTTTTGCAG GGACCGTCAA GGTTCTCGAC GGGGCGGGGC GGTGCTTCGG
    51721 GGGAGACAGA CACGGCGGGG GGAAGAAGAT CTGATGGTCG AGCGGAGGAG TGTGAGGGTG
    51781 ACACAGAAAC TTGATTCATG AACAGAAGCC CAGGTTCAAA CTCTCAATCT CGAGATAAGC
    51841 AACCCTAACC CTATGGCTGC AACGATAACG CTATCTACAT GTAGTACAAG AATTTGGACG
    51901 CAACGTTCTA CCGCCGTTCG CGCAACAAAC TGGCCTTTGG GATTTGGTCC AAAGCCAGGA
    51961 AACTATCTTC ATCGTCGTCG TCACTTAATA AAACTATTGT GTCCACATGT GATCCCAAAT
    52021 GTACCGGCTT TACGTTCTCC TTTAGGTGCT GCCGTGGCGC CGAGCCTGCA GGTCTGGAAC
    52081 TTTCCCTGGG GCACAACGGC GGTGACGACG ATACCGGGTT GATATTCTCT TTGGCAGACG
    52141 GCCGGGGCGG CGAGCTGCTC AAGAAGAGCT CAAGGCTAGT CTGCCGATGC CGGGAAGGCG
    52201 GAGGCTGAAA CGCGCGCTTC TTGGCCGGAG CATTAAGCGT CTTGATCGGT GACTTGTCGG
    52261 GCAGCGACAG GCTGTTGGAG TCGCGCTTGG TGGTGGGGCC CATGGTGCTG TGGATTTTGC
    52321 TTTGTGTTCC CAAGGCTGGT TCGCGGAGGG CTGCCAGTTG AGATCTCTGG TGACGTGGTG
    52381 GTATGACTAC TGGCTCGGGG CTCGAGTCGA TAAGTATGGG TACTTGAGAG GCGGCGTCTG
    52441 GCGTTTGAGG ACGGGGTGCA AAATGGTCAA CGGTTTGGGG CGATGGTTGA GAGACGGTGC
    52501 GACTGAGAGT TCGGGGTTGC GATTTGTAGG AGGAGAACTT GGGGGTCGGA GGCAGCTCCG
    52561 GGATATCTAG ACGGACAATA TCGTCTAGCG GCTCAATAGA CGCACGCGGA GGCTCTGGAG
    52621 ACGGTGGGCC TGTGTTGCGA ATTGGTTTTG CTTTCTCTGG TGGCGGGCCA TGGGCTGTTT
    52681 TAGTGGTGCG GAGGGCATTT GTTGCACCGG CCGCAGCCCA CGGGTTCAGT GGCTTCGCAG
    52741 CCGACGCATG AGTCGTCTTG AAGGCCGAGA TACTCGAAGC CGAGCGCTTG AACGACTTTT
    52801 CTGCCGCCCG GCGGGGCATT GCGGGCGACG AGAGAATTTC AACAGGCGGC TGTGACTGGT
    52861 GGCGGGCCTT TCGAGGAGAA GCCGGTTGTG TAGAAGAAGC TGTGTCTGTG GGCTGTTTTG
    52921 TTGCAGCCGC AAACTGCAAC TGTGACTGCA CCTGCGGCGT CACCGATCGC GCAGATCGCG
    52981 CGCGCTTGGT TGCCGTGGCC CTCGCCTTGT CTTCTTTCTT ATGCAGCGTC TCTTCAAAGT
    53041 CCTCGACGGC CAGTGGCGCG CCCAGGCGAA CTAGCAGCTC CGGAACCCAC CCAAGCGTCC
    53101 CGACCGAGGG ATCGTATACC TTGGCTGGGC GGTCGCCGGC GGCCGCGGCA GCGTCGGCAA
    53161 GAAACTCTTC GTCGCTATTT GTCGCAAGAC CGTCGCGCGT GGTTATTATT TCGGCCTCGC
    53221 GCTCCTGGGA AATGTCTATG CCGGTGATGT CGAGCGGGAT GTACTCTATG CGGAGCTCGG
    53281 GCAGGTGATC TGTGCTTTCG TGGCGGCGGC GGGACTTGAT TTTCTTGATC AGTTCGCCCT
    53341 CGCGCTTTTG CTTTTCCTCA ATCGAAAGGT TGTCGTTTTC CGGATCGCGA GACAGCGCCA
    53401 ACAGCTTCTG GACAAGGATG CATGGGCTGA GGACCCGAAT CAGTTTCAGC GCACCGCCCT
    53461 TGAAGCTCCA ATCAAAGAAC TCCTCGGTGA GGCGGCGCAT TTCGTCTATG TAAATAGGCT
    53521 TTGCCCAGTC GGAGTCGGGC AGCTGGGCGA GCCGGTCGAC AGTGCGTGGC GGTGAGACGA
    53581 CAGGATGCGT GTAGTATCGC AGGATTTCCA TGTTGGGAAA CGAGTCTGGG ATCTTTAGGG
    53641 CCTTGTGTTT CTGGCGAAAG AAGCGGCTCT CGTTGGTCGC AAGCTCATGC TGCAGCTTCT
    53701 CGCGCCACGC GCGGATGCCC TCGGCATCTG CGGCCTTGAG CGCGCACAGC GACTTGCCGA
    53761 AGCCAGCACG CGCGGCCTCG CTGGCCACCT TGACGCCGCA GTTCTCGACG CCGTCCGGAT
    53821 CGTAGTCGCC GCCGCTCATC ATGGCAATCA GCACCATGCC CTCGCGGTCG AGCTGCTGGT
    53881 CGCGGCGGAT GCGGTCGGCG CGGTGCGAGA CGACGTGCAT CGGCGGGCCA GACGGCTTCT
    53941 GGTTGCGGGC GAAACGCAGG GTGTGCGTGC AGCCAAACAT GATGGTGTCG ACGTCCTCGC
    54001 TGAAGACGGC GTCGACGATT CCGCGCTGCT GCAGGAGCGC GCATTCGGCC TCGGCCTCGC
    54061 CCGGCGCGTC GTGCGTCAGC AGGCCAAACA TGCGAATGAT GCGCTTGGCC TGCGCCGTGG
    54121 CGGCGCTGGC GGTCTCGCTG CGCGTTGAGT TCTTGTTGCG CTTGATCTTG GGCTTGTTCG
    54181 GGCCGTCAAA GACAAAGATG GGCTCGATGG CGAGCGCCCG GAGTCGCGTC AGCCGATAGA
    54241 ATAGCGTCCG GAGCTCGGGG CTGAAACCGC CTGCAGCGAT GGTTAGCGGC AGACTCGGAA
    54301 CAGCGTGGTG GGGCCGGTTG CAACTCACCC TGGGCGGACC GGAGCTGGAA CATCCAGATG
    54361 GCAATATCGA CGGCGATGCG GAGCGGCTTG CCGGTCTTTT CGAGGTGGTC GAGGGCCAGC
    54421 TTGGCAAAAG CCTGGACCTC GCCACAGCTT CTCAGCTCGT CATTGAGGCT GTCACAAAAG
    54481 GCGGTTAGCA CAATAGGAAC GGCGAGGCCG GGATTCCTGG GCCCGTCCGG CTTATTTACT
    54541 CGGAGCACCC AGCACAAACG TACCCTTTGA TACCCAT
//
LOCUS       Br.fagacearum_A_pheromone     13668 bp    DNA     linear   PLN 03-MAR-2017
DEFINITION  Bretziella fagacearum strain CMW 2656 Cfaga_Contig0000274, whole
            genome shotgun sequence.
ACCESSION   MKGJ01000274 MKGJ01000000
VERSION     MKGJ01000274.1
KEYWORDS    WGS.
SOURCE      Bretziella fagacearum (unknown)
  ORGANISM  Bretziella fagacearum
            Eukaryota; Fungi; Dikarya; Ascomycota; Pezizomycotina;
            Sordariomycetes; Hypocreomycetidae; Microascales;
            Ceratocystidaceae; Bretziella.
REFERENCE   1  (bases 1 to 32148)
  AUTHORS   Wingfield,B.D., Duong,T.A., Hammerbacher,A., van der Nest,M.A.,
            Wilson,A., Chang,R., Wilhelm de Beer,Z., Steenkamp,E.T.,
            Wilken,P.M., Naidoo,K. and Wingfield,M.J.
  TITLE     IMA Genome-F 7: Draft genome sequences for Ceratocystis fagacearum,
            C. harringtonii, Grosmannia penicillata, and Huntiella bhutanensis
  JOURNAL   IMA Fungus 7 (2), 317-323 (2016)
   PUBMED   27990338
REFERENCE   2  (bases 1 to 32148)
  AUTHORS   Wilken,M.P. and Naidoo,K.
  TITLE     Direct Submission
  JOURNAL   Submitted (23-SEP-2016) Department of Genetics, Forestry and
            Agricultural Biotechnology Institute, Lunnon Road, Pretoria,
            Gauteng 0028, South Africa
COMMENT     ##Genome-Assembly-Data-START
            ##Assembly Date         :: 2016
            Assembly Method       :: CLC Genomics Workbench v. 2016; SSPACE v.
                                     2016; GapFiller v. 2016
            Genome Coverage       :: 123.24x
            Sequencing Technology :: Illumina GAIIx
            ##Genome-Assembly-Data-END##
FEATURES             Location/Qualifiers
     Transcript      1..1887
                     /score="0.64"
                     /source="AUGUSTUS"
                     /g2.t1
     CDS             join(1..160,248..1763,1830..1887)
                     /score="1"
                     /score="0.9"
                     /score="0.72"
                     /source="AUGUSTUS"
                     /transcript_id="g2.t1"
                     /gene_id="g2"
                     /frame="[4424..4583: 0, 4671..6186: 2, 6253..6307: 1,
                     6308..6310: 0]"
                     /label="Serine/threonine-protein phosphatase 2B catalytic
                     subunit"
     gene            1..1887
                     /score="0.64"
                     /source="AUGUSTUS"
                     /g2
     Initial         1..160
                     /score="1"
                     /frame="0"
                     /source="AUGUSTUS"
                     /transcript_id="g2.t1"
                     /gene_id="g2"
     source          <1..13668
                     /organism="Bretziella fagacearum"
                     /mol_type="genomic DNA"
                     /submitter_seqid="Cfaga_Contig0000274"
                     /strain="CMW 2656"
                     /host="Quercus rubra"
                     /culture_collection="CMW:2656"
                     /db_xref="taxon:1836592"
                     /country="USA: West Des Moines, Iowa"
                     /collection_date="1991"
                     /collected_by="Stephan Seegmueller"
     intron          161..247
                     /score="1"
                     /source="AUGUSTUS"
                     /transcript_id="g2.t1"
                     /gene_id="g2"
     Internal        248..1763
                     /score="0.9"
                     /frame="2"
                     /source="AUGUSTUS"
                     /transcript_id="g2.t1"
                     /gene_id="g2"
     intron          1764..1829
                     /score="0.72"
                     /source="AUGUSTUS"
                     /transcript_id="g2.t1"
                     /gene_id="g2"
     Terminal        1830..1887
                     /score="0.72"
                     /frame="1"
                     /source="AUGUSTUS"
                     /transcript_id="g2.t1"
                     /gene_id="g2"
     Transcript      complement(2152..8191)
                     /score="0.24"
                     /source="AUGUSTUS"
                     /g3.t1
     CDS             complement(join(2152..2184,2536..7979,8125..8191))
                     /source="AUGUSTUS"
                     /transcript_id="g3.t1"
                     /gene_id="g3"
                     /score="0.31"
                     /score="0.48"
                     /score="1"
                     /frame="[complement(6575..6577): 0,
                     complement(6578..6607): 0, complement(6959..12402): 2,
                     complement(12548..12614): 0]"
                     /label="B-block binding subunit of TFIIIC"
     gene            complement(2152..8191)
                     /score="0.24"
                     /source="AUGUSTUS"
                     /g3
     Terminal        complement(2152..2184)
                     /score="0.31"
                     /frame="0"
                     /source="AUGUSTUS"
                     /transcript_id="g3.t1"
                     /gene_id="g3"
     intron          complement(2185..2535)
                     /score="0.25"
                     /source="AUGUSTUS"
                     /transcript_id="g3.t1"
                     /gene_id="g3"
     Internal        complement(2536..7979)
                     /score="0.48"
                     /frame="2"
                     /source="AUGUSTUS"
                     /transcript_id="g3.t1"
                     /gene_id="g3"
     intron          complement(7980..8124)
                     /score="1"
                     /source="AUGUSTUS"
                     /transcript_id="g3.t1"
                     /gene_id="g3"
     Initial         complement(8125..8191)
                     /score="1"
                     /frame="0"
                     /source="AUGUSTUS"
                     /transcript_id="g3.t1"
                     /gene_id="g3"
     Transcript      8856..9477
                     /score="0.98"
                     /source="AUGUSTUS"
                     /g4.t1
     CDS             join(8856..8882,8961..9397,9456..9477)
                     /score="1"
                     /score="0.98"
                     /source="AUGUSTUS"
                     /transcript_id="g4.t1"
                     /gene_id="g4"
                     /frame="[13279..13305: 0, 13384..13820: 0, 13879..13897:
                     1, 13898..13900: 0]"
                     /label="Cyanate hydratase"
     gene            8856..9477
                     /score="0.98"
                     /source="AUGUSTUS"
                     /g4
     Initial         8856..8882
                     /score="1"
                     /frame="0"
                     /source="AUGUSTUS"
                     /transcript_id="g4.t1"
                     /gene_id="g4"
     intron          8883..8960
                     /score="1"
                     /source="AUGUSTUS"
                     /transcript_id="g4.t1"
                     /gene_id="g4"
     Internal        8961..9397
                     /score="0.98"
                     /frame="0"
                     /source="AUGUSTUS"
                     /transcript_id="g4.t1"
                     /gene_id="g4"
     intron          9398..9455
                     /score="0.98"
                     /source="AUGUSTUS"
                     /transcript_id="g4.t1"
                     /gene_id="g4"
     Terminal        9456..9477
                     /score="0.98"
                     /frame="1"
                     /source="AUGUSTUS"
                     /transcript_id="g4.t1"
                     /gene_id="g4"
     CDS             10608..10784
                     /label="A pheromone"
     gene            10608..10784
     CDS             complement(join(11451..11484,11665..>13667))
                     /label="Laccase-1"
     gene            complement(11451..>13668)
                     /score="0.11"
                     /source="AUGUSTUS"
                     /g5
     Transcript      complement(11777..13668)
                     /score="0.11"
                     /source="AUGUSTUS"
                     /g5.t1
     Terminal        complement(11777..11786)
                     /score="0.2"
                     /frame="1"
                     /source="AUGUSTUS"
                     /transcript_id="g5.t1"
                     /gene_id="g5"
     intron          complement(11787..11841)
                     /score="0.12"
                     /source="AUGUSTUS"
                     /transcript_id="g5.t1"
                     /gene_id="g5"
     Internal        complement(11842..12486)
                     /score="0.26"
                     /frame="1"
                     /source="AUGUSTUS"
                     /transcript_id="g5.t1"
                     /gene_id="g5"
     intron          complement(12487..12567)
                     /score="0.9"
                     /source="AUGUSTUS"
                     /transcript_id="g5.t1"
                     /gene_id="g5"
     Internal        complement(12568..13668)
                     /score="0.84"
                     /frame="1"
                     /source="AUGUSTUS"
                     /transcript_id="g5.t1"
                     /gene_id="g5"
ORIGIN
        1 ATGGACGGTG ACGCCTCTCA GGTGCCCGAC GTCCGGGCGC AACAGGTTGA CAATGCCATT
       61 CGCGCCATTC AGTCAAAGAA GCCCGTCCCG GAAATTGACT TTACACTGCA CACCATGGAC
      121 GACGATACCC AGGTCAGCAC GCTTGAGCGT GTTTGCAAAG GTGAGAATAG ATAAAACTAC
      181 ACTTTGCTTC TTGTTATCTC TTTTGCTTCA TTATACTGAC TAAACGCCCT ACCCCCCCCC
      241 CTTTCAGACG TCCAGGCCCC TGCCATGTTC AAGCCTACTC CTGATCAGTT CTTCTCCGAC
      301 GAGTCCCAGA CCAAGCCCGA CATTGCCTTC CTGAAGCAAC ATTTCTATCG CGAGGGTCGC
      361 TTGACCGAGG AGCAGGCCCT GTGGATCATC AAAGAGGGTA CCAAGATGCT ACGCCAGGAG
      421 CCCAACCTGT TGGAGATGGA CGCCCCCATT ACCGTCTGTG GTGATGTTCA CGGCCAGTAC
      481 TACGATCTGA TGAAGCTATT CGAGGTTGGT GGTGACCCGG CCGAGACCCG CTATCTGTTC
      541 CTGGGTGACT ACGTCGATCG TGGTTACTTT AGTATAGAGT GTGTCTTGTA TCTTTGGTCA
      601 CTCAAGATTC ACTATCCCGA TAGTCTATGG TTGCTGCGTG GCAACCACGA GTGTCGTCAT
      661 TTGACCGATT ACTTTACCTT CAAGCTGGAG TGTCGCCACA AGTACTCGGA GGCTGTGTAC
      721 GAGGCGTGCA TGGAGTCTTT CTGCTCATTG CCCCTGGCAG CCGTTATGAA CAAGCAGTTC
      781 CTATGCATTC ACGGTGGCCT GTCTCCCGAG CTGCACACCC TTGATGATAT TCGCAAGATT
      841 GACCGGTTCC GCGAGCCGCC GACCCAGGGT CTCATGTGCG ATATCCTGTG GGCTGATCCG
      901 CTCGACGAAT TTGGCCAGGA AAAGAATAAC GACCACTTTT TGCACAACTT TGTGCGTGGT
      961 TGCTCGTACT TTTTTTCCTA CCCCGCGGCG TGCTCGTTTT TGGAAAAGAA CAATTTGCTG
     1021 TCGGTTATCC GCGCCCACGA GGCGCAGGAT GCCGGGTACC GCATGTACCG CAAGACGAGA
     1081 ACTACCGGGT TCCCCAGTGT CATGACCATC TTCTCGGCTC CCAACTATCT CGACGTCTAC
     1141 AACAACAAAG CCGCTGTCCT CAAATACGAG AACAATGTTA TGAACATTAG ACAGTTCAAC
     1201 TGCACGCCCC ACCCGTACTG GCTGCCCAAC TTTATGGACG TCTTTACCTG GTCGCTACCG
     1261 TTTGTGGGTG AAAAGATCAC CGACATGCTC ATTGCCATTC TTAGCACGTG CTCCGAGGAA
     1321 GAGCTCGAAC GCGATGACAC TCCCACAACC AGCTCGCCTA CACCCACGTC GCCGACGACT
     1381 ACTACGGCCC CGGGCACCCC GTCAGACCCC GACAGCATCG AAGCCAAGCG CCGTGCCATC
     1441 AAGAACAAGA TTCTGGCCAT TGGCCGCTTG TCACGTGTCT TCCAGGTTCT GCGCGAGGAG
     1501 AGCGAGAGTG TCACGGAGCT CAAGACTGTC TCGGGCGGCA GATTACCGGC CGGCACGCTG
     1561 ATGCTAGGAG CAGAGGGCAT CAAGTCTGCA ATTTCCACGT TTGACGACGC GCGCAAGGTG
     1621 GATCTTCAAA ACGAAAGACT GCCGCCAAGC CACGACGAAG TGCAGAAGCA GCAGGAGCTT
     1681 GAGCGGGATG CCGCCTTGAA GAAGGCAGCG AGGGATGCGG ATAACGATAA GAAGCTGCAG
     1741 CAGTTGTCGC GCCGACTGAG CACGTAAGTC TTGTCTTGTG TCTGGTGCCC TTGCATTGAC
     1801 CTGTTGTGTT AACATAGTAC TCTTTATAGT GACCGTAAGA AGACTCCTAT CCCGGTACCT
     1861 GTGACTGAAC CCGAGGCCGA GTCATGAGTC TGTATTCTCT CTTTCCCTCT TTCCCTCTTT
     1921 CCCTCTCTCT TTCCCTCTCT CCCTCTCTCC CTCTCTCTCT CTCTCTCTCT CCTTCTCTCC
     1981 TTCTCTCCTT TCATCCCTTC ATCCCTTCAT GTCCATCTGT CGTTGTTTCT CTCTTTTTTT
     2041 TCTTTTTTTT TTTTTCTTTT CGTCCTTTTG TTCCACGATA GTTGTTGATA TATAGCGAGT
     2101 GCAGTCATGG GGATATGACA TCTCTTGATG GTGGCTGATG GAAAAAAAAA TTTATGAATA
     2161 CCAAGTGTCT GAGTCTAATC TTGTCTATTT CCTGTTCTAG TGATGTTTAC ACTAACGATA
     2221 CACAATACAA CACAACCTAA ACCCCCTCTA GACCTTTGCC GTATTCAACA TGACTGTATT
     2281 CCCTTCAAAC ACCTCCTCCG CCCTCCGAAT CTCCTCCTCC GACATCTCCC CCCCTTGTTC
     2341 CGCCACAACC AACCACCACC ACTCACTAAC CGTCAAACCA TCCCGCCCCC CCCACGATCC
     2401 CCCCTCAACC AAAACACCAA CCTCCTTCGC CCACCCAACC ACCAACCTCA CATCCACCTC
     2461 ATCCACCAAC GGCCTCAAAT CCCCCCAGAC AACCCTCTCC GAACACGGCC CCCTTGTCGC
     2521 AATCAAAAAA CAAACCATCC CCAAAACCCC CTGCCACATC CTCCTATCCA CATCCCCAAA
     2581 GAAATCCACC CAAAACGGCA ATAATCCACC CGCCCCCCGA TCCGGCACCG GAGTCCGCCG
     2641 CGCAACCCGT AAAATCTCCA CTTCCGTCGC CGCCACGTAG TCCCCCGTAA AGTCCGCACT
     2701 GAGCCCAAAC AGCAACAACG CCTTGGGCAT CTTGCGGCTT TCGTAGTTGC CGGGTTCGAA
     2761 CCCCCGTGGG ATATCCGGGA CGTCGACTCC GTGGATTTTG ACACGGCCGT GGGCGGCCAG
     2821 GTTTACGAGG GCCATGACGG CGCCGTCTGG CATCAGGAAC GGCACGCGGG CGCCAACTTG
     2881 GCCGGCTTGT CTTTGTTTAT CCAGCATCCG TAGAAATGTC CTCGCCTCTC CAAAGAAGCC
     2941 CCGGCGAGCC GCCTTGGCAA ACTGCGCGCT AAACTGTTTA TTCAGTCGAT ATAGGCGATC
     3001 CCGCGAAGTG ACAATCTTTC CCTTGGAAAT GACGTGTTCC GCCGACAAGG CCGTGACTGC
     3061 CCGTTCCAAC AGTTTGGAAA CCGCGCTGTT CTCGCCGTCC GCCAACGTCA TGAACTTCTT
     3121 GACGACCTCG GTTGAGGACT CTTTATCCCC CGGCGTCCAC GCAAGACTCC TCAGCCACGA
     3181 TCTTGCAAGT TCAAAGTCCG TTGGCTGTTT GGGGACCACC AGTTCCCGGG CGGCCCGGCG
     3241 GACCGAGGCA TCGATGGGGA CTGCCGACGC ACGGGCTGTC ACGGCTTCGT AGCGGCCAAA
     3301 GATGGAACTA CTGTTACTAT AGTAGACATC CCGCCAAGCG CGGACATTGT AGGTTTCCTC
     3361 GCCGAGTTCG TATTCCCTCT GGAAACCCTC CTTGGTCCTG GGCAACGGCA CGCGGTCATC
     3421 CTTGTGTAGC GAGACTGTCC AGTTGATGAC TGCCGTCCAA TCGTAGGCCT CGAGCTTCTC
     3481 AAAGTCAATA GGCGGGACAT GCCCGTTTTC ATAGGCCTTG ACAAACGCAT TCTGGAATCG
     3541 CTCCGTATAA CTGCGGACCA ACGTCCCCTT GTCCTTTAAC AACCTCGTCC AGAATTTCCG
     3601 CAGCGTAGTC AGCGACTGTC CCGGGAACAA CCGCAGTAAC AACGCCCAAT CAATCGCCTT
     3661 GTCCGTTCCA CCAGCCACAA CCCTCACCGC CACAAACGCC GCCGTCAACG CCTCATCCAA
     3721 CGATCCCCTA TAACCATGTC CGCTGCTCTC TTCCCTTTCA CCCCCCTTCT TCTCCGGAAT
     3781 ATCCTCCATG ACTCTCTCTG TATTCACCGC CGGTGGCAAC GGTTTCCCAG CCAAGCCACC
     3841 AAACGCCGCC CGGCCGACAC TCGGCCGTCC CTTGACCTTT GTGACTCCCG TCAAACTCTT
     3901 CTTCCTCCCA AGAACTTTTT TCTCCTCCTG TGCCTCCTCG ACAACCACCA TAGCCCGCAC
     3961 CCTGGGGGGC GCCTTCTCTC TAGTTGATAC ATCGGGGTAG AGCGAGAGCA GACGGTACAT
     4021 TTGCACAGCT TCGAGGTGGT CCATGGCAGG GACGAATACA GGGTTAGCCG GCGTGGATGT
     4081 CGGATCACGT TGTTGGAGGG CACGTTGCCA CAGAGTTTCC GAGAGGGGAT GCGAGAGTGT
     4141 AAAGCTTTCA CCGGAGCAAA AGTCAGATAG CGGAATACAC GGCCAAGCTG AAGATGTTGG
     4201 GGTGATTTCG GTAATGGGTG TAAAGCGCAT CTCAAAAGGT TCTTTTTTGG TTTCAGGTTC
     4261 CGGCTCAGAC GCGGGATTCT GACGCAGTCT CTGGGGTTCC GGACCTGACC CCAATGGCGG
     4321 CGTGGTTCCC GAGGGTCTCT CGATTCCAAT GAATAATCTC GGATCCATCT GGTCAACCGT
     4381 AATCACCCCT TTACCCTTCT CCATCCTAGC CGGCGCAATC CTCCGGAACC CATCCCTCCC
     4441 CTGAAAAACC CCACCAAACA CACCATCATC TTCCTCTTCC TCCTCCTCCT CCTCCTCCTC
     4501 CTCCTCCTCC TCCTCTTCAC TCTCCGTCTC CAGCTCCGGC TCCCCTTCTA GTTCCCCATC
     4561 ACTCCCCCCC TCCACCGACG CACTCTCCAA CCCCTCGTTA ACTCTGACAA ACGCCAACAC
     4621 CGGCTCACTC GCCAAAAACT CCACTGCCTC CGGATTCTCC CACACCGATT CATCCTCTTC
     4681 AATCAATGCT TTTAGTCTCT TTCTCGGCAG ACCAATATCC GTCCACGAGA ACGGCCGCTT
     4741 TCGTCTCCGA CCAGAGGCAA AGACTTTCTG TGCGGCTTTT TCAGCAACTT GCTTTTGGTA
     4801 CAACGGAGCA TCCAGGACCA TGACCTCGCC ACCAAGCGCC CGCTTCCGCC GGGTCAGTGG
     4861 CGTCTGTACA GGCGTCACGG AGCCATCCAG GGCAATTCTC GGGGCAAAGG CCGGTGGGAT
     4921 GTAAATGGAC GGATAAGCCT CCTTGATGCA ATTCTTCAAC GCCTCGACAA CCGGACCTTG
     4981 TTTATCAACG TGTGCTTCCA CTAGGATATG ACATCTCGAG TTGCCGCCGT CTCCATCTTT
     5041 GAATCCATAA GTAACCTCTA CCAAATGGTC ATTCCCGCTC CCAGAACGCA CTCGGCCGCA
     5101 CTCTTTCACC GCCTTGAGCG CCACTTCATA CGGAGGCGGA GCATCATTTG GAAACGGCCT
     5161 CGTCCACACC TGACACAAGG CCTGCCATAG ACCAATTTTC CCGGGAAACA CTCCGTTGTT
     5221 TACCCGCACC AGATACCGGA TCAATTCCTT GGTCCGGCGC AACTGCACTG CCTCTGGTGA
     5281 CAGTGAGTCA ATATTCTTGA TCGGGGGCAT CGTAAACTGC GGCACTTCCA CCAGCGGCGG
     5341 ATCAAAAGCC GCCGTCGCCG TCGCCGTCGC CGTCGGTGCC GGGGTTCCTG CCAGCGGCAG
     5401 CGGCAGCGGC AGCTCCACCA CAGTGGAAGG CCTCGACCCA TCGATAGAAC CCTCGGGATA
     5461 ATAATCCGAC TCTGAAGCCG TTAGTGTCTC CATTCGGATT TGTCTCTGGG GTGTCGTAAA
     5521 AGCAGGAGGC GGCATGTGCC CCATCATAGG AGTCTGAACC ACTGAAGACG CAGCACTACT
     5581 CCCTGGCAGA GTCTCTACCG GTGTCTCGAC GTTCCCCCTC GCCGGTGTCC TTGGAGTTGC
     5641 CTGCGACATC GCCAACACTG ACGGCGGCGG TCTCGATGGC GTTCCGGGAA CCGACGACGG
     5701 TTCCCTTGCT TTGCCCACCA GAGACCGCCG GCTATGAGAC TTTTTACCTT GAGATCCCTT
     5761 GAGTGGCGTG GACGGGGCGA GAGATCCAAG AGTAGCATTA CCCGACAATG TAGTCGGCGA
     5821 AAAGACTTCC CCAGGTTTCA GCTCCCGAAA CGCCGAGGGC GCAGCAGGAG TTCGCGTTTG
     5881 TCTCGAAAAC GGCGGCACCT CATCCCAGGA ACTCTCCAAC ACCAGCCCAC CACGCAGCCG
     5941 GGACGCTGGC TTCTTAAACG TCGGCGCGGC ATCACCCCCC TCGGCATCAG CCACCTCCGT
     6001 CTCCCCGGGA GCCGGTGTTG AGAACCCAGA TAATCTACAT GTACGGCTTT CAAGGCGCGT
     6061 GGCGTCCGTG TTGACAGAGA CAAGGGCGAC CTTGTTGTTG GGGGTAGCCG GCTTGTCCTC
     6121 CCAGTTGGGA TTACAAGGTG TGCGGGACTT GGTCTGGTGG TATTTGAGTC CCAGGTCGTT
     6181 CTTCCATGTT CCCTCGCAGG TGGGACAAGT AAAGCTGTCT TCGGGTCCAG TAGACTTGCG
     6241 GGTGTTTTTT TTGCGGGCAC GACCACGCTT TGGTGCTTCA GTAGTGGTTT CATTGGTTTC
     6301 GGTTACGTCG GTAGATGCCA TTGGAACTTC ACCCGCCACT ACCTCTGCAC AAGGAACAGA
     6361 AGTAGTAGCC CCTGCTGCTG CTGCTGCTGC TGCTGCTGCT GCTGCTGTTT CGACAGTAGC
     6421 CTGGTCTTGA TATTCATTGG TAGGTGTAGC TGACGTGGGC GACGGCTCCA CTGGCGGCAC
     6481 AACCTTCTTT GGTCGACCCC GACGTTTCGG TACTTTTGGC GGAGGCGGAG GCGGAGGCGG
     6541 AAGCACAGCC CGACTTGTCT GCTCCTCGGT CCCGTTCTCA TCGAGAATAA TGACCTTTTT
     6601 CCGTGTGTTG GCAGCCCGGC CCTTGCTATG GGAACTATCA AGTCTACTCA TCAGCGGCGT
     6661 TGTCACCGGC AAGAACCCAT ACTTGAGCGC CGGATCCGCC TCGATCTCCT CGGCCGAGAA
     6721 CGTGGGCATC GGTGCCTCCT CGATGTCCTC CTCCTTGTCA GAAGAGCCCA TTGGATAATA
     6781 CCGATACGTC GTCGTCTTGC CGTTCCGGGT CAACTCGGAC CTAACTCGCA GATGTCGGAG
     6841 GTTCTGTGGC TGCAGGTCAC GCATTGTAAT GCTCATGCTC AAATTAGCGA CATATCGGCC
     6901 AAACGATGGC GCCAATGTAC TGGCCGTCAA CTCTGTATTT GTGATTCCAT CCTCGGCTGC
     6961 CGCCAGCATA GCCTCAAGAA TGACATCTTG GAACGGTACA TCGGGATTCC AACGATTTGC
     7021 CGAAACCGAC GTCTCATCCT TGTGCCGTCT CTCGGCCACG GAACGCGCCT CTTCCTCTCT
     7081 GATTTGCTGC TTGCGCGTCT TCTTGACCTT TTTGGCTGAG CTGGACAAAA AGACGGCCCA
     7141 GGCTTCGGGC GATACATCAT CGACAAACTT GAGGCAATCC CGATACACCC GGCTATTCAT
     7201 GGATGCCGCC ACAAACTGCA AGGCGCCAGA CTTGACAAAG AACCGACAGC TCCGCGCCAT
     7261 GACACGCATC TGCCACCTTT GATGTTGGAT GCCCAACTTG GTCCTCAAAT CATCATACCT
     7321 CAAGACCCCA AAGGCCCTCA CCGTTGCAAT AATCGTCTTT CCAAACAGCA GATAGTCAAT
     7381 TGCCTGTCCA GTCCACGCGG CCGCCCACGG GACTGCCTCC AGGTTATCCG TCTCAATGGT
     7441 CCCCGGCAAG TGATAGTCAA AAGCCGTCGC TGCCGACGAC CCCACCGCCG GATCCGTCGT
     7501 CAGCAACGGC GGCGCATACT TTCGCAACCA CAACTTACTC GTCTTCGTCC CCCTCACCAA
     7561 CGTCGCGCGC TTTTCAATAT ACTTCTTCTT GGCCAGCGCG TCCGTCCGCT TCGGTAACGA
     7621 CCGCTTATCC TGCCCCGTCA ACCGACACAG GTCACCCTGG ATAATCCCAT CAGCGCGCGT
     7681 CGAGGCAATG CTGACAAGTG CCTCCCACTC AAACTTTGGC AGGCGCTTCA AGTCGGGGCC
     7741 GTGTCCGGCA ATGGCCTTCC ACATGACATC TTCCGAGACG TATAGTCGTG GGCGCGTAGC
     7801 CTCGGGGGTG GCGAGGATGG CGGCGAGGGA CATGTCATGG GTGGATTCGG GGGCGGGCTG
     7861 GAGGGAGACA TCGGGGCGCG AGAGGATCCA GTGGAAGATT TTGGCGGCGG GACCACGGGT
     7921 GGGGTGTGAG TCGTGGCAGA GGGTATGAAT GGCGGAGATG AGGTCCGGGA TGGAACAGCC
     7981 TGCGGGGTGT TAGCGGGGAG AGGGAACTGT GATATTGGAC GGCCGAGGGT AGGGGGTGGG
     8041 CATTGGCGCA ATGACTCGCA TAGAGCCAAG GGAAGCTTAT ATATATGGAT ATGCAGGTAG
     8101 TAAGACTATA TATAAAAAAC GAACCTTGGA AGCCGGAAGT GGCGATGCGC AAGATCAAGA
     8161 CGTCAATCAG ACATTCAAGA TCATAGGGCA TCTTTGAGAA GGGTTGATTT ATAAGTGCAT
     8221 TGGGAGGGCG TTTTGTGATT ATTGAAAGAA AAAAAAAAAG AAAAAAAAAA GGATGATGTT
     8281 TGGTGATAAG AAGAGTGGAA TTTTGATGTA AAAAATGGAG GAAAAGGTTA TGTCGTGGTT
     8341 GGGAATCGAA TGAAGGTCGT TACTCGTCAA AGTTTTTCCC CACAAAGATT GTGGAGCCGA
     8401 ATTGGAAGGA TTAAGCGATA TAGGCGCGAT AAGCCATGCT TAGTAAGGCG GGGTAGGGAG
     8461 TTGTGATTTA GTGAAAACAG GACAATAGGA AGCAGGAACG GAATGCACAA TGGTAGGGTT
     8521 GCCAAATCAC AGGGTTACAT ATTTCTGATG ACTAAGCAAC ATCAACACAC CGTATATTAA
     8581 AATCAATATG ACACTGTAGC CACATGCAAA ATAGTGTGAC TGCACAGTGC GTGCTACCTA
     8641 CTGACTGGAG AAAAAGCTAC TGGATGGGTA TGTGATGACA CACACAACGT GTGTGGCCGA
     8701 TATGGGAAAA TATTTGGACA CCAACCCTAT TTCTGTACTG TGTAGCAGTG TAGCAATCCT
     8761 GTTATTATCA ACACGATGTT TGCCCCTCAC GCTGAGATAT TTCCAAACAA CGTGATTGCT
     8821 CTACACAAAG TCTCATATCA TACCCTTTCT ACAAAATGGC CGAATACCTC GCAACCCTCG
     8881 ACGTATGTTT TAAAAAAGAT TACCCTTTTT TTTTTTTTTT TCAGATCTCA CCTCCTCCCC
     8941 TCTCACACTA ACACCACTAG GCCTCCCTCG CCGCCAAACT CCCCCCGCAC TGCAGCACCC
     9001 TCTTCACCGC CAAAACCGCC CAAAATCTAT CCTTCTCCAC CATCGCCACC CACCTCCACC
     9061 GCAGCCCAGT CGCCGTCGCC GCCATCTTCT ACGGCCAAGC CCCGCTATCC CCCTCTGACA
     9121 TCCCGACCCT CGCGGACCTC CTCAAGATCC CCGCACACTC ACTCAAGGCC ATGGTGCCGG
     9181 CGTATCCGAC TCGTGGATGT GTGGAGATGC CGCCGAGGGA GCCGTTGGTG TATCGGCTCT
     9241 GGGAGGTTGT GCAGACCTAT GGATGGGCGT TCAAGGGGGT TCTCAATGAG AAGTTTGGGG
     9301 ATGGGATTAT GAGTGCGGTG GCGTTTTCGA CTGATGTGGA AAAGGAGGTT GATGAGGGGG
     9361 GGCAGGAGTG GGTTGTTATC AAGATGAGAG GGAAATGGTG AGTATTCCGA GGATATGACG
     9421 GCAAGAAAAG GAAATGTGCT GACTGACTAT TACAGGTTGC CGTATAACAA GTTCTAGAAT
     9481 TCTGTGTCAA GGGTTGGGGT TATGCATTGG TCAGTGTTAG TTCCGTTTTG GGGGTTCCGT
     9541 TTTGGGAAAG CATTATTCAC ACCATTCATT TCGCTGTTGC CGCCGCTTGT ACAACAATTT
     9601 AATGTTTGCA TTGTTTATTT TCAGCAATTT CAAATGGGTT ATTGCTAGTT TTAGTTTTTA
     9661 ACAACAATCT CAAGCGTCCA AGGCAACTAC TTTTTAAAGT AGGTTCATCT TGGCACGTGA
     9721 TGTCATGGTT GATCTCCCTT GTACCCTAAC AATGACCAGA ACAATGGCTT CATTATAGCA
     9781 TTCATCTGCA AAGAGGCATT GACATCAAAG GATAAATAGT CTAGATGAAA TGCTTACTAG
     9841 TAATATACCA TGCGGAAGTT CGGATTATCA AACGTAGCAC TTGGAATATC CTGTTATATA
     9901 TATCCACGTA TCTGTCTATA ATGTCTTTAG ATGAACTAGA AACGAACCAT TGGCCCATGT
     9961 TGGCCTAGAA AACCAAAAAA AAAAAAAACA GAAACATTCT CTCTGTAGAA CAATACCAAC
    10021 AACATCTCTA CTAAGAATCC CATTGATAAA AGAAAGAAAT TCCCAAAATA GCTGAGGACC
    10081 GACCTTCAAC ATCATCCGCA TTGTTGTACA AGGTTCAAGC AAGAACAATA CTAAGAAAAA
    10141 GTACCAGCTA CCAATAGTGA TGATGCCTTG AAGTTGATTA CAGCATCTAT GAATGGCTAT
    10201 GAATGCATAT GTTGACACTA TGTCACCACT ACTAGATTAC AAGCAAACTA TCTACAGTGG
    10261 AGATTGGTCT TGTGGTTGCT GGGTCGCTTA TGTATAGACC ATGAAGTTGT TTGGGGACAT
    10321 GCACATGCTA AACATGGGCC GTTACCATCC AACAACCAAC CCGTTGCCTT GTCCTTTACT
    10381 CTGTCACTCA ATGCCTATGC CAACAATACA CAACACAAAG TCTTCCTCTC ATTCTCCCCT
    10441 ATAAATACCC CCATCTCCCT CCAACACTCT CATTCTTCTT CTTCTTCTTC TTCCTTTCCT
    10501 CATCACGCTC TCTCTCACAA CACTCTTTAC TACTTTCTAC TACAACTCCA CTCAACCTTC
    10561 CTTCTTTCTT TCTTTCTAAA CCAACCACCT CAACCCAATC TTTCAAAATG GCCGCCGTCA
    10621 AGAACACCTC TGCTCCTTCC AAGAGCACCG ATACCATCGC CACCCCGGCC CCTTCCAACG
    10681 GTTACAAGGC TCCCACCCCC GAGTGCGCCG TCCAGTACAA GGCTCCCACT CCCGAGTGCG
    10741 CCGTCCAGTA CAAGGCTCCC ACCCCCGAGT GCACTGTCAT GTAAATTTGG GACTAGAAAG
    10801 AATCCTCTTG TTGAGAAGTA GACCGATGTT TACCTGAGGG AGGTTAATGT CTGTCTATTG
    10861 GTAAGTTGGC TCTCTCTCTC TCTTTTCTCA TCCCCTTTTA CTTGATGCTA ACAATGCTCT
    10921 GATAGAGAGC TGACCAAGTA GTTGCCTCAC TTCCGGTTTT CACTTCTGAT CACCCCCCCC
    10981 CCCCCCTTTT TTTTTTATAT CTTCTGGCTC CGACCGCAGT GGCAGTCTAC CCGGGACGCC
    11041 GGCGACGACT ATTCCCTTTT GTTTCCCTCC TTATATCCAA CACTGTTTTT GGCTCGGAAG
    11101 TCCTTTTTTT TTTTTGGTTT TAACGACTGC ATTTACTTGT ATTTCGTTAG CTTTTTCTTT
    11161 CACCGGACGC CTCGCAACAG CCAACTTCCC TCTCCAGCAT CTTATTTCCA TGAGATTCCG
    11221 GGATTGCGCG GCAGAGTGAG CGGGTTGGAT GTTTTTATCT TATATGATAT CTGACTGTTA
    11281 ATATATCATG CAACTACTTG ATTTAAAACT TTTCTCTCTG TTTGTAATAC GTGATGACAA
    11341 CAAAGTAAAT AATGGATTTT TTTTTCATTG GCTGGTCTTT TCTACAAGGT TCCTTGGAAT
    11401 TTTTTTTTAG CAAGGGTAAC TACTACTACC TACATCGGAC GAACCGGTTC TCACCATGGT
    11461 TCACAAGGAA AGTACGGGTT CCTGCCTTGT TTAACAAGTT TTGTTATTTC CTATTCAAGA
    11521 AGTACAAACG ATGCACGTGA CCCGCACAAC TCCAAAACCC AAAAATTAAA ATTATGAAAT
    11581 TAAATCTCTA AACATCACAC ATCCCCCCCC CCCCATTATT AACGCCTCAA ACTGCAAAAC
    11641 CGCAAAACTG CAAAAACTCA AAAACTCCCT TCCCAAATAT CATCACTCGG CCGCATCCCC
    11701 TTATCAATCC CCTCCCGCCT ACACATCTCC CTCTCCACCT CCCCCACGCC ACTCCCCACC
    11761 GCCGCTTCCT CCGCCATTAC CAAAAACTGC ATCACCATCC CCGACTCCGC ATGCCACATG
    11821 TTATGACAAT GAAACGCCCA CATCCCCGGA TTATCCAACG TCACCCGGAT GAGCACCCAC
    11881 TGGTACGACT GAACCGTCAC CGTATCGCGC ATCACCGGGT TCTCCAGTGC GCCCGTGCGT
    11941 TCCAAAAAGT CGTCGAGGTC GGGGCCCTTG GGAGGGTATC CGAGCGAGGA TTCAGCAAGT
    12001 ACCCAGAATT TGTGCCCGTG GAGATGAAAT GGGTGGGCGC CGTCGTCAAA GTTGTTGATT
    12061 GCAATGTCGA GGGTCTGCAC ACCGCGAGTT TGAAAGACCA GCTCCTTGTC TGTTTCAAAC
    12121 AGCCAGTCGT TTACTCCGTT ATCCACAAAG TCATCCTGCA GCAGTCGGTC GATAACCGGG
    12181 GCATCCAACA TTCGATGCAA CGACGGCGCC GACACGTTGA TGCGCCATGT CGATTGATTC
    12241 ATGAACCCGC GTGCTAGCGT CCAGTCGCCA ATGTGGAAGG CGGCCTTTAA GTGGATGAGT
    12301 CCGTTGCTGT TGGGGATGAC GGGCTGGACA ACGGGGTGGA GCATTGATGA GTTGAGATCT
    12361 TTGCAGACGA CTTGAATGGT TTCTTCCCAA TCCTTGCTTG TAGGTTCCAC CCGGGAGATA
    12421 TCCGTCGGGG AATCCACATA CCGGATGATG CCCTCAATGT TGGGTTTCAT ATAATCATTG
    12481 TCACGTCTAA AACAATGTGT AACGAACCTC CCCCGCAACC AAAATACATC ACCCCCCGTT
    12541 TTATTCGCTT CTACGATGAT GCTATACCTC TGCGCCGGCA TAATCTCCAA CCGATGGAAC
    12601 TCCTCCGGAA AGACATCTGT TCCATCGACT TCCGTCACCC AAAACGCATG CTCATCAACC
    12661 TGCACCTGGA AAGTCGCAAA GGCCCCAGTA TTGAGAATAC GCAGACGATG GCTCTCGCCA
    12721 CGGGCCAGGC GGATCTCGGG AAAGGAGAGG GCACTGTCGT TGCAGCGTCG GTGGGGGAAC
    12781 TCGGCGCAGG AGCGGACGCC GCGGCCGTTG AGGAGGGCAG AGTCGGGGAC AGGTTCTTCG
    12841 TTTTCACGGC CGGGGGAAAG GTAGTCCATT AGGAGGGATG ATGTGGTGTC TTGGTAGTGG
    12901 TCGTGGAACA TGAGGACGCG GTCGGTGGTG TAGGGGAGTT TTTGGAGGTT GGTGCGTTCA
    12961 GTTTTGGCGT GGACGACCAT GGGGCCGAAT AGGCCGTCGC TGGCTTGAGC GCTGTGGTGG
    13021 GCGTGGTACC AGTATGTGCC GCTTTGTCCC TGGACGGTGA AGTTGTAGGT GTAGTGGGAT
    13081 CCGGGGGCAA TGGGGCACTG TGTGATGCCA ACGGTACCAT CCATATGGTT TGTGCCATTT
    13141 TGGAACATGC CGTGGAAGTG AATGGCGGTG GCGTTGGCTG CCTGGTTATC CAGATGCAAG
    13201 ATGATGCGAT CACCTTGGTT GACTTGCACC AATGGGCCGG GGAATTGATT GTTGATGAGG
    13261 ATCATGGGAC GGTAGACGCC GTCTGGATTC AAGTTTGCAT CGTGGATGGT CCAGTGGTAT
    13321 TCGCGGATGA CTGGTGGTGC ATCGTAGGGC CACAGGGGGT CAATGATGTA TTCGTCCATG
    13381 TCCCGGATAC GAGGGGTTAC CGGGGTGGTG TCATTATGTG AGATGGTTGA CCCGGCGAGT
    13441 AGTGTGGGGG GGACTTTGGC GGGGTGGGGG TAGGAGGGTG AGTGGCTGGA GTATAGGGAT
    13501 ATTTCTAAGA GGATGTAGTT GATGACGAAG AAAGTGAAGG CGGATGTGAG GAGGGCGGAT
    13561 ATGGTGGCAA AGGTGATGAT GGTGAGCCAT TTTTGCCAGG CGAGGGGAGG TTTGGGGAGG
    13621 AGATGGGAGT ATTTGTCGTC GATGGTGTCG AAGGGTTGGG AGGGGGGG
//
LOCUS       Ca.adiposa_A_pheromone     22950 bp    DNA     linear   PLN 09-MAY-2016
DEFINITION  Ceratocystis adiposa strain CBS136.34 Contig0000052, whole genome
            shotgun sequence.
ACCESSION   LXGU01000054 LXGU01000000
VERSION     LXGU01000054.1
KEYWORDS    WGS.
SOURCE      Ceratocystis adiposa (unknown)
  ORGANISM  Ceratocystis adiposa
            Eukaryota; Fungi; Dikarya; Ascomycota; Pezizomycotina;
            Sordariomycetes; Hypocreomycetidae; Microascales;
            Ceratocystidaceae; Ceratocystis.
REFERENCE   1  (bases 1 to 136209)
  AUTHORS   Wilken,M.P., Steenkamp,E.T., Naidoo,K., Trollip,C., Wingfield,M.J.,
            De Beer,W.Z. and Wingfield,B.D.
  TITLE     Draft nuclear genome sequence of Ceratocystis adiposa, the causal
            agent of root rot on sugarcane
  JOURNAL   Unpublished
REFERENCE   2  (bases 1 to 136209)
  AUTHORS   Naidoo,K.
  TITLE     Direct Submission
  JOURNAL   Submitted (03-MAY-2016) Department of Genetics, Forestry and
            Agricultural Biotechnology Institute, Lunnon Road, Pretoria,
            Gauteng 0028, South Africa
COMMENT     ##Genome-Assembly-Data-START
            ##Assembly Date         :: APR-2016
            Assembly Method       :: CLC NGS Cell v. 8.5.1; SSPACE v.
                                     APRIL-2016; GapFiller v. APRIL-2016
            Genome Coverage       :: 93.0x
            Sequencing Technology :: Illumina GAIIx
            ##Genome-Assembly-Data-END##
FEATURES             Location/Qualifiers
     source          1..>22950
                     /organism="Ceratocystis adiposa"
                     /mol_type="genomic DNA"
                     /submitter_seqid="Contig0000052"
                     /strain="CBS136.34"
                     /host="Saccharum officinarum"
                     /db_xref="taxon:72027"
                     /country="Japan"
                     /collection_date="1934"
                     /collected_by="T. Miyake"
     Transcript      3171..10764
                     /score="0.07"
                     /source="AUGUSTUS"
                     /g1.t1
     CDS             join(3171..3306,3362..3701,3758..5961,7458..7582,7636..7822,7906..8246)
                     /score="1"
                     /score="0.56"
                     /score="0.45"
                     /score="0.55"
                     /score="0.87"
                     /score="0.65"
                     /score="0.52"
                     /source="AUGUSTUS"
                     /transcript_id="g1.t1"
                     /gene_id="g1"
                     /frame="[3171..3306: 0, 3362..3701: 2, 3758..5961: 1,
                     7458..7582: 2, 7636..7822: 0, 7906..8242: 2, 8328..10761:
                     1, 10762..10764: 0]"
                     /label="N-terminal amidase"
     gene            3171..8246
                     /score="0.07"
                     /source="AUGUSTUS"
                     /g1
     Initial         3171..3306
                     /score="1"
                     /frame="0"
                     /source="AUGUSTUS"
                     /transcript_id="g1.t1"
                     /gene_id="g1"
     intron          3307..3361
                     /score="0.56"
                     /source="AUGUSTUS"
                     /transcript_id="g1.t1"
                     /gene_id="g1"
     Internal        3362..3701
                     /score="0.56"
                     /frame="2"
                     /source="AUGUSTUS"
                     /transcript_id="g1.t1"
                     /gene_id="g1"
     intron          3702..3757
                     /score="0.88"
                     /source="AUGUSTUS"
                     /transcript_id="g1.t1"
                     /gene_id="g1"
     Internal        3758..5961
                     /score="0.45"
                     /frame="1"
                     /source="AUGUSTUS"
                     /transcript_id="g1.t1"
                     /gene_id="g1"
     intron          5962..7457
                     /score="0.34"
                     /source="AUGUSTUS"
                     /transcript_id="g1.t1"
                     /gene_id="g1"
     Internal        7458..7582
                     /score="0.55"
                     /frame="2"
                     /source="AUGUSTUS"
                     /transcript_id="g1.t1"
                     /gene_id="g1"
     intron          7583..7635
                     /score="0.81"
                     /source="AUGUSTUS"
                     /transcript_id="g1.t1"
                     /gene_id="g1"
     Internal        7636..7822
                     /score="0.87"
                     /frame="0"
                     /source="AUGUSTUS"
                     /transcript_id="g1.t1"
                     /gene_id="g1"
     intron          7823..7905
                     /score="0.97"
                     /source="AUGUSTUS"
                     /transcript_id="g1.t1"
                     /gene_id="g1"
     Internal        7906..8242
                     /score="0.65"
                     /frame="2"
                     /source="AUGUSTUS"
                     /transcript_id="g1.t1"
                     /gene_id="g1"
     intron          8243..8327
                     /score="0.65"
                     /source="AUGUSTUS"
                     /transcript_id="g1.t1"
                     /gene_id="g1"
     Terminal        8328..10764
                     /score="0.52"
                     /frame="1"
                     /source="AUGUSTUS"
                     /transcript_id="g1.t1"
                     /gene_id="g1"
     CDS             12323..12478
                     /label="A pheromone"
     gene            12323..12478
     Transcript      complement(13531..15696)
                     /score="0.71"
                     /source="AUGUSTUS"
                     /g2.t1
     CDS             complement(13531..15696)
                     /source="AUGUSTUS"
                     /transcript_id="g2.t1"
                     /gene_id="g2"
                     /score="0.71"
                     /frame="[complement(13531..13533): 0,
                     complement(13534..15696): 0]"
                     /label="Laccase-1"
     gene            complement(13531..15696)
                     /score="0.71"
                     /source="AUGUSTUS"
                     /g2
     Single          complement(13531..15696)
                     /score="0.71"
                     /frame="0"
                     /source="AUGUSTUS"
                     /transcript_id="g2.t1"
                     /gene_id="g2"
     Transcript      18156..19548
                     /score="0.73"
                     /source="AUGUSTUS"
                     /g3.t1
     CDS             join(18156..18438,18500..19548)
                     /score="1"
                     /score="0.73"
                     /source="AUGUSTUS"
                     /transcript_id="g3.t1"
                     /gene_id="g3"
                     /frame="[18156..18438: 0, 18500..19545: 2, 19546..19548:
                     0]"
                     /label="Acid phosphatase"
     gene            18156..19548
                     /score="0.73"
                     /source="AUGUSTUS"
                     /g3
     Initial         18156..18438
                     /score="1"
                     /frame="0"
                     /source="AUGUSTUS"
                     /transcript_id="g3.t1"
                     /gene_id="g3"
     intron          18439..18499
                     /score="0.73"
                     /source="AUGUSTUS"
                     /transcript_id="g3.t1"
                     /gene_id="g3"
     Terminal        18500..19548
                     /score="0.73"
                     /frame="2"
                     /source="AUGUSTUS"
                     /transcript_id="g3.t1"
                     /gene_id="g3"
     Transcript      22129..22950
                     /score="0.54"
                     /source="AUGUSTUS"
                     /g4.t1
     CDS             22129..22950
                     /score="0.54"
                     /source="AUGUSTUS"
                     /transcript_id="g4.t1"
                     /gene_id="g4"
                     /frame="[22129..22947: 0, 22948..22950: 0]"
                     /label="Putative Vacuolar iron transporter Ccc1"
     gene            22129..22950
                     /score="0.54"
                     /source="AUGUSTUS"
                     /g4
     Single          22129..22950
                     /score="0.54"
                     /frame="0"
                     /source="AUGUSTUS"
                     /transcript_id="g4.t1"
                     /gene_id="g4"
ORIGIN
        1 CCCGACGCCG GCAACATGTA CCTCTGCATG GACAGCCGCA GCATTGCGCA GCGCATCAGC
       61 GGACAGTCTA GGAAGATTGG CACATCCCAA CTAGTGGCCA GCGGAGCCAG AATGGCTCTT
      121 GGATCGTGGC TGGAGGCCGA TCATACATTG GACCGGACGT CCCGGAAGGT GCCATTATCT
      181 GGGTGCCAGG TCACTGTGAG ATCAATGGAA ACAAAGTCAC AGATGCTCTG GCCAAGGATG
      241 GGTGTCGTAG TGAGAGGTAG TTAGTTCCCA CTAGCTACCC CGACATGTCG CTGTCTTCAG
      301 CTCACCGTTG GAAGGACAAA ACACGCAATG GGGAATTCAA AGCGTGTATG AAGGAACAGC
      361 TCCAGGAGCC AGTTAGATAC CTAGAGAAAC CTTCTACACC GTCCAAGATC TGGAACTCCA
      421 AATGGATGAA GGGTCTGGCA TGGGGTATAG CTGTTCGGGT TTTGGTTTCC CGCTTCGGCC
      481 ATGGCGACTT CAAGTAGTAT CACCTCCGGT CCTATCATGG AGATGCGGTT CCAAACTGTG
      541 GACAGGCAAA GACTCCTACT CACCCTTGGT GCTGTCCTGG AAATGGCAAG AAACTCAGCG
      601 AGTCCTTTGT CAAGAAGCTA CCGCTAAAAG ATACCTCCTG CGCATATCTG TCTGAGAACC
      661 TGGAATCCAA GTAGAGCCGG TTTAGAGTAT GCACTTAGCT TTATAAAAGC TGATGAGTTT
      721 GGTTTTTGGT TTGGTTTGGT TCAAATCATT TTTCATTGTT TTCTTTATTT AGTTGGTTAG
      781 GTAGATATAT ATGAGCTGGA AGCGGCAAAC AGGCTTGCCT GGGGTACGTG AGTCTCCGGA
      841 CTACAGTCGC CCGCTCGCGC AAAGCTCACA TATAGGCAGT ACAGATGGCC TTACACTCTG
      901 TCCGGTAACC AATCCGGCGT CACGTCAACC CTGTGTTATT ATCCGACGTA ACCCAATCAA
      961 TCAATCAAAC TCACTAGCCG TTGATATGAT GACAATTTCA GTGAATACCA CCATATTATG
     1021 TTGCTTGATC TGTCCTGTGT TCGGAAAAGC TCCCCGAAGT CTAGTCTTAT TGACTGATGT
     1081 TAAGTAGCTG ACTGTACTAC AGTGTAATCA CTCGAGTTGA ATATATGAAT ATTTCCCTTC
     1141 CACAATAGCT ATAAGGGCAA GTGATATCAG TATGCTTGAA TGCTATCTCT CCGCCAGCAA
     1201 GACTCCCAAA ATCCATACGG GTATAACATA TTCTTTGTTA ATCATCGCTC AGACACCACG
     1261 TGCTCTTATT ACCGTAAGGG ATTTTCGGCA ATCAGGCTGA CCCATCTTAG CGTCTACTTA
     1321 GCAGTTATAC AACTGAGCAC AAGAGATCGA GTATCAGATA ATCTTGACAT GGGCTGTTAT
     1381 ACTTCTAAAG CAGATTACAC CTCGTCGTTC TTTAGGTCTG ACTGCCATGG TTAGGACACA
     1441 AGCAGGTTGG AAAGCTCACG ATGGTGATGT GGGAGTGTTG ACCAATGGAC ATGGGTACTT
     1501 CCTAAATTGG ATAAATAATA CCTGTTTGCG CGGCTAACGA TGGATGCTGG TTGGCTGACC
     1561 CCACTCTGGC TTTACCCTCG CAAACCTTGT AGCCAATGAG AACAGGGTAT AGTTGACGTC
     1621 GGCCATTTTG TTAACTTAAC ATTCAGTTTT GGTGGTGAGA TGGTCAGAGA TTGAAGGAAT
     1681 TGTGCATCGA CACCAACAAC CAAATATTGC AGATATCTTG TCTGACATAC TGGAGTAAAA
     1741 GAGCTAACAT GGATATGCTT GTGTGCACGA AATAGGGGAG CACCATGGAG TTTGACGGGC
     1801 TGAGATAACT ATAGTCACGG GAGTGCGGGG CAAGGAAACG CTGTACATTT GCCGTGTAAG
     1861 TGCAGCAAGT GCTTATATGC TGATGTATGT TTGTTTTACA GGAGCTGTAA TCTTTTATCG
     1921 ATAAATAGCC ATATATCCAG AAAAGTGCGA TTGTTTGATC TTGCAAACCT AAGTCTTCTA
     1981 CCATACTATG TCGCCAGTCT TGTGATGATG CTCGTTCTAG TTCTCCACGG AGTGTTGGTT
     2041 TCAGATGTCA TCCATTGAAT GGCCAGATGG CTGATCAGCC CCATATTCAT TGCTACAGTA
     2101 TGGAACCCTG GTCGCTGTCA GTTGTGTATT GCTTTAGGTA ATCCATCCCA GTCAACGGCT
     2161 TGGTCTGGCG GCAAGCCATC ATATTAGAAC GGGTGGGCTG GTAACGGCTG TGGGACGATT
     2221 TTCCGGTGGC TATGGCCGAA CCTATGTGCA GTTTTACTGG TACTCTGGAA TAGTGAGCCA
     2281 AAGGCCTTTG AAAGAGGTAC CTATCGTCTG CTGTGACCGG ATTGAGAGTG ACCCTATACA
     2341 TGACTGATCC TTATGATATA TGTCTGATAA CCACGGTACT TTCCCCCAAG TCTGTCTTCT
     2401 TTGCCAGTGC TTGGATGCTT TGAGGTGTCA GTTTGCCCTG CCTCGATCAG AGAACCTGAG
     2461 TCCCAGTCTT GTGAAGACCC TACGCGCCGC TCAACTCATT CTAGTGGCTT TTACAAGCAT
     2521 CCGGCATCGA GGTTCGTAGC TTGGCTATTT GTTGCCTGCT GATTATGGCA GTGCTTTGAT
     2581 CACGCTTGAC CCGAAGTTGT CGCCTGGTTT CTAATTGCAA TTGTTTCTCG ATCGCAAACA
     2641 ATTGGTAGCT GTCATTATTT TCCCTTGTTC ATCTTTTGAT TATTTTTCAA CATTTATTTT
     2701 TGCACCTTGT CATCATTGTT TTCCTTTTGT TTAATAGAGA TTCCCTTTAT AATTTCATTG
     2761 TGGAAAATAT CAACGTGATA CTAACGGGCT CATCGAATAG CTTGTGGTCC TCTAGAGCAT
     2821 AGACCGGCGA GCCTTGGGGG CATTTTCTTC CTTAGCATTT TCTTCGTTTT GTACCCTACT
     2881 TGGCGGTGTC TTGAGAGATT CTTACACTTT ACTATTGACG GCACCGTGTT TGATTTCAAC
     2941 ATCTTCTGCT TGATACCCCC GTTTTCTGTC TACTGCTTTA TCGCCATCAA GGCCCGTCGG
     3001 TTGCTCGCCT GCTTGCTTCA AACTGCCCAT TTACATTCCC GCAACGCTTA TCACCTTCGG
     3061 CTTCTTCAGT CCCAATATTA TAGCAGGGAT TGAATGGAGC ATATGACACA CACGAATACC
     3121 CGGGACACAG CACTTAACCT TTATGAAGAT AGTATACACC ACACAAGAAG ATGAGAATCG
     3181 GGTGTTTACA GTTTGCGCCA GTGAAGGGTG ACGTTAACGA CAACATATCC CGCGCCGATG
     3241 ATTGCATAGC TAAAGCTGAT CCCGATGGCT TGGATCTCTT AGTGCTACCG GAACTGGCAT
     3301 TTGCTGGTAA GCATTGGTCA AAATAAACTC GAAAGATCGA AGACTAACCA ACCTCCTAAA
     3361 GGACATGGAT TCTCAAGTTT AGATGAGATC TACCCACATC TAGAATCTTG CTCCTCGGGC
     3421 ATAAGTGGAC TCTGGGCTCG GGCGACCGCT TTGAAATACG ATTGCGCTGT TGTTATAGGC
     3481 TATGCTGAGC GCCACGACCT TCGGAATGAT ACATCAAAAT CTCAGAGGTT TTACAATTCA
     3541 GCTCTCATTA TCAATCCAGA CCAAGATGAT ATCGGCAACT ACCGGAAGTC TTACCTTGAA
     3601 GATACCGAAG AGGCTTGGGC ATCTGAGGGC AAGGATGGAT TTTACAGCGG AGATATTGAT
     3661 GGGATAGGTA CTTTTGCCCT GGGAATATCG ATGGATATTA AGTGAGTAAC TCATCCGCAG
     3721 AGCTATTACT TATGGGCTAA AGTCTAACGT TAAATAGTCC GTATAGGTTC CAAGATCCCT
     3781 GGGAGTGTTT CGATTTTGCT TTCCATGTTC TTGAGATTGA GACAAACGTC GTCATTGTCA
     3841 CCATGTCATG GCCTACGCAT GAGAAACCAT CAAGCTTTAA TTGCTCGCCC CTTGAACCTG
     3901 ATACTAACAC ACTCATGTTT TGGATATCCC GACTGGAACC TCTCATAAAA GCCGAGAAGA
     3961 GAGAAGAAGT CATTGTGGTC TTCTGTAATC GGTGTGGAAC TGAAGGCAAC ACGTCATATT
     4021 CTGGAACGAG TGCCGTCCTT GGTATCATGG ACGGCGAGGT GCGCGTATAT GGTCTTCTTG
     4081 GTCGCGGTGC AAAGGAATTG TTGGTTGTAG ATACTGACAG CAAACCCTTT GGTAAGCTGG
     4141 TCTTCCGCCC GTACCCTGAG GCTTCCAAGG CGCGCGAGAC TCAAGCAAGA AACATTGTGA
     4201 ACGACAAACA AGGCAGAGCA CAGACTGGCA GGTCTATTCT TGAGCCAAAT AGGAGTATCC
     4261 TTGATACCCT AAATGTAGAG ACTTCGGCGT TTGACCAGAT CATGGAGCAA AAGATGAAGA
     4321 TGCTCGAGAA GCGATCTGAT AGTGTCAGTG GCGGGGTGTT CCCGAGAAAG GACACTCCAA
     4381 TTCCGTCTCT TAATAATTAC AGAGTAAACC AACGGAGAGC TCCTACACAA AACTTCGCCC
     4441 CTGATATGGC GTCATCCTCT CGAGTGGGAC AGGTAAACGC CCGTAATACT CGCTTCAGGA
     4501 GCGGATCTAT GAACCAAAGA CCCTCTCAAA CCCGCGATGA CCTGTTCTTA TCTTCCTATC
     4561 GTGGCATAAC ACCTTCAGGC AAAATCTACG ATGCTGAGGT AGCTGTTGAT GATTTTGCCA
     4621 GTGTCACTGC CACTTCCATG ACCAACTTTT CGGTATCACC TAATTCCCAT AAATGGCCAG
     4681 ACATTCGGAC ACTTGGATCA GTCCCTCCAA TTCCACGCCC TGGATCGGCA CAGTCTGAGA
     4741 TGACTATGTT TACGGATTGG TTCGAATCTG AATACGCATC CCACTTTGGC CTGGAGCAGA
     4801 GCTTGAAGCT GGTTCCGGGG TCGAATATGC GCCCACAGGT GCGTGGCCGT CAGGAATTGA
     4861 CGGACAATGC TTCGATTGTT GCCAGAGTAG GGGCCCGCCG TATTCGGTCG AATTCTGGAA
     4921 TGCCCTTGGC TCACCCAAGT CAGCATACCG AGGATGACTT TTCACATGCA AACCGTGCCG
     4981 AGGAAAGCAT TGTGTCGTCT CCCCGTGCTC GCGGATCCAC TCTACCTTCT AAGAAAACGT
     5041 ATCCCGAGAA ACGAGGACGC GGTGGTATTC CTGGAAGAAA TAATGTGTAT AAGTCTCCGT
     5101 CGACTAATGC CTCACATACG TCATATGCTT CAGAAGGGAA ACGTCAAGGC CAGACATCCA
     5161 GAACAAGGGG TAGCACTGCT CGAGATCGAG GCTCATCGGC CCTAAGATCC GATAACAATC
     5221 ATTACGAGTC TCCAAACGGT ATGGAATCTA GACAGTCCCG TCGAGATATG TCTGATTACA
     5281 CACCTCAGCT TGGCGAATAT GGCCATTACA ATGTCGACGG TGTGTCAAGA TCATCATCTT
     5341 TGGAAAATGA GCCTCGCGGT CGAAGCACTA CTCCTCCTAC AGACGACTTT GCTTACAAGG
     5401 GACAGAGCCG TCTTAGTTCC CGGAAGAACC CATCTCAGAT TGACTTGTCG CAATTCCGAA
     5461 AGGTCGAGGA GTATCCATCA CAGGACTGTC CGGTCCACGG CCATGCGTTA AAGAATAAAT
     5521 CGAGAAGGAC AGGCAGCCAG AGCTATGGCC AGAACCACAG GCGATCCCGT TCACGCTCCA
     5581 ATAGCAACGC CTACGGTCGA GGATCCACGG ATAATATCAA AAACTCCACA CGCATCCGCG
     5641 CATCTAGTCG AGACCTGGAC GATAAACCGT CTAGTAACGC CCGTCTAGCA GTCCGCACTA
     5701 AGCACTCGTC TATCGGTATG GGCATCTCCT ATACACCCGA TCTTACACCC GAGATGCTGG
     5761 CACGCCATGA GTCAAATGAT ATTCCCTGGG TTGAAACCTG GATGCCGCCT AAGTCAAAGC
     5821 CCGTTCCGTC AAGCTCCAGC TCTAAGCCAG CGGCCACGCA GCCTGTGAAG TCACATTCGC
     5881 CAGGAAAGTT GACGGTGAAA CAGGGGAATG AGGATGGCAG AACGACACCG AGGGCGATGG
     5941 TTTTGGTTAA TGATCCTAGT GGTAATTTAG GTACTGGAGA GCCAGTGATT AAATGTATTG
     6001 AGAGGAATGT TTCTGGGAGG GAGCCGATTG CAGCGGGGGA TAGGTGGTGA AGGGGTGGTA
     6061 TGGTAAAGGG TTGACGTTGT GGAAAGTGAG GTGGAGGGTT CACGATATAT TGCTATTGGT
     6121 GTAAATTGGA GTTTCGGGGT TATGTATTGG GTGATAACAT TGGGTATGTA TTTGTTTTAC
     6181 AGTGTTGTAC GACCATATAA TGACATTTAT TCATTTTATT TTATTTTTCA TGTGCTGTTT
     6241 CATTATAACT GGTGTGATAA TGTGGATAGA CACAGTCACC CGCCATAAGC CTAGTAAGCG
     6301 TAAGCCTGGG GTGCGTTGTA TGTTGCGTTG TATGTAGAGA TTTTGGGGCT TTCCTCTCAA
     6361 TATCACGAGT CTGCTTTGTT TTTTTGTTTA CCTCCTTATA TCCTGAAGAA TTATCCAAAC
     6421 CCCATGATCC AAGTAAACAT TTTCCATTTC TAGCAATATT TATTCCCTAC TCTCATTCTC
     6481 CAAGAGTAGA TGAACCCAGG CTCGAACCAA ACTCCCAGCA TCTAGCTGAA AGATTATGCC
     6541 CCATGCTGAT TGGCCTGTCA CCTTGCCAAA AGTGACAGCA TTATCATCCC GGCGGCTAAA
     6601 GGCCTTGCCA TATTGGTCAC GGCCTGTAAT GACTCTTTTG GCCTCAATAT ATTCAATCTA
     6661 GGTTCCCCCC CCAATGACGC TTTGAGAAAT AGTAGACCTT GGTCTAGACG GCTCTACATT
     6721 TGAGGCGGGC GAGAGATGGT GGAGGGTTTG ACAATGGAAT GGCCAATACG TGCGTAATAT
     6781 GCTCTGGCGA TGGGGGAGTG GGTGGCTTCA TGGCTTGCGA GCGTCAGAGT TTAGATTGGC
     6841 TGGACACACG CAGGCTGGTG TTAGGGGTAG ATATTAGGAG ATATTGTTGA GATGCGTAGG
     6901 ACTTTGATGG GAGACAGTCA CCAGATGATG GGCATCTCCT CGTTAGATTT CAATGAGATT
     6961 GAACATGCTG GCTGGCGATG CTCTTTTCCT TTCCTTTTCT TTTATTTATT TCGCGAGATC
     7021 GCAGTGACAG ATAGTCTTGA TCCTCCATGG TTCCGTCAAT ACAACTGTCT TTCTAAAGAT
     7081 ATCTTTGAAA GGATCCGTTT CCAATTTACC TTGGTGTTGA AGGTGATCCC CCGTACAGCA
     7141 ATTAGCATCC CTCAAGGAAC TTATCTAAGC TCCGCTCATG GTTCACATAA AGAAGACCCT
     7201 CTTCTAAATC CGCTATTGGC TGTGCGCGGT TATTCTCGTC AGGCCACACT TATTATTTTC
     7261 ACTCTAAATG CCTTGCTTGA TTTCATCTTT TCCGTAACCA TCTTTCATCA TTATCACCAT
     7321 TCTCATCGTC ATACACATCG CCGTTTGTCA ATCACATGGT GTCTCATTGC AGGCAATTAA
     7381 GGTAATTTGT TCCTCGTTTA TTTATATATT TATTTTTCCA CAAGACTTAC ACAACCTTGA
     7441 CGGGCTACAC CATCTAGAAA CAAGCATCAT CGTACAACAA AAAGAACATC GTTCAAGCAT
     7501 CATCCCCGTT GCGGATTCCT ACCGAGACAG TGCAACCCCG CCCACGTCAC AATATTTCGT
     7561 CAACGAGATG CGAGATCGTG AAGTATCTTT GGAATCTTGA TTGACATTAT AATCTAGAAA
     7621 ACTACGTCCC TTCAGTCTAT TATCCCTTAC CTTAATACAT CGCCGTTTTC CGTACGAACG
     7681 CCCGCCATGA AGATTGCTTG TCTGCAATTT TCGCCGGAGC GGGGCGCCGT CAACGATAAC
     7741 ATGACGATAG CAGACCAGAT CCTCGAAGGC TCAGAGTCTG GCGACTTTGA TCTGTTGGTT
     7801 TTGCCCGAGT TGGCGTTTTC TGGTATGTAT TACCACCTAT TACTTTTTTC GGTTCCTTTC
     7861 TTTTCGGGCC TCGTCACACC CGCTAACATT GGTAAACCCG TATAGGGTGT GGATTTCGCA
     7921 ACATTAATGA AATCTATCCG TATCTCGAAC CAGCTGCAGA GGGCATTTCG GCATTGTGGG
     7981 CGCGGACTAC AGCATTGAAG TATGATTGCA ATGTTGTGTT GGGGTATGCT GAACGGGTTG
     8041 ATCCGTGGGG TGACGAGGAG GAACAGAGGT TTTATAATTC AGCGATTATT TTCAACCCAG
     8101 ACGGCGAAGC CATCGTCAAC TATCGCAAGT CTCAGTTACA AGCCACTGAA GAGCACTGGG
     8161 CATTTGAAGG GGAAGATGGC TTTTTCCATG ACGTTGTAGA AGATGTCGGT CATGTCGCCA
     8221 TGGGCATTTC TATGGATATC AAGTAAGTAT CCCGCAATGT TGCCTCTGAC AACTCATTCC
     8281 CTCCAGGTTC CGGGTACCCC AACTAACGAT GCCACTCTTC CACAAAGCCC TTACCGCTTC
     8341 GAAGACCCAT GGGCTTCTTT CGACTTTTGC TTCCACATTC TTGATGTCCG CGCCAATGTG
     8401 GTCATCGTCA CCATGTCGTG GCCTACTCAT GAAGACATCA AATCATTCAC ATCGTACGAC
     8461 ATGGAAGAGC CAGATACCAA CACCCTTACA TACTGGATCT CCCGTCTAGA GCCTATAATC
     8521 CGTGCTGAGA AGCAAGGTGA AATCATCGTG ATTTTCTGCA ACAGATGTGG CGTTGATGCA
     8581 GATACTTGCT TCTCTGGAAC CAGCACTGTC CTCGGCATCG TTGACGGCGA CGTCCATGTC
     8641 TACGGGATCC TTGGTAGAGG CTCATCAGAG CTGTTGATGG TTGATACAGC CGAGAAGCCT
     8701 TTTGGAAAGC TAGTCTACAG ACCCGATGCG TCTCACTTGG AGCAAAGACA AGCACAAGCG
     8761 AGAGTGTTTA TGCATATGCC GCAAAGCCCC GAGTTTCCGA AGCAAGTTAT TATGAGCCCG
     8821 GAGTCCCGTG AAGAGGATCC CGCATTTGCA AATCCCAATT TCAGAGCACC TGCATACGAA
     8881 CGGATTATGC AATGGAAGAT GCGATCAAAC CCAAAAACAC TGCCATCAGT CCGTAGTCAA
     8941 CGCCGTATGG AAAGAAGCCA GGTGGACTCT CGCGTTGGCT TGTCAAGTCC GAACCCATCG
     9001 TTAGCTTTCC GCCAACGGCA AGGAAAGACG GGGCCTATGC CTGTCCCGGG AGTGGGATAT
     9061 TTGTCATCCG ATACGCCGTA TATGCCGCCA ACCCCCTCTG CCATTTCTTC GATTTACCCT
     9121 GGAGACTCAG TTACTCAGCG GTTCGATTCG GAATGCTCAG AGACCGACGA CGGTGGCGAG
     9181 ATTCATAACT TGCGGCTTTT GCCAACAAAG TCCCATAAGC CAATTCATCA GAAGGCTCCG
     9241 CCGCAGAATG TATCTCGCCG TCATCACCGG GCTCCATCGA CCGCCGCAGG GACCCAAGTG
     9301 ACCGAGTTTT CTATCGATGA AGAAAGTGCC ACCGGTGATC AGCCTCCTAG ACCTTGGTAC
     9361 GGAGGTCATG AGGATCAATG GAACCGGACT AGTGGGGGCC CTCTCAATGC CCTTCAAAAG
     9421 GCCTACCGTC GAGCCTACGA TCCAGAATAC GAGCCGTCAA CAACCAGTAG CACCAGTGGT
     9481 TTCCGCTCAG TAGCATCAGG AAACACGTTC TTTTCCGACG CTGCAGATTC AAAATACAGC
     9541 AGGCAGGCAG TACTTAGTGA CAATGGAACC GGGATGGAGA GCGTTACGAA TTTTAGTATG
     9601 AGTAATTTCA GCCGGGCGCA GGACGCCACT CCGGTTAGTA GGAGACATGA TGCTACTCCA
     9661 GTAAACAGAA GATACGACGC CACACCAGTC AACAGAACAT ATGATGATCG GGCTACACCT
     9721 CTAGGGAAAA GTAGAGGGGA AACAACACCA GGGTCCAAAG TGTCCAAGAC GTCTCTAAAG
     9781 CAAAAGCGGG TATCTGGGCC ACAAAACACA CTACCACTTC GAGATTGGGA AGCCAGTCAC
     9841 TCTTTGAAAA GTGAAGAGTT TGAGCCCCAG CCTCTCAATG ATCACTTGCC ACATGGCATT
     9901 GAAGAATTGT CAATTGTTGA CGATGACGGC ACCCAGTTCT CCATATTTAG CGAATCAGCA
     9961 GACTTGAACC TCAGTCGCCA TGGAGGCTCC TCACAACTCA AAAAATCTAC TGGGAATTCT
    10021 CTCCCTAGCA AAGATGGCTC CCGAAGTGTA ACGGGGTACA TCGCCGCCGA GCCTGCACGC
    10081 GGCAAGGAAT CCGCAGGGAA CCAGTTATCC AATAACCGGG TCGATATCTC CATTACAACC
    10141 AGTCCCAGCA AGGGTGCTGG GAAACACCGC AAACACTCAA CGTCGCGGAA AATGATGGAA
    10201 ATGCCGACCC GGCCGGTGGA TAATTGGCTA CCCGCGGATT CCTTACCACG TGCCGGCTCA
    10261 GCAACGATGT ATCCCGAAGT ACGAAGAGAG CTATCAAGGT CCGAGTCATA TAGCGGGGTA
    10321 AAGGGTAATG GGCAGAGTGG GTTTGTGAGG GGCCAGCGGG GATTGCAGCA GCGACAGTTA
    10381 CAGGAGTTGG AAAAGAAGAC GGCGTCGAGG CGGGCGAGTG CATCTGTGCA GAGTCAGAGA
    10441 GAGAGGGAAA GGGAGAGAGA TGGGGGGTTG ACCATGAGGG TTATGGAGAA GCATGCGATG
    10501 CCAGTGGATA AGACTTGGGT GGATAACTGG ATGCCGCCGA AAGGGACGAG AGTGCCGCCG
    10561 AGTTCATTGG AGGTGGGAGG GCAGGAGAGG AGGCGGGGAG GAGAGGGGGA TGAGGCAATC
    10621 GGGAAGATTG GAGGGTATAG GATGACGGAG CCGCAGACGC CGCGGGCGAT GGTTGTGGGG
    10681 AAGGATGGGA CGATTCAGGA ACCATATGTA TCGCCTTACC AGGCGGTACG AACAGGAGGG
    10741 CCACCGGGGG AGGTTTGGTT ATAGATGATG GTTTTATGGG AATATTTTCA TGATTTAATA
    10801 ATACGCTACA TTATGCATTC GAGGTTGGTG GTTTTATGAG TAGCTTGACG CTCAGCCATG
    10861 CTACTGGATG GTTAATACCA AAGTGGATCA ACGTGATACA AATAGATACT AAACATTGTG
    10921 ATCCTGTAAA TTGAATTGTT TGGTGTTTTA TATACTCTTG AAATGTTCTG GCAAACTTAG
    10981 ATATGTTAGG GTATTTAGAG AAAAGGGTTT CAGATGAGTA AGCACATAAT CAAACAGTGC
    11041 GCAGCATGTC AAAAACGACA TGGTATTTAC ATATATTTGT GTCGGCAACA CACGGTATAT
    11101 ATAACACTGT GCGACTTGTC AACTAAATAC AAGCCACCCT TGTAATAAAC AAAACTATTT
    11161 CCTCATTAGG AAACTATTGT TCTCTTTCAT GAATATGAAT GTAAACAAAA AGTGGATCTT
    11221 ACTAACATTC ATCGACATGG ACAAACGGGG GGAACTAAGG GAAGGCGAGT TATTATTTTG
    11281 TTTTATGAGT TCGAGGGAGA TGGGGGCCGG ATAAACTTGA TGGTGATTTA AATTTAGAAA
    11341 GATGACTGGG AGTTAATTGT GGGGTGGGAG GTGGAGATGG AGACAGATAT AGGAAGCTGA
    11401 AGGAGTTGAA TAGAGAGTGT TAGTACTGTT GGTGATAGGT ATTGTGGATA GGCGATTGAC
    11461 TTGTGCGTAC TTTGTTGGTA GATTGTGTAT ATTACATGAT TAACTATGAG TAAACGGATC
    11521 TACTGTTTGG AGTCGGCTAT TTACAGCGGC GTCTCCATTC TGCAGGAAAC CTTATTCTCA
    11581 CCAATGATGA CATTTATGGA TACTCAAGAT TAAAAATTAA ACAAACGGCC GCTTAACATC
    11641 TATGACTTCT GCATACTTTT GACTATCGCT GGATCTGCCT GGGATGTTGT CCTGGAATAT
    11701 GTAATACCTG GAGAGGTGCT GGGAGAACAA TATCAAGAGA AGCCGAAAGA ATACTCCCAA
    11761 AATGGATTAG GGCGATTTGA AATGGCGGTA GTGTGTTGAT ATTGTTGTAT GATGGTACCG
    11821 TTGCGTCAAA GAAAAAACAA TAGGTTGTGA AGTATATTAT TTTTAAATCA TGGAGCTGGG
    11881 GATGATGAGG AGACTGATTT GGCGTAAAGA GAAAACCAGC ATAGAATGGG ATTTGTTGTT
    11941 GTTTATAGAG CTTAGCTGGC ATTTTGATTG TTATTGCCAT TACTATTGTT GTTGTTGGTA
    12001 ATTCCTGCAT ATGGAGATTC AGAAGTCAAT AGTTTTTGAG TCCATCATCG ATGCCTAACC
    12061 AGTACCGTAC ATACCAAGTG TTTGCGTCTC CAACCGCACA GCCAATCCAC CATATCAACC
    12121 AACTACCGTC CTTCACCACC AACTCATAAC TTCCAAACTA TATAAATACT TCCTCCTCTC
    12181 CTTCGTTAAA CCTAATTTCT TCTTTCCTTT TCTACTCACA CTCTCACATC AGCCTTTACA
    12241 ACAAATAACC AACCAACCAC TTTCTCTAAC AACCTTCTCA ATTCTCCCTA TCTTTTAAAG
    12301 AACACTCCAC TCACCCGTCA AAATGGCCGC CGTCAACAAC ACCACCAAGC CCAACAACAC
    12361 TACCAAGCCT AACAACACCG CCAGGCCCGG GTCCGAATCC ACTTCCCAGT ACCGCCAGCC
    12421 TTGGCCTGAG TGCGCTGTTC AGTACCGTCA GCCCTGGCCC GAATGCCAGA TTATGTAAAG
    12481 GAATAAACAG TCGACTTGGG CTGTTGAAGT ATATGTTTGA GGAGAGATGT CTACCGAGAC
    12541 ACTCCTTGGT AAGTTCTTCT TTGCTAGGGT GTTGAATGGT TCGACTTCAT TTGGGTTGCT
    12601 TGCTAACTGG TTGGCCGTTT GTCTACTTTA GATAGCTGAC TAAGTGCAGT CTTGCTCTGA
    12661 TTTTCTTTTC ATATTACCCT TTTTTTTACA CACTTATGGC CTCAGCAATA TGGGAGTCCG
    12721 GGACACCGGG AATCATAATG GGTGGGTGTC TTTCTTAAGG GAGTTGATCG CATCTTGTTT
    12781 GCTGTTTCTT CTTTTAAAAT GGGTTCATGC AAGTTAGTTA GTTATGATAG CTTATATACT
    12841 CTCTCGCCTG GTTATGATCT GGTCGATGTA ATTGGGTTTT TGTATGGGGT GGTAAGCGAT
    12901 GTTGGATCTA TATCTAGCTA GTAATAATTG CAGTTTCTGG GCTATTTTCA ATGTTCGTTG
    12961 GATATTTGTG AATATTTGTT ACTAGATGTT TTGGCCGAGA ATGACTATTA TGATCTTTAA
    13021 GCTTCTCAGT ATATCTGTTT ACATACTCCT GGAACTCTAT CTCAAGTTTG CAAGAACCCA
    13081 TTCTTTACTT TTACAGTTTG CAGAACAAAT CATCAAGTTT CCATATCCCT TAGACTCTCT
    13141 TTAGCCTTTC CATGAACCTC CAACATTTTG TCTTGTTCTT ACAAGTGGTC GCCAGACCAC
    13201 ATCCGAACCT TCGTCCGAAA GTCTCCACTT TTGTAAAACT CGGAAGCGAC GATATAAGTC
    13261 CACAAGAGGA AAGAAATGCT CACAACTTAA AATGACACAT TTTGAAAATA ACGACGACAA
    13321 ATAGGAATAC TATGTACCAT TAAGTAACCT GCTGGAATTT TGCTTTAAAA TAAACATAGA
    13381 TTAAGGTGAT TATCATTAGA TTGTCAAAAA AAAAAAAAAA AAGTTCGAAA AATGCCCGGA
    13441 AAATCAAAAT CAAGACCAAA ACCAATAATC CCTGTAAACG CCAAACCACC ACCGATTTTC
    13501 AACAACTCAT GATATTTTAT ATTCTCACTT TTAAAAATGC CCTTCCCAAA TCTTATCACT
    13561 CGGTCTCATC CCCTTCTCAA TTCCTTCCGC CTTGCACAAC CCTCTCTCCA CCTCCCCTAT
    13621 TCCCCTCCCC GCTACCTCCT CTCCTCTAAC CAAAAACTGC ATTGCCATCC CCGATTCCGC
    13681 ATGCCATAAA TTATGGCAAT GGAACGCCCA CAACCCTGGG TTGTCAAACG TCACCCGAAT
    13741 CAAAACCCAT TGGTACGCCT GTACCGTTAC GGTATCGCGG ACCACCGGGT TTTCCAGCGC
    13801 CCCCGTGCGC TCGAGGAACT CAGCAAGTTC AGCCCCATGG GGTGGATAGC CAACTGAGGA
    13861 TTCCGCCAGG ACCCAGAATT TGTGGCCGTG GAGATGAAAA GGGTGGGAGC CGTCGTCGAA
    13921 GTTGTTTATG GCGATGTCGA GGGTTTGAAT GCCACGGGTT TGTAGGATGA ATTCGTCGGT
    13981 GGGGTTGAAG AGCCAATTGT TGACGGTATA CCCTGGGCCT GAATCGTGTT TCTTGTCTCC
    14041 GTATACTTCG GGGAAGTTTA GAGAATCAAC GGGGGTGTCG AGGATCCTGT GCAATGATGG
    14101 GCTGCTAAGG TTCATTTTCC AGGACGACTC GTTCATGAAT CCGCGGGCAA GGGTCCAGTC
    14161 ACCAATGTGG AAGGCTGCTT TGATATGTAG TAAGCCGCTA GACTCGGGGA TTACAGGGTG
    14221 TGTAACGGGA TGGAGGTTAG TCGAGTTAAG GTCCTTGCAG ATCACCTCGA CGCTCTCAGA
    14281 CCAATCTGTA GTGACCGGGT CGCTTGTAGA GATATTGGTG TTCTTTGGAT CGGAATACCG
    14341 GATAATCGCT TCAATAGTGG GCTTCATATA ATCATTATCA TGGCGGAAGC AGTGCGTAAC
    14401 AAAGCGGCCG CGCATCCAGA AGGCATCAGA GTCTTGGTTG GCGTCGACGA TGATACTGTA
    14461 TCTTTGCGCA GGCATCAATT CAAGACGGTG GACTTCATCA GGGTAGACAT CGGTCCCATC
    14521 TACTTCGGTG ACATTGAAAG GATGGTTATC AATCTGAACT TGGAAAGACG CAAAGGCTCC
    14581 GGTGTTCAGG ATGCGCAAAC GGTGCTTTTT ACCACGTTCG AGGGTGATCT CGGGATATCT
    14641 CTGGGCCGAA TCGTCACAAT CCTTTCCTTC GAAATCCGAA CATTGACGAT GACCTCGACC
    14701 ATTTATGAGG GCAGAATCGG GAACAGGTTC TTCATTTTCA CGGCCCGGGG CAAGATAGTC
    14761 CATCAGAAGT TCCGAGGTCG TATCTTGATA GTGATCATGG AACATCAGTA CCCGATCAGT
    14821 ATCATAATCG ATCTTCTGCA ACTCTGTTTT CTCTTTCTTG GTGTGAATAA CCATAGGACC
    14881 AAACAACCCG TCACTAGCCT GCCCAGCCAT GTGTGAATGG TACCAATATG TCCCGCTTTG
    14941 TCCCGATATA GTAAAGTTAT AAGTGTACGT CATACCTGGG GCAATCGGGC ACTGAGTAAC
    15001 ACCGACAGTA CCATCCATGT GGTTCGTCCC ATTCTGAAAC ATGCCATGAA AGTGCATAGC
    15061 CGTCGCATTG ACTGCATTGT TCTTGATGTT CACAATGACT CTATCACCCT CGTTAACTTC
    15121 CACAAGCGGC CCTGGGTATT GCCCGTTGAT CAAGAACATC TCCCGCTTCA CTCCATCTGG
    15181 TCGGAGAAAT CCCATGGTGA TCTCCCAATT GTATTCGCGG ATGACAGGCG GCGCATTATA
    15241 TTGCCATTTG CTATCGATAA CATATGCATC CATTGAGCGG ATCGCCGGAG CCTCGGGCGC
    15301 CTCATCTTGA TGCGAGACTA CCGAACCCTC TATTAACGGT GCAAGCGCGG AATTCTCCGT
    15361 TGTAGAATGA CCAGAGTGGA GCTTGGATTC GAGTTTAATG TAGTTGATGA AGAAGAACAA
    15421 GACGGCGAAT GCAACGATGG TCCCGAGGAT TGTTGAGACG GCGATAAGGG CTTTTTTCTG
    15481 CCATGAGGGT CGCCCTTTGG GGAGAAGATG ACTGTATCTG TCGTCAATGT CAAGTTCTTC
    15541 CTCTGGCTTG CGCCGTAATG GTGGCACAGA AGTCGGCGCG GAGGGCGGGA TATCTGATGG
    15601 TGATGAGCCC AACGACGGGG GATCCAAGGG GCCGTTATCC TCATGATAAG GGTCGTCTAG
    15661 AAAAGGTTGG TTCTCTGGAT CCGGTTGTCG GGACATCGTG GTGGCGTTAG GGTTTGGAAT
    15721 AAACGTGAAG ATGTCGAGAA GGTCGTGATA TTCGTGGATA ACGAAATGAC GGAATAGCTA
    15781 CAATAATTTC CACGCCTATT CGATGTTTTT GTTACAGTGC AACCCCATGC CTCCAGGTGG
    15841 GGCAATATAA ACCAAAGCGT AGAGGGGGGG GGTCTACCTA TCAAGCATGC AGACGTGGGG
    15901 AAAACAGGAA TGCGGATATT AGGACAAGTA GAAGCAAAAA AGGAAGGAGG AATGCATCAA
    15961 GTAAATGCGA GGCCTTGACA TGCGTCTTCC AGCAGCAAGT AAGAAAAAAA AAAAAGATCC
    16021 AGGGGCCAGA GGTGAAAAAA ATGATACATG GGAGGGAGCT AGAGATCGTT GCCAAGAGAT
    16081 TGACCGCCTA GATACGTGGT AGGTTAACGG TCCAAGTATA TAGTGAGTTG TTATCGTCGA
    16141 GAGGAAGCAT ATACAAGTGG CGATATCACT AGATGGGCAT TGACCGCTTG TCTAGCAGCA
    16201 AGAGATGATA ATGTTAGTTC TATCTAGATA CCAAGTCATC GACACGCCCC CCCCCACTGT
    16261 CCCAACCACC GTCGCCGACC CATGGTGCTA TCCTTCTCGT CATAGGTTTT ATATTCCCTC
    16321 CACCGGGCTT ACACAGCATG ATCAAAGTAT CCAAATGCAA CCTGGATAGC TAAGATCGTG
    16381 ACAAACAACA ATTTCCTGAT TGGCTGATGT CACTTGTCGC CTCACGGTCA CAAACTTTCG
    16441 GTGATTTATC TGGTCTTTGT CTCCCGAATG GGGCGGAAGC TAGTCCGGGA TGTGCGGAAA
    16501 TTTTGGCCTC GGAAGGCATA GGGCCCAACG GAATCGGAGC ACGTGGGGCA CTAGTGGACG
    16561 TCAAAATCAA TATTCGGGGA CCTGCCTTGT GCACTATTTT TCCAATCTCA TGATGAGCTT
    16621 CCGAGAGAAC CGCTAGATAT GGAAACTTTT CCTAAGTATG TCTGTGGGAA ATCGGGAGAA
    16681 TGACAGGGCG ACATTACCAA TGCATTGCTC TAGAAAGACC AGATCAGCAC ATCATGGGCA
    16741 CTGACATCAG CTTTCAGCGC GCAGCCCCCG AATTCTGCCC ATTGCACCCA CTTTGTCACT
    16801 TACATGGAAT ACAAGCATTA CAAGCATTAC TTACTTACAG ACCGGACCCC ACCAAGTTCT
    16861 GAGAAGCTTA GTGGCGGGAC CCTTGTTTGG ACTCAATGTA TGATATATAT CACCCATGGC
    16921 AGCTCCCCAC ACCACGTGCG TCAATCTGGC TCTGTGATTG CGGAGAGGTT AGCGGGCTAA
    16981 TTGACACCAT GTGCAGATCC AGCCAGCCGC GGTCGGGATA ATAGTATATA CATTGCATTA
[truncated: 1,900,719 more chars]
