# Supplementary material for: Lineage-specific diversity of pheromone response pathway genes is independent of mating strategy in Ceratocystidaceae
Source: BMC Genomics. 2026 Feb 23;27:320. doi: 10.1186/s12864-026-12527-y (PMC13037118; doi:10.1186/s12864-026-12527-y)
Supplement: Supplementary file 5 — Supplementary Material 5. [file 12864_2026_12527_MOESM5_ESM.gbk]

LOCUS       Be.basicola_A_pheromone     39366 bp    DNA     linear   UNA 
FEATURES             Location/Qualifiers
     Transcript      complement(28..1336)
                     /score="0.18"
                     /source="AUGUSTUS"
                     /g1.t1
     CDS             complement(join(28..276,323..501,781..1336))
                     /score="0.66"
                     /score="0.41"
                     /score="0.46"
                     /source="AUGUSTUS"
                     /transcript_id="g1.t1"
                     /gene_id="g1"
                     /frame="[2211..2766: 0, 3046..3224: 2, 3271..3516: 0,
                     3517..3519: 0]"
                     /label="Hypothetical 4"
     gene            complement(28..1336)
                     /score="0.18"
                     /source="AUGUSTUS"
                     /g1
     Terminal        complement(28..276)
                     /score="0.46"
                     /frame="0"
                     /source="AUGUSTUS"
                     /transcript_id="g1.t1"
                     /gene_id="g1"
     intron          complement(277..322)
                     /score="0.4"
                     /source="AUGUSTUS"
                     /transcript_id="g1.t1"
                     /gene_id="g1"
     Internal        complement(323..501)
                     /score="0.41"
                     /frame="2"
                     /source="AUGUSTUS"
                     /transcript_id="g1.t1"
                     /gene_id="g1"
     intron          complement(502..780)
                     /score="0.29"
                     /source="AUGUSTUS"
                     /transcript_id="g1.t1"
                     /gene_id="g1"
     Initial         complement(781..1336)
                     /score="0.66"
                     /frame="0"
                     /source="AUGUSTUS"
                     /transcript_id="g1.t1"
                     /gene_id="g1"
     gap             complement(3547..8864)
     source          complement(<8865..>39366)
                     /organism="Berkeleyomyces basicola"
                     /mol_type="genomic DNA"
                     /submitter_seqid="Contig8"
                     /strain="CMW49352"
                     /isolation_source="plant root"
                     /host="Betula sp."
                     /culture_collection="CBS:142796"
                     /db_xref="taxon:124036"
                     /country="Netherlands"
                     /collection_date="1974-06-01"
     Transcript      complement(11346..13413)
                     /score="0.88"
                     /source="AUGUSTUS"
                     /g6.t1
     CDS             complement(join(11346..12821,12877..13413))
                     /score="0.88"
                     /score="1"
                     /source="AUGUSTUS"
                     /transcript_id="g6.t1"
                     /gene_id="g6"
                     /frame="[27403..27939: 0, 27995..29467: 0, 29468..29470:
                     0]"
                     /label="Alkaline phosphatase"
     gene            complement(11346..13413)
                     /score="0.88"
                     /source="AUGUSTUS"
                     /g6
     Terminal        complement(11346..12821)
                     /score="1"
                     /frame="0"
                     /source="AUGUSTUS"
                     /transcript_id="g6.t1"
                     /gene_id="g6"
     intron          complement(12822..12876)
                     /score="1"
                     /source="AUGUSTUS"
                     /transcript_id="g6.t1"
                     /gene_id="g6"
     Initial         complement(12877..13413)
                     /score="0.88"
                     /frame="0"
                     /source="AUGUSTUS"
                     /transcript_id="g6.t1"
                     /gene_id="g6"
     assembly_gap    complement(16671..21598)
                     /estimated_length=4928
                     /gap_type="within scaffold"
                     /linkage_evidence="paired-ends"
     gap             complement(16671..21598)
     Transcript      24073..24288
                     /score="0.61"
                     /source="AUGUSTUS"
                     /g5.t1
     CDS             24073..24288
                     /source="AUGUSTUS"
                     /transcript_id="g5.t1"
                     /gene_id="g5"
                     /score="0.61"
                     /frame="[complement(16528..16530): 0,
                     complement(16531..16743): 0]"
                     /label="A pheromone"
     gene            24073..24288
                     /score="0.61"
                     /source="AUGUSTUS"
                     /g5
     Single          24073..24288
                     /score="0.61"
                     /frame="0"
                     /source="AUGUSTUS"
                     /transcript_id="g5.t1"
                     /gene_id="g5"
     assembly_gap    complement(25770..29171)
                     /estimated_length=3402
                     /gap_type="within scaffold"
                     /linkage_evidence="paired-ends"
     gap             complement(25770..29171)
     Transcript      complement(34058..36742)
                     /score="0.16"
                     /source="AUGUSTUS"
                     /g4.t1
     CDS             complement(join(34058..34151,34239..34717,35877..36102,36305..36444,36740..36742))
                     /score="1"
                     /score="0.96"
                     /score="0.84"
                     /score="0.45"
                     /score="0.88"
                     /source="AUGUSTUS"
                     /transcript_id="g4.t1"
                     /gene_id="g4"
                     /frame="[4074..4076: 0, 4372..4511: 0, 4714..4939: 1,
                     6099..6577: 0, 6665..6755: 1, 6756..6758: 0]"
                     /label="DNA replication complex GINS protein PSF1"
     gene            complement(34058..36742)
                     /score="0.16"
                     /source="AUGUSTUS"
                     /g4
     Terminal        complement(34058..34151)
                     /score="0.88"
                     /frame="1"
                     /source="AUGUSTUS"
                     /transcript_id="g4.t1"
                     /gene_id="g4"
     intron          complement(34152..34238)
                     /score="0.9"
                     /source="AUGUSTUS"
                     /transcript_id="g4.t1"
                     /gene_id="g4"
     Internal        complement(34239..34717)
                     /score="0.45"
                     /frame="0"
                     /source="AUGUSTUS"
                     /transcript_id="g4.t1"
                     /gene_id="g4"
     intron          complement(34718..35876)
                     /score="0.18"
                     /source="AUGUSTUS"
                     /transcript_id="g4.t1"
                     /gene_id="g4"
     Internal        complement(35877..36102)
                     /score="0.84"
                     /frame="1"
                     /source="AUGUSTUS"
                     /transcript_id="g4.t1"
                     /gene_id="g4"
     intron          complement(36103..36304)
                     /score="1"
                     /source="AUGUSTUS"
                     /transcript_id="g4.t1"
                     /gene_id="g4"
     Internal        complement(36305..36444)
                     /score="0.96"
                     /frame="0"
                     /source="AUGUSTUS"
                     /transcript_id="g4.t1"
                     /gene_id="g4"
     intron          complement(36445..36739)
                     /score="0.96"
                     /source="AUGUSTUS"
                     /transcript_id="g4.t1"
                     /gene_id="g4"
     Initial         complement(36740..36742)
                     /score="1"
                     /frame="0"
                     /source="AUGUSTUS"
                     /transcript_id="g4.t1"
                     /gene_id="g4"
     Transcript      37228..38070
                     /score="0.49"
                     /source="AUGUSTUS"
                     /g3.t1
     CDS             join(37228..37293,37356..37494,37550..38070)
                     /source="AUGUSTUS"
                     /transcript_id="g3.t1"
                     /gene_id="g3"
                     /score="0.49"
                     /score="1"
                     /frame="[complement(2746..2748): 0,
                     complement(2749..3266): 2, complement(3322..3460): 0,
                     complement(3523..3588): 0]"
                     /label="Golgi SNAP receptor complex member 1"
     gene            37228..38070
                     /score="0.49"
                     /source="AUGUSTUS"
                     /g3
     Initial         37228..37293
                     /score="1"
                     /frame="0"
                     /source="AUGUSTUS"
                     /transcript_id="g3.t1"
                     /gene_id="g3"
     intron          37294..37355
                     /score="0.49"
                     /source="AUGUSTUS"
                     /transcript_id="g3.t1"
                     /gene_id="g3"
     Internal        37356..37494
                     /score="0.49"
                     /frame="0"
                     /source="AUGUSTUS"
                     /transcript_id="g3.t1"
                     /gene_id="g3"
     intron          37495..37549
                     /score="0.49"
                     /source="AUGUSTUS"
                     /transcript_id="g3.t1"
                     /gene_id="g3"
     Terminal        37550..38070
                     /score="0.49"
                     /frame="2"
                     /source="AUGUSTUS"
                     /transcript_id="g3.t1"
                     /gene_id="g3"
     Transcript      complement(38370..39366)
                     /score="0.91"
                     /source="AUGUSTUS"
                     /g2.t1
     CDS             complement(join(38370..39024,39083..39366))
                     /score="0.91"
                     /score="1"
                     /source="AUGUSTUS"
                     /transcript_id="g2.t1"
                     /gene_id="g2"
                     /frame="[1450..1733: 0, 1792..2443: 1, 2444..2446: 0]"
                     /label="ATPase assembly factor ATP10"
     gene            complement(38370..39366)
                     /score="0.91"
                     /source="AUGUSTUS"
                     /g2
     Terminal        complement(38370..39024)
                     /score="1"
                     /frame="1"
                     /source="AUGUSTUS"
                     /transcript_id="g2.t1"
                     /gene_id="g2"
     intron          complement(39025..39082)
                     /score="1"
                     /source="AUGUSTUS"
                     /transcript_id="g2.t1"
                     /gene_id="g2"
     Initial         complement(39083..39366)
                     /score="0.91"
                     /frame="0"
                     /source="AUGUSTUS"
                     /transcript_id="g2.t1"
                     /gene_id="g2"
ORIGIN
        1 CCGGCGAGCC TTGCGGGAGG GAACCTCCTA CAAGGGTGTG GCGACGCCTC CTTCGGTGCG
       61 CCTATGCGTT GCAGCGCTAT CTTTCACATG AAGCTTCTTG ACATCGGCAG GCTTTCGTTG
      121 GCCAGCGATT CTCATAGGCG GATGCTCCTT ATTCTGTGTG CTGGGTAACT GCATCAAAGC
      181 TTCCCTTGAT GGAATGTGAA AATTGAGGTG GACCTTTTTT CGCAATCCTG GGCGTCTCGA
      241 TTCTTCCACG GAGTCAATGA GCATGTCGGT AACGCCCTTT TTGGCACGGC GCAGATGTAG
      301 TGTAGTTCTC GGGATGGTTT ACTCTTCTAT CGACTCTTCG CGAGCGCCTA GCCACTGCTT
      361 CTCTCGAGGT GCTTTGACCA GAGTGGGGAG AAAGTGAGAT TAGGCGATGA CGAGCGTGGT
      421 GCTTGGCGGT GGGCGTCTGG CTTTCGGTGG ATTGCACGAG GTGTCGGCTT TCTTGAAAGT
      481 GTGCTCGGGT GGTGTCGCTG TCTAGGCATA TCAGGTTTGT ATTGTCGACG TTAATTCAGG
      541 TTGACCTAGA GGTTGTCACG CCCTTTTCCA TATTCTCGTT GGGGAGTGCG GTCAGCTCCG
      601 CGGCGGCAGG TGTTCAGCAG GTTTCCAGAT GGGAGCCTTG ACTCGTCGAG GGAACAGAGG
      661 GGGCCACTCA ATTGCGTCGG GTTGGGCTTC TGAAACAGCA TTTCTGGGCT GTGTGTGGCT
      721 TAGTGTGGGT TTTCGAGAAG GAGTAGGCAC GGAATTCTGC TGTGCAGGTC GTCTTCGTAC
      781 CGTCTGGTCT CTGCAACAGT GGAATACGTC TGTCAGTCTT GGTCTTGTCG TTGGCCCATT
      841 TGATCGCGCG GAATACATCT CTCGTTTCGT TGAATCCGTT GATGATCTTG CTCATGAGGG
      901 CCCTCTTGGC CTGGACGACC GCCCATTGCA TTGCCTTTTG CTCCTTGACG TATGCCGCTC
      961 GCAATGTGAG GTCTCCCAGT CTTTCTCGAG TTTTGTCGCG TGCCTCCCTC ATCCTGGCGT
     1021 TGCGCCGTTT GCAATTTTCG TTCCACCATG GTTTGAGGTC GGTGTTGGGT GGTGTTTTCG
     1081 GTGTCGACAC ATCCAGTGCC CTTCCCACTG CTGCGACTAG TCTCCCGGCA AGGTCGTCCG
     1141 CTCTGTCTGC TCCGCTTCCG CTACCGGTGA GCAGCCACTC CAGGCCGCTG TTCTCTCTTG
     1201 CGCACTCCGC CACGAAACGG TCCATATCCA TCTTCCCTAG TCTCCACCTT GCCTCTGGTC
     1261 GTTTTCGAGA CGCTCTCGCT TCTATCTCTA GCTCGAGTAT CTCGTGGTCG CTTGTGCTTC
     1321 CGGGAACAAC TTTCATGCGG GTCTCCCATT TCACTACCGC CGCGTGCGGC ACCACGACCA
     1381 GATCTATCAC CCTCCCGGCT CTGTGCGTTG GTTCGTCTCT CTGGTTCAGC ACAGTCAGCC
     1441 CTTGGTCAGT CAGCCAATTT TCCAGGGTCA TCCCGTCGTT GTTTTCTTTG TCGTTGGCGT
     1501 CCCAGGGGAG ATTGGTTCTT GCTTTGTTTG GCTAGCGACT CATACCCGAG GTCCAAGAAG
     1561 TCGTGACGTC CGTGAAAAAA CGAAGAACCG AGGAAGGCTT GGTGTTTTCC AGTATAAAAT
     1621 GCATTTCTCA TTCTCTCCTT GTTTCTTGCT CTTAGATTTT CGATCAACCG ATCACACAAC
     1681 GGTTTGGTTT TGGATTTCAC ACTTCTGCGT GTTAGATTTT GCTTCTGCTT AATTCCATTC
     1741 TTTTCCGATT CAAATAAGTC CCTATCAACC CCCACTACTT ATCAAACGTC TACCCCGAAA
     1801 TCAACGTTTG ATTGTTGTGT ATTTTCACTC ACTTGATCGT TGAATTGTTT CAGTTTGATC
     1861 AGCTTTACTT GATTTTGAAT TTTTCAACGT CCACCTACTG TTATTGGCAG GCAATACAAC
     1921 GGCTCATTTA ACATCTGTGG CTACCACGCC TTGGCAGCTT CAAAATGTCG GAAAATAGCG
     1981 ATCATGACAG CCTTGATGAA CCCTGAGGAG ACTCACGAGC GTCTAGCGTC CCAGTCAGCA
     2041 CCAGAAAGTC CACAAATGAC GGTGGAACAG GCGATCAGTC GGTGAAGAGG AATGTTCAAG
     2101 ATTCCTGAGA TGGTCTGGTG CTGGAAATGG CCTTACATAC CAGATCTTGA ATGAAAGAGC
     2161 AGGTCATCAC CGGACGAAGA GTATAACTAA TGAAAAGAGC AGGTCTACAC CTGGACGAAG
     2221 AGAAAAACAA CTGGAAACAC GCGAGGCTCG CAGCCTCCAG AGCGACCCTA AAGTCACCCG
     2281 ATGGTCCCAG AAAAACACAA AACAGAAATC AAAACGAGAC AAACAAGAAA AAAAAATTTT
     2341 CCCCAGATAA ACCTTAACCC CCACAAGAAG TTGAACCTCC CCACAACATT CGTTCGACCG
     2401 AGAAACGTGG CCAGACACAA AGTCGACCAT CCAAAAGCAG CGTGGCATGG GAAAACCCGA
     2461 GTCGTTAAGC AGGTGAAAAA CCATACCAGG TGAGCCTCCG AGGCTAGGGG CGTATCTTCG
     2521 CTTTCGATAG TGGCCGCCGC ACCGAACCAT GGCTGAGGCT CGATGCAGTC CCCGAGTGCC
     2581 ACGCAGGACA AAGGAAAGAC AAAAGAAAAA GAAAAGAAGG GATGAGCTGT CTGAACCTTT
     2641 AAAGGACAGT CCCGAGTTGC AAGATGGATC CACGAGTTGT TGTGTGTAGC GGGATGAAGG
     2701 GCTTCCCCAG GGTTAGGGTC TGCGATCACT CTGATAGCCT CTTTTTGCGG GAGAACTTTC
     2761 AAACAATCCA CCCGCCCGGT TAGCTCAATC GGTAGAGCGT GAGACTCTTA ATCTCAAGGT
     2821 TGCGGGTTCG ACCCCCGCAT TGGCTCAATT CCCAGTGCTC CAGATTCATC TGGATTCCTT
     2881 CGAACCTCCT TCGGACATCT TTTTTGGCTG TATCGCGATT TTTTTTGTGT AACCTTGCGA
     2941 AAGGTAGGCC AGTAGGCAGG GCTGGTGTTG ATAGGTGATA GAATTGGTTT TTTTGGCCCG
     3001 TCTCGCGAGT AGAACGGGTT AATAAAGACG GCGCGGATCG GAGACCGCCT AAGAGCATGT
     3061 TTGGGTCTGC CCCCGGGGCC CACAAAGGTG TCCCGCAGCT TCTTCCAGAA GTTGATAGGC
     3121 ACAAGCGCGG GGCACCTGGC TGGCTGCCAA GGCGGCTAAA GCACCACTGT GCTGCGTCGC
     3181 CCCCGCCGTG CGAGGACTGA GGCGCACCCA CAGGCGCCGC CACTCCCGCT CGCTCCCCGT
     3241 CGAGCCGACC ACCGCCCGTC CCTCCACCTC CCAGTGAGGG GCTCCTCCGG GCCTCTCGAC
     3301 TTGCGCGCAT GCGCTGCCAC TCTCTCCTGT TTGCTCGTTT CCCTTTCTCT CTCTACTTCC
     3361 TGTCTTTCCT TTTGTTACTT TTCCTTTGTC ATGTTCTATC TTTTCTTTTG GGTTTGGTCT
     3421 TCTACAGTGT AAAGGCCGAG GCTTGGGTCT TGTTTTGGGG TCTTACAAGC GAAGGACAGC
     3481 CCATTGCGCT GGGCGGTTGG GGGACCCTCC GTCATTATAA CTTCGAGCAG TGAGGATTTT
     3541 CTGTATNNNN NNNNNNNNNN NNNNNNNNNN NNNNNNNNNN NNNNNNNNNN NNNNNNNNNN
     3601 NNNNNNNNNN NNNNNNNNNN NNNNNNNNNN NNNNNNNNNN NNNNNNNNNN NNNNNNNNNN
     3661 NNNNNNNNNN NNNNNNNNNN NNNNNNNNNN NNNNNNNNNN NNNNNNNNNN NNNNNNNNNN
     3721 NNNNNNNNNN NNNNNNNNNN NNNNNNNNNN NNNNNNNNNN NNNNNNNNNN NNNNNNNNNN
     3781 NNNNNNNNNN NNNNNNNNNN NNNNNNNNNN NNNNNNNNNN NNNNNNNNNN NNNNNNNNNN
     3841 NNNNNNNNNN NNNNNNNNNN NNNNNNNNNN NNNNNNNNNN NNNNNNNNNN NNNNNNNNNN
     3901 NNNNNNNNNN NNNNNNNNNN NNNNNNNNNN NNNNNNNNNN NNNNNNNNNN NNNNNNNNNN
     3961 NNNNNNNNNN NNNNNNNNNN NNNNNNNNNN NNNNNNNNNN NNNNNNNNNN NNNNNNNNNN
     4021 NNNNNNNNNN NNNNNNNNNN NNNNNNNNNN NNNNNNNNNN NNNNNNNNNN NNNNNNNNNN
     4081 NNNNNNNNNN NNNNNNNNNN NNNNNNNNNN NNNNNNNNNN NNNNNNNNNN NNNNNNNNNN
     4141 NNNNNNNNNN NNNNNNNNNN NNNNNNNNNN NNNNNNNNNN NNNNNNNNNN NNNNNNNNNN
     4201 NNNNNNNNNN NNNNNNNNNN NNNNNNNNNN NNNNNNNNNN NNNNNNNNNN NNNNNNNNNN
     4261 NNNNNNNNNN NNNNNNNNNN NNNNNNNNNN NNNNNNNNNN NNNNNNNNNN NNNNNNNNNN
     4321 NNNNNNNNNN NNNNNNNNNN NNNNNNNNNN NNNNNNNNNN NNNNNNNNNN NNNNNNNNNN
     4381 NNNNNNNNNN NNNNNNNNNN NNNNNNNNNN NNNNNNNNNN NNNNNNNNNN NNNNNNNNNN
     4441 NNNNNNNNNN NNNNNNNNNN NNNNNNNNNN NNNNNNNNNN NNNNNNNNNN NNNNNNNNNN
     4501 NNNNNNNNNN NNNNNNNNNN NNNNNNNNNN NNNNNNNNNN NNNNNNNNNN NNNNNNNNNN
     4561 NNNNNNNNNN NNNNNNNNNN NNNNNNNNNN NNNNNNNNNN NNNNNNNNNN NNNNNNNNNN
     4621 NNNNNNNNNN NNNNNNNNNN NNNNNNNNNN NNNNNNNNNN NNNNNNNNNN NNNNNNNNNN
     4681 NNNNNNNNNN NNNNNNNNNN NNNNNNNNNN NNNNNNNNNN NNNNNNNNNN NNNNNNNNNN
     4741 NNNNNNNNNN NNNNNNNNNN NNNNNNNNNN NNNNNNNNNN NNNNNNNNNN NNNNNNNNNN
     4801 NNNNNNNNNN NNNNNNNNNN NNNNNNNNNN NNNNNNNNNN NNNNNNNNNN NNNNNNNNNN
     4861 NNNNNNNNNN NNNNNNNNNN NNNNNNNNNN NNNNNNNNNN NNNNNNNNNN NNNNNNNNNN
     4921 NNNNNNNNNN NNNNNNNNNN NNNNNNNNNN NNNNNNNNNN NNNNNNNNNN NNNNNNNNNN
     4981 NNNNNNNNNN NNNNNNNNNN NNNNNNNNNN NNNNNNNNNN NNNNNNNNNN NNNNNNNNNN
     5041 NNNNNNNNNN NNNNNNNNNN NNNNNNNNNN NNNNNNNNNN NNNNNNNNNN NNNNNNNNNN
     5101 NNNNNNNNNN NNNNNNNNNN NNNNNNNNNN NNNNNNNNNN NNNNNNNNNN NNNNNNNNNN
     5161 NNNNNNNNNN NNNNNNNNNN NNNNNNNNNN NNNNNNNNNN NNNNNNNNNN NNNNNNNNNN
     5221 NNNNNNNNNN NNNNNNNNNN NNNNNNNNNN NNNNNNNNNN NNNNNNNNNN NNNNNNNNNN
     5281 NNNNNNNNNN NNNNNNNNNN NNNNNNNNNN NNNNNNNNNN NNNNNNNNNN NNNNNNNNNN
     5341 NNNNNNNNNN NNNNNNNNNN NNNNNNNNNN NNNNNNNNNN NNNNNNNNNN NNNNNNNNNN
     5401 NNNNNNNNNN NNNNNNNNNN NNNNNNNNNN NNNNNNNNNN NNNNNNNNNN NNNNNNNNNN
     5461 NNNNNNNNNN NNNNNNNNNN NNNNNNNNNN NNNNNNNNNN NNNNNNNNNN NNNNNNNNNN
     5521 NNNNNNNNNN NNNNNNNNNN NNNNNNNNNN NNNNNNNNNN NNNNNNNNNN NNNNNNNNNN
     5581 NNNNNNNNNN NNNNNNNNNN NNNNNNNNNN NNNNNNNNNN NNNNNNNNNN NNNNNNNNNN
     5641 NNNNNNNNNN NNNNNNNNNN NNNNNNNNNN NNNNNNNNNN NNNNNNNNNN NNNNNNNNNN
     5701 NNNNNNNNNN NNNNNNNNNN NNNNNNNNNN NNNNNNNNNN NNNNNNNNNN NNNNNNNNNN
     5761 NNNNNNNNNN NNNNNNNNNN NNNNNNNNNN NNNNNNNNNN NNNNNNNNNN NNNNNNNNNN
     5821 NNNNNNNNNN NNNNNNNNNN NNNNNNNNNN NNNNNNNNNN NNNNNNNNNN NNNNNNNNNN
     5881 NNNNNNNNNN NNNNNNNNNN NNNNNNNNNN NNNNNNNNNN NNNNNNNNNN NNNNNNNNNN
     5941 NNNNNNNNNN NNNNNNNNNN NNNNNNNNNN NNNNNNNNNN NNNNNNNNNN NNNNNNNNNN
     6001 NNNNNNNNNN NNNNNNNNNN NNNNNNNNNN NNNNNNNNNN NNNNNNNNNN NNNNNNNNNN
     6061 NNNNNNNNNN NNNNNNNNNN NNNNNNNNNN NNNNNNNNNN NNNNNNNNNN NNNNNNNNNN
     6121 NNNNNNNNNN NNNNNNNNNN NNNNNNNNNN NNNNNNNNNN NNNNNNNNNN NNNNNNNNNN
     6181 NNNNNNNNNN NNNNNNNNNN NNNNNNNNNN NNNNNNNNNN NNNNNNNNNN NNNNNNNNNN
     6241 NNNNNNNNNN NNNNNNNNNN NNNNNNNNNN NNNNNNNNNN NNNNNNNNNN NNNNNNNNNN
     6301 NNNNNNNNNN NNNNNNNNNN NNNNNNNNNN NNNNNNNNNN NNNNNNNNNN NNNNNNNNNN
     6361 NNNNNNNNNN NNNNNNNNNN NNNNNNNNNN NNNNNNNNNN NNNNNNNNNN NNNNNNNNNN
     6421 NNNNNNNNNN NNNNNNNNNN NNNNNNNNNN NNNNNNNNNN NNNNNNNNNN NNNNNNNNNN
     6481 NNNNNNNNNN NNNNNNNNNN NNNNNNNNNN NNNNNNNNNN NNNNNNNNNN NNNNNNNNNN
     6541 NNNNNNNNNN NNNNNNNNNN NNNNNNNNNN NNNNNNNNNN NNNNNNNNNN NNNNNNNNNN
     6601 NNNNNNNNNN NNNNNNNNNN NNNNNNNNNN NNNNNNNNNN NNNNNNNNNN NNNNNNNNNN
     6661 NNNNNNNNNN NNNNNNNNNN NNNNNNNNNN NNNNNNNNNN NNNNNNNNNN NNNNNNNNNN
     6721 NNNNNNNNNN NNNNNNNNNN NNNNNNNNNN NNNNNNNNNN NNNNNNNNNN NNNNNNNNNN
     6781 NNNNNNNNNN NNNNNNNNNN NNNNNNNNNN NNNNNNNNNN NNNNNNNNNN NNNNNNNNNN
     6841 NNNNNNNNNN NNNNNNNNNN NNNNNNNNNN NNNNNNNNNN NNNNNNNNNN NNNNNNNNNN
     6901 NNNNNNNNNN NNNNNNNNNN NNNNNNNNNN NNNNNNNNNN NNNNNNNNNN NNNNNNNNNN
     6961 NNNNNNNNNN NNNNNNNNNN NNNNNNNNNN NNNNNNNNNN NNNNNNNNNN NNNNNNNNNN
     7021 NNNNNNNNNN NNNNNNNNNN NNNNNNNNNN NNNNNNNNNN NNNNNNNNNN NNNNNNNNNN
     7081 NNNNNNNNNN NNNNNNNNNN NNNNNNNNNN NNNNNNNNNN NNNNNNNNNN NNNNNNNNNN
     7141 NNNNNNNNNN NNNNNNNNNN NNNNNNNNNN NNNNNNNNNN NNNNNNNNNN NNNNNNNNNN
     7201 NNNNNNNNNN NNNNNNNNNN NNNNNNNNNN NNNNNNNNNN NNNNNNNNNN NNNNNNNNNN
     7261 NNNNNNNNNN NNNNNNNNNN NNNNNNNNNN NNNNNNNNNN NNNNNNNNNN NNNNNNNNNN
     7321 NNNNNNNNNN NNNNNNNNNN NNNNNNNNNN NNNNNNNNNN NNNNNNNNNN NNNNNNNNNN
     7381 NNNNNNNNNN NNNNNNNNNN NNNNNNNNNN NNNNNNNNNN NNNNNNNNNN NNNNNNNNNN
     7441 NNNNNNNNNN NNNNNNNNNN NNNNNNNNNN NNNNNNNNNN NNNNNNNNNN NNNNNNNNNN
     7501 NNNNNNNNNN NNNNNNNNNN NNNNNNNNNN NNNNNNNNNN NNNNNNNNNN NNNNNNNNNN
     7561 NNNNNNNNNN NNNNNNNNNN NNNNNNNNNN NNNNNNNNNN NNNNNNNNNN NNNNNNNNNN
     7621 NNNNNNNNNN NNNNNNNNNN NNNNNNNNNN NNNNNNNNNN NNNNNNNNNN NNNNNNNNNN
     7681 NNNNNNNNNN NNNNNNNNNN NNNNNNNNNN NNNNNNNNNN NNNNNNNNNN NNNNNNNNNN
     7741 NNNNNNNNNN NNNNNNNNNN NNNNNNNNNN NNNNNNNNNN NNNNNNNNNN NNNNNNNNNN
     7801 NNNNNNNNNN NNNNNNNNNN NNNNNNNNNN NNNNNNNNNN NNNNNNNNNN NNNNNNNNNN
     7861 NNNNNNNNNN NNNNNNNNNN NNNNNNNNNN NNNNNNNNNN NNNNNNNNNN NNNNNNNNNN
     7921 NNNNNNNNNN NNNNNNNNNN NNNNNNNNNN NNNNNNNNNN NNNNNNNNNN NNNNNNNNNN
     7981 NNNNNNNNNN NNNNNNNNNN NNNNNNNNNN NNNNNNNNNN NNNNNNNNNN NNNNNNNNNN
     8041 NNNNNNNNNN NNNNNNNNNN NNNNNNNNNN NNNNNNNNNN NNNNNNNNNN NNNNNNNNNN
     8101 NNNNNNNNNN NNNNNNNNNN NNNNNNNNNN NNNNNNNNNN NNNNNNNNNN NNNNNNNNNN
     8161 NNNNNNNNNN NNNNNNNNNN NNNNNNNNNN NNNNNNNNNN NNNNNNNNNN NNNNNNNNNN
     8221 NNNNNNNNNN NNNNNNNNNN NNNNNNNNNN NNNNNNNNNN NNNNNNNNNN NNNNNNNNNN
     8281 NNNNNNNNNN NNNNNNNNNN NNNNNNNNNN NNNNNNNNNN NNNNNNNNNN NNNNNNNNNN
     8341 NNNNNNNNNN NNNNNNNNNN NNNNNNNNNN NNNNNNNNNN NNNNNNNNNN NNNNNNNNNN
     8401 NNNNNNNNNN NNNNNNNNNN NNNNNNNNNN NNNNNNNNNN NNNNNNNNNN NNNNNNNNNN
     8461 NNNNNNNNNN NNNNNNNNNN NNNNNNNNNN NNNNNNNNNN NNNNNNNNNN NNNNNNNNNN
     8521 NNNNNNNNNN NNNNNNNNNN NNNNNNNNNN NNNNNNNNNN NNNNNNNNNN NNNNNNNNNN
     8581 NNNNNNNNNN NNNNNNNNNN NNNNNNNNNN NNNNNNNNNN NNNNNNNNNN NNNNNNNNNN
     8641 NNNNNNNNNN NNNNNNNNNN NNNNNNNNNN NNNNNNNNNN NNNNNNNNNN NNNNNNNNNN
     8701 NNNNNNNNNN NNNNNNNNNN NNNNNNNNNN NNNNNNNNNN NNNNNNNNNN NNNNNNNNNN
     8761 NNNNNNNNNN NNNNNNNNNN NNNNNNNNNN NNNNNNNNNN NNNNNNNNNN NNNNNNNNNN
     8821 NNNNNNNNNN NNNNNNNNNN NNNNNNNNNN NNNNNNNNNN NNNNTGTACC TTGGGCGACG
     8881 CCTGAAGTCT TCCCCAAGCA ACCCCATCGG TTACTTTTTT TACTGATCAT CAGTTCTTCA
     8941 ATCCCTCACC GGCTCAAGCT ATCCTCTCCG GGCCTATGTA CACTTCCCAA AAGCCAAGCA
     9001 CCCCCCTTTA TCTCTTGATG CGATTGACCA AACAAGGTCC GGTGGGGGCT ATTGTTCAAG
     9061 GTTCGATGGT CTTCCCCACG GTACTATTCC GGGGTCATCC AACCAATCCT CGCTCGGGCT
     9121 ATTGCAAAAA TCGGAACTTC GTGTCCTTGA TCTGCCAATA ACCACAGGCT CCGCATTACA
     9181 AAACACTACG GCACCCTCTG GCCTGACTGG CTCTCTAGAG TCAGTCATGT ATCCCCCCGC
     9241 CTTTCCCACC GTGACGCCCC ATTACGATGT TGTTAGGCCA ACAGCATGCT CGCGGATCTC
     9301 GCGATGACCG CGCCGCAGCC TGCGCCCCCG GGAAACCTGT TTCGCGGGCG AAGCCGGTGT
     9361 GCGCCGCGGC GGCGAGTGCG GCAGCGCAGG CCGCCGTGCA ACGCCTCCGA AGGCGAGCCG
     9421 GGCCACACAG GCACCCGACC AGCGCCCCGC GGCGCCGGCC CCGCACACCC ACGCGCGTGC
     9481 ACACCGCGGC GGCGTTTCTT TAGAGACTAC CGCACGATCT AATAAGACAC GCAGATATAC
     9541 TCACTAACCT CCTCCTGCGT CTTCAGTGTG TGTGTGTGTG TGATGCTTAC TACTAGTACC
     9601 AGATCTCTTC AGTACCGACC CTCAATGGCA AGAGAGGCCC TCGGAGCCAC GCCAATACAT
     9661 CCGATCGGAC GGCGCCGGTG GCAAGGCACA GAGGCAGTCA CTCGGCTTAC CACCGGCCCG
     9721 TAGTGCGGCG AAGAATCCAC GTCACTCGGC TGGGGTCACC GGCGGGCCCC AACAGAAAAT
     9781 TACAATGCGC ATGCTCCCCG CAACCTGCCA ACGTCCCCCA CACGCCATCC AGACCCGGCC
     9841 AGCCAACCCC ACCAGCCCCG CGTGAAAACT CCCACTCCAT GCGACGACCG CTGTCTGCCG
     9901 CAAACCTGCC CAGCCGGGAG GCCCGCAGCC CCTGGCCCGC GACAAAACGG CGCACGTCCC
     9961 CTCCCCGTGC ATCACGGGTC AACGGCTGTT CCCTTCCACC GCGCGCCTCT GCCGCGTGCT
    10021 TGGCCCTTAT CGCCGGTGGG CTGCCTTCAT GGACAAGTCA ACATAATGCA AAAGCAAATC
    10081 CGATTCCACT GACCAATGCT ATGCCGTTCA GGAGAAATAG GTTTCTTTTT TGGTTGGTCA
    10141 ATCCAAGGCG CTTCGTCCTA CCCACCTGCA TATCCGTCAG CCCACATGTC GCTCTCACCG
    10201 AGAAAGAACA GTGTGGAACT CTAAAGCCCT GTGGGAGAAC AGGGACAAGT AGTTCAGCTA
    10261 TGAGTTCGTT GCTGTTAGCT GCAGAAGTTT CCCAAGTATC GCTAATCTGA TATGAGTATG
    10321 TTCAAGAGTC CAGATAGATT ATCTGCGACC GGGGATGGTC TAAGTGGACT GGAGTAGTCA
    10381 TAGAAACGCA CCCTGTGGTA CAGACAGGCC AGACAGACGC TGCAGGAGAG TGGGTTTCTC
    10441 CCCCTTCTTG CGATTTGCGC CAGAGGTCCG CGTAAGGATC TGCTTTGTTA CGGCCACTGC
    10501 CCATAGCACG CGGGCTTCGC CTCTGCGTTG CGTCGACGGA GTCAAGCGGA GAGGCGCTTA
    10561 TCTTCTTGCC GTTGGGTAGA AGAGGCGATT TGAACGCACG CTTGCGCTCT GTACGTTCAG
    10621 ACAACAGTCA GAACCGGCGG CAAGACGAGA GGTCGCCGGC TAACAGTAAT ATCCATGTTA
    10681 GGAAACCTGA GTTCCAATGT GCGTTTGCCT CAAAAAAGTC TAGTCTTTCT GCCATATGTT
    10741 TTGATGCATA GATATTGCGG CAGAAGTGTC TAAAATCGCT GGGTCAAATG ACTTTCAAAC
    10801 GGCCAGTCAA AAAGATTTGG GCTGCATGAT TCTGGGCTTT TGCTTCTTTT GCTTCTGTAT
    10861 GTATTTCTTG GTACTAGTTT TAGTCCCCTG TCGTATGTCG AGAATCCCTC GCGAGTAGAC
    10921 AGGCTAATGA ATACTTTCAA ATTCAACTAA AGAAAGCCGA ATAATTCTTT CATGTAGCTT
    10981 GGTAACGTTA AATACAGTCA AGTCAAGTCA AGACAGGTTA ATAATGGCTT CCGAGTTCAA
    11041 ATTCAAACTT TCATCATGGT ATATCTCCGC TTTACGGATG AATGTTTAAT ACTCATAGAG
    11101 GTTGTTCATG TTGAATCAAG TCAAGCTACG TCAATTCACT TCGCCTGTAT CCTGGCTTCC
    11161 ACTGACTGGC TTTCATGGCT TACGGTTAGC TCTCCACATA ATAGACACTT GCGGCCACCA
    11221 ACTTCCCTCT ACTTCTCGGT TTCTCAGGTA TGGATTGTCT GAATTACTCC TAACTAACAG
    11281 GTATATATGA CCCATCTTAC ATTATCACAC TTTGAATTCC CCTCCTTCGA AATTATTTCC
    11341 TCCATCTAAA AGCGATCAGC GGCTTGGCGA CTAGGACGCT CCTCAAAAGT GGTACCGTCA
    11401 TCAGTGCGGG CAACACCGAG ACCCAGGCAT TCAGCGATTT TATAGAACAC GTCAACATTG
    11461 TTGTAAACAC CACCAAAGTT GGCCTGGCAA GGGCCCAGAG CAAAGACAGG GACGTCGGTT
    11521 AGTGAGTGGA CACCACTATA CTCCAAGGGT CCCAGTGTGC CATTGAGAAG CAGACCATTA
    11581 GGGGCATCCT CGTCATTGAC GAAGAAATCC TTGATGCCCT CACGCTCCAT AACAGGATAG
    11641 CGGGGACCCT CAGAGTGCAC GCGGTAGTTC TCACGGCGAT CGGGAACACC CGCGGCGCCA
    11701 GCTGCAATGG CATATCGGGG CTCCCAGTTC ATGGGGAAAT TCGGTCCAGT ACCATAGCTG
    11761 ACGCCGGGGA CAGGCTTGGT GTACTGCGAC TCGCCAGACT GGCCGTAGGT ACCAACGGCC
    11821 TTGCGCTTGT CGCGCATATT TTCAGTCTCG GCAATGTACT TGGTGTCAGC AGAGCCAAAG
    11881 ACATCAAAAC CGTGACCGTG GTCAGCAGTG ACAACGATTT GGGTCTCTTC GAAGATGCCA
    11941 AGTTGCTTGA GTTGGTCGAT GGTCTTGCGA ACAGTGTCAT CGAGCTCCAG AAGGTCACCC
    12001 AGAGCGCGGT CATAGTCTAG GTTGTGCATC TGCTTGTCGA TCGAGGCAGC CTCAACCATG
    12061 AGAAAGAAGC CTTCGTTCTC GCTCCTAGCC TTCATGATCT CAATGGCCTT GCTAGTCATG
    12121 TCTTTGAGAT CTGGGACATT GAGAGCAGAG CCTTCCTTTT CACGGGGGTG GTTGTTCATC
    12181 TTGGCAAGGT TCTCGGTGTA AATTTTGCGA TCCAGCCAGA CTGGAATAGG GCCCTGGGAG
    12241 AAAACACCCA CAGCACGAGA GTCAGCTGTC AACTCATTCA AAGCAGTCTT GTCGTTCACA
    12301 ATATTGTAGC CCTTGTCAGA GAAAGCAGCA TAGTAGTCCT TGCCCTGGTA GGACTTTTTG
    12361 TTGGGAAAGA AGTATTCAGC ACCACCACCA AGGTAGACCT CGGGGCCACC ATGGTTTGTC
    12421 CAGGTGTAGT TGGTAATACC GTTCAGGGCC TGGTCAAGAA GCGCACCATA GTGCATACGG
    12481 GTGCGGGTGT GAGCAGTCAG GGCAGTGGGG GTAGCATCAG GGAGATGGGC GGTAGAAACA
    12541 GCGCCCCAGC GCATGCCGAG CAGACGGGTA ACGAGCTCCA CAATGGTCTC AACCTTGGGA
    12601 TCATCAAATG CGTCAGCAGA AGAGTCAGAG TAGACACCCA TAGAGTCCAC GGTGGACTTG
    12661 TGACCGCTGA ACAATGAAGC TGCTGAGTTA GCCGAGTCGG TCAAGTAAGA GTCAACCGAA
    12721 TGGGTCATCT GGTGGCCAAG CACGGGGAAG GTATCCATGG CCATACGGGA CTGGTACTTT
    12781 CCGTTGATAG ACTTGTGGCC TAGTAGCCGG GCAGCAGTAA TCTAGGGATG TGGTTAGTGA
    12841 TATACTGTAT GTTATGGAAT AGGACAGAAA GCTTACCATG TTAGTAGTCA TACCATCACC
    12901 AATGAAAAGA ACAACGTTCT TGGCCTTGCG CTTGGTAGAA GTTGGGCGCA CGACCCAGTT
    12961 GGCGACTGTA GTCTCGCCGT TGTAGTAGGT CAGAGTGACC TCGTAGCTTC CGGGCTCAGT
    13021 GAGAGCGATG CGGCGGTAAA TTCTTGACGC AACATTTACC ATGCTCTTAG AGCCTGCATC
    13081 TTCAGCAAAC ATATCCTCAT ACCAGCCAAA CTGCCATTTT TCCATCTCAG GCTCCTGGAC
    13141 CTTGAAGAAC TCAGTGATGG GCTTAGGCTT ACTCCCAGCT TTACCGATGG TGACAGTGAA
    13201 GCCCTCATCA GGAACGCCGT TGTTGAAGGC CTCGGAGCCG TTCAGAGGAG CGTGAACCTC
    13261 GACACGAAGA TCGAAGTACT GACCGGGGAG GAAGTCGGCC TGGTCAGGCG GGAGAACGCA
    13321 GCCAAGTTTG GGGCAAGTAC CCAGACGCTG GTAAGTCTGC GCAGTCGCAA GAGAGACTGA
    13381 GGCCACCAGC GCAAGAGAAG CGAACTTCGC CATGGCTAGA AAGTGAAGGA TAAAGCCAAG
    13441 AAGAGAAGCG CAAAACAAGA TACAGTCAAC AAATCCTTGG TGATTGGAGT CAAGATGAAT
    13501 AGATGTGAAA GACCAATGAG ATGGTGGATG TGAGTGAAAA GAAGAAAGTT AGGATCAACA
    13561 CATAGGGGAA ACACGTCTTA AGTACTGAGA ATGAGATGTA AGTGAGATCG TGATGTCCGC
    13621 CAGAAAGCAA AGCACGTACC AAATGTTGTA GGGTGGGCCA TTGTTCCGTC GAAGTTTTGT
    13681 TTATCTACAC ACCCACGTCT AGTCTCTTAG TATCTTCTCT TGGATTTTTA TCTTTCTTTT
    13741 GCCCTTTCGA CTTCCTGTAG TGCGCCTTTA CCCTCGTTCT ACCGATATTT TGCTGGCATT
    13801 TTTCTTCGCT AGTAGGCCTA TGATCTACAC TTCTGAAAGT AGCAAAACTC TCAAGCAAAA
    13861 GATTGCGCAT GGTAGCAAGC TACTGAAGTG ATACATAGGT CTAGCGTGTA GTTCATCTGT
    13921 TTAACTATTC TATGCTCAGT GGCAAAGCCA AAGTCACGAT ACATTTTCTG ATGTCAAGGT
    13981 CTCTCTACAC TAGTATAGCG GTGTAGCCGC GGTACATCCA AGGCATTATT ACTTGATTTT
    14041 GAACTTGGCT AGCTAAAAAC GTCAAACTCC ACCATACTCA GATTCTTCTT GGCGTGGGGG
    14101 TGTAAACTAG AAGCAAGTGT GTAATATCAA TGGGCGAAGG GCGCGTGTAC ATATGACTAG
    14161 GCCATGACAG CAATGAGCAC TATGTACGGG ATCATGTTAG CAGCAAGTTT ATTACAGTTA
    14221 GAGTTGAGAC TGTAAGTCTC AGTACACGAA GTCCCTATGG GATTACCACC AACTAGCGCT
    14281 GCCATGGATA GCCTGCATGA TTTGCGGAGA TGGGGCCGGA AGCTAGAAGC GGACACGGGA
    14341 GCGGAAGAGG AGACTTTGGC GGTGACAGAA AGGCTTCTTC CGCCCACCAA GGCCATAAGT
    14401 ATAGTGTGGT TTAAACCTAG GAACGCGCGC TCGCCAGGCA GCAGGATGAA GTATATTTCC
    14461 CGACAGGGCG GGAATATGAC GGAGATGGTG TAGTTGTCAT TGTAGAACTT TCAAGCTGCC
    14521 AAACTTGTGG AGTAAATCCC CATTGATGAA TCATGCACGC CAGGCAGCAA AATAAAGTAT
    14581 ATTTCCCGGA AGGATGAGGA TGAGGGTCGA AAAGCCTCGG TAAAAACTGC TATGGAGAAA
    14641 AAGCAAGTCC CAAAATAACA GCCCAGCAAC ATCAGTTTCA CCAAGACAAA GATCCGTAAA
    14701 CCGGCAGTAC ACCGAGCAAG GGTGGCTACT GACCATGACC TTGGCCCTTG CGAATACGGA
    14761 GGCTAGATGT GTAATCGATT TCAGCCCCCA AGCGACAATA AGAGGTCATC CGACAAAACG
    14821 AGACTAGATA TCCGCCTTGT CTACGGGTTA TGGATAGCCG AGTATGTGAT AGTTGACTAA
    14881 CAATGTTGTG TAACCTAAAG TTTTCGAAGA TTCGACGAGT CAGACCTTCT CTTAGCAGCT
    14941 TCTAGATTGT TGCTTCCTTC GGCAACGTGC GATGCCCATT ATGAAGACGC AATTATACAC
    15001 AAAACACATG TGTTTCTCAT GTTGTTGGTC GAGTTTATAT ACCCTAGATG CTCTCTTGTG
    15061 CCCTTTTGTT TACACGTAGC TACAACGCTG GTTACTTGTG CCGTTTGCCG GTGTTTGCTC
    15121 ATACTCAAGG TCTCCATGCA AGTCATGAGC GTGCTTGGGC CACATCAGAT CTTCCTGCGC
    15181 GCATCTTAAG TGTCTTCCTG TCCGTATAGC GGCCATTCCC ACAGCACTTT GTACCGCCGG
    15241 ACCACCAGGA TCGCCAGATT CTTCCTGTAT AAAAGCTGCG GTATAGCTTT GACATGGCTG
    15301 CCTAGCTGCA GTTAATGGTC CTGGCTTAAA GCCACCACGC CGTCTCTGAC ATACTGGCCC
    15361 AAAATAACGC AGCACGGTTT TCAGGGCAAA GGAAGGGGAC CATCGCTACG TTAAGCTTGG
    15421 ATGTTGTTGA CGGCGCGGTT AAATATGATT TTGGTAGACG ATAAATATAG TCAAGTCAAG
    15481 TCAAGTCAAG GCGCGGTTAA AATGGGTACA AGAGGCCCGC AGCTAACCGA ACCCAAGGCC
    15541 CACAATTAAA TCGCGCCATC GCGCATCGGA AAAAAAAGTT CAATGGCTCG CTCTCATTAT
    15601 GATGTCAGAT TTTACAACCT TCCCTCCTAC AACCCTCGGG GGGGTACCTT TGAGGTCGGC
    15661 CTCCCCCCCC CTCGAGCCTA TGCTGAGGGC CTCACGAGGA CAGCAACACG ATCCCAATGC
    15721 TGCTGCCATT CTTGTCTTTT CAACACGACA ACGAGTTGCA AAGCCCGAGT CCGCTTTTTC
    15781 CCAACTTTGA GGGATTTCCT CGCCGTCGAC TCGCCCCTTT TCACGACACC TCCTCGCGAT
    15841 CGCCGGCCCT TCATCCGCGC TACACACAAC AACTCGTGGA TCCATCTTCG CAACTCGGGA
    15901 CTGTCCCTTT GAAGGTTCAG ACAGTCCACC CTCGTCGTTT CTTTTTCCTT TGTCTTTCCT
    15961 TTGTCCTGCT GTGGCTCTCG GGGACTGCAT CGGGCCTCAG CCATGGTTCG GTGCGGCGGC
    16021 CACTTCGAAA AGCGGAAGGA ACGCCTAGCC TCCGGAGGCT CACCTGGTAT GGTTTTTCCC
    16081 CGCTCAACGA CCGGGTTTTC CCATGCCACG CTGGTTTTGA TGGTCGACTT TGTGTCTGGC
    16141 CACGTTTCTC GGTCGAACGA ATGTTGGTGG GGATGGTTAA CTCCTTGTGG GGGTTAGGGT
    16201 TTATCTGGGG AAAATGTCTT TTTCTTTTTT TTCTTTTTTT TTTTTTTTTC TTTTGTACTT
    16261 GTGTTTCTTG CTGCTCATAG CGGAGTGTGG ACCACTGGTT CTTCGGGCTT GGGGATGTGC
    16321 GCCATCCCGA ACACACAGAA ACTATGCGGC GTGTCGAGCG GAGGACTTTA AATTTCCGTC
    16381 GGGTAACCAA TCCGGCGTCG TGTGATCTTA GTGATTTTGG TAGACGTTAA ATATAGTCAA
    16441 GTCCAAGTCA AGATGTCACG ATTTTTATTG AAATTATCTT TCGCCGAAAA TCGATCCAGC
    16501 AAGAAGACAA CCTGTCACTG GGATAGACGA CGTCGAAAAC ACTTGTAGAC GAACGATGAA
    16561 AGAAAGAAAA AACAAATGAA TATGTAGGTT TTAGTCTAGT CAATAGAAAC ATGAGTGACT
    16621 CTTAATGCCC TCAGGAATAG AAACCAGAAC TACGGTATCT GTATTTCTAA NNNNNNNNNN
    16681 NNNNNNNNNN NNNNNNNNNN NNNNNNNNNN NNNNNNNNNN NNNNNNNNNN NNNNNNNNNN
    16741 NNNNNNNNNN NNNNNNNNNN NNNNNNNNNN NNNNNNNNNN NNNNNNNNNN NNNNNNNNNN
    16801 NNNNNNNNNN NNNNNNNNNN NNNNNNNNNN NNNNNNNNNN NNNNNNNNNN NNNNNNNNNN
    16861 NNNNNNNNNN NNNNNNNNNN NNNNNNNNNN NNNNNNNNNN NNNNNNNNNN NNNNNNNNNN
    16921 NNNNNNNNNN NNNNNNNNNN NNNNNNNNNN NNNNNNNNNN NNNNNNNNNN NNNNNNNNNN
    16981 NNNNNNNNNN NNNNNNNNNN NNNNNNNNNN NNNNNNNNNN NNNNNNNNNN NNNNNNNNNN
    17041 NNNNNNNNNN NNNNNNNNNN NNNNNNNNNN NNNNNNNNNN NNNNNNNNNN NNNNNNNNNN
    17101 NNNNNNNNNN NNNNNNNNNN NNNNNNNNNN NNNNNNNNNN NNNNNNNNNN NNNNNNNNNN
    17161 NNNNNNNNNN NNNNNNNNNN NNNNNNNNNN NNNNNNNNNN NNNNNNNNNN NNNNNNNNNN
    17221 NNNNNNNNNN NNNNNNNNNN NNNNNNNNNN NNNNNNNNNN NNNNNNNNNN NNNNNNNNNN
    17281 NNNNNNNNNN NNNNNNNNNN NNNNNNNNNN NNNNNNNNNN NNNNNNNNNN NNNNNNNNNN
    17341 NNNNNNNNNN NNNNNNNNNN NNNNNNNNNN NNNNNNNNNN NNNNNNNNNN NNNNNNNNNN
    17401 NNNNNNNNNN NNNNNNNNNN NNNNNNNNNN NNNNNNNNNN NNNNNNNNNN NNNNNNNNNN
    17461 NNNNNNNNNN NNNNNNNNNN NNNNNNNNNN NNNNNNNNNN NNNNNNNNNN NNNNNNNNNN
    17521 NNNNNNNNNN NNNNNNNNNN NNNNNNNNNN NNNNNNNNNN NNNNNNNNNN NNNNNNNNNN
    17581 NNNNNNNNNN NNNNNNNNNN NNNNNNNNNN NNNNNNNNNN NNNNNNNNNN NNNNNNNNNN
    17641 NNNNNNNNNN NNNNNNNNNN NNNNNNNNNN NNNNNNNNNN NNNNNNNNNN NNNNNNNNNN
    17701 NNNNNNNNNN NNNNNNNNNN NNNNNNNNNN NNNNNNNNNN NNNNNNNNNN NNNNNNNNNN
    17761 NNNNNNNNNN NNNNNNNNNN NNNNNNNNNN NNNNNNNNNN NNNNNNNNNN NNNNNNNNNN
    17821 NNNNNNNNNN NNNNNNNNNN NNNNNNNNNN NNNNNNNNNN NNNNNNNNNN NNNNNNNNNN
    17881 NNNNNNNNNN NNNNNNNNNN NNNNNNNNNN NNNNNNNNNN NNNNNNNNNN NNNNNNNNNN
    17941 NNNNNNNNNN NNNNNNNNNN NNNNNNNNNN NNNNNNNNNN NNNNNNNNNN NNNNNNNNNN
    18001 NNNNNNNNNN NNNNNNNNNN NNNNNNNNNN NNNNNNNNNN NNNNNNNNNN NNNNNNNNNN
    18061 NNNNNNNNNN NNNNNNNNNN NNNNNNNNNN NNNNNNNNNN NNNNNNNNNN NNNNNNNNNN
    18121 NNNNNNNNNN NNNNNNNNNN NNNNNNNNNN NNNNNNNNNN NNNNNNNNNN NNNNNNNNNN
    18181 NNNNNNNNNN NNNNNNNNNN NNNNNNNNNN NNNNNNNNNN NNNNNNNNNN NNNNNNNNNN
    18241 NNNNNNNNNN NNNNNNNNNN NNNNNNNNNN NNNNNNNNNN NNNNNNNNNN NNNNNNNNNN
    18301 NNNNNNNNNN NNNNNNNNNN NNNNNNNNNN NNNNNNNNNN NNNNNNNNNN NNNNNNNNNN
    18361 NNNNNNNNNN NNNNNNNNNN NNNNNNNNNN NNNNNNNNNN NNNNNNNNNN NNNNNNNNNN
    18421 NNNNNNNNNN NNNNNNNNNN NNNNNNNNNN NNNNNNNNNN NNNNNNNNNN NNNNNNNNNN
    18481 NNNNNNNNNN NNNNNNNNNN NNNNNNNNNN NNNNNNNNNN NNNNNNNNNN NNNNNNNNNN
    18541 NNNNNNNNNN NNNNNNNNNN NNNNNNNNNN NNNNNNNNNN NNNNNNNNNN NNNNNNNNNN
    18601 NNNNNNNNNN NNNNNNNNNN NNNNNNNNNN NNNNNNNNNN NNNNNNNNNN NNNNNNNNNN
    18661 NNNNNNNNNN NNNNNNNNNN NNNNNNNNNN NNNNNNNNNN NNNNNNNNNN NNNNNNNNNN
    18721 NNNNNNNNNN NNNNNNNNNN NNNNNNNNNN NNNNNNNNNN NNNNNNNNNN NNNNNNNNNN
    18781 NNNNNNNNNN NNNNNNNNNN NNNNNNNNNN NNNNNNNNNN NNNNNNNNNN NNNNNNNNNN
    18841 NNNNNNNNNN NNNNNNNNNN NNNNNNNNNN NNNNNNNNNN NNNNNNNNNN NNNNNNNNNN
    18901 NNNNNNNNNN NNNNNNNNNN NNNNNNNNNN NNNNNNNNNN NNNNNNNNNN NNNNNNNNNN
    18961 NNNNNNNNNN NNNNNNNNNN NNNNNNNNNN NNNNNNNNNN NNNNNNNNNN NNNNNNNNNN
    19021 NNNNNNNNNN NNNNNNNNNN NNNNNNNNNN NNNNNNNNNN NNNNNNNNNN NNNNNNNNNN
    19081 NNNNNNNNNN NNNNNNNNNN NNNNNNNNNN NNNNNNNNNN NNNNNNNNNN NNNNNNNNNN
    19141 NNNNNNNNNN NNNNNNNNNN NNNNNNNNNN NNNNNNNNNN NNNNNNNNNN NNNNNNNNNN
    19201 NNNNNNNNNN NNNNNNNNNN NNNNNNNNNN NNNNNNNNNN NNNNNNNNNN NNNNNNNNNN
    19261 NNNNNNNNNN NNNNNNNNNN NNNNNNNNNN NNNNNNNNNN NNNNNNNNNN NNNNNNNNNN
    19321 NNNNNNNNNN NNNNNNNNNN NNNNNNNNNN NNNNNNNNNN NNNNNNNNNN NNNNNNNNNN
    19381 NNNNNNNNNN NNNNNNNNNN NNNNNNNNNN NNNNNNNNNN NNNNNNNNNN NNNNNNNNNN
    19441 NNNNNNNNNN NNNNNNNNNN NNNNNNNNNN NNNNNNNNNN NNNNNNNNNN NNNNNNNNNN
    19501 NNNNNNNNNN NNNNNNNNNN NNNNNNNNNN NNNNNNNNNN NNNNNNNNNN NNNNNNNNNN
    19561 NNNNNNNNNN NNNNNNNNNN NNNNNNNNNN NNNNNNNNNN NNNNNNNNNN NNNNNNNNNN
    19621 NNNNNNNNNN NNNNNNNNNN NNNNNNNNNN NNNNNNNNNN NNNNNNNNNN NNNNNNNNNN
    19681 NNNNNNNNNN NNNNNNNNNN NNNNNNNNNN NNNNNNNNNN NNNNNNNNNN NNNNNNNNNN
    19741 NNNNNNNNNN NNNNNNNNNN NNNNNNNNNN NNNNNNNNNN NNNNNNNNNN NNNNNNNNNN
    19801 NNNNNNNNNN NNNNNNNNNN NNNNNNNNNN NNNNNNNNNN NNNNNNNNNN NNNNNNNNNN
    19861 NNNNNNNNNN NNNNNNNNNN NNNNNNNNNN NNNNNNNNNN NNNNNNNNNN NNNNNNNNNN
    19921 NNNNNNNNNN NNNNNNNNNN NNNNNNNNNN NNNNNNNNNN NNNNNNNNNN NNNNNNNNNN
    19981 NNNNNNNNNN NNNNNNNNNN NNNNNNNNNN NNNNNNNNNN NNNNNNNNNN NNNNNNNNNN
    20041 NNNNNNNNNN NNNNNNNNNN NNNNNNNNNN NNNNNNNNNN NNNNNNNNNN NNNNNNNNNN
    20101 NNNNNNNNNN NNNNNNNNNN NNNNNNNNNN NNNNNNNNNN NNNNNNNNNN NNNNNNNNNN
    20161 NNNNNNNNNN NNNNNNNNNN NNNNNNNNNN NNNNNNNNNN NNNNNNNNNN NNNNNNNNNN
    20221 NNNNNNNNNN NNNNNNNNNN NNNNNNNNNN NNNNNNNNNN NNNNNNNNNN NNNNNNNNNN
    20281 NNNNNNNNNN NNNNNNNNNN NNNNNNNNNN NNNNNNNNNN NNNNNNNNNN NNNNNNNNNN
    20341 NNNNNNNNNN NNNNNNNNNN NNNNNNNNNN NNNNNNNNNN NNNNNNNNNN NNNNNNNNNN
    20401 NNNNNNNNNN NNNNNNNNNN NNNNNNNNNN NNNNNNNNNN NNNNNNNNNN NNNNNNNNNN
    20461 NNNNNNNNNN NNNNNNNNNN NNNNNNNNNN NNNNNNNNNN NNNNNNNNNN NNNNNNNNNN
    20521 NNNNNNNNNN NNNNNNNNNN NNNNNNNNNN NNNNNNNNNN NNNNNNNNNN NNNNNNNNNN
    20581 NNNNNNNNNN NNNNNNNNNN NNNNNNNNNN NNNNNNNNNN NNNNNNNNNN NNNNNNNNNN
    20641 NNNNNNNNNN NNNNNNNNNN NNNNNNNNNN NNNNNNNNNN NNNNNNNNNN NNNNNNNNNN
    20701 NNNNNNNNNN NNNNNNNNNN NNNNNNNNNN NNNNNNNNNN NNNNNNNNNN NNNNNNNNNN
    20761 NNNNNNNNNN NNNNNNNNNN NNNNNNNNNN NNNNNNNNNN NNNNNNNNNN NNNNNNNNNN
    20821 NNNNNNNNNN NNNNNNNNNN NNNNNNNNNN NNNNNNNNNN NNNNNNNNNN NNNNNNNNNN
    20881 NNNNNNNNNN NNNNNNNNNN NNNNNNNNNN NNNNNNNNNN NNNNNNNNNN NNNNNNNNNN
    20941 NNNNNNNNNN NNNNNNNNNN NNNNNNNNNN NNNNNNNNNN NNNNNNNNNN NNNNNNNNNN
    21001 NNNNNNNNNN NNNNNNNNNN NNNNNNNNNN NNNNNNNNNN NNNNNNNNNN NNNNNNNNNN
    21061 NNNNNNNNNN NNNNNNNNNN NNNNNNNNNN NNNNNNNNNN NNNNNNNNNN NNNNNNNNNN
    21121 NNNNNNNNNN NNNNNNNNNN NNNNNNNNNN NNNNNNNNNN NNNNNNNNNN NNNNNNNNNN
    21181 NNNNNNNNNN NNNNNNNNNN NNNNNNNNNN NNNNNNNNNN NNNNNNNNNN NNNNNNNNNN
    21241 NNNNNNNNNN NNNNNNNNNN NNNNNNNNNN NNNNNNNNNN NNNNNNNNNN NNNNNNNNNN
    21301 NNNNNNNNNN NNNNNNNNNN NNNNNNNNNN NNNNNNNNNN NNNNNNNNNN NNNNNNNNNN
    21361 NNNNNNNNNN NNNNNNNNNN NNNNNNNNNN NNNNNNNNNN NNNNNNNNNN NNNNNNNNNN
    21421 NNNNNNNNNN NNNNNNNNNN NNNNNNNNNN NNNNNNNNNN NNNNNNNNNN NNNNNNNNNN
    21481 NNNNNNNNNN NNNNNNNNNN NNNNNNNNNN NNNNNNNNNN NNNNNNNNNN NNNNNNNNNN
    21541 NNNNNNNNNN NNNNNNNNNN NNNNNNNNNN NNNNNNNNNN NNNNNNNNNN NNNNNNNNTA
    21601 TAATTAACGG AGTTCCCCTA CCCAACCGCC CAGCGCAATG GCTTTCCTTC GTTTTAAGAC
    21661 CCCAAACAAA CCCAAGCCTC GGCCTTTACA CTGTAGAAGA CCAAACCCAA AAGAAAGATA
    21721 GAACATGACA AAGGAAAAGT AACAAAGGAA AGACAGGAAG TAGAGAGAGA AAGGGAAAAC
    21781 GAGCAAACAG GAGAGAGTGG CAGCGCATGC GCGCTAAGTC GAGAGGCCCG GAGGAGCCCC
    21841 CTCACTGGGA GGTGGAGGGA CGGGCGGTGG TCGGCTCGAC GGGGAGCGAG CGGGAGGGTC
    21901 GGCGGCCTGT GGGGGCGCCT CAGTCCTCGC ACGGCGGTGG CGAGCAGCAC AGTGGGTGCT
    21961 TTAGCCGCCT GGCAGCCAGC CAGGTGGCCC GCGCTTGGTG CCTATCAACT TCTGGAAGAA
    22021 GCTGCGGGAC ACCCGTTGTG GGCCCCGGGG GCAGACCCAA ACATGCTCTA GGGCGGTCTC
    22081 CGATCCGCGG CCGTCTTTAT TAACCGTTCT ACTCGCGAGA CGGGCCAAAA AAACCAATTC
    22141 TATCACCTAT CAACACCAGC CCTGGCCTAC TGGCCTACCT TTCGCAAGGT TACACAAAAA
    22201 AAAGTCGCGA TACAAGCCAA AAGATGTCCC GAAGGAGTTC GAAGGAATCC AGATGATCTG
    22261 GAGCACTGGA ATTGAGCCCA ATGCGGGGTC GAACCCGCAC ACTTGAGATT AAGAGTCTTC
    22321 ACGCTCTACC GATTGAGCTA ACCGGGCGGT GGATTGTTTG AAAGTTCTCC CGGCAAAAAA
    22381 GAGGCTATCA GGTGATCGCA GACCCTAAAC CCTGGGAAGC CCTTCATCGC CGCTACACAC
    22441 AACAACTCGT GGATCCATCT TCGCAACCCG GGACTGTCCC TTTAAAGGTT CAGACAGCTC
    22501 ATCACCTTCT TTTCTTTTTT CTTTTGTCTT TCCTTTGTCC TGCCGTGGCA CTCGGGGACT
    22561 GCATCGAGCC TCAGCCATGG TTCGGTGCGG CGGCCACTTC GAAAAGCGGA AGGATACGCC
    22621 CCTAGCCTCC GGAGGCTCAC CTGGTATGGT TTTTCACCTG CTCAACGACT CGGGTTTTCC
    22681 CATGCCACGC TGGCTTTGAT GGTCGACTTT GTGTCTGGCC ACGTTTCTCG GTCGAACGAA
    22741 TGTTGGTGGG GATGGTCAAC TTCTTGTGGG GGTTAAGGTT TATCTGGGGA AAATGTTTTT
    22801 TTCTTGTTGT CTCGTTTTGA TTTCTGTTTT GTGTTTTTCC TGGGACCATC GGGGTGACTT
    22861 TAGGGTCGCT CTGGAGGCTG CGAGCCTCCG TGTTCCAGTT GTTTTTTCTC TTCGTCCAGG
    22921 TGTAGACCTG CTCTTTTCAT AGTTATACTC TTCGTCCAGG TGTAGACCTG CTCTTTTCAT
    22981 AGTTATACTC TTCTCACAGG TGGACTAGCC GCCTGTGACG CCCATTCGAC CAGTGAACCC
    23041 TGACACACAG CGTAAAAATA AACAACAACA ACAACAACAA CAATAACCCT GGGGAATCGA
    23101 CCCCTTCGCC GACCGGGACT GTCTTGGAGC TTCAGACAAT GCAAAACCTT TATTTCTTTT
    23161 CTTCCGTTGT TTTCTTCTCT TTGGCCCCGG CACACAGGGA CTACAGGATC TCTGGGTATA
    23221 TGGAAACAAC TGTGTTCTAA GCGTTTGAGG ACTGGAATAT CTTGACTGAG AAGCTTGGCT
    23281 GTCCGCTTGA TGTTCACGGC TAACTTTCTA GCTGCCTGAA TATCGAACGC CGTACAGGGG
    23341 TATGAGAACA ATGATGGGGC GACTGTCCAT TCAACCCACT CAAACACCAA GTCAGCTTGG
    23401 CTATTCACTA GATACAATAT CCGAGACATC CATTTTTCTT TGATTGTTGT CAGAGCTTCC
    23461 AACACTGTCT GTCTAATTCT CTCATCATGT ATGACGAGAG AGTGGTACAC AATGTCAACG
    23521 TCTTGGACAG CGTTTTCTTA AAGAGGAAAA GGAAGCTGAA GCCAAGTACC TGCATGCAAT
    23581 TGCAGAAGCT TGGTGCGAGA ACTGTGGGCA AGAGACAATG CTAAGATTGT CTGTTTGATA
    23641 GAGGCCGAAG CTGAGGGGAG GGCGGTTCGA AAGTATGGAT GGGCTGGTTT CACACGCATG
    23701 AACTGACAAG ATAGCCATTC AACATTGAGA CGCACCTACA TCTAGCTTCG GCACTATGGC
    23761 AATAAGGGAA ATATCTTATG CACGGCAAGG CTTTGAACGC CAGTGACAAT GGGTAGCGAG
    23821 AAGAAAACAA TATGTGACCA AGATGAAAGA TGCCTCTAAG CCGACAAGAC TGTCTGCTAT
    23881 GTGTGGTTCT CATATACAAA CTAGATGACA GTTCTCGCGA TGAGCCATAG AGCTCTCATA
    23941 CTGCATAAAT AGCCATACTA TCCACCGTGT CTCTGCTGTT TTCCCCTTCT TCTTCTGCAC
    24001 CGCACCGCAC ACTCATCTCT TACATCTCTT TCTCGCTTCC CAAACACCCA CCAACCAACC
    24061 CAATCTTTCA AAATGGCCGC CATCAAGACC TCCACCTCCA CCTCCTCCAA GTCCGCCAAC
    24121 AAGGCTGGCA CCTTTGCCGG TTGCTCGGTT CAGCGTTCTG GTACTTTCGC CGGCTGCTCG
    24181 GTCCAGCGCT CTGGCACCTT TGCTGGCTGC TCGGTCCAGC GTTCCGGTAC CTTTGCTGGT
    24241 TGCTCAGTCC AGCGTTCTGG CACTTTTGCC GGCTGCAGCG TGATGTAAAT CACGACTGTA
    24301 CGATTCTTGA GATGTCCGCC AGTACTGAGG GTAATGCAGG TGGACTCTGT CTCATGGTAA
    24361 GTTTCTTGCC TTTTTTATTT CTTCCTTTTG CGTTTTACTA ACAGCTGTCG TATTAGTGAG
    24421 ACCGGAATAG CATCAAGTCC TCTTTAAGTT TCTTCACATT TGTCTCTTGT TTTTCCCCCG
    24481 GCCCTGTTGA TATCTTTGGT ATCAGCTTGA ATGTCACACT TTCTGTTCTG AGCAGTATAA
    24541 CCGACTAGTT GGGAGGCCAA CTCTCTTCCA CAACGAGTCA CTGTAGGAAC AGCTGCAGTT
    24601 CTATTCAGGA GACTGAGTTC CCTCAAAACA AAGTCTACTG GATGAGTAGC TGGTATTCGA
    24661 ATCAATATAA ACACCATTTC ATAAAACTTC CTGGACAGTC CAAGTAGTCA TTTTTGTGAT
    24721 GATTTGAAAA TGAAATGTGA AAGTCCGTGT CAACATGTTT ACTCGCGAGG GACTCTTCGC
    24781 ATACGACACA AAAATCTCGC GAGGGGCTCG CGGTTGCGCA AAATCATGAT GATCATTTTG
    24841 GAGCATCACT GAATGAGGTT CTGGGCTTGT GTAACATGAA ATCTGGTGGA GCAAAAAGTC
    24901 AAAAAACATA CAACACCGAG GATTCGCATG TGGTCACCCA CCATACTACT GGTTCGGCGC
    24961 TCTGTGGCTT GACTAAGGGG GAGCAGACGG GACCCCGTAT TTTCCGCAGG CTATGGTCGT
    25021 ATGTGATAGA ATCGGGGGAC AAGACGGACT ATAATGGAAC TTCAATGCCG GACCCTAAAA
    25081 AGTCACAGGA GATGCTTGAA GTCTAGCGCA CCTGCAAATT GCTGACCGCC CGGGAGTAGT
    25141 TTGGAAGATG ACATCATCCG ACTGCTTCCG TCCGGAATAT GCGTCGTATT GCTGGCGAAA
    25201 TAACAAGTAG GTAACAGACT AAAGAAATAA AAATCTCAAA ATCAATATCA GAATTAAATC
    25261 AAATCGAGCG TTTCATCGCC GCCCTTCATC GCCGCCACAC ACAACAACTC GTGGATCCAT
    25321 CTTCGCAACT CTGCTATCCT TGAAGGTTCA GACAGTCCAC CCTCGTCGTT TCTTTTTCCT
    25381 TGTCTTCCTT TGTCCTGCTG TGGCACACGG GGATAATCTG CACCCACGGA GACCCTCAGC
    25441 CATCGGTTGG CCGGGTGCGG CGGCCACTTG AAAGCGGCTA AAAGAGACGC GGTCAACCCC
    25501 CCACCCGAAC CTGTTCTTCT CGAGATACCA AAACTAACGA ACCTAACCCA CCGCCACCTC
    25561 CGGAGCAGCT CACTTCTGCG TATCTTGCTA GCTTTTACTA ACCCGCTCAA CGACTCGGGT
    25621 TTCCCATGCC ACGCTGGCTT TGATGGTCGA CTTTGTGTCT GGCCACGTTT CTCGGTCGAA
    25681 CGAATGTTGG TGGGGATGGT TAACTCCTTG TGGGGTTAGG TTTATCTGGG GAAAATGTCT
    25741 TTTTCTTTTT TTTTTTTTTT TTTTTCTTTN NNNNNNNNNN NNNNNNNNNN NNNNNNNNNN
    25801 NNNNNNNNNN NNNNNNNNNN NNNNNNNNNN NNNNNNNNNN NNNNNNNNNN NNNNNNNNNN
    25861 NNNNNNNNNN NNNNNNNNNN NNNNNNNNNN NNNNNNNNNN NNNNNNNNNN NNNNNNNNNN
    25921 NNNNNNNNNN NNNNNNNNNN NNNNNNNNNN NNNNNNNNNN NNNNNNNNNN NNNNNNNNNN
    25981 NNNNNNNNNN NNNNNNNNNN NNNNNNNNNN NNNNNNNNNN NNNNNNNNNN NNNNNNNNNN
    26041 NNNNNNNNNN NNNNNNNNNN NNNNNNNNNN NNNNNNNNNN NNNNNNNNNN NNNNNNNNNN
    26101 NNNNNNNNNN NNNNNNNNNN NNNNNNNNNN NNNNNNNNNN NNNNNNNNNN NNNNNNNNNN
    26161 NNNNNNNNNN NNNNNNNNNN NNNNNNNNNN NNNNNNNNNN NNNNNNNNNN NNNNNNNNNN
    26221 NNNNNNNNNN NNNNNNNNNN NNNNNNNNNN NNNNNNNNNN NNNNNNNNNN NNNNNNNNNN
    26281 NNNNNNNNNN NNNNNNNNNN NNNNNNNNNN NNNNNNNNNN NNNNNNNNNN NNNNNNNNNN
    26341 NNNNNNNNNN NNNNNNNNNN NNNNNNNNNN NNNNNNNNNN NNNNNNNNNN NNNNNNNNNN
    26401 NNNNNNNNNN NNNNNNNNNN NNNNNNNNNN NNNNNNNNNN NNNNNNNNNN NNNNNNNNNN
    26461 NNNNNNNNNN NNNNNNNNNN NNNNNNNNNN NNNNNNNNNN NNNNNNNNNN NNNNNNNNNN
    26521 NNNNNNNNNN NNNNNNNNNN NNNNNNNNNN NNNNNNNNNN NNNNNNNNNN NNNNNNNNNN
    26581 NNNNNNNNNN NNNNNNNNNN NNNNNNNNNN NNNNNNNNNN NNNNNNNNNN NNNNNNNNNN
    26641 NNNNNNNNNN NNNNNNNNNN NNNNNNNNNN NNNNNNNNNN NNNNNNNNNN NNNNNNNNNN
    26701 NNNNNNNNNN NNNNNNNNNN NNNNNNNNNN NNNNNNNNNN NNNNNNNNNN NNNNNNNNNN
    26761 NNNNNNNNNN NNNNNNNNNN NNNNNNNNNN NNNNNNNNNN NNNNNNNNNN NNNNNNNNNN
    26821 NNNNNNNNNN NNNNNNNNNN NNNNNNNNNN NNNNNNNNNN NNNNNNNNNN NNNNNNNNNN
    26881 NNNNNNNNNN NNNNNNNNNN NNNNNNNNNN NNNNNNNNNN NNNNNNNNNN NNNNNNNNNN
    26941 NNNNNNNNNN NNNNNNNNNN NNNNNNNNNN NNNNNNNNNN NNNNNNNNNN NNNNNNNNNN
    27001 NNNNNNNNNN NNNNNNNNNN NNNNNNNNNN NNNNNNNNNN NNNNNNNNNN NNNNNNNNNN
    27061 NNNNNNNNNN NNNNNNNNNN NNNNNNNNNN NNNNNNNNNN NNNNNNNNNN NNNNNNNNNN
    27121 NNNNNNNNNN NNNNNNNNNN NNNNNNNNNN NNNNNNNNNN NNNNNNNNNN NNNNNNNNNN
    27181 NNNNNNNNNN NNNNNNNNNN NNNNNNNNNN NNNNNNNNNN NNNNNNNNNN NNNNNNNNNN
    27241 NNNNNNNNNN NNNNNNNNNN NNNNNNNNNN NNNNNNNNNN NNNNNNNNNN NNNNNNNNNN
    27301 NNNNNNNNNN NNNNNNNNNN NNNNNNNNNN NNNNNNNNNN NNNNNNNNNN NNNNNNNNNN
    27361 NNNNNNNNNN NNNNNNNNNN NNNNNNNNNN NNNNNNNNNN NNNNNNNNNN NNNNNNNNNN
    27421 NNNNNNNNNN NNNNNNNNNN NNNNNNNNNN NNNNNNNNNN NNNNNNNNNN NNNNNNNNNN
    27481 NNNNNNNNNN NNNNNNNNNN NNNNNNNNNN NNNNNNNNNN NNNNNNNNNN NNNNNNNNNN
    27541 NNNNNNNNNN NNNNNNNNNN NNNNNNNNNN NNNNNNNNNN NNNNNNNNNN NNNNNNNNNN
    27601 NNNNNNNNNN NNNNNNNNNN NNNNNNNNNN NNNNNNNNNN NNNNNNNNNN NNNNNNNNNN
    27661 NNNNNNNNNN NNNNNNNNNN NNNNNNNNNN NNNNNNNNNN NNNNNNNNNN NNNNNNNNNN
    27721 NNNNNNNNNN NNNNNNNNNN NNNNNNNNNN NNNNNNNNNN NNNNNNNNNN NNNNNNNNNN
    27781 NNNNNNNNNN NNNNNNNNNN NNNNNNNNNN NNNNNNNNNN NNNNNNNNNN NNNNNNNNNN
    27841 NNNNNNNNNN NNNNNNNNNN NNNNNNNNNN NNNNNNNNNN NNNNNNNNNN NNNNNNNNNN
    27901 NNNNNNNNNN NNNNNNNNNN NNNNNNNNNN NNNNNNNNNN NNNNNNNNNN NNNNNNNNNN
    27961 NNNNNNNNNN NNNNNNNNNN NNNNNNNNNN NNNNNNNNNN NNNNNNNNNN NNNNNNNNNN
    28021 NNNNNNNNNN NNNNNNNNNN NNNNNNNNNN NNNNNNNNNN NNNNNNNNNN NNNNNNNNNN
    28081 NNNNNNNNNN NNNNNNNNNN NNNNNNNNNN NNNNNNNNNN NNNNNNNNNN NNNNNNNNNN
    28141 NNNNNNNNNN NNNNNNNNNN NNNNNNNNNN NNNNNNNNNN NNNNNNNNNN NNNNNNNNNN
    28201 NNNNNNNNNN NNNNNNNNNN NNNNNNNNNN NNNNNNNNNN NNNNNNNNNN NNNNNNNNNN
    28261 NNNNNNNNNN NNNNNNNNNN NNNNNNNNNN NNNNNNNNNN NNNNNNNNNN NNNNNNNNNN
    28321 NNNNNNNNNN NNNNNNNNNN NNNNNNNNNN NNNNNNNNNN NNNNNNNNNN NNNNNNNNNN
    28381 NNNNNNNNNN NNNNNNNNNN NNNNNNNNNN NNNNNNNNNN NNNNNNNNNN NNNNNNNNNN
    28441 NNNNNNNNNN NNNNNNNNNN NNNNNNNNNN NNNNNNNNNN NNNNNNNNNN NNNNNNNNNN
    28501 NNNNNNNNNN NNNNNNNNNN NNNNNNNNNN NNNNNNNNNN NNNNNNNNNN NNNNNNNNNN
    28561 NNNNNNNNNN NNNNNNNNNN NNNNNNNNNN NNNNNNNNNN NNNNNNNNNN NNNNNNNNNN
    28621 NNNNNNNNNN NNNNNNNNNN NNNNNNNNNN NNNNNNNNNN NNNNNNNNNN NNNNNNNNNN
    28681 NNNNNNNNNN NNNNNNNNNN NNNNNNNNNN NNNNNNNNNN NNNNNNNNNN NNNNNNNNNN
    28741 NNNNNNNNNN NNNNNNNNNN NNNNNNNNNN NNNNNNNNNN NNNNNNNNNN NNNNNNNNNN
    28801 NNNNNNNNNN NNNNNNNNNN NNNNNNNNNN NNNNNNNNNN NNNNNNNNNN NNNNNNNNNN
    28861 NNNNNNNNNN NNNNNNNNNN NNNNNNNNNN NNNNNNNNNN NNNNNNNNNN NNNNNNNNNN
    28921 NNNNNNNNNN NNNNNNNNNN NNNNNNNNNN NNNNNNNNNN NNNNNNNNNN NNNNNNNNNN
    28981 NNNNNNNNNN NNNNNNNNNN NNNNNNNNNN NNNNNNNNNN NNNNNNNNNN NNNNNNNNNN
    29041 NNNNNNNNNN NNNNNNNNNN NNNNNNNNNN NNNNNNNNNN NNNNNNNNNN NNNNNNNNNN
    29101 NNNNNNNNNN NNNNNNNNNN NNNNNNNNNN NNNNNNNNNN NNNNNNNNNN NNNNNNNNNN
    29161 NNNNNNNNNN NCAGGCGGCC GGGTAGAGGC GTTTCAACCT TCCCTCGCTA CAACCCTCGG
    29221 GGGGCGTACC TTGAGGTCGG CCTCCCCCCC CCTCGAGCCG ATGCTGAGGG CCTCACGAGA
    29281 CAGCAAAGCA CGATCCCAAT GCTACTACCA TTCTTGTCCT TTTCACACGA CAACGAGTCT
    29341 GCAAAGCCGA GTTCCGCTTT TTCCCAACTT TGAGGATTTT CCTCGGCCGT CGACTCGCCC
    29401 CTTTTTCACG ACACCTCCTC GCGATCGCCG GCCCTTCATC GCCGCTACAC ACAACAACTC
    29461 GTGGATCCAT CTTCGCAACT CGGGACTTCC CTTTATGAAG GTTCAGACAG TCCACCCTCG
    29521 TCGTTTCTTT TTCCTTGTCT TCCTTTGTCC TGCTGTGGCA CTCGGGACTG CATCGGGCCT
    29581 CAGCCATGGT TCGGTGCGGC GGCCACTTCG AAAAGCGGAA GGATACAGCT CCTAGCCTCC
    29641 GGAGGCTTCA CCTGGTATGG TTTTTCACCC GCTCAACGAC TCGGTTTTCC CATGCCACGC
    29701 TGGTTTGATG GTCGACTTTG TGTCTGGCCA CGTTTTCTCG GCGAACGAAT GTTGGTGGGA
    29761 TGGTTAACTC CTTGTGGGGT TAGGGTTTAT CTGGGGAAAA TGTCTTTTTC TTTTTTTTTT
    29821 TTTTTTTTTC TTTTTTTTCT TTTGTACTTG TGTTTCTTGC TGCTCATAGC GGAGTGTGGA
    29881 CCACTGGTTC TCGGGGCTTG GGGATGGTGC GCCATCCCGA ACACACAAGA AACTATGCGG
    29941 CGTGTCGAGC GGAGACTTTA AATTTCCGTC CGGTAACCAA ATCCGGCGTC GTGTGATCTT
    30001 AGTGATTTTG GTAGACGTTA ATATATAGTC AAGTCAAGTC AAGTCAAGGG TAGAGCGTTT
    30061 CATCGCAACC TTTCGCGAGA CCATTCATCC AGTTCAAACA ACGGTCATCC CGCTGGCTTC
    30121 TCTTACGTCA GTTTGGATGT CAAAAGGTCG GCCAGCCCTG CTATGCTGGA AACCAATCCG
    30181 AACCTCCTCC CGATATCCGG GCATCTTAGA GAGACTGTAA GACGCGGAGC TCTAGATGAC
    30241 GTAGTTTAAC ACTCCCGCCA CAAGCTCAAC AACAAACACA ATCCTGGAGA AAACTGTGGG
    30301 CGTTTCTGTT GGACTGTTGA CCAGTAATGA TGTCTCGCGA AAGTTGCGAT GAAACGTCTA
    30361 ACCCTGACTT GACTTGACTT GACTATATTT AACGTCTACC AAAATCACTA AGATCACACG
    30421 ACCGCCGGAT TGGTTACCGG ACGGAAATTT GGAAATTAGT CCTCCGCTCG ACACGCCGAA
    30481 CAGTCTCGAT TTCTGTGTGT TCGGGATGAG CGGCACCATC CCCAAGCCCC GCACAAGAAC
    30541 CAGTGGTCCA CACTTCCGCT ATGAGCAGCA AGAAACACAA GTACAAAAGA AAAAAAGAAA
    30601 AAAAAAAAAA AAAAAAAAAA GACATTTTCC CCAGATAAAC CTCAACCCCC ACAAGGAGTT
    30661 AACCATCTCC CCACCAACAT TCGTTCGACC GAAACGTGGC AGAGACACAA AGTCGACCAT
    30721 CAAAACCAGC GTGGCATGGA AAAACCCGAG TCGCCTGAGC GGCGTGAAAA ACCATACCAG
    30781 GTGAGCCTCC GGAGGCTAGG AGTGTATCCT TCCGCTTTTC GAAGTGCCGC CGCACCGAAC
    30841 CATGGCTGAG GCCCGATGCA GTCCCGGATG CCACAGCAGG ACAAGGAAAG ACAAGGAAAA
    30901 AGAAACGACG ACGAGGTGGA CTTGTCTGAA CCTCAAGGGC GCAGTCCCGA GTTGCGAAGA
    30961 TGGATCCACG ATTGTTGGTG TGAGCGGCGA TGAAGGGCCG GCGATCGCCG AGAGGTGTCG
    31021 TGAAAAGGGG GCGAGTCGAC GGCGAGGAAA TCCCTCAAAG TTGGGAAAAA GCGGACTCGG
    31081 GCTTTGCAGC TCGTTGTCGT GTTTGAAAAA GACAAGAATG GTAGTAGCAT TGGGATCGTG
    31141 CTGCTGTCCT CGTGAGGCCC TCAGCATAGG CTCGAGGGGG GGAGGCCGAC CTCAAAGGTA
    31201 CCCCCCCGAG GGTTGTAGGA GGAAGGTTGG AAACGCTCTA CCCGGCCCGC CCTGTTCCAT
    31261 TATAGTCCGT CTTGTCCCCC CATTCTATCA CATACGACCA TAGCCTGCGG AAAATACGGG
    31321 GTCCCGTCTG CTCCCCCTTA GTCAAGCCAC AGAGCGCCGA ACCAGTAGTA GTGTGGGTGA
    31381 CCACAGTCGA ATCCTCGGTG TTGTATGATT TTTTGACTTT TTGCTCCACC AGATTTCATG
    31441 TTACACAAGC CCCAGAACCT CATTCAGTGA TGCTCCAAAA TGATCATCAA TGTTTTCGGC
    31501 AACCGCGAGC GCCCTCCGGA GATTTTTGTT GTCGTATGCG AAGAGTCCCT CGCGCGAGAA
    31561 ACATGTTGAC ACGGACTTTC ACATTTCATT TTCAATCATC ACAACAATGA CTACTTGGAC
    31621 TGTCGAGGAA GTTTTTATTG AAATGGTGTT TATTTGATTC GCAATACCAG CTACTCCATC
    31681 CAGTAGACTT GTTTGAGGGA ACTCAGTCTC CTGAATAGAA CTGCAGCTGT TCCTACAGTG
    31741 ACTCGTTGTG GAAGAGAGTT GGCCTCCCAA CTAGTCGGTT ATACTGCTCA GAACAGAAAG
    31801 TGTGACATTC AAGCTGATCA AAGATATCAA CAGGGCCGGG GGAAAAACAA GAGACAAAGT
    31861 GAAGAACTTA AAGAGGACTT TGATGCTATT CCTTTTTCTT TTGTACTTGT GTTTCTTGCT
    31921 GCTCATAGCG GAGTGTGGAC CACTGGTTCT TCGGGGCTTG GGGATGGTGC GCCATCCCGA
    31981 ACACACAGAA ACTATGCGGC GTGTCGAGCG GAGGACTTTA AATTTCCGTC CGGTAACCAA
    32041 TCCGGCGTCG TGTGATCTTA GTGATTTTGG TAGACGTTAA ATATAGTCAA GTCAAGTCAA
    32101 GTCAAGTCAA GGGTAGAGCG CTTCACTTTC GAGCGGAGGA CCTTAATTTC CGTCCGGTAA
    32161 CCAATCCAGC GTCGTGTGAT CTTAGTGATT TTGGTAGACG ATAAATATAG TCAAGTTAAG
    32221 TCAAGGGCGG TCCGGGGTGC GGAACAGGGG GGCATTCAAC ATCCGTCCGG TCACAAATCC
    32281 AGCGTCATTG TATCCTAGTG TTTTGGGTGG AAGTCAAACT TGCTCTAATC AAGCCTAAAC
    32341 TATATTGAGT GTTTCACCTT TTCCCTGCTT GTCCGCTATT TCTTCCCATA AATGTTGGTG
    32401 GATATCGGAA TTGCAAAGTC ATGATTATCT ATACAAGAGC TTTGCCTCAT CGAAATGACC
    32461 ATCCGGATAG CATCCCCGCT TGAACTAAGA AGGTACGTCG TAGTACTCCA TATAACTACA
    32521 CTACTTCTCG TGCTGCTAGT TCGTATAGTA TTGCAAGTAG CCCAGGGGCT ACACAAAAAT
    32581 AAGAGACAGA TGAGCCTCAT GTTCACTCCC ATCTAGGAGT GTTTCTACTA ACCCCAAGAC
    32641 TCCTTGGCTC TCCACGCTCC AGCCAGTCTG GAAGTTGTTT GTTTCCTACG CTCATCAAAT
    32701 TTGTGATCAT ATGGCTTTAT TCCTAATTTT GTTCTTTGTA TCTCATCCCG CTTATCAAGT
    32761 GCTGTCAACA TATGCCCGAG GGGTTGCGGA AGCGCTTCCT GAACACCTTG AACACGCGCT
    32821 TTTCAAGGGT CCCTCTGTGT TTATGGACCA TGAGGCTCTA AAGCCTCGGG ACCGCGTATG
    32881 TGGTCGCTGG TCTTAGACCT GAAGCTCTTT CGTATGTTGC GAAGAGTAGG GACACTACAT
    32941 CGTTGGGGCA TGACATTAGT GGACTTGGGA ACACGCTCTC TTTTGGAACA GAATTTGGGT
    33001 TGTTTTGAAA ACAGGCCTAT TTGCGGAACT GGTGTCGTGG TGCATTAGAA CCGGTTGAAT
    33061 CGAAGTCGAG TCCCGTGTGT TTGCTCACTT CATGATCTTG AGATAGGTCA CGTTATTATA
    33121 CCTCGACACA CATCAGGGAA CCGCTGCGGC GGGTCCTATC ATCGGACTGA ATGAGAGAAG
    33181 ATTAGTTGTG AACAAAAAAA CATATTAATA TGTCACTTAC TTTGCAAGCG CCAATAACAG
    33241 CACTTCCCTT GAATTCAACA ACGAAGTTCA TGATGCGGAA AGCAAGGCCT CTCCGATAGG
    33301 CTTCTGAGCC GCTATCAAGC TCTCTTACCG CGGAGAGCAA ATCCAGGGAA TGGGTAGTCC
    33361 CGTACTCTCC ATCTGGGCAC CGTTCTCATA GTTGCATGTC AATCATACCC AATCTATACT
    33421 CTGAGGCATG TGTACACAGA GGCACAGAAG AAGATGAGTC CCAAATCATA GGTAGCTTCC
    33481 AAAGAAAAGC CATCCTGTTC CACCAAGAAT CCAACACTGG CATAACGTCA CTTCTGCAAT
    33541 GACAAGACTG AGGTACACGT ACACTTATGA GAGGAGCATC CATGTTCCTC TGGTGTTCAT
    33601 TCCAACTAGA CCTGTTGATC TCTTCCTTGT TGCCGGTGTT CCTCGTCCTT GTTATCCGAC
    33661 GGCTCCCGAC TTTAGTAAAC CCAAAGTTCT CCCCGCGACA GAAGATCCCA TGATTCAATA
    33721 GAAATAAACC CTCCTAAGTC TGAGCTATCA GAAAAGTCAG GTCCTCTCTT GAGAACACTT
    33781 TTAATGTTGC CAAATTTAGA ACTCACGTTA TTATTTCTGG AAAATTACAC CCAACCACGG
    33841 ATCGACCCCA TGACAATCGT TCTTTCAAGA GAAAACGGTA AAAGAGTGTC TTGGTTATTA
    33901 TGTATACTTT ACACAGTCCG TAGCAAAACG GCCTGCCGTT TGTCTTTGTG ATGAAAACGC
    33961 AGAATTGAAA ATGGAACCAA ACTCCAACAT GGAAAACATT ACTCATGGTC TTGGCCTCAT
    34021 GCTCGCTCAC CCTTACCTGC AGTCAACTCG TTCTTTGCTA GTTGAGCTTT TGTAGATATC
    34081 CCTGGGATAT CAGGCGCTCA ACATCGCCTT GGCGTACATT TAGCTGACTG TTCTTTGTCA
    34141 ACGTGATTGG CCTAGGAAGA GGGTGTCAGT GAATGATCAT AACTGAGTTC CAATATCTCG
    34201 AGACCCCAAG ATCAACTCCG CTAGCACCAT CAACTTACCC ATATTCCGTC TCAATCTCGC
    34261 CAGCGTCTTT CAACACTCGT ACGTCAATAA ACAGATCCCG CGGTGGCTCC AACGTACCCG
    34321 TCAGGTCGAT ATCCGTCCAC TGGCCCTTGT ACGCTGCCAG CAAGTCGCTA TACTGGCGCA
    34381 CATACTCCTC CTCCTGCGGG CTCAGATTGC TCTTGACCTC GCCAGCCGCC GCTCCGCCAG
    34441 CCGTAGCCCC CGCCGCCGTC GCGCCAGACC CAGCTGCCGA CAGATCCGCG ATATCGTAGC
    34501 CCTTCCAGAC CAGCTCCTCG AGCTTGTCGC CGCGCGTGCG GTGGTAGGCA AGCAGACAGC
    34561 GCTTGTTCCG GCGCATGGCC ATGTAGTTGA CGAGCAGGGC GGTGGCGATG GCCGAGTCGC
    34621 GCATCGGGTC GAAGGAGCCC TGGAACGGCG CCAGCGTCGT CTGCACGTCG CGGTTCAGGT
    34681 CGCGGATCTC GCGTGTTACG TCGCGTACTA GCTCCGTCTG ATATGTCGGC AGGTGCACGA
    34741 GGTTCTGCGT TCGTTTGGCA TGTTGCACCT GTTGGTCGCG GCGGGCTTGC GCAGCGGCGC
    34801 GCGCGCGGAT GGGTTAGCGA GGGGGACGCA CAACAATAGG TGCAGACGCG TGAAACAGAA
    34861 AGAGGACACG CCGACCGCCA GTGGGAGCTC ACTAGTTTGT TGCCGTTATC GCCGTACATT
    34921 GCGAAGTTTG CAGTCAATAC GCAGGAAACA AGTATAAAGG AAGAGAGGCG GTGACAATGA
    34981 CTCGCAATGT AGTCTGTAGC AATTGCACGA ACGCCACAAG CCTTTGGTCT CTCAACAGAT
    35041 TTAGCCCGCA AGCAAGATGT TTCTAGTAAT ACAACAGCTG GATGTTCAAT TATTTTCCTC
    35101 TTGTCAACAG CGCGTTTCTT TTCGGGTTCC CATTCTCGTC GAGCCTTTCT GAAACTACAA
    35161 AACAATGGTT GGACTTGCCC CGCCAAACGA GCAACGGTAG TACAGGTAAA AATACTTGTA
    35221 CTAGTGGGCC ACAAGTATTT GTACATGCAT TCAGACGAAC GTCACTGCTC TTGGTATCAT
    35281 CCGATCACTA ACACTGTTGT CTATTCATCA TCTGTCTTTT TTACTCATGT ATTCTGTATT
    35341 TTTTTGTTCA TCTTACATCC TCAGCCTTTC TATAGCAGAG ACATGTCGCT TGGTTAATGT
    35401 CTCCTTGAAC AGGCCTATAC GCACACCATC TAAACCAACG CCATCTTGGC TAATTTTCCC
    35461 CATGGAAAGC AGAGAATAGG CAATCCATAC TTTTCAATGG CAGTAAACCA TGGCCAGTCA
    35521 TGTACGGTTC GATGGCAGTG GTGGAGAAAT CCGGGAGCCT TATTTAGATG GCCCTATCCC
    35581 GTGGGCTGCT TCATGCAAAC GTCAAACATA ATGCAAAAAG CCAAATCCGA ATTCCATAGA
    35641 CCAATGCTGA TGCGTTCAAG GAGAAATAAG TTCTTTTTTT TGTCAACCAA GCGCCGTCCT
    35701 ACCCACCATA TGATCGCCGC CACATGTCGT TAAACCGAGA AAGACAGGTT GGAACTTAAG
    35761 CCTGTGGAGA AAGAAAGTGT TAGTATGAGG TTGTGTAGCG AAGTTTCCCA AGATCTAGAT
    35821 CATGAATGGT GTTCAAGATC AGGATATCTG GGTGGTAAGT ATGGTATAAA ACGCACCTTG
    35881 ACAGCGAAAG TGCGCTGGGG GAAGTGGGTT CTCCGCTTTT GGATCTTGGC CAGAGTGGAG
    35941 GAAGCCTCGT GCTTTGTTAA CCGGCGGCGG ATAGCACGGG TCTGCTTGGC ACGGAGGTCA
    36001 AGAGGAGCGT ACTTCTTGCC CTTGTAGAAG AGGCGGAGCT GAGCACGCTG CTTAGCGTTG
    36061 ACAACAGTCA GGACACGGGC AATGGACTTG CGCAGGTCGT GGCTACAAAA TCAATGTTAG
    36121 TAAACCTGAA TTGCATGGGT TTGTCGTTCA AAAGTGTATG GCTGATGCAA TAGATTGGGA
    36181 GGCAAATGTC TAAATCGCTG GGAATAGAAC ATGCTGTTTT TCAAGGCCAG TCAAAGCCCA
    36241 TCACAGCACT TTTGCGGGTA GGGGTCGGTG AAGAGTAGAT ATTTTGCAGT TGGACAATAC
    36301 GCACATCTTG TTCAGCTTGC TGCCCGAGGA GACAACCTTC TGAATGCGAA GCTGGCCGAG
    36361 CTCAGTCTTC AGCTCACCGA GCTGCTTCGT GAGGTCCTCC TTCTTCTTGT TCCAGAGCTG
    36421 GCCGGTCTTA ACCTTTCCCG TCGACTAAAT TTCGAGAAGA CGACGTCAGT ATTTCGTCTT
    36481 GGCATCGTTG ATTCGCAGAG CATTTCGTCC ATCATCTGGG TTGGTGTCTT TGAGTTGACT
    36541 TGTTGACAAG GGTATTCATG TCGGTATGTG TGTATATCAG GTAGCGAGAA AACTTTTTGT
    36601 TGAGGGGCGC GTGATCGGGT AGAACATTGG GTTGTCGTCG GCTGTATGGG TGTCGTCACG
    36661 GATATGTCGT TCGGAAATCG ATGATCTTGT CGAAATGTAA TTCCTCCCGG TGATTCAAAT
    36721 CACTCCATCT TCAACTCACC ATTTTGAAAT ATTTCGGCGT CTGGCGTCGG ATTAAAGATT
    36781 CGTACTTGTG AGGGTATAAT TGAATCAACG GCAGAGGCGC TGAACTCTAT GTTGCAAAGA
    36841 AAACCAGATC TTGGTGTCCA ATAGGCTCCA CTTTTTGGTA GCACAGCAAA ATTTGGCAAA
    36901 AGCCCTAATA TAATTTCTGT GCGAAAGACG GACGGAAAAT TGACGGCACA AAATCCCATT
    36961 GCTATCGATA AAGGGTGGCG ACGGCCAATT GATAAGATTC TTTTGCACGT GACTACACTC
    37021 GATGCCTGCA CTCCGGAGAT AGATAGTAGT GGGTCTGCCT GTTACATACT ATTGGCTATA
    37081 ACTAAGCCGG CTGACATAAT ACAAGAACAG GGGTCGTCCA GAGCTTGAGA CCTGTATGGA
    37141 ATATCTGGAG TCTTGGGGAA ACACACGTCA TTGAGTTGAG GGTTAGAAGC ATCGACCTTA
    37201 TCACGCATAG GTACCCGCCT ACCAATAATG GCATCATCCG GCAACAGCGG CTGGGCCCAG
    37261 CTTCGCCAGC AAGCTCGAAC TCTCGAGAGT CAGGTATGAC AATGTGCTCT AGGGCTGGGA
    37321 CTAGCCTTGA TATCTTTGAA GCTACCAGAA GCCAGGCTAA TGTGAGACGA AACAATGTAG
    37381 ACCGAAACGG CATTCCACAC ATATTCGCAA TATGCTCACG TCCCGAACAT CCCCGCGAAA
    37441 CCAACGAGCG AGGAGCGGGC AACAGAGGAC AAACTGAAAG ACTTGTTGGA AAAGGTAGCA
    37501 CTCTAGCCAT CTTCTGCCAG AACCTTGCCC CTCTGACCAT ACTGACAAGC TCCTGACTGT
    37561 CCTCAGCGCG AAAACGTGAT TGGCCAGCTT GGCCGCCTCC TTGATTCCGA TCCGACCCTT
    37621 ACATCATCAG CGCTGAAGCA GAACAATCTG CAGCTCCTCC GCGACAAGCT GTCCGATCAC
    37681 AAGCGCGACC TTGGCCGCCT GCGCACGGCG CTGCAACAAG CCCGCGATCG CGCCAACCTA
    37741 CTCTCCAACG TGCGCGATGA CATTGACCAG TACCGCGCAA ACAACCCGGA GGCCGCCGAG
    37801 GCAGACTACA TGCTGGACGA GCGCAACCGC ATCGACAACA GCCATAACAT GGCAGACAGT
    37861 GTGCTGAGCC AGGCGTATGC GGTCCGCGAT GACTTTGTAA TCCAGAGCCA GACGCTTCAG
    37921 AATATCGGCC GGCGTATCAC GCATGCTGCC AGCCAGGTTC CTGGATTAAA CCAGCTTATG
    37981 GCCCAAATAT CAGCGCGCAA GCGGAGAGAC AGCATCATCA TGGGCTCCTT CATTGCATTC
    38041 TGTTTCCTCA TGTTCTGGTG GTTCTCATAG ACTACAGAAC ATGCCATCCC ACTCTGTGCG
    38101 ATCTTTGCTT TACAGTCTTT GTTGCCTAAG CTAGGCTTGG TGTGGCGTTT TTGGGAAAGC
    38161 CTGTTTTTGT TTGTTCTGTT TGTGCATTTC CTTGTTCTCT TATATCGTCC TATTACCACA
    38221 TGTTTATCAA GCGAAGAACC GCAGCATCAT ATAGTCTATA GCCTACATCT TGTTACAACG
    38281 TCTATTATAC ATGGCCCTTG GTCCAGGGCG AGTAAGTTTC CGGTGGCTTT GCGGACCCTG
    38341 TAGTCCAAGC AAAAATCAGT TCACACCCTT TAGTCCTTCT TGGTGCCCCT GCTGGAATTC
    38401 TTCTTCGCAG CAAGTTCAGC CTTTTCGGTC TTGAGTTCGT CAATCACGCG CTGCAAACCC
    38461 TTGACCAAAC TCTCGCACTC AACTGGATGC GGGGGACCAC TTCCAGCCCA GCGGATGCGA
    38521 CAGTGCTGGT CCACCAGGTA AACGTAGCCA ACTTTGCTGT TAAGGTAGCC AATGTGTTCC
    38581 CGGATGCTGT CTGTGATTCC CTTCTTGATG ATAAAGTATT TGTCCCAGTC TTGTTCGGCA
    38641 AAGCCTCTGC GAATCGAGCT CATGAAAAGC TTGATCATCC ATGCCTTGAC CGAGTTTTCC
    38701 TCGACATTAC AACGCACAAT TTGCGCCTCG GGATTGTTCT TGATGATTCC AGCCAATTCA
    38761 GGGTTTTTAA CGGAGTTCAC CCATGCATCG ATCTGGGTTT CGGCCCATCT ACCACTCAGC
    38821 ATGGTGACGA TGGAGGCTTT GCCAGTGAGT ACCGGCGTAG TATCTCTTTC AAGGCCAGCC
    38881 TTCTCAAGGG TCATGCCGTG AAGGTTTGGG AAGTATAGAG ACTTGTCAGC TTTGAAGATG
    38941 CGGATTGGTC CAATAAAGGA CTTGCCATCG TGCATTTTGG TGTTGTCCCA GTCACGGAAG
    39001 TAAGGACGCG AGATTTTAGT TTTCCTATAA ATATGTGATT AGTATCTTGA CTTTGTCGAA
    39061 TGGGCCAAAA AGCAGCACAT ACAGTTCTTC TCTGCGCGCC AAATGCTTAT CCCAATCCGT
    39121 CAGGTCCTGA CGCTTCTGCA TCAACGACCG AGTGTCGACT CCAGTGTTCT GGCCTGCCCG
    39181 GGGAGGCGCC AGCATGCCGA TTGGTCGCGG AAGAGGCTGA GGCGTGAAGT CTTCGACCTT
    39241 CATACCGTAA GATCGTGGGG CCTGAATCAC AGGCGGTTCC TGGGTTGCCG CCGGGGTTGG
    39301 CTTCACGGCC ACATTGGGCT TGGGTGACTC TTGCTGTGTG AGTTGAGCCG AGCTCGTAGT
    39361 GAACAT
//
LOCUS       Be.basicola_A_pheromone     27539 bp    DNA     linear   PLN 22-OCT-2018
DEFINITION  Berkeleyomyces basicola strain CMW49352 Contig45, whole genome
            shotgun sequence.
ACCESSION   PJAC01000046 PJAC01000000
VERSION     PJAC01000046.1
KEYWORDS    WGS.
SOURCE      Berkeleyomyces basicola (unknown)
  ORGANISM  Berkeleyomyces basicola
            Eukaryota; Fungi; Dikarya; Ascomycota; Pezizomycotina;
            Sordariomycetes; Hypocreomycetidae; Microascales;
            Ceratocystidaceae; Berkeleyomyces.
REFERENCE   1  (bases 1 to 624988)
  AUTHORS   Wingfield,B.D., Bills,G.F., Dong,Y., Huang,W., Nel,W.J.,
            Swalarsk-Parry,B.S., Vaghefi,N., Wilken,P.M., An,Z., de Beer,Z.W.,
            De Vos,L., Chen,L., Duong,T.A., Gao,Y., Hammerbacher,A.,
            Kikkert,J.R., Li,Y., Li,H., Li,K., Li,Q., Liu,X., Ma,X., Naidoo,K.,
            Pethybridge,S.J., Sun,J., Steenkamp,E.T., van der Nest,M.A., van
            Wyk,S., Wingfield,M.J., Xiong,C., Yue,Q. and Zhang,X.
  TITLE     IMA Genome-F 9: Draft genome sequence of Annulohypoxylon stygium,
            Aspergillus mulundensis, Berkeleyomyces basicola (syn.
            Thielaviopsis basicola), Ceratocystis smalleyi, two Cercospora
            beticola strains, Coleophoma cylindrospora, Fusarium fracticaudum,
            Phialophora cf. hyalina, and Morchella septimelata
  JOURNAL   IMA Fungus 9 (1), 199-223 (2018)
   PUBMED   30018880
REFERENCE   2  (bases 1 to 624988)
  AUTHORS   Nel,W.
  TITLE     Direct Submission
  JOURNAL   Submitted (30-NOV-2017) Microbiology and Plant Pathology, Forestry
            and Agricultural Biotechnology Institute, cnr Lynnwood Road and
            Roper Street, Pretoria, Gauteng 0028, South Africa
COMMENT     ##Genome-Assembly-Data-START
            ##Assembly Date          :: 01-FEB-2017
            Assembly Method        :: SPAdes v. Feb 2017
            Expected Final Version :: yes
            Genome Coverage        :: 100.0x
            Sequencing Technology  :: Illumina HiSeq
            ##Genome-Assembly-Data-END##
FEATURES             Location/Qualifiers
     Transcript      complement(1..6093)
                     /score="0.27"
                     /source="AUGUSTUS"
                     /g1.t1
     CDS             complement(1..6093)
                     /source="AUGUSTUS"
                     /transcript_id="g1.t1"
                     /gene_id="g1"
                     /score="0.27"
                     /frame="[complement(825..827): 0, complement(828..6917):
                     0]"
                     /label="DNA repair protein"
     gene            complement(1..6093)
                     /score="0.27"
                     /source="AUGUSTUS"
                     /g1
     Single          complement(1..6093)
                     /score="0.27"
                     /frame="0"
                     /source="AUGUSTUS"
                     /transcript_id="g1.t1"
                     /gene_id="g1"
     source          <1..27539
                     /organism="Berkeleyomyces basicola"
                     /mol_type="genomic DNA"
                     /submitter_seqid="Contig45"
                     /strain="CMW49352"
                     /isolation_source="plant root"
                     /host="Betula sp."
                     /culture_collection="CBS:142796"
                     /db_xref="taxon:124036"
                     /country="Netherlands"
                     /collection_date="1974-06-01"
     Transcript      complement(7493..8311)
                     /score="0.98"
                     /source="AUGUSTUS"
                     /g2.t1
     CDS             complement(join(7493..7833,7900..8311))
                     /source="AUGUSTUS"
                     /transcript_id="g2.t1"
                     /gene_id="g2"
                     /score="0.99"
                     /frame="[complement(8317..8319): 0,
                     complement(8320..8657): 2, complement(8724..9135): 0]"
                     /label="Frag1/DRAM/Sfk1 family-domain-containing protein"
     gene            complement(7493..8311)
                     /score="0.98"
                     /source="AUGUSTUS"
                     /g2
     Terminal        complement(7493..7833)
                     /score="0.99"
                     /frame="2"
                     /source="AUGUSTUS"
                     /transcript_id="g2.t1"
                     /gene_id="g2"
     intron          complement(7834..7899)
                     /score="1"
                     /source="AUGUSTUS"
                     /transcript_id="g2.t1"
                     /gene_id="g2"
     Initial         complement(7900..8311)
                     /score="0.99"
                     /frame="0"
                     /source="AUGUSTUS"
                     /transcript_id="g2.t1"
                     /gene_id="g2"
     Transcript      9947..11680
                     /score="0.45"
                     /source="AUGUSTUS"
                     /g3.t1
     CDS             join(9947..10351,10403..11680)
                     /score="0.5"
                     /score="0.51"
                     /source="AUGUSTUS"
                     /transcript_id="g3.t1"
                     /gene_id="g3"
                     /frame="[10771..11175: 0, 11227..12501: 0, 12502..12504:
                     0]"
                     /label="Hypothetical 15"
     gene            9947..11680
                     /score="0.45"
                     /source="AUGUSTUS"
                     /g3
     Initial         9947..10351
                     /score="0.5"
                     /frame="0"
                     /source="AUGUSTUS"
                     /transcript_id="g3.t1"
                     /gene_id="g3"
     intron          10352..10402
                     /score="0.58"
                     /source="AUGUSTUS"
                     /transcript_id="g3.t1"
                     /gene_id="g3"
     Terminal        10403..11680
                     /score="0.51"
                     /frame="0"
                     /source="AUGUSTUS"
                     /transcript_id="g3.t1"
                     /gene_id="g3"
     assembly_gap    12490..13425
                     /estimated_length=936
                     /gap_type="within scaffold"
                     /linkage_evidence="paired-ends"
     CDS             16562..16738
                     /label="A pheromone"
     gene            16562..16738
     assembly_gap    20380..25319
                     /estimated_length=4940
                     /gap_type="within scaffold"
                     /linkage_evidence="paired-ends"
     Transcript      26435..27067
                     /score="0.4"
                     /source="AUGUSTUS"
                     /g4.t1
     CDS             26435..27067
                     /score="0.4"
                     /source="AUGUSTUS"
                     /transcript_id="g4.t1"
                     /gene_id="g4"
                     /frame="[27259..27888: 0, 27889..27891: 0]"
                     /label="Hypothetical 16"
     gene            26435..27067
                     /score="0.4"
                     /source="AUGUSTUS"
                     /g4
     Single          26435..27067
                     /score="0.4"
                     /frame="0"
                     /source="AUGUSTUS"
                     /transcript_id="g4.t1"
                     /gene_id="g4"
ORIGIN
        1 TCAATAGCGC CCGTATCCGC CCCGGTGGCT CGGCCGGTCT TTGCCGTTGT TGAACGGCTG
       61 TCCCTGATTA GAGGACGAAA ACCGTCTCAC ATGGCCCGGC GGGGGCCTCG CCGAATGCCC
      121 ACGTGGCGCA TTCAATGAAT TTCTGTTCCG GCGTCTGTGC ACCTCGGCCA GCACCGCAAA
      181 GTCCTTTTCG GCGTGGCCGC GGTTGTTCCC GCCAAACGTC GGAGACCGTT GGTCTGTGGC
      241 TGCATTGTTG TTGGCCATGA TACGGCCCTG CATTTGTGCC AGATGCTGCG TGTGCGAAGA
      301 CGACATTTTA GCCCATGTTT CTGGAGATTG TGCGCCATGC CGCCACGGCT GATTAAGAAG
      361 AAGCTGAGTA ATACTTACGT TGGGGTCCCG CCGAGTTGGC GTCGGCCGAT TTGGGGCATG
      421 TGGCTTGTCC CTGTAGCCGC CGGGTGTAGG AGGATGAGCC GGAGCCCCTG AAGCCGGGGC
      481 GGACTGTGAC GATGAAGCCG GATAGTTGGC GGCCTGAGGC TGCTTTGGAC TGGAATTCAA
      541 AGTAGGACTG GATGCGTTTG GACTCGCTGC CGGGTGGCCT GGAGGCATAG TAATACGAGC
      601 AGCTAGCGGC ATGGTAATAC GAGCTGCGAG TGGCAGAGGG TTCGTAGCAA TGGGGGCCAT
      661 GGAAGCAGTC GGGGCAATCG AAAGAGTCGA AGAAGCTTGA GAAGTCGGAG ACGTCGGAGC
      721 AGCCGTAGAG TGCGGCAGGC TCGGCTCGTG GACTTGGACC GCAGGGAACG GACGCCGGAA
      781 AGCCTCTGTG TCCAAGGTTG CCAGTTCGCC GGCCTTTTCG CGCAGAACCT TGTCGAGAGC
      841 AAGCGCAATC GTGTTGTTGT CGAGGCCGTG TGTCTGCTCC AACACGGCGA GGGCGAAGCG
      901 GTCCTGCTGC ATGAGCTCCA AGAGCAGATT TTCACGCATG TTTCGCGGGA GATCGCCTTT
      961 TATATTCATG AAAAGGTAGT CGTCAATGAC CATAGCCCGC GTAATAGTCT GGTCTGTGCT
     1021 GATGTTGCTG CCGATAATCC CATCTGATGT GAGCGCCACC TTGCCAAAGC AACGCACCAG
     1081 ATTTTCACGG AATGATTTAT GCTCAGGGAA CTCCGTACCC GGAGAACCGT CCAAAGTCAA
     1141 AGGTAGTTGT GTACTATAGG CCGGCATTGA GCTGGATTCG TTAGCCAGCA TCTGGAGCCG
     1201 GACCAATCGC GGCAATTCAT GGTACGGCAC AGGGGCCTGT TTGTCCTGAG TAGCTGGCCC
     1261 GCCTGCGACT TCTTTGTGCC CCTGCGACGC TGCCAGCGAG TTGGGCTTTG AGGACTGCGA
     1321 AAACCCAACT GTTGACCGGG CGGCCAGTCC AGACGACGAG TTCTTGAGAT GAGGCAGGGC
     1381 GTGGGGAACA GCGTGCAACC CCTTGCTCTC CCGCTCATCG ATAGCACGAA GCTCATCGCT
     1441 CACATACTTG GCGATATCCG CACAAACAGA AATCTCTTTA TCCGGTTCTG CAAAGGTATC
     1501 CGTGTGGTCA ACATAGACCA CGCCACTCCG GTTAGAAGGC TCCGTGATGA GCTTATCGAG
     1561 AACGCTGTCG ACACCTAGGA ACTGGTCATA GGGTAGGTAG ACAGGAGGGG TTAGATGTAC
     1621 AACATGCGAG CCCTTGCGTA GCTGAGACCG CACAACTGGA GTCTTGTCGT CTACAACGGA
     1681 ATCCGTAAGC TGCATCTTGA AAATGGCTCT TTGGAACATG GTAGCCTCTG AAGATCCGCA
     1741 TCCAACAAAG CGATAGACAA AGACATCGCG CGTCTGATTG ATTCTGTATG CGCGTCCGAT
     1801 TGCTTGCGCC TCCCACATGG GATTGTATTT AAAATCAACC AGGATAACGC GACTGGCACC
     1861 TTGGATGTTC AAACCAGTAC CACCAGCCCG AGTGGAGACG AGGAAAACTT CGAAATCTTC
     1921 TCTGTTGAAG CGGTCCACCA TCTCCACACG GTTGGATGTT GAGCCATCGA TGCGACAGAA
     1981 CTTACGGTTC TGGCGAATAA ACAACGACTG GAAAAAGTCC AAGACGTCGA GGTACTGTGA
     2041 AAAGATTATC ACCTTTTCCT TGATCTTGCG ACACTCGTCA AGGATGGTAA AAATGTGACG
     2101 TGTTCTCCAA GACAGATTGA TGTCGTCAAG ATTGGGTTCC GAGTCCAGGA TATCCATCAG
     2161 CGTGTTCAGC ATCTCCCGAG GCAGTTTGTC TCTTTCTACA ATCTCGAGCT CCCGGCCACC
     2221 GCTCTTCCTG TACCTCTTAG GGCCAATGAG CTTCAAGTGA AGGCACCTTG GGTGCGTGAG
     2281 AATCAATGAC AGGTTGTCCA AGGCGCCAAA TTCCAAATGT CGCGGCCGTT CACCGTGCAG
     2341 CCTGACATAC TCCGAGTACA GCCGCTTCTG CAGCCCTTCG AGCGGTGGGA AGCCAATAAT
     2401 GTACTCTTGC TTGCGCGGAA GTACATTGGC GGGCAAGGAA TCAAGAGTCG CTCGGTGCAC
     2461 CTTGTGACGT AGCTTCTTAG TCAAGCGCTT GAGCAACTGG CGAGCCCGGT ATTTCTCGTT
     2521 GGGCGTGGCA TCCACAACGT TGGCTTCCTC TATGGGGTTT GCGTAAGAAA TCTTAAAGTC
     2581 ATCCTCTGTA CCCAGGTATT TCAGCGCGAC CCAGTCGACC ATGTGGTAGT ATTCCAAGGT
     2641 GTTGTTGGTC ATGGGCGAGC CAGTGAGTGC AATTCTGGCC TTTGTCCGGA TTGCATCGCA
     2701 TGCAACACGA GTATTCGTCT TTTTCTGGTT GATAGTATGA GCTTCGTCGG CAATGGCAAT
     2761 ATCTGCATGG TCTATGATCA GCGTGGCAAC ATCATCCTCC ATTTTCTTCA AATGCGCAAA
     2821 TAGAGGGAAG CTAATGATTA GACACCCGCT CTTGGTACTC CACTTCCTCA CCACAGCTAA
     2881 ACGTTGTTCA GGCTTCATAC GAGATACATC GAAGACCTGC GGCATCATAG AGTTACCACA
     2941 CCACCGTTCA ATCTCATTGA CCCAGTTGTC GGCCAGAGGC GCAGGGCAGA GGATGAGGAA
     3001 GCGGTTGCGG CGGTATTGCG CTGGAATTTG GGCTACAATG GCTTCGTCGT TGGAATGGGT
     3061 GGCTTCGACA ATCGCCAGCA GGACGGAAAT AACTTGCATT GTTTTTCCCA GACCCATAGT
     3121 GTGGGCTAGC ATACAGCCGT TACTCGATAC TTTACCATCG TTGGCCACTA CGTTATCCCA
     3181 GATGAAACGT ATACCTTCAA TTTGCGGATC GTAAATTTCG GAAGTAGCGT TGGCAACACT
     3241 GTCCGGGATA TAAATGAAGG GCTCGTGTTC CTTCTTGGAC ATGTTGATGA TCAAACGAGA
     3301 CTTGGAACTC GGGATAATCT GGGCCTGCAG CTTGGATCGC TTCGCTAGCT CAATTTTCTC
     3361 ATCCCAGCGC GCTTGTTCGC GCAGCATGCG TTCCTTGTAT ATTGAGGTCC TAGCCCTGGG
     3421 TATGTAGCAA CGTTTGTTCT TTGCCTTTGC GGGCTCGTTG CCTTGATCTG TAACCAGACC
     3481 TTCTTCTTGT GACTCTTCGC CGCTAGCAGC CAGATCATCG GGAGTCAGAG GGAACCCGGC
     3541 TTGGATGTCA TCGAGTGCAC GGAAAAAGGA CTCAATGCTG TTGTGGTATT GCCTGAGGGA
     3601 GCCGATGATG GAGAGTTTGT CTCTCTGGAA CTTGTCAATT CCAATCTTCT CAAACTTCCC
     3661 GTGAATGGCA CACTTGAGAA GGCCAATTGC GGCTACTGGA ACAGCTGGTT CTGGAGAGGT
     3721 CTCGATGATG ACAAACTTCC AGATATTGTT GAAATCACCC TTGCACTCTG TAATTGTCGC
     3781 AAACAGCTTT TGCCGGAGAC CGGCCGACAT GCCATGAATC GCGCCGATGA GAACGCGGCC
     3841 CATGTCACCG TGGGTCTCCA AAATTTCCTT GGGCAAAGTA CGTTTAAACC AGACTGGAAT
     3901 GTCCTTCCAC GATGACAAGT CGTAGGTTAC AGGCTGGGCT ACTTCCTCTT CTTCGTCAGA
     3961 AATCCAGATT ACTGAAGGGG ATGCGGCGTG CGCTGGTAGG GGGGCCGGAG AGTCATCGGG
     4021 TTCCTTGATA TGGACGGCTG GCGAGACGGA AGCTTCACGC GGCTTGTCTT CGGCTTCGGG
     4081 CTCTTTGGCA GCAGGTTCGG GCGCAGATAT TGGCTCATCC AGATCCATCG GCATTTCTCC
     4141 CGCTTGATCA TCCTCTTCAA CGACGTCCGG GGCTTCAACG GGTGGTGGGG AGTGACTAGG
     4201 GACTGAGGGT GAATCTTCTG ATTGGGTGCA AAACATTTTC TCATTCTTGG AAGATTCAGT
     4261 TTCGGGGCCG GCATTACCAT TCCCGGTTTC TATCGGGATT TCTGGGTGTT CAATGGGCAA
     4321 ATCATGGGCT TTCTCGGCGG CCTCTGCTGT TTCTGACGGC ATTTCAGTGT CTTGGGGTTT
     4381 TGATGCGGGC GTTTCCTCGG TGGGCTGTGG CTGGGGGTCA GCAGTTTCAA GATGGAAGTT
     4441 GGGCAGATCC ATGGGCTCAT CACTGTCGTC GAGTATGAAG CTGCCCAGCG AGCGGCTGTC
     4501 ACTAATGTCC TCCCCCTCAC TATTTGAAGG GGTGTATTCA ATTTTCCTGC GCTTGATTCG
     4561 CGCCTTGGTA GTGGCTGGGG CTTTGCTTGG ACGAGGGCCT TTGATGAGGT CAATGAGCCA
     4621 CGTCTTTTTT TCACGCTCAA TGACGGAAAG CTCCAAGCAC ATGGTCTGAT GCCAAAGGGA
     4681 TTGGCGTGAC GGCCACTTGG TCAAGTGCAT CTGGTTACGG ATAGATTTGA TGCGCTCCTC
     4741 GACATGGGTG ACTGTTGCAG CGGCATCGCG CAGACGATTA CCTATACGAC GCTCAGCCCG
     4801 GCCACTGTTC CAAAGGTCAA AGGCCTTTAC TTTCATCCGA GGAAGGTAGT TGGACTTGAA
     4861 GATATCCACA AACTGGGCTA TCCTTTCGTC AATAATCTGG TCAACTTCCT CATCCGAGAG
     4921 TACTGTATTG TGCCCTGTCT CTGTATTTTG AATGTCAAGA ATCGGCAGAT CCTGGCCTTC
     4981 ATCATCGCTA TGGACCTCAT CATCAGCGTC GTCACCAAGG TCAAGCTCCA TGTCGCCATC
     5041 AACAACGAAG CCCTCTTCAC TGCTAGCAGA ATCGGCATCG GGCAAGCTTT CGAGCGGGGC
     5101 GTGGCCATTG AAGACAGAAA GCACGGCCTT GTATGCCTTT CGGGGCTGGA TGCGGGCATG
     5161 GGGCCGTGTG TTGACCATGG AAAAGCCGCC TTCGATGGAG TCGGAACTGT CGTCGCTGTC
     5221 GGGGTAGCGG TTTCGTAGGC TGAATGTGCC CCTGGTGAGG AAAGGACGAC AAAGCCTGGG
     5281 TTTTGATAGT GGCGCCTCTT CACGAGCTGA TACAGTGGCA GGTGCCACGC GCTTTTTGGC
     5341 AGCACGGCGC ACAGGCATCG GAACGGGCTC TACTTGAAAA CTATGGGCGT TGGTTTTTTG
     5401 GAAATTAAGT TCGGGGGTTG GGCCCCGGGA TGGAGTGTCG GTAGGTAAGA GATACAGAGA
     5461 TTCGACATTT GACGTCGACA GTTGTCTTGA GTGTGTATCC GCTTGTGGCT GTGGCTCTGG
     5521 GAGCTGAGGC ACCTGAGGCG ACTGGGCGGC CATGTCCCCT AGAACGTGCA CCGATTGGGT
     5581 GGGCGCAATA GAGAACTGGG ACGGAGCATA GGTAGAAGGT GGGCCTACTG GGCCGAGCGG
     5641 GGGCGAATGA TACTGGGTGG GGGATTGAAC GTGTTGTGTC CGCGGCATAA GAGATATAAA
     5701 AGAGTCTCGC GGCGACTGGG GCGGCATGGA AGGGCGCGTG GACAAGGACG GCCTTGATTT
     5761 CAGACACATG TTACGCGTCG CTTTCCACGA GCTGTAGCCA TTGCTCCGGT TTTGCAAGAG
     5821 CTCGAGAGCA TCCAGAAGCC ACAGGCGATG GTCGAGGAAG GCAATTTCCA GGTTGGCAAA
     5881 GAGCTCGGGG TAGGTGTTGT GGCGGATGTC GCCCCAAGTG AGGAAGACAC GACCGGTGAT
     5941 GCGCAGGCTC ATGAACGAGT GGAGCAGGTC ATGTTGGGCA GGAAGCTCGA CATCCATGGG
     6001 GAACCAAGGT TCTTCGGGGT TGTAGAGCTC TGCCACGAGC AGCTGGGGGC TCCAGTGCCA
     6061 CGGGTCGCCG CCGGTTGAGA CGAGCTGGTT CATTGTGCGC TGTGCCGGGT TAGCACAAGG
     6121 TGGTGTGCCA GTGGAAAGGA GACGACTCGA CTCGAAGTTG CCAGGGGTGT GTGCATGTGG
     6181 CGTGGCTGTA GGCGCGAGCT GCGTAGGGCT GGGCAGCTTT CAGAGTATGG CCATGCACAA
     6241 CAAGCGCACG TGCTGAGGGT TGAGGAGAGA GGGGGGGGTA GTAATGCTGG AGGCGGCCCT
     6301 GACGAGGTGC AAGCAGCGGG CGAGTGAATA TGGCTAATCA AGACACGATC AATGTTGGTC
     6361 GGTACGCGCA GAGAGCCAGA ATGTCTCGGG TCTGGCAATC CTGGCGATTC ACAGGGGGCG
     6421 AGTCCTGGTG GTGACAAGAT GCGGTGGCCA AGGGAGGGCG GTGTAGCGCG TCGGCCAAGG
     6481 GCGGTCGGCA GGCACATACA CAGCGGCAGG GAAGAGAGTC AAGATGCGCG GAAATCGGTA
     6541 GTTAGGGCGC GGGCGTGTCG CGAGACGCCG GCGCAGAGTG TGTTGGTTTT GACTGGCGAG
     6601 ACAGGAGAAC AAGACGCCGC GTGGGCACCG GAGACGGATG TTGAAGGTTT GCGGAGCGCG
     6661 CAGGTCTGGG GAAGGCACGC GTTTGCGGAG TAGGGAAAGG AGAGAAAAAA AAAGGAAAAA
     6721 AAAAAGAAGA AAAAAAAACC TCCTGGCAGC GCTTGGGATG CGCTCTTTCC TGTTTTTTTC
     6781 GGCTCCTTCT CACAGGAGTT ATGTGGGCGG GCCCTGGTTA TCGCAAAGAT TTTGGCACCA
     6841 AATCATGTGG CCCACTTATT CCTGCCTGGC TGCCGCGATG ACCACACATG AGCCTTGAGA
     6901 AAAAGGAAAA ATATGGTAGT ATTACCCAGT ATTCTACCGG AAAAGGGCCC CCGTTCTTGT
     6961 AGATACAAGC TTCCTGCCAG GTGAGCCTTG TGCTGCTGAT GAGTTCTGTG GAATAAGGCA
     7021 CGCATTCAAA TAAGCCTGCG AATCAACCCC AATTTCGCAA AACGTCACAG TCAAGACCAC
     7081 AGCAAAAAAA GACGCACCCT TAGGCATGCA TACATGATGT ATGCACGCCA GCCTATGCAC
     7141 AAATCTGCAC GTCGTGACCC TGAGAAACGA TAAACGTCAT GGCGCCCCAC TTTCCGGGTG
     7201 TAGCGTGAAA CTCGAGCACC TGTCAGCTGT GCAGTTTCAC GTCGGCATAA ACATGTGATT
     7261 AGATTGATGC GAAAATCAGC CGATATCAAG TATGAAAAGC ATCTGTGTGA AGGAGACTCC
     7321 CAGTACAAAT TATGTGTGTG TAAACGCGAA TGTCAATTCT TTTAAAACGG GCTCTTGAAC
     7381 AAAGGTTGCG TGTACAAACG CCACTTGTAA ATATACTCGC ATGCCCAACC CTATACGAAA
     7441 AAAGCAAATA TCCTACCCAA ACGAAATCAA AAACCAAAAC AAGCAAAAAA ACTCAAAAGT
     7501 TCCCTAATAG TGCCCTTGGT GGTTGTTGCA TTGAACCCTC TTCCATGGCC TGGGGCGAAA
     7561 TAGAGGTGCT GTCGGGAGAC TCGGACTGCC CCTGAGCAGA CCGCTTGTAC CGCATCTCGG
     7621 GCTTCTTCGT ATGAACAGCC GGCCATAGGT CCATCACGTA TGAAAATACG TAGAATGTGA
     7681 AGATGATTGC TACAACCCAC TCCAGCACGG CTGCAGCGTC GTATTCATCT TGCCTAGCGA
     7741 GCACGCCAAA GGTAATGGCA AGTGAGCCCT CGACGATAAT GAAGACAAAC TTGACCCAGA
     7801 ATGAAATCCC GAGAAGCGGC TCCTCGGTGT AGTCTTGAAA AAAAAAAGAG GCCAACTGTT
     7861 AGTAGATGAA AGCAACGGGC TTGAGAAGAA TGGACGTACA GCGTCGGAGA CTATGAAACT
     7921 CCCAGCAGGC AAAAATGGCG CTGAAGATGA AGCCAAGCAA GAACAGGACC AAGCAGATTG
     7981 TATGCACGTT CGAGTGTCTA TGGGCATCGA AGATGGCGAG GAAAATCAAG CCAGCCGTGC
     8041 CTACGAGAGC CGATAAAATA TTGAGCGAAA TCAGGACTCT TTGGAACATG GTCACGCTCG
     8101 GCAGCAAGCG TCCGTGATGG CGCAGCCAGC GTGTGGCGAT AAAGCTGGCA GCAAAGAAGA
     8161 CGGCCGTGAC GCTGGACCCC GCAATAAAGA GTGGCTTGAG CGTTAGGGCA CCAATATCCG
     8221 AAATGTAGGC AATGGTCTGG TCGTCTTCCA TACTGATGAG GTGGGCGGCG TCTTGGCGGC
     8281 CGGCCCAGTA GATGAGCATG GCCAGGAGCA TTGCGAGCCA GGTCACCCCC GAGATGACGG
     8341 GCAAAGTCTA AGTTGGTGGC GGTTAGCAGG CAGCATGGTA GAGGATAATG GAAGGTTGAA
     8401 ATGCAGGTGG TAGCGAACAG GCTAGACTTG GAATTGTGTG TCTTTTGTTT GTGAAGTCGA
     8461 GTCAGGAAGT GTGGTGTCGT CAATTCAACG TCATTAGTCA GCAGCACGGT TGCAGGCGGA
     8521 AAAGGGAAGG AGCAGAGCTT TGGCCAGCAG TTGCCCTTGA AGTGCAGAAA GACAAAATAA
     8581 AACGTCAAAG GCCAAATGCG GGAGGCACGG AACCACATCA GACGAGTATT CAGACGTCTT
     8641 TCAAGAAAGA AAAAGAGCAG GAAAATAGAA GATGAGAAGA GCAAAATGCA TCTTCATTTT
     8701 CAACTCACCC AGTAGGAAAT CCACCCAGAC AACATTGCAT TATTTTTGCG AGGCTTTGGA
     8761 GCCGGCAACC CAGGAAAAAG AAAAGAGGAA GACAACTTTT GTTAGCTAGT GAAGCACCCT
     8821 GCGAGTAGTT AGTGTCGACA AGACGCGCTG GGCGAAAAGG TCGAGAAGCA GAGACTAGAC
     8881 TAGAAAGTCT AGCGATGCAT ACACACGGCG ACGAGGAGCA GTTTAAATAG TAAAAGATGC
     8941 CGGACGCAGG AAGCAACGGA CAGAGCAAGA CCCGAAAATG TATGCTCAGA AACATGGAGG
     9001 GGCAGGACGG AGCCAAGAGA GAAAGGGAAG CTCAACCAAC GTCAAGCTTC TTTTTCCAGC
     9061 TTAGCTAATG CCCCCAATCG AGCATTCGGG GCCTGCTAGA TGGCCCATTA CACATCAGTG
     9121 GCTAATTCCC AGTCGCAGAG CTGAGCGCAC TTGGACAGGC CTGCCCGCGT CCGGTAGCTC
     9181 GGCCAAATTG CCAGCCCATC TCCACCAAGA CCTGTCTGCG GCTGTGTTGC TTGGGCCCTG
     9241 GTTCCCACGG CACAGGCTTG TCATGGCGAG CAGGCATACT GCGACTCTAC ATGAGCTACA
     9301 CGTAGTCGGC GGCAATAAAG ACATACATAC ATTTCCGTCA TCTGGTCCGG CTTATGGGCG
     9361 CGGCCTAGCG CTGCCCTCGC TGCAAAGCTT TGCTAGACGT GAGGCGATTT CCACTACGGC
     9421 GCATTTGTCA GAATACTCGC CACGGCTTCG TCTCTGGCGG CCCAAACAAA CCCCCGACTA
     9481 CCTATTTGCG TGTACTTGTA CTTGTGCTCG TGTTAAATTG TCGAATCCTC CTTGGTGCTT
     9541 TCCGGCATCA CCGGCGTCCA TTTCAAAGCC CCCATCTCCA CTCTCAGCCA CTTGCCGTAA
     9601 TAAGGGTTGG TCATCTGAAA TCTAGGGTCA CATACAGGGT TAGTCCCTGC AACCCTTGAG
     9661 CCGCATGGTG ATCGACTGCT GTTTCTCAAA AGGATCAACA ACCGCGCAAA CTATCGCCAA
     9721 AGCACCGGCA ACAATGCGGT AGCGCGACGG GTCTTTTCAT CTGAGTCAAG CAACGCTTAT
     9781 CGCAGAGCTT GGGCGGAACC CTATCTGCCC TTTAAAACCC CCGCGGCTGC TGTCTCTGCT
     9841 GGTTGCTGTG CACGCCAGCC AACCTCCCTC TGACTCTGGC CCCAACCTTG GTCTGGCACT
     9901 TCTCTCCCCA CTTGGAAAAC CGCCACTGTT CCATTCTCCC ATCATCATGG TCTCAATACC
     9961 CACTACACGC CCAATTCCGC ACCGCTCCAC CATGAACTCG CAGTGCACCT CACGCAAGGC
    10021 TTCTCGCAAC TCTGCCCTGG CACCGGTCGA CAATCCAGTC GCTGCCGATC CCGATCTGCT
    10081 TACATTCCAG TACGGCAGCG CGGGTGGCAA ATCTGTCGCC GGAACTGAAT ACGGCGGCGA
    10141 CGTTAGCGAA GTCGGGGACG GCGAAACTGC TGTGTCTGAG ATGATGTTCA CCATGAATCC
    10201 CACACTTGAC CCCGCGCGGA ACCTCGACCT TGGTGCAAAC CCCCTCCGCC TCAACCCACT
    10261 GGCCAACATG GCCCAAAACG GCGTCACTCT CCCCGAGCCA CTGTACAACC TCGACACCTC
    10321 CATGCTCGAG GGGCTCCAGG AAGATGACCT GGTTATGGCT TTGGAGCCGC TCTCGCTGAC
    10381 TGTCGATGAA TTCCGCTCCT AGAGTGAGTC CGAACTCGCT GCTGTTCAGA ACCGCCTCAT
    10441 CGGCTTGGAC GCCCGCATTG GCTCCATCGA GGCCAACATG GGTGCCATAC AAAGCCGTTT
    10501 TATGGCTTTG GACAGTCGTA TGCAGAATAT CGAAAGCATG CTGACGCGTC TTGTCGCCAC
    10561 AAGTAGCCAG GCTCACCAAA CTGTATCCAA TGCCCCCACC ACCTTCAACC CAGGCGCTAC
    10621 CCCCCCGGGT CCACTGTATC AGTCCTCCGC CCAGAGTTTG CGCGGAGCAG CCTGTGGAGC
    10681 ATTGGGTTCT GTGCCCCGGA ACGGCTTGGA CAAAAGACAA ACTTCCGCCG TAGCAGTGCA
    10741 GCAGAGTGCC TCAGCTGGGA TGACGGCTAG ACAACGACTT TTGGCTAGAC TGCAGTCTCA
    10801 GCAACAGAGG CCAGTCTACC ACAACCCCCA GCCCATCATG CAATCCGGTG GCCACCACAA
    10861 TGGCGCAGCC CAGGTCGAAA TGCTTCGAAC CCAACATATG GCCCCGCCTG AAACCCAAGT
    10921 GCAAGCCCAG ATCGGCAACT GGCCTCAACC TCCGGCACAC GCTCAAGCGT TGCCCCAAGT
    10981 ACACATGGCC ACCGGGTCCG CCACTCCCAC ACACGGCGGA GTTCCGGTGC AGACATCCCA
    11041 GAATCTTGCA CATGCTCAAG ATCTTATGCT GCAACAAGAG ACCCTACACA GCCCCCTTAG
    11101 GCAGCCCACC TCCGCTCCGC CTTACCCTAC TGTCTCCTCA CACATACCCG CTATTCCCGC
    11161 TCTTCAGGCA TTCACATCCA CCCCCTCTGT CCCCTCGGCT TACACACCCG CCAGCTACCC
    11221 CACCCGAACC ATCGGCAGTC GTACCGTCAT GGAAGTGCCA GGTAACCGCA GCCTACCCCT
    11281 CTCCACACCC CTTACTAAAC CCGCGGCAAC AAGCGCGGCA AGCGCCAATG CCTTTGCTAT
    11341 TGAGCGCGAT CCGAATATGA GCCTGCAAGA CTTCAAGTAT CAGGTCATGG CCCGGAATCT
    11401 GGCCATCAAG ACGGCTAATC GCACGACCTA CAACATATCC CAGAACTGTA GGTTGTACCC
    11461 GCTCCTCGAC GTTAGAACAG GCCAGCCAGT TGCGAGATTC CCCGAGACTA CCGCCGAGCT
    11521 GGTGGTGCTT AGCGAGGAGA AGTGTGATCG AATTCTAGAA GCTATTGGCG AAGACCGGGC
    11581 TGGGACAGCG GCCGAGAAGC GAGAGAAGGT TTTGATGTGC ACGATTGTAG GTGTGAGTCT
    11641 AAGTCCGATG GAGCAAGCTC TGGCAAGAGG AGAGGCCTAG ACAAACAGAT ACACGAATAA
    11701 CTCGGATTAT GTTTAGCTTG CTGCATTCGA CGATGTGTGA CGTTTGTGAG ATGTTGAGGG
    11761 CGAAATAAAA GATACTCGGC CTGTGAGACT GTGCACAGGA ACCTACTAAA GCGAGGAACT
    11821 AGGAGCTGCT TTCTCAAGTT AGACCAGTTG AGATCAGCGG TAGTAGGGAG GCTGAAGGGG
    11881 CTGCAAGCTT TGAGGTTCGG GAGGGGTGAA AGATTGACCA TGATTGTCGG AACGCGGCTT
    11941 CCTCAACGTG CCCGGCAATT ATGTCCGGTT CAAGGACCGT TATCCTAGTC CCAATACAGT
    12001 TAGGTCATCA ATCAAATGCT GAAATGCCGT TGTTGTTGTT TATTTTTACG CTGTGTGCCA
    12061 GGGTTCACTG GTCGAATGGG CGTCACAGGC GGCTAGTCCA CCTGTGAGAA GAGTATAACT
    12121 ATGAAAAGAG CAGGTCTACA CCTGAACGAA GAGAACAAAC AGCTGGAACA CGGAGGCTCG
    12181 CAGCCTCCAG AGCGACCCTA AAGTCACCCC AAAGGTCCCA GTAAAACAAA TAACGAAATA
    12241 CACAAAACTA GACAAAGGAA AAAAGTAGAA AATGGCTCGG TCTCCCTGCC GGCCTATGCT
    12301 TGGTTGATGA GGTGTTGCCG CCCGGGGCCC CTCTGTGCTA ATTTGTCGAC TCTCTCGGCC
    12361 AACGTCTTTG CCCCTCGTGC CGTTTTCAAT AGACGCTTTA CCCATGACCT GGTGTATCTT
    12421 TTCTGTAGGC CTTTGCATGT CCAAACGTGT GGACCGTCTT TCTCGGCCCC GCATCTCTCG
    12481 CACCCCAACN NNNNNNNNNN NNNNNNNNNN NNNNNNNNNN NNNNNNNNNN NNNNNNNNNN
    12541 NNNNNNNNNN NNNNNNNNNN NNNNNNNNNN NNNNNNNNNN NNNNNNNNNN NNNNNNNNNN
    12601 NNNNNNNNNN NNNNNNNNNN NNNNNNNNNN NNNNNNNNNN NNNNNNNNNN NNNNNNNNNN
    12661 NNNNNNNNNN NNNNNNNNNN NNNNNNNNNN NNNNNNNNNN NNNNNNNNNN NNNNNNNNNN
    12721 NNNNNNNNNN NNNNNNNNNN NNNNNNNNNN NNNNNNNNNN NNNNNNNNNN NNNNNNNNNN
    12781 NNNNNNNNNN NNNNNNNNNN NNNNNNNNNN NNNNNNNNNN NNNNNNNNNN NNNNNNNNNN
    12841 NNNNNNNNNN NNNNNNNNNN NNNNNNNNNN NNNNNNNNNN NNNNNNNNNN NNNNNNNNNN
    12901 NNNNNNNNNN NNNNNNNNNN NNNNNNNNNN NNNNNNNNNN NNNNNNNNNN NNNNNNNNNN
    12961 NNNNNNNNNN NNNNNNNNNN NNNNNNNNNN NNNNNNNNNN NNNNNNNNNN NNNNNNNNNN
    13021 NNNNNNNNNN NNNNNNNNNN NNNNNNNNNN NNNNNNNNNN NNNNNNNNNN NNNNNNNNNN
    13081 NNNNNNNNNN NNNNNNNNNN NNNNNNNNNN NNNNNNNNNN NNNNNNNNNN NNNNNNNNNN
    13141 NNNNNNNNNN NNNNNNNNNN NNNNNNNNNN NNNNNNNNNN NNNNNNNNNN NNNNNNNNNN
    13201 NNNNNNNNNN NNNNNNNNNN NNNNNNNNNN NNNNNNNNNN NNNNNNNNNN NNNNNNNNNN
    13261 NNNNNNNNNN NNNNNNNNNN NNNNNNNNNN NNNNNNNNNN NNNNNNNNNN NNNNNNNNNN
    13321 NNNNNNNNNN NNNNNNNNNN NNNNNNNNNN NNNNNNNNNN NNNNNNNNNN NNNNNNNNNN
    13381 NNNNNNNNNN NNNNNNNNNN NNNNNNNNNN NNNNNNNNNN NNNNNACGAA AGAACAAACA
    13441 GCGAACACGA GCTCGCACCG CCAGAGCGAC CCAAAGTCAC CCCAAAACCC ATAAAACAAA
    13501 AACGAAAACC ACAAAACAAC CAAAGAAAAA GAACTCAAGG ACTCACAAGC TGCTTGAAAG
    13561 AAGAATAGTC AACCTTTCCA CCTTTCTCCT GCTGCTTCCT ATTTCTCACA CCACACTCAT
    13621 CTCTACATAT TCTTTCTTGT TCTTCAACAT CAACCAACCA ATCCTTTAAA ATGCCTCCAT
    13681 CAAACCCACC TCCTCCCAAG CCAGCCAACA AGGCCGACCT TTGCTTTGGG CGTCCATCCA
    13741 TCTTTTTGGC ACCTTTTGCT GGGTTGCCTC TGTTCAGCGG TCTGGTACCG TTTGCCAGCT
    13801 GCGTGTTTCA GCCCCGGTCC GACCTTTGCG CCTCAGCTTA ATTAAATCAC AAACTGCAGT
    13861 GACCTTGAGA TTTCTCTACA CTAGATAATT GCCAGTGACT CTATGCCAGT AAAGTTGTAC
    13921 TATCCTCTTT CTCTTAGTTT CTATTGTACT AACCATTCTT AACCAGTAAG ACCTTGGATA
    13981 GCATCAGTTC TTTCGGGTTA TTTTCTATTT CGTCTCTCAC CTTTTTCTTT CTGTATGCCT
    14041 GTTTAATACT CTGCTTCATT TAATTCCCTG GCTCGCATCC TGGTAGAAGG CTTATATCGT
    14101 CTTGATCTCT TACTTTCCTC ACCTTACAAT TTCACATGCT CAAGAACACA ACTTGATTCA
    14161 GATTTCTTTC TCTGAAACTA TTTAAATGAG CGTTCAGCCT ACCTTTCGCT CACAACAGGC
    14221 CATCATATAT ACTGTGTTCA ATTCTCCAAT CGAGGAGGCC AGATTTTATA AATTAGTTCA
    14281 TATTTTTCAT ACGGTTGATA CTGGCTGCAT AACTATATTC ATACCAATAT AAAGGGACTA
    14341 TTTCAACAAA AACTCCCTAG GCAGGTACAG AGTACTGACT TGCAATTTGT AGCTGCATGA
    14401 CTTGACTTTG GTTTTATTGA ACACGAAAAG AAGCTACATG AAAAGCATGA CACTGCCGAA
    14461 CGTGAGACAG ACATTAGATT GCGTGGAGAG TATTGTTAGT AATGAGAAGA CTTTAGCTGA
    14521 ACGGGCCTAC CGACCTCCCG ATGGCTCTCA AAACTGAAGC TTCGCAGCTG TACTAGCGGG
    14581 TTGGAAATTC TGAATTTGTA CAGAAAAGGG AGGGCAAAAA AAAAAAACGA ATTAGTGAAG
    14641 CATATGGAGA CAAAAAACCA AGGAGCCAGA AGCGCCGAAA CTGAGAAGAA CCAAGCAAAC
    14701 AAGGGAAAGG TGAGGAAAGA TAGCATACCT TTTCAGTTTG CATGCTTTGG CTATGACTTC
    14761 TTCCTAGGAG TTCATTGTTG ATGGCGCGTT GCCTTACTCG ACGGTAACTA TGATTGATTG
    14821 ATTCTTTATT CTTTACTTGA CTTGACTTGA CTTGGACTTG ACTTTATTTA CGTGACTAAG
    14881 CTACATGAAA AGATTACACG GCCCGCCGTG AGGCGGGACA ACAGGATCCT AGGCAGATCT
    14941 GCGAAGTCAT GAGAACCTAG AAATCGGCTT TTCAAGCCCC CCGCGCGAGG TATGACATCT
    15001 AGTGGGTGGA AGTCTACATG TGTTTACAAG AAAAAAGTAA CAAAAGAAAA GAAGAAAGAG
    15061 AAAAAAGAAA AAGAAAAAGA AAAAGAAAAG AAAAGTATAC GAAACGCACG CGGTTAAAGC
    15121 AACATGGTAG AAAGAATACA AAAACAGAAG CAAAACAAAT AACCATGACT CAAAAGGATG
    15181 GCACAGCACA ACAATTGAAA ATAGGTGAGA AGGTGTGTGG GTTTATTCAG CCTGCGTGGC
    15241 GTGGACGGTC AACTTCTTTG CAGAGCCGGA AGCCTTCTCG GGGACGAATC TTTTCACCCA
    15301 CTGTGCTGCT CGCCCACCGC CGTGCGAGGA CTGAGGCGCA CCCACAGGCC GCCGACCCTC
    15361 CCGCTCGCTC CCCGTCGAGC CTACCACCGC CCGTCCCTCC ACCTCCCAGT GCGGGGGCTC
    15421 CTCTGGGCCT CTCGACTTAG CGCGCATGCG CTGCCACTCA TACCTCCTTT GTTTTCCCTT
    15481 CTTGTTCCTG TGTTTCAATT TCTTTCTTTT CCTTTCACTA TTAACGTAGC AATAGGACTG
    15541 TGGAATTGGA CTGTATATAC ATATGCATAG GGTTATATTC ACGTGAGCAC CTCCCGGCGC
    15601 TAACCCTGGT GTTACCCTAC TCAGTACTTG TACATAGCTA TCACGACAGA TGAATTGAGG
    15661 CTAGAGCAGG AGAAGAATAG AAGAGTCAAC TAGTATATTG TCCATTCTCT TGCACTTAGC
    15721 ACCGTACGAC GTATATTCCG TATTTTGCCC GGCAATTAGG ACAGGAGTCA ACTCACAACA
    15781 ACTGTCAAGC CAGGATATCG AAAGTCGTGC AGGGGTTTGA GAACAATCAT GGGGCTAGGA
    15841 CCCATTCAAC CCATTCAAGC CCCGGGTCAG ATTATCTATT CACCCAGCAC TCTAGATGGA
    15901 GACAACATAT CCGAGATATT CATGTTTCTT TGATTATTCT TTGGGCCTCC AACACTGCTC
    15961 GGCTAATCGT CTCCTCCTAT ATGACTGAGC AATTGTACAC TGTCAACGTC TTATGACAAC
    16021 CTTTTCTCAA GGGGGAACAG GAAGCTCAAG CCAAGTACCT GCATGGCATT GCCGGTGCTT
    16081 GGTGTGAGTA TTGAGAACAG GAGACAATGC AAATGTTATC CTTTTGACAG AAAGTGAAGC
    16141 TGAGAGGAGA GCCTGTCAGA GGATTGATTG GGCTAGCTTC ACACACATGA ACTGGCACTA
    16201 AAACCATTCA GCATTGGGGA GTAATTAAAT CTGTGGTCAT AATAATTGCG ATAAGGGGAA
    16261 TTTGCTCCTC AAGCTGAAGC ATTAGAAGCA AATTACAATG GGTAGCAAAA GAAAAACAAT
    16321 GTCTAGACAA GACAAAAGAT TCCTCCTCTA AGCTGACAAG ACCGTCAGTC ATATGTGGCT
    16381 CTCACATGAA AACCAGCTAA CTGGGCGAGT GTTCTCGTGA TGAGCCACAT AGCTCTCGCT
    16441 TCACATAAAT AGTCAACCTT TCCACCGTTT CTCTGCTGCT TTCCTCTATT TCTCAACACC
    16501 ACACTCATCT CTTACATATT TTTCTTGTTT CTTCAAACAT CAACCAACCC AATCCTTTAA
    16561 AATGGCCGCC ATCAAGACCT CCACCTCCTC CAAGTCCGCC AACAAGGCCG GTACCTTTGC
    16621 TGGTTGCTCC ATCCAGCGTT TTGGCACCTT TGCTGGTTGC TCTGTTCAGC GGTCTGGTAC
    16681 CGTTGCCAGC TGCGCTGTTC AGCGGTCCGG TACCTTTGCT GGCTGCAGCT TAATGTAAAT
    16741 CACAACTGCG TGATCCTTGA GATTTCTGCT AGCACTGAGA GTAATGCCAG TGGACTCTAT
    16801 TGCCCAGTAA GTTTGGTACT ATCCTCTTTT CTTCTTATTT TCTTGTACTA ACAGGTGTCT
    16861 TATACCAGTA AGACCGGAAT AGCATCAGGT TCTTTTTCGG GTTATTTTCT ATTTCGTCTC
    16921 TCACCTTTTT CTTTCTGGCC CTGTTAATAC TCTTGGCTTC TATTTAATTC CGTGGCTCGC
    16981 ATCCGTGGTA GAAGGGCTTA TATCGTCTCT GATCGTCTTA CTTTCCTCAC CTTACAATTT
    17041 CACATGCCTC AAGAACAAAT TGTATGTCAG ATTTCTTTCT CTGAACTATT TAATTGATGC
    17101 GTTGGCAGCC TACCTTTCGC TCACAACAGG CCATCATATA TATGTGTTCA ATTTCAATCA
    17161 GGAGGCCAGA TTTTGTTATA AATTAGTTCT AGTTTTTTCA GAGCGGGGGT ATACTGGCTG
    17221 AGTAACTGAT ATTCATACCA ATATAAAGGA CTATTTCACA AAACTCCCTA GGCGGTACAA
    17281 GTACTGACTG CAATTTTAGC TGATGACTTG ACTTGGTTTT ATTGAACACG ACAAAGCTAC
    17341 ATGAAAAGCA TGACACTGCC GAACGTGAGA CAGACATAGA GGCGTGAGAG TATGTTAGTA
    17401 ATGAGAAGAC TTTAGCTGAC GGGGCCTACC GACCCTGGCT CAAGAACTGA AGCTTCGCGA
    17461 GCGTAGGATA ACTAGCGGGT GGAATTCTGA ATTGTACAGA AAAGGAGGGC AAAAAAAAGA
    17521 AAACGAATGT AGTGAAGCAT ATGGTGACAA GACAAACAAA ACCAAGGAGC CAGAAGCCCG
    17581 AAACTTGAGA AGAACCAAGC AAACAAAGGG AAAGGTGAGA AAGATAGGCA TACCTTTTCA
    17641 GTTTGCATGG CTTTGGGCAT GAACTTCTTC CTAGGAGTTC ATTGTTGATG GCGCTTGCCT
    17701 TACTCACGAT AACTATGATT GATTGATTCT TTATTCTTGA CTTGACTTGA CTTGACTTGA
    17761 CTTGACTTTA TTTTACGTGA CTAAGCTACA TGAAAAGCAT TACACGGCCC GCCGTGAGGC
    17821 GGACACAGAT ACTAGCAGGA CTCCAAACGT TCCCATCCGT ACTTTACGGA GGTTCCTCTG
    17881 CCTGCTTTTT CTTCGTGGGT GCAGGATCCC CGTCTGTTCC GCTGGTCCAA TATAGGGCCA
    17941 TTTCTCTGCA CCAGTTATCA GCCGTTCTCA AAGGAGAGCT AACCCGTGCA ATTGGTCTTC
    18001 AAAAATCTAG CGAAGCCCAC AGGAAATCTC GTCATGCGAT AACCCCTGGC TCCAGGCGCT
    18061 GTGCGTTAGC CGCGGGCAAT TGTTAGTTCG TCGATGTGGA GGGGCTAGAC CGCAGTCGCG
    18121 GTGTCCATTC CTCCGCTGAT ACGCACAACT TCAGGGTGCT GCAGCGCTTC TCCACTTCTT
    18181 CTCGTTCTTC GGCCCATTCT TGATCGAGAG GCATCTTTGA AGGGTTAGTA GCCTTGTCAT
    18241 TTTGGCCGCC GATTTCACCG CGTTCCGGCC AACACGGTAG TTCCTGGATC TTTTTCGCGT
    18301 GCAGTTGGCC AGGGGTGTCC GCATGCTGTG TCTCTTGGGG GCCGCCTACC GGGCGTGATG
    18361 GCTCGGCCTG CGCGCATTGC GTGCTGCTTG GCCTCCGTCT TCTAATAGTA CTTCTTGGTC
    18421 TTTTCTTACC GGAAGAGGCG TCTGAAAAGT TTTTTTTGAG GGTTTGTTGA GAGAGAAAAG
    18481 TCGGGTTGGA TGATGTTAGT GTAATAAGGG TTGTTAGGGT TGACCCTATC CTGTAGTTGT
    18541 AAGAGGGAAG AATTGGTTTG GTGCTGCTGC TTGATTTGAT TGATTTTTGA TTTTGATTTT
    18601 ATTCTTTTAA CGTCTACCAC TGTTATTTCG CAGCATACAC GGGCATATTC GGACGGGAAG
    18661 CATCGGACGA TGTCATCTTC GAACACTCCC GGGCGGTCAG AATTGCAGGT TCGCAAGACT
    18721 TCGGGCATCT CCTGTGACTT TTGAGGGTCC GCGTAGAAGC CAGGAGAACT CCGTCCAGCG
    18781 CGGCCCGCAG GCACACCTAC TTTCCAGGGT TGGTTACGCT GGTTTTTGCG TTTGCAACAA
    18841 ACGCTGTGAA AACTAGTCTA AAAGCCACCG GCTCTCGGCA CGGGGGGTTG TCCCCGGCGG
    18901 ATTACGCGTG GTTTTGTCTT TTGCGGGCAT GGCCGTTGCT GCAACTTTTG TAATTTTCCT
    18961 CCTCTTGTAG CCGGCGCAAG GAACAGGACT CCGCAACTCT CTTCCTCTTG GAATCCTCCT
    19021 CGCATCACCT TGTCCTTCCA GATACCACCT CCCCGTTAAA CAAAGGAAAA CTTCCACAAA
    19081 AACACACCCC AAAAGTGGAC CACGACAACA AGCCCTGTGT AGAGCTACCA TCCCCACCAA
    19141 CATTCGGTCG TCGGGAAAAA CCGGCGTGTT CTGGGGCCCA AAAGAGTCCA AACGAGATCA
    19201 AGCGAGCCTC CAAAAGGCTG GCGATCGAGT GTCCGAAAGA AAGAAAAGTT GGACGTAAAT
    19261 CGCGGCGTGT GCCATGGATG GAGCACAGCG TCGAGATTCC CCCGCGCCGC GGGTCGGGCA
    19321 TCCGGAACCT TCAAAAGAGG CTGCCTTCGA GTGTGAGTAT GGCTCCCAAG TTGAGTGATG
    19381 CGGAGCTCGA GAGACCGGCG ATCGAAAAGT GTTGCGAGAG GGGGCGGTCG TCGCAAGATC
    19441 AACCCTCGAG AGGGAAAAAG CGGGCTCAGG GCCTCACGAC TCGATTCATC GAGAATGACC
    19501 GAAATCAGAC AGGACAAAAA AAGAAGACAG CAGCATTGGG ATATGTGCTG GTCGCTCTTC
    19561 AAACCACAAC GAAGGGAAAA TTCGTCTTTG GGCGAGGGCG GCAATCTTGA ACTCAAAGGT
    19621 GCACCCGAGG GTTGTAGGAG GAAGGTTGGT TGGTGCTGCT GCGATGATCC ATTCCCTTAT
    19681 AGCCTGTGAT TGTACAGGTA TTTCCACATA CGACCATAGC CTGCGGAAAA TACGGGGTCT
    19741 CGTCTGCTCC CCCTTAGTCA AGCCGCAGAG CGCCGACTAG TAGATGGTGG GTGACCACAT
    19801 GCGAATCCTC GGTGTTGCAT GGTTTTGTTG AACTTTTGCT CCACTGCATT TCATGTTACA
    19861 AAGCGTAACA ACATCATTGT TACACCATAA TGATCACCGC TCAACCAATG CTGTTGTGTG
    19921 TCGAGATTTC TTCGCGAGTA GACTATGGAA TAAAGAACCA GAAGAAGTCT GCCTTCCATG
    19981 CATGGACCTG CGCCCTTGTC GCTAGACCTT TCCAAGAAAG ATTCATTCAG AAGCTGATCG
    20041 TCTCCGAGAA GGGCTCGCGC TCTCGCAAAG AAGTTGAACG TCCAGCGCCA CGCAGGCTGA
    20101 ATAAACCCAC ACCACCTTCT CACCTATTTT CATTGGTTGC TGTGCCATCT TTTGAGTTCA
    20161 TGGTTATTTT TTTGCTTCTG TTTTGTATTC TTTCTACCAT GTGCTTTACC GCGTGCGTTT
    20221 CTGTATACTT TTCTTTCTTT TCTTTTTCTT TTCTTTTTTC TTCTTTCTTT TGTTACTTGT
    20281 TTCCTTGTAC ACACATGTAG AATTCCACCC ACTAGATGTC CTACGCTCGC GCGGGGCTGA
    20341 AAACCGCCGA TTTCTAGAGT TTCGTCATGA CTTGCAGATN NNNNNNNNNN NNNNNNNNNN
    20401 NNNNNNNNNN NNNNNNNNNN NNNNNNNNNN NNNNNNNNNN NNNNNNNNNN NNNNNNNNNN
    20461 NNNNNNNNNN NNNNNNNNNN NNNNNNNNNN NNNNNNNNNN NNNNNNNNNN NNNNNNNNNN
    20521 NNNNNNNNNN NNNNNNNNNN NNNNNNNNNN NNNNNNNNNN NNNNNNNNNN NNNNNNNNNN
    20581 NNNNNNNNNN NNNNNNNNNN NNNNNNNNNN NNNNNNNNNN NNNNNNNNNN NNNNNNNNNN
    20641 NNNNNNNNNN NNNNNNNNNN NNNNNNNNNN NNNNNNNNNN NNNNNNNNNN NNNNNNNNNN
    20701 NNNNNNNNNN NNNNNNNNNN NNNNNNNNNN NNNNNNNNNN NNNNNNNNNN NNNNNNNNNN
    20761 NNNNNNNNNN NNNNNNNNNN NNNNNNNNNN NNNNNNNNNN NNNNNNNNNN NNNNNNNNNN
    20821 NNNNNNNNNN NNNNNNNNNN NNNNNNNNNN NNNNNNNNNN NNNNNNNNNN NNNNNNNNNN
    20881 NNNNNNNNNN NNNNNNNNNN NNNNNNNNNN NNNNNNNNNN NNNNNNNNNN NNNNNNNNNN
    20941 NNNNNNNNNN NNNNNNNNNN NNNNNNNNNN NNNNNNNNNN NNNNNNNNNN NNNNNNNNNN
    21001 NNNNNNNNNN NNNNNNNNNN NNNNNNNNNN NNNNNNNNNN NNNNNNNNNN NNNNNNNNNN
    21061 NNNNNNNNNN NNNNNNNNNN NNNNNNNNNN NNNNNNNNNN NNNNNNNNNN NNNNNNNNNN
    21121 NNNNNNNNNN NNNNNNNNNN NNNNNNNNNN NNNNNNNNNN NNNNNNNNNN NNNNNNNNNN
    21181 NNNNNNNNNN NNNNNNNNNN NNNNNNNNNN NNNNNNNNNN NNNNNNNNNN NNNNNNNNNN
    21241 NNNNNNNNNN NNNNNNNNNN NNNNNNNNNN NNNNNNNNNN NNNNNNNNNN NNNNNNNNNN
    21301 NNNNNNNNNN NNNNNNNNNN NNNNNNNNNN NNNNNNNNNN NNNNNNNNNN NNNNNNNNNN
    21361 NNNNNNNNNN NNNNNNNNNN NNNNNNNNNN NNNNNNNNNN NNNNNNNNNN NNNNNNNNNN
    21421 NNNNNNNNNN NNNNNNNNNN NNNNNNNNNN NNNNNNNNNN NNNNNNNNNN NNNNNNNNNN
    21481 NNNNNNNNNN NNNNNNNNNN NNNNNNNNNN NNNNNNNNNN NNNNNNNNNN NNNNNNNNNN
    21541 NNNNNNNNNN NNNNNNNNNN NNNNNNNNNN NNNNNNNNNN NNNNNNNNNN NNNNNNNNNN
    21601 NNNNNNNNNN NNNNNNNNNN NNNNNNNNNN NNNNNNNNNN NNNNNNNNNN NNNNNNNNNN
    21661 NNNNNNNNNN NNNNNNNNNN NNNNNNNNNN NNNNNNNNNN NNNNNNNNNN NNNNNNNNNN
    21721 NNNNNNNNNN NNNNNNNNNN NNNNNNNNNN NNNNNNNNNN NNNNNNNNNN NNNNNNNNNN
    21781 NNNNNNNNNN NNNNNNNNNN NNNNNNNNNN NNNNNNNNNN NNNNNNNNNN NNNNNNNNNN
    21841 NNNNNNNNNN NNNNNNNNNN NNNNNNNNNN NNNNNNNNNN NNNNNNNNNN NNNNNNNNNN
    21901 NNNNNNNNNN NNNNNNNNNN NNNNNNNNNN NNNNNNNNNN NNNNNNNNNN NNNNNNNNNN
    21961 NNNNNNNNNN NNNNNNNNNN NNNNNNNNNN NNNNNNNNNN NNNNNNNNNN NNNNNNNNNN
    22021 NNNNNNNNNN NNNNNNNNNN NNNNNNNNNN NNNNNNNNNN NNNNNNNNNN NNNNNNNNNN
    22081 NNNNNNNNNN NNNNNNNNNN NNNNNNNNNN NNNNNNNNNN NNNNNNNNNN NNNNNNNNNN
    22141 NNNNNNNNNN NNNNNNNNNN NNNNNNNNNN NNNNNNNNNN NNNNNNNNNN NNNNNNNNNN
    22201 NNNNNNNNNN NNNNNNNNNN NNNNNNNNNN NNNNNNNNNN NNNNNNNNNN NNNNNNNNNN
    22261 NNNNNNNNNN NNNNNNNNNN NNNNNNNNNN NNNNNNNNNN NNNNNNNNNN NNNNNNNNNN
    22321 NNNNNNNNNN NNNNNNNNNN NNNNNNNNNN NNNNNNNNNN NNNNNNNNNN NNNNNNNNNN
    22381 NNNNNNNNNN NNNNNNNNNN NNNNNNNNNN NNNNNNNNNN NNNNNNNNNN NNNNNNNNNN
    22441 NNNNNNNNNN NNNNNNNNNN NNNNNNNNNN NNNNNNNNNN NNNNNNNNNN NNNNNNNNNN
    22501 NNNNNNNNNN NNNNNNNNNN NNNNNNNNNN NNNNNNNNNN NNNNNNNNNN NNNNNNNNNN
    22561 NNNNNNNNNN NNNNNNNNNN NNNNNNNNNN NNNNNNNNNN NNNNNNNNNN NNNNNNNNNN
    22621 NNNNNNNNNN NNNNNNNNNN NNNNNNNNNN NNNNNNNNNN NNNNNNNNNN NNNNNNNNNN
    22681 NNNNNNNNNN NNNNNNNNNN NNNNNNNNNN NNNNNNNNNN NNNNNNNNNN NNNNNNNNNN
    22741 NNNNNNNNNN NNNNNNNNNN NNNNNNNNNN NNNNNNNNNN NNNNNNNNNN NNNNNNNNNN
    22801 NNNNNNNNNN NNNNNNNNNN NNNNNNNNNN NNNNNNNNNN NNNNNNNNNN NNNNNNNNNN
    22861 NNNNNNNNNN NNNNNNNNNN NNNNNNNNNN NNNNNNNNNN NNNNNNNNNN NNNNNNNNNN
    22921 NNNNNNNNNN NNNNNNNNNN NNNNNNNNNN NNNNNNNNNN NNNNNNNNNN NNNNNNNNNN
    22981 NNNNNNNNNN NNNNNNNNNN NNNNNNNNNN NNNNNNNNNN NNNNNNNNNN NNNNNNNNNN
    23041 NNNNNNNNNN NNNNNNNNNN NNNNNNNNNN NNNNNNNNNN NNNNNNNNNN NNNNNNNNNN
    23101 NNNNNNNNNN NNNNNNNNNN NNNNNNNNNN NNNNNNNNNN NNNNNNNNNN NNNNNNNNNN
    23161 NNNNNNNNNN NNNNNNNNNN NNNNNNNNNN NNNNNNNNNN NNNNNNNNNN NNNNNNNNNN
    23221 NNNNNNNNNN NNNNNNNNNN NNNNNNNNNN NNNNNNNNNN NNNNNNNNNN NNNNNNNNNN
    23281 NNNNNNNNNN NNNNNNNNNN NNNNNNNNNN NNNNNNNNNN NNNNNNNNNN NNNNNNNNNN
    23341 NNNNNNNNNN NNNNNNNNNN NNNNNNNNNN NNNNNNNNNN NNNNNNNNNN NNNNNNNNNN
    23401 NNNNNNNNNN NNNNNNNNNN NNNNNNNNNN NNNNNNNNNN NNNNNNNNNN NNNNNNNNNN
    23461 NNNNNNNNNN NNNNNNNNNN NNNNNNNNNN NNNNNNNNNN NNNNNNNNNN NNNNNNNNNN
    23521 NNNNNNNNNN NNNNNNNNNN NNNNNNNNNN NNNNNNNNNN NNNNNNNNNN NNNNNNNNNN
    23581 NNNNNNNNNN NNNNNNNNNN NNNNNNNNNN NNNNNNNNNN NNNNNNNNNN NNNNNNNNNN
    23641 NNNNNNNNNN NNNNNNNNNN NNNNNNNNNN NNNNNNNNNN NNNNNNNNNN NNNNNNNNNN
    23701 NNNNNNNNNN NNNNNNNNNN NNNNNNNNNN NNNNNNNNNN NNNNNNNNNN NNNNNNNNNN
    23761 NNNNNNNNNN NNNNNNNNNN NNNNNNNNNN NNNNNNNNNN NNNNNNNNNN NNNNNNNNNN
    23821 NNNNNNNNNN NNNNNNNNNN NNNNNNNNNN NNNNNNNNNN NNNNNNNNNN NNNNNNNNNN
    23881 NNNNNNNNNN NNNNNNNNNN NNNNNNNNNN NNNNNNNNNN NNNNNNNNNN NNNNNNNNNN
    23941 NNNNNNNNNN NNNNNNNNNN NNNNNNNNNN NNNNNNNNNN NNNNNNNNNN NNNNNNNNNN
    24001 NNNNNNNNNN NNNNNNNNNN NNNNNNNNNN NNNNNNNNNN NNNNNNNNNN NNNNNNNNNN
    24061 NNNNNNNNNN NNNNNNNNNN NNNNNNNNNN NNNNNNNNNN NNNNNNNNNN NNNNNNNNNN
    24121 NNNNNNNNNN NNNNNNNNNN NNNNNNNNNN NNNNNNNNNN NNNNNNNNNN NNNNNNNNNN
    24181 NNNNNNNNNN NNNNNNNNNN NNNNNNNNNN NNNNNNNNNN NNNNNNNNNN NNNNNNNNNN
    24241 NNNNNNNNNN NNNNNNNNNN NNNNNNNNNN NNNNNNNNNN NNNNNNNNNN NNNNNNNNNN
    24301 NNNNNNNNNN NNNNNNNNNN NNNNNNNNNN NNNNNNNNNN NNNNNNNNNN NNNNNNNNNN
    24361 NNNNNNNNNN NNNNNNNNNN NNNNNNNNNN NNNNNNNNNN NNNNNNNNNN NNNNNNNNNN
    24421 NNNNNNNNNN NNNNNNNNNN NNNNNNNNNN NNNNNNNNNN NNNNNNNNNN NNNNNNNNNN
    24481 NNNNNNNNNN NNNNNNNNNN NNNNNNNNNN NNNNNNNNNN NNNNNNNNNN NNNNNNNNNN
    24541 NNNNNNNNNN NNNNNNNNNN NNNNNNNNNN NNNNNNNNNN NNNNNNNNNN NNNNNNNNNN
    24601 NNNNNNNNNN NNNNNNNNNN NNNNNNNNNN NNNNNNNNNN NNNNNNNNNN NNNNNNNNNN
    24661 NNNNNNNNNN NNNNNNNNNN NNNNNNNNNN NNNNNNNNNN NNNNNNNNNN NNNNNNNNNN
    24721 NNNNNNNNNN NNNNNNNNNN NNNNNNNNNN NNNNNNNNNN NNNNNNNNNN NNNNNNNNNN
    24781 NNNNNNNNNN NNNNNNNNNN NNNNNNNNNN NNNNNNNNNN NNNNNNNNNN NNNNNNNNNN
    24841 NNNNNNNNNN NNNNNNNNNN NNNNNNNNNN NNNNNNNNNN NNNNNNNNNN NNNNNNNNNN
    24901 NNNNNNNNNN NNNNNNNNNN NNNNNNNNNN NNNNNNNNNN NNNNNNNNNN NNNNNNNNNN
    24961 NNNNNNNNNN NNNNNNNNNN NNNNNNNNNN NNNNNNNNNN NNNNNNNNNN NNNNNNNNNN
    25021 NNNNNNNNNN NNNNNNNNNN NNNNNNNNNN NNNNNNNNNN NNNNNNNNNN NNNNNNNNNN
    25081 NNNNNNNNNN NNNNNNNNNN NNNNNNNNNN NNNNNNNNNN NNNNNNNNNN NNNNNNNNNN
    25141 NNNNNNNNNN NNNNNNNNNN NNNNNNNNNN NNNNNNNNNN NNNNNNNNNN NNNNNNNNNN
    25201 NNNNNNNNNN NNNNNNNNNN NNNNNNNNNN NNNNNNNNNN NNNNNNNNNN NNNNNNNNNN
    25261 NNNNNNNNNN NNNNNNNNNN NNNNNNNNNN NNNNNNNNNN NNNNNNNNNN NNNNNNNNNA
    25321 AATGAAGTAA ATACAAAAAC GCTCCGGCGG ACCAACCTTC CCTACTACAA CTATCGGGGA
    25381 TATCTGTGAG GTCGACCTCC CCTGCTTCGG GTCTTTTCTC AGGGTTCCAT GATTCGAACA
    25441 ATATAGTCCC GGTGCTGTTG CCAGGGCTGT TATTTGTAAG ACGACGATGA GCCGTAAAGC
    25501 CCGGCTCCAT TCCCCTCCCA CTTTGAGAGA TTCACCTACT ATCGTCTCGT CTCCCTTTCC
    25561 CACCAACTCC ACTGGACCAC TTGCCCCTCA TCATTGCCAC GCATGTATCA GCCGGTAGAG
    25621 CCGTTCTTTC AATTTAGGAA TACGGTCCGA GAAGTTCGTG GAGCTCGCCT TTGTACGCCC
    25681 AACAGCACTT TTGCCAAGAT AGTCTCGTCA ACAGGAGGCA AAAGACCCAC CTACTCTGCT
    25741 AGGCCAAAAT CCTATGCTCG TGGGTCTTCG CTTTTCAGAT CTTGGCCACA CACTAACCGT
    25801 TGCCAGACAA AGATACTAGA TATCTAGATC TGCAACCTGC ATGTAAAGTC TTGGAAATCA
    25861 TGAGATGGAT TCTCAGGCGG TCTTTGAGCT GGATCCTAAG AGGCAATCGG CCATCAAGAT
    25921 ACTGCAGGTG TGGTCTGATG ATCCTTCTAA GTTGACACTG GTATCAAAGG ATAGGAGCAC
    25981 ATAATGGCGG TCAAAGTACG GATCATTAAA AGAGAAATCC CTCCAAATAC GACATTTGGA
    26041 CTGTCTTTCA ACGTCGTCTT TTGTCAAAGT TCCAACTGTG ACGCAGGTTT CATAAGGTGT
    26101 AACGCTAAAA AAAGAAAGTG CACCCGTGTA ACAAGCAAAG CAGGAGGGTC CTACCAAGAA
    26161 ACCCCACAAA TAGACATCAC GTGACATCAA CACCCAGATT AATTATATAA CCCTAGCCAG
    26221 CCACCCCAAA AATCACGACT TCACTTCGCA TAAACAAACT TCCCATCGCC AACAACGAAC
    26281 CTCGCCAATT ATCATCGCAC GTCCTCATCA ACTATCGAAA ACTATTTCAC AATATTCCAT
    26341 TTCAGAAACC ACCGCCCAAC CCATTTTCAC TCCTGGATTT CAATTTGTCT TTTGTTCCGT
    26401 TTCCCTTCCT TTACTGCACT TCTTTTTTTT CATCATGGAG TCCCACGAAC CACCATCGGG
    26461 AGCAGAAAAT GACTTGGCCC AACAACTACA AGAGGCAAAA GAAGAGGCCA GGAAAGCCAA
    26521 AGAAATGGCA GAGAAGGCTA ATGAGAGGGC CGATAAGGCC GATGAGCGAG CCGAGAAGGC
    26581 CGAGAAAAGG GCCGAGAAGT CTGAGGAAAT CGCAGAGAAG GAAAGACAAC AACGCCTGAA
    26641 GGCCGAGGAA ATCGCCGAGA AGGAAAGACG CAAGACCCGG CCAAGCACAC TGTCCTCCTA
    26701 CATATACTAC AACCACTCCA TGGGCTTCCA GACGCTGAAT GTGGAGTCCA AAAACTATTC
    26761 GACCGCTACA AATGCCACTT CTATCGCTAA GCGTTACTAT CCTCGAAAGC TCCAGCCATG
    26821 GCTCGAGTTT CCTAAATTTC ATGAAGAAAG GTTTTCTGCC CTCAATCAAC TATGCAAAGA
    26881 CGACCATATC TTTCAATCAT ACACGCTTAC TGCTGGCTGT CCATTCTATC TTGAAGGGGT
    26941 GAATATTGGC AACGAGGGAT CATGTTCCTT GTTTTGTCAT ATGGTCACTG AGCGAGCTTT
    27001 TAAGATATTC CAGTTGATCT TTGCCAAAGC ACATAGACAC TTCCATCTTA CTCGGCGACC
    27061 TAAGTAAGCA TGAATCTTTT GCCGGACGAG ACACTATCGA TGGATAAGGG ACGATAGGCC
    27121 AGCACACATG TCTTACGACC CAGCACTTGA GACCACGGGT AGCAAGACTG GCCTTGGGGA
    27181 ACCCTTCCAC GATCTAACGC AGTACGTTTA CAGTGCTGGG CTGTTTTTGT ACGGTTGCTT
    27241 CAGTTGAGCC TTAGAGCAAA GAACCCCCAT GACACACAAG ACCCTTGTTC ATCAATCGGA
    27301 CGAGTTCGTC GAAGTGCGGA TGTTTAGAGC AGTGCTCCAT CAATCAAAGT TTCCGTCATA
    27361 AACAGAATCA AAGTCAGGCC CTTTCAGGAA ATAGAATTAT ATTCATCTTT AACTGGATTG
    27421 ACCTGTATAT GATTCATCGT ATGTCTTCTT GAGACTGCAC TTTTGTTGAA AAGGAATCTA
    27481 CCTGACACCA CATGGCTCGT AGTGTTGAGT AAAGTCAAAG ATGTGACACT TAACAGGAC
//
LOCUS       Be.rouxiae_LT1_A_pheromone      7733 bp    DNA     linear   UNA 
DEFINITION  Berkeleyomyces rouxiae LT1 DNA, scf7180000015180, whole genome shotgun sequence
FEATURES             Location/Qualifiers
     Transcript      complement(787..2854)
                     /score="1"
                     /source="AUGUSTUS"
                     /g1.t1
     CDS             complement(join(787..2262,2318..2854))
                     /source="AUGUSTUS"
                     /transcript_id="g1.t1"
                     /gene_id="g1"
                     /score="1"
                     /frame="[complement(787..789): 0, complement(790..2262):
                     0, complement(2318..2854): 0]"
                     /label="Alkaline phosphatase"
     gene            complement(787..2854)
                     /score="1"
                     /source="AUGUSTUS"
                     /g1
     Terminal        complement(787..2262)
                     /score="1"
                     /frame="0"
                     /source="AUGUSTUS"
                     /transcript_id="g1.t1"
                     /gene_id="g1"
     intron          complement(2263..2317)
                     /score="1"
                     /source="AUGUSTUS"
                     /transcript_id="g1.t1"
                     /gene_id="g1"
     Initial         complement(2318..2854)
                     /score="1"
                     /frame="0"
                     /source="AUGUSTUS"
                     /transcript_id="g1.t1"
                     /gene_id="g1"
     Transcript      6877..7086
                     /score="0.87"
                     /source="AUGUSTUS"
                     /g2.t1
     CDS             6877..7086
                     /label="A pheromone"
     gene            6877..7086
                     /score="0.87"
                     /source="AUGUSTUS"
                     /g2
     Single          6877..7086
                     /score="0.87"
                     /frame="0"
                     /source="AUGUSTUS"
                     /transcript_id="g2.t1"
                     /gene_id="g2"
ORIGIN
        1 TTTTTTTTTT GTTGTTGTTT ATTTTTACGC CGTGTTCCCA AGGGTTAGGG TTTACTATCA
       61 CCTGATAGTT TCTTTTTGCT TAAAAAATTT TCAACAATCC ACCCGCCCGG TTAGCTCAAT
      121 CGGTAGAGCG TGAGACTCTT AATCTCAAGG TTGCGGGTTC GACCCCCGCA TTGGGCTCAA
      181 TTCCCAGTGC TCCAGATCAT CTGGATTCTT TCGAACCTCC TTCGGGACAT CTTTTTGGCT
      241 GTATCGCGAC TTTTTTGTGT AACCTCGCGA AAGGTAGGCC AGGGCTGGTG TTGATAGGTG
      301 ATAGAATTGG GGGGGAAGGG GGGTTTGTTT TTGGCTCCCT GTGTAGTGAA TGGGTTGTTT
      361 TTTGGCCCGT CTCGCGAGTA GAATGGTTAA TACAGACGGC TGTATAATTG TTTTTCATGT
      421 AGCTTGGTCA TCTCAAATAC AGTTAAGTCA AGACAGGTTA ATGATGGCTT CCAAGTTCAA
      481 ATTCAAACTC TCATCATGGT ATATCTCCGC CTTATGCATG GATGTTTAAT ATTCATGAAG
      541 ATTAGTTATG TTGAATCAAG TTAAGTTATG TCAATTTACT TCGCCTGCAT TCTAGCTTCC
      601 ACTCTCTGAC TTTCATGACT CATGGTTAGC TCTCCACATC ATAGACGATT GCGGCCACCA
      661 ACGCCTGTGC ACTTCTTGTT TTCACAGGTA TAGATCGTTT AAATTACTCC TAATTAACAG
      721 GTATATCTGG CCACATTTTA CCTTATCACA CTTTGAATTC CTCTCCGTCG AAATTATTTG
      781 CTCTATCTAA AAGCGATCAG CGGGTTGGCG ACTGGGACGC TCCTCGAAAG TGGTACCGTC
      841 ATCAGTGCGG GCAACACCGA GACCCAGACA TTCAGCAATC TTATAGAACA CGTCAACATT
      901 GTTGTAAACA CCACCAAAAT CAGCCTGGCA AGGGCCCAGA GCAAAGACAG GAACGTCGGT
      961 TAGTGAGTGG ACACCACTAT ACTCCAAGGG TCCCAGTGTG CCATTGAGAA GTAGACCATC
     1021 AGGGGAATCC TCGTCATTGA CGAAGAAATC CTTGATGCCC TCACGTTCCA TGACAGGGTA
     1081 GCGGGGACCC TCAGAATGTA CGCGGTAGTT CTCACGGCGA TCAGGAACAC CGGCGGCACC
     1141 AGCTGCAATG GCATACCGGG GCTCCCAATT CATGGGAAAA TTCGGTCCAG TACCATAGCT
     1201 GATGCCGGGG ACAGGCTTGG TGTACTGTGA CTCGCCAGAC TGGCCGTAGG TACCAACGGC
     1261 CTTGCGCTTG TCGCGCATGT TTTCAGTCTC GGCAATGTAC TTGGTGTCAG CAGAGCCAAA
     1321 GACATCAAAA CCGTGACCGT GGTCAGCAGT GACAACGATT TGGGTCTCTT CAAAGATGCC
     1381 AAGTTGTTTG AGCTGGTCGA TAGCCTTGCG AACAGTGTCA TCAAGCTCCA GAAGGTCACC
     1441 CAGAGCACGG TCATAGTCCA GGTTGTGCAT CTGCTTGTCG ATCGAGGCAG CCTCAACCAT
     1501 GAGAAAGAAG CCTTCGTTCT CACTCCTAGC CTTCATAATC TCAATGGCCT TGCTAGTCAT
     1561 ATCTTTGAGA TCTGGGACAT CGAGAGCAGA GCCGTCTTTT TCACGAGGGT GGTTTTTCAT
     1621 CTTGGCAAGG TTCTCGGTGT AAATTTTGCG ATCCAGCCAG ACTGGAATAG GGCCCTGGGA
     1681 GAAGACACCC ACAGCACGAG AGTCGGTTGT CAACTCATTC AAAGCAGCCT TGTCGTTCAC
     1741 AATAGTGTAG CCCTTGTCAG AGAAAGCAGC ATAGTAGTCC TTGCCCTGGT AGGACTTTTT
     1801 GTTGGGAAAG AAGTATTCAG CACCACCACC AAGGTAGACC TCGGGGCCAC CATGGTTTGT
     1861 CCAGGTGTAG TTGGTAATAC CGTTCAGGGC CTGGTCAAGA AGCGCACCAT AGTGCATACG
     1921 GGTGCGGGTG TGAGCAGTCA GGGCGGTGGG GGTAGCATCA GGGAGATGGG CGGTAGAAAC
     1981 AGCGCCCCAG CGCATGCTAA GCAGACGGGT AACGAGCTCC ACAATGGTCT CAACCTTGGG
     2041 ATCATCGAAT GCGTCAGCAG AAGAGTCAGA GTAGACACCC ATAGAGTCCA CGGTGGACTT
     2101 GTGGCCGCTG AACAATGAAG CTGCTGAGTT GGCAGAGTCG GTCAAGTAAG AGTCAACCGA
     2161 ATGGGTCATC TGGTGGCCAA GCACGGGGAA GGTATCCATG GTCATACGGG ACTGGTACTT
     2221 TCCGTTGATA GACTTGTGGC CTAGTAGGCG GGCAGCAGTG ATCTAGGGAT GTGGTTAGTG
     2281 ATATACAGTA TGTTCTGGAA TAGGACAGAA AGCTTACCAT GTTAGTAGTC ATACCATCGC
     2341 CAATGAAAAG AACAACGTTC TTGGCCTTGC GCTGGGTAGA AATCGGGCGC ACGACCCAGT
     2401 TGGCGACCGT GGTCTCGCCG TTGTAGTAAG TCAGAGTGAC CTCGTAGCTT CCGGGCTCAG
     2461 TGAGAGCGAT GCGGCGGTAA ATTCTCGACG CAACATTTAC CATGCTCCTA GAGCCTGCAT
     2521 CTTCCGCAAA CATATCCTCA TACCAGCCAA ACTGCCACTT TTCAATCTCA GGCTCCCGGA
     2581 CCTTGAAGAA CTCAGTGATG GGCTTAGGAT CAATGCCAAC TTTACCGATG GTGACAGTGA
     2641 AGCCCTCATC GGGGACGCCG TTGTTGAAGG CCTCGGAGCC GTTCAGGGGA GCGTGAACCT
     2701 CGACACGAAG ATCGAAGTAC TGGCCAGGGA GGAAGTCGGC CTGGTCAGGC GGTAGAACGC
     2761 AGCCAAGTTT GGGGCAAGTA CCCAGACGCT GGTACGTCTG CGCAGTCGCA AGAGAAGCCG
     2821 AGGCCACGAG CGCAAGAGAA GTGAGCTTCG TCATGACCAG GAAGTGAAGG ATAAAGCCAA
     2881 GAAGAGAAGC GCAAAACAAG ACACAGTCAA CAAATCCTCG GTGATTGGAG TCAAGATGAG
     2941 TAGATGTGAG AGACTGATGA GATGGTGGAT GTGAGTGAAA AGAAGAAAGT TAGAATCAAC
     3001 ACATGGGAAA AACACGTCTT AAGTACTGAG AATGAGATGT AAGTGAGATC GCGATGTCTG
     3061 CCAGAAAGCA AAGCACGTAC CAAATGTTGT AGGGTGGGTC ATTGTTCCAT CGAAGTTTTG
     3121 TTTATCTACA CACCCACGTC TAGTCTCTTA ATACCTTATC TTGGATTTTT ATCTTTCTTT
     3181 TGTCCTTTTG ACTTCCTGTA GTGCGCCTTT ACCCTCGTTC TACTGATATC TTGCTGGCAT
     3241 TTGTTTTCGC TAGTAGGCCT ATGATCTACA TTTCTGCAAG TAGCAAAACT CTCAAGCAAA
     3301 AGATTGCGTA TGGTAGTACG CTGCTGAAGT GACACATAGG TCTAGCGTGT AGTTTATCTA
     3361 TATAACTATT CTATACTCAG CACCAAGACC AAAGTCACGA TACATTTTCT GATGTCAAGT
     3421 TCTCTCTACA CTAGTATAGC GGTGTAGTCG CGGTACATCT AAGACATTAT TACTTGATTT
     3481 TGAACTTGGC TAGATAAAAA CGTCAAACTC CACCATACCC AGACTCTTCT TGGCGTGGGG
     3541 GTATAAGCTA GAATCAAGTG TGTAATATCA ATGGGCGAAG GGCGCGTGTA CATATGACTA
     3601 GGCCATGACA GCAATGAGCA CGAGGTATGG GATCATGTTA GCAGCAAGTT TATTACAGTT
     3661 AGAGTTGAGG CTGTAAGTCT CAGTACACAA AGTCCCGATG GGATTACCAC CGACCAGCGC
     3721 TGCCATGGAT AGCCTACATG ATTTGCGGAG ATGGGAGCGG AAACACATTT CCCGACAGGG
     3781 CGGGAATATG ACGGAGATGG TGTAGTTGTC ATTGTAGAAC TTTTAAGCTG CTAAACTTGT
     3841 GGAGTAAATC CCGCTTGGTA AATCATGCAC GCCAGGCAGC AAAATAAAGT ATTTTTCCCG
     3901 GAAGAATGAG GGTCGAAAAG CCTCGGTAAA AACCCGTTAT GGAGGAAAAG CAAGTCCCAA
     3961 AATAACGGCC CAGCAACATC GGTTTCACCA AGACAAAGAT CCCTAAACCG GCAGTACACC
     4021 GAGCAAGGGT AGCTACTGAC CGTAGCCTTG GCCCTTGCGA ATACGGAGGC TAGATGTGTA
     4081 ATCGAGTTCA GCCCCCAAGC GGCAATAAGA GGCCATCCTA CAAAACGAGA CTAGATATCC
     4141 GCCTTGTCTA TGGGTTATGG ATAGCTGAGT ATGTGATGGT TGACTAACAA TGTTGTGTAA
     4201 CCTAAAGTTT TCGAAGATTC GACGAGTCAG ACCTTTTCTT TGCAGCTTCT GGATTGTTGC
     4261 TTCCTTGGGC AACGTGCCAT GCTCATTATA AAGACGCAAT TATACACAAA AAACATGTGT
     4321 TTTTCATGTT GTTGGTCAAA TGTATACATC CCAAATGCTC TCTTGTGCCC TTTTGGTTGC
     4381 AAGTAACTAC AAGGCTGGTT ACTTTTGCCG TTTGCCGGTA TTTGCTCATG TCCAAGGTCT
     4441 CCATGCAAGT CATGGGCACG CCTGGGCCAT ATCAGATCTT CCTTCACGCA TTTTAAGTGT
     4501 CTTCCCGTCC GTATGGCGAC CATTCCCACA GCACTTTGTA TCGCCGGACC ACCAGGATCG
     4561 CCAGATTCTT CCTGTATAAA AGCTGCGGTA TAGCTTTGAC ATGGCTGCCT AGCTGCAGTT
     4621 AATGGTCCTA GCTCAAGGCC ACCACGCCGT CTCTGACATA CTGGTCCACA ATAACGCAGC
     4681 ACGGTTTTCA GGGCAAAGGA AGGAGACCAT CGCTACGTTA AGCTTGGATG TTGTTGACGG
     4741 CGCGGTTAAA ATGGGTACAA GAGGCCGCAG CTAACCGAGC CCTAGACCCA TAATTAAATC
     4801 GCACCATCGC GCATCAGAAA AAAAGTTCAC TCGTTTGCAT GGTTCGCTCT CATTGCGAGG
     4861 TTGGATTTTA TTGAAATTAT CTTTTGCCGA AAATAGATCC AGCAAGAAAC AACCAGTTAA
     4921 CCCTAGCGAA GATTGAGGCC ATGAACAACG TCGAACCACT TGGAGAAGAA CAAATGATCT
     4981 ATGGGTTTAG TCTAGTCGAT GGAAACATGA GTGACTCTTA GTGCCCTCAG GAATGAAAAC
     5041 AAGATTACGG TTTTTGCATT GCTAGCCCTA AGGTATTTCC CAAGGACAAC TTCATTATCT
     5101 GGGAATGGCG TAACTAGGTC TCTGGGTTCA AACAGCCTCA TGATTGGAGA TGAAAACACG
     5161 CAGGTTGTTG TTGAATGAAA AAAGAGACCA GGTCATTTTA AAAGGGATGA GCAACCTTGC
     5221 TCCTAGGGGC TCTATAGCCA AAAATACCGC TGCTCAGAGT TTTGACTTGA CTAACTAATA
     5281 GGTAGTCATG CTATCTATTG TAACATGTCA GTCACTGGGA CAATACGGCT TTAATCCACC
     5341 TACCAGAAAA AAAAGAGACT CACCAAAAAG CGTAAGTGAG AGTAGGCTAC ATGAAAAACA
     5401 ATTATACAGC CGTCTGTATT AACCATTCTA CTCGCGAGAC GGGCCAAAAA ACAACCCATT
     5461 CACTACACAG GGAGCCAAAA ACAAACCCCC CTTCCCCCCC AATTCTATCA CCTATCAACA
     5521 CCAGCCCTGG CCTACCTTTC GCGAGGTTAC ACAAAAAAGT CGCGATACAG CCAAAAAGAT
     5581 GTCCCGAAGG AGGTTCGAAA GAATCCAGAT GATCTGGAGC ACTGGGAATT GAGCCCAATG
     5641 CGGGGGTCGA ACCCGCAACC TTGAGATTAA GAGTCTCACG CTCTACCGAT TGAGCTAACC
     5701 GGGCGGGTGG ATTGTTGAAA ATTTTTTAAG CAAAAAGAAA CTATCAGGTG ATAGTAAACC
     5761 CTAACCCTTG GGAACACGGC GTAAAAATAA ACAACAACAA AAAAAAAAAA CCCTGGGAAT
     5821 CGCCGTCATA TTGCTGCGAA ATAACAGTAG GTAGACGTAA AAGAATAAAA TCAAATCAAA
     5881 AAATTCCTGG GAAATCGACC TCCTTCGCTG ACCGGGCCTG TCTTAGAGCT TCAGGCAATG
     5941 CAAAACCTTT TTTTCTGTTT TTCCGTTGTT TCCTTCTCTT TGATCCCGGC ACTCGGGGAC
     6001 TACAAGATCT CTCGACATTT GGACACAACC ACGTTTTGAG AGTCTGAAAG CTGGAATGTT
     6061 TTGAGTGAGG AGTTTGGCTG TGCTTGGCGT CCACGGCTAA CTTTCCAGCT GCCTGAATAT
     6121 CGAACGCCGT ACAGGGGTAT GAGAACAATG ATGGGGCGAC TGTCCATTCA ACCCACTCAA
     6181 ACACCAAGTC AGCTTGGCTA TTCACTCGAC ACAATATCCG AGATATCCAT ATTTTTTGAT
     6241 TGTTGTTAGA GCTTCCAACA CTGTCTGTCT AATTCTCTCA TTCTGTATGA CGGGGGAGTG
     6301 GCACACAATG TCAACGTCTT TGACAGCGTT TTCTTAAAGA GGAAAAGGAA GCTAAAGCCA
     6361 AGTACTTGCA TGATATTGCT GAAGCTTGGT GAGAGAACTG TGGGCAAGAG ACAACGCTAA
     6421 GATTGTCTCT TTAATAGAGG CTGAAGCTGA GGGGAGGGTG GTTCGAAAGT ATGAATGGGC
     6481 TGGTTTCACA CGCATGAACT GGTAAGATAG CCATTCAACA TTGAGATGCA CCTACATCTA
     6541 GCTTCAGCAC TATGGCAATA AGGGAAGTAT CTAATGCACG GCAGGCTTTG AACGTGAGTG
     6601 ACAATGGGTA GCGAGAAGAA AACAATATGC AATGTGTGAC CGAGATGAAA GATGCCTCTA
     6661 AGCCGACAAG ACTGTCTGCC ATATGTGGTT CTCACATACA AACTAGATGA GAGTTCTCGC
     6721 GATGAACCAC AAAGCTCTCA CCCTGTATAA AATAGCTATC CCATCCACCG TGTCTCTGAT
     6781 GCTTTCCCCT TCTTCTTCTG CACCGCACCG CACACTCATC TATTACATCT CTTTCTCGTT
     6841 TCTTCAAACA CCAACCAACC AACCCAATCT TTCAAAATGG CCGCCATCAA GACCTCCGCC
     6901 TCCTCCAAGT CCGCTAACAA GGCTGGCACC TTTGCCGGTT GCTCAGTTCA GCGTTCTGGC
     6961 ACCTTTGCCG GTTGCTCGGT TCAGCGCTCT GGGACTTTTG CTGGCTGCTC GGTGCAGCGT
     7021 TCCGGCACCT TTGCTGGTTG CTCGATCCAG CGTTCTGGCA CCTTTGCCGG CTGCAGCGTG
     7081 ATGTAAACCA CGACTGTACG ATCCTTGAGA TGTCTGCCAG TACTGAGGGT GATGCAGATG
     7141 GACTCGGTCT TGTAGTGAGT TTCTTGCCTT TGTTATTTCT TCTTTTGTGT TTTGCTAACA
     7201 GCTGTTGTAT TAGTGAGACT GGAATAGCAT CAAGCCCTCT TTAAGTTTCT TTATTTTGGT
     7261 CTCTCTTTTT TCTCTCGGCT CTGTTGATAT CTTTGGTATC AGCTTGGATG TCACATTTTC
     7321 TGTTCTGAGC AGTATGACCG ACTAGTTGGG AGGTCAACTC TCTTCCACTA CGAGTCACTA
     7381 TAGGAACAGC TGCAGTTCTA TCCAGGGGAC TGGGCTTTCT CAAAACAAGG TCCACTGGGT
     7441 GAGTAGCAGA TATTCGTATC AATATAAACA CCATTTCACA AAACTTCCAG GATAGTACAA
     7501 GTATTAATTT GTGTGATGAT TTGAAAATGA AATGTGAAAG TCTTTGTCAA AATGTTTACT
     7561 GATGAGGGGC CTGATTTGAA AATCTTTATT TACCTGCCTA CTCGCGAGGG ACTCCTCGCA
     7621 TACGACGCAA AATCTCGCTC GCGGCTCGCG GCTGCGCAAA ATGATGATCG GTTTGGAGCA
     7681 TCACTGAATG GTGTTGTTGG CTTGTGTAAC GTGAAACCCA GTGGAGCAAA AGG
//
LOCUS       Be.rouxiae_PM34_A_pheromone     30882 bp    DNA     linear   UNA 
FEATURES             Location/Qualifiers
     Transcript      complement(1..3422)
                     /score="0.98"
                     /source="AUGUSTUS"
                     /g2.t1
     CDS             complement(join(1..2196,2255..3129,3224..3422))
                     /score="0.99"
                     /score="1"
                     /source="AUGUSTUS"
                     /transcript_id="g2.t1"
                     /gene_id="g2"
                     /frame="[7337..7535: 0, 7630..8504: 2, 8563..10755: 0,
                     10756..10758: 0]"
                     /label="Sulfate transporter"
     gene            complement(1..3422)
                     /score="0.98"
                     /source="AUGUSTUS"
                     /g2
     Terminal        complement(1..2196)
                     /score="0.99"
                     /frame="0"
                     /source="AUGUSTUS"
                     /transcript_id="g2.t1"
                     /gene_id="g2"
     source          complement(<1..>10758)
                     /organism="Berkeleyomyces rouxiae"
                     /mol_type="genomic DNA"
                     /submitter_seqid="tig00000066"
                     /strain="PM34"
                     /isolation_source="carrot agar plate"
                     /host="Cannabis sativa"
                     /db_xref="taxon:2035830"
                     /country="Canada"
                     /lat_lon="49.9394 N 119.3948 W"
                     /collection_date="2022-02-08"
     intron          complement(2197..2254)
                     /score="1"
                     /source="AUGUSTUS"
                     /transcript_id="g2.t1"
                     /gene_id="g2"
     Internal        complement(2255..3129)
                     /score="1"
                     /frame="2"
                     /source="AUGUSTUS"
                     /transcript_id="g2.t1"
                     /gene_id="g2"
     intron          complement(3130..3223)
                     /score="0.99"
                     /source="AUGUSTUS"
                     /transcript_id="g2.t1"
                     /gene_id="g2"
     Initial         complement(3224..3422)
                     /score="0.99"
                     /frame="0"
                     /source="AUGUSTUS"
                     /transcript_id="g2.t1"
                     /gene_id="g2"
     Transcript      7659..9569
                     /score="1"
                     /source="AUGUSTUS"
                     /g1.t1
     CDS             join(7659..8039,8094..9569)
                     /source="AUGUSTUS"
                     /transcript_id="g1.t1"
                     /gene_id="g1"
                     /score="1"
                     /frame="[complement(1190..1192): 0,
                     complement(1193..2665): 0, complement(2720..3100): 0]"
                     /label="Alkaline phosphatase"
     gene            7659..9569
                     /score="1"
                     /source="AUGUSTUS"
                     /g1
     Initial         7659..8039
                     /score="1"
                     /frame="0"
                     /source="AUGUSTUS"
                     /transcript_id="g1.t1"
                     /gene_id="g1"
     intron          8040..8093
                     /score="1"
                     /source="AUGUSTUS"
                     /transcript_id="g1.t1"
                     /gene_id="g1"
     Terminal        8094..9569
                     /score="1"
                     /frame="0"
                     /source="AUGUSTUS"
                     /transcript_id="g1.t1"
                     /gene_id="g1"
     Transcript      10759..11805
                     /score="0.79"
                     /source="AUGUSTUS"
                     /g9.t1
     CDS             10759..11805
                     /source="AUGUSTUS"
                     /transcript_id="g9.t1"
                     /gene_id="g9"
                     /score="0.79"
                     /frame="[complement(29051..29053): 0,
                     complement(29054..30097): 0]"
                     /label="Putative gene 6"
     gene            10759..11805
                     /score="0.79"
                     /source="AUGUSTUS"
                     /g9
     Single          10759..11805
                     /score="0.79"
                     /frame="0"
                     /source="AUGUSTUS"
                     /transcript_id="g9.t1"
                     /gene_id="g9"
     source          complement(<10759..>30882)
                     /organism="Berkeleyomyces rouxiae"
                     /mol_type="genomic DNA"
                     /submitter_seqid="tig00000066"
                     /strain="PM34"
                     /isolation_source="carrot agar plate"
                     /host="Cannabis sativa"
                     /db_xref="taxon:2035830"
                     /country="Canada"
                     /lat_lon="49.9394 N 119.3948 W"
                     /collection_date="2022-02-08"
     Transcript      complement(14593..14802)
                     /score="0.82"
                     /source="AUGUSTUS"
                     /g8.t1
     CDS             complement(14593..14802)
                     /score="0.82"
                     /source="AUGUSTUS"
                     /transcript_id="g8.t1"
                     /gene_id="g8"
                     /frame="[26054..26260: 0, 26261..26263: 0]"
                     /label="A pheromone"
     gene            complement(14593..14802)
                     /score="0.82"
                     /source="AUGUSTUS"
                     /g8
     Single          complement(14593..14802)
                     /score="0.82"
                     /frame="0"
                     /source="AUGUSTUS"
                     /transcript_id="g8.t1"
                     /gene_id="g8"
     Transcript      complement(16600..18665)
                     /score="0.7"
                     /source="AUGUSTUS"
                     /g7.t1
     CDS             complement(join(16600..18075,18131..18394,18432..18665))
                     /score="0.7"
                     /score="1"
                     /source="AUGUSTUS"
                     /transcript_id="g7.t1"
                     /gene_id="g7"
                     /frame="[22191..22424: 0, 22462..22725: 0, 22781..24253:
                     0, 24254..24256: 0]"
                     /label="Alkaline phosphatase"
     gene            complement(16600..18665)
                     /score="0.7"
                     /source="AUGUSTUS"
                     /g7
     Terminal        complement(16600..18075)
                     /score="1"
                     /frame="0"
                     /source="AUGUSTUS"
                     /transcript_id="g7.t1"
                     /gene_id="g7"
     intron          complement(18076..18130)
                     /score="1"
                     /source="AUGUSTUS"
                     /transcript_id="g7.t1"
                     /gene_id="g7"
     Internal        complement(18131..18394)
                     /score="1"
                     /frame="0"
                     /source="AUGUSTUS"
                     /transcript_id="g7.t1"
                     /gene_id="g7"
     intron          complement(18395..18431)
                     /score="0.7"
                     /source="AUGUSTUS"
                     /transcript_id="g7.t1"
                     /gene_id="g7"
     Initial         complement(18432..18665)
                     /score="0.7"
                     /frame="0"
                     /source="AUGUSTUS"
                     /transcript_id="g7.t1"
                     /gene_id="g7"
     Transcript      22629..22838
                     /score="0.57"
                     /source="AUGUSTUS"
                     /g6.t1
     CDS             22629..22838
                     /source="AUGUSTUS"
                     /transcript_id="g6.t1"
                     /gene_id="g6"
                     /score="0.57"
                     /frame="[complement(18018..18020): 0,
                     complement(18021..18227): 0]"
                     /label="A pheromone"
     gene            22629..22838
                     /score="0.57"
                     /source="AUGUSTUS"
                     /g6
     Single          22629..22838
                     /score="0.57"
                     /frame="0"
                     /source="AUGUSTUS"
                     /transcript_id="g6.t1"
                     /gene_id="g6"
     Transcript      complement(25506..28193)
                     /score="0.19"
                     /source="AUGUSTUS"
                     /g5.t1
     CDS             complement(join(25506..25599,25686..26164,27329..27554,27756..27895,28191..28193))
                     /score="1"
                     /score="0.94"
                     /score="0.93"
                     /score="0.54"
                     /score="0.96"
                     /source="AUGUSTUS"
                     /transcript_id="g5.t1"
                     /gene_id="g5"
                     /frame="[12663..12665: 0, 12961..13100: 0, 13302..13527:
                     1, 14692..15170: 0, 15257..15347: 1, 15348..15350: 0]"
                     /label="DNA replication complex GINS protein PSF1"
     gene            complement(25506..28193)
                     /score="0.19"
                     /source="AUGUSTUS"
                     /g5
     Terminal        complement(25506..25599)
                     /score="0.96"
                     /frame="1"
                     /source="AUGUSTUS"
                     /transcript_id="g5.t1"
                     /gene_id="g5"
     intron          complement(25600..25685)
                     /score="0.98"
                     /source="AUGUSTUS"
                     /transcript_id="g5.t1"
                     /gene_id="g5"
     Internal        complement(25686..26164)
                     /score="0.54"
                     /frame="0"
                     /source="AUGUSTUS"
                     /transcript_id="g5.t1"
                     /gene_id="g5"
     intron          complement(26165..27328)
                     /score="0.32"
                     /source="AUGUSTUS"
                     /transcript_id="g5.t1"
                     /gene_id="g5"
     Internal        complement(27329..27554)
                     /score="0.93"
                     /frame="1"
                     /source="AUGUSTUS"
                     /transcript_id="g5.t1"
                     /gene_id="g5"
     intron          complement(27555..27755)
                     /score="1"
                     /source="AUGUSTUS"
                     /transcript_id="g5.t1"
                     /gene_id="g5"
     Internal        complement(27756..27895)
                     /score="0.94"
                     /frame="0"
                     /source="AUGUSTUS"
                     /transcript_id="g5.t1"
                     /gene_id="g5"
     intron          complement(27896..28190)
                     /score="0.94"
                     /source="AUGUSTUS"
                     /transcript_id="g5.t1"
                     /gene_id="g5"
     Initial         complement(28191..28193)
                     /score="1"
                     /frame="0"
                     /source="AUGUSTUS"
                     /transcript_id="g5.t1"
                     /gene_id="g5"
     Transcript      28680..29522
                     /score="0.52"
                     /source="AUGUSTUS"
                     /g4.t1
     CDS             join(28680..28745,29019..29522)
                     /source="AUGUSTUS"
                     /transcript_id="g4.t1"
                     /gene_id="g4"
                     /score="0.62"
                     /score="1"
                     /frame="[complement(11334..11336): 0,
                     complement(11337..11837): 0, complement(12111..12176): 0]"
                     /label="Golgi SNAP receptor complex member 1"
     gene            28680..29522
                     /score="0.52"
                     /source="AUGUSTUS"
                     /g4
     Initial         28680..28745
                     /score="1"
                     /frame="0"
                     /source="AUGUSTUS"
                     /transcript_id="g4.t1"
                     /gene_id="g4"
     intron          28746..29018
                     /score="0.52"
                     /source="AUGUSTUS"
                     /transcript_id="g4.t1"
                     /gene_id="g4"
     Terminal        29019..29522
                     /score="0.62"
                     /frame="0"
                     /source="AUGUSTUS"
                     /transcript_id="g4.t1"
                     /gene_id="g4"
     Transcript      complement(29822..30882)
                     /score="1"
                     /source="AUGUSTUS"
                     /g3.t1
     CDS             complement(join(29822..30476,30536..30882))
                     /score="1"
                     /source="AUGUSTUS"
                     /transcript_id="g3.t1"
                     /gene_id="g3"
                     /frame="[9974..10320: 0, 10380..11031: 1, 11032..11034:
                     0]"
                     /label="ATPase assembly factor ATP10"
     gene            complement(29822..30882)
                     /score="1"
                     /source="AUGUSTUS"
                     /g3
     Terminal        complement(29822..30476)
                     /score="1"
                     /frame="1"
                     /source="AUGUSTUS"
                     /transcript_id="g3.t1"
                     /gene_id="g3"
     intron          complement(30477..30535)
                     /score="1"
                     /source="AUGUSTUS"
                     /transcript_id="g3.t1"
                     /gene_id="g3"
     Initial         complement(30536..30882)
                     /score="1"
                     /frame="0"
                     /source="AUGUSTUS"
                     /transcript_id="g3.t1"
                     /gene_id="g3"
ORIGIN
        1 CTAGTTCGCA GTCGTGAGAA TGTAGGCCGT AATCGAGCTC ATGCGCTCAC TCGTTAACTT
       61 CAACGATATA CGCAAAAGTT CACGCGCCAC CTCGGGGTTC TTCTTCTGCA TCTTGTCCCA
      121 GCCGGCCTTG TCAAGCACCC AGATCGTGCA GTCCCGATCG ACTATCGCCG TGGCCGTGCG
      181 CGGGGTCTCG GAGAAGAACG GCAACTCACC GCAGGTCGTG CCAGCGACGA TGCACTCGGA
      241 CAAGAAGCCC TGCGGCAGGT CATATTCAAC GCGGATGATG CCATTCTCCA CGAGGTAGAA
      301 GCCATCGGCC TCCTCGCCGC GTTCATACAG ATGCGTTCCT CTGCTGTGCT CGCGCTTCAC
      361 AAAGTAGGGT AGCGCCCTGA ACCAAAAGTC TTCGTTTTTG TCACTGATTC CGTTGAAGAT
      421 GCGTAGCATC AGGCGGAGAG GCTCCTTAAA GGCCATCCAT TTCTTGGGCT GCACATGGTC
      481 TTGAGTTTTC GCTAGAGACA CCTGTGCCGC CTGCTGCAAG AGGGTTCTTC TGGGCGAGTT
      541 TTGCGGCATG TCGAGCAGGT TGTTGTTCGA GGGGCCGGAG CGCGGCGGAA CCAAGCGAGG
      601 TGATGCCTCC CGCTCTTGTT CGTGGAGGAG GGACATGGCC TCGTGGCTGG TGTAGAAGAT
      661 CTTGAGGAGC TCGTTTTCGC AGCTTTCGAG AGCAGAGTTG AGGTCGGGGA GAAGCGCGGC
      721 ACCCATGCCC TCTGGGCCCA CAAGGCCGAC TGAGCGTAGG TTGCGGCCGA GCTGACTTTC
      781 AGGATCAACT CCACTGACAA TCAGTTCAAT GTTTTTGGTT TTAATCAAGC GGCCAATGGT
      841 GTTGAAGGCC TCAACAGCAG AGTAGTCAAG GCCTGTGACC TGGCGCATAT CGACAATCAA
      901 ATACCGGATG GGGCGGGCAG AAAACGCCTT GTCGTCTAAA AGTTCCCGAA TCTTCTCCTC
      961 AACGCTAACA ATTGTGCCAA AGAAGAGGTA CCCGGAAAGA TTGACAATGG AAATTTGCTG
     1021 GCCAGCTTGT TGGAGGTAGT GGTGCTGCGA CGGGTTGCGG CGCACAGTTG ACGTCACGAT
     1081 ATCGCCTGAA TAAGTGGCAC GGATGGCCGG AACGCTGGCA GTCTGGAAAA TAAGCGAGAC
     1141 AAACGCTAGC ATCACGCCAA CACCGATACC AACTACAAAG TCATAAATTC CCATGATCAG
     1201 CACGATGGCA ATGACAGTAA GATATTCGGC AACCTTGAGC TTTTTGCGGG GGATCCAGAC
     1261 AGCGTCCAGC AGAAGCTCGA AGCCGAGGTC AAAGATCAGG CAGCCGACCA TCATGACAGG
     1321 AATGAAGCCA ATAAGCGAAG GGCCAATGAT CATGACACCA AAGGTCATGC CAGCAAGCAT
     1381 GAAACCAGCA AGTCTGCTGT CACCACCAGA GCGCATGAAG AAGACCGAGT TGGCATACAC
     1441 CAGGTAATTC TGAATACTAC CCATCATACC TGAAATGAGA TTGGAGTATC CATGGAGTTT
     1501 CAGTTCGACA TCGAGGTCGG CATTATCTTC ACCGATGTTG AGGGCCAGGG CCGGTACATT
     1561 AATGGGGACA TGGAGCACGC CGAAAAAGGT CAAAGCCAAC ATGGCGGGGA AGCAACTGGC
     1621 GACAGCATCC CAGTGGACCA GTTTGAACTG ATACAAGGTA TAGAAGTACC ACCAGGGTTC
     1681 ACCAGAGGGA GGCCCTACAA AAATCCAACC AGAGTCGCGC AAAGAGTCCA CATCCAGCTG
     1741 GTCGATGGTG AGGACAAAGA AGTAGAAGAT GAACGGGATA CCGAGAATGT AGAGCGGCAG
     1801 GAAGTACTTG GACTGAACTT TGGAGTGGCC CCAAAACAGG GCGATGGCCA GGACAAAGGG
     1861 GATGACCCAT TGCCACAGAG TTTCGGGGTC CATCAGCTGG CGAAGGGTCT CCAAGTCATA
     1921 CTGGACACCA CCGTCCAAGC GAGCCGAGAC TTCGAAGCCA GTGAGAATAA GAAAGAAGCC
     1981 GACGCCGCCG ATGCAGCCAA TGAGGATGTG GCGGGGGATG AAACCCACCA TGTACCCAAA
     2041 CTTGAACTTT CCCATGAGCC AGAAAACCAG ACCAGTTACG ATAGAGCTGG CAGAGAAGGC
     2101 AACGATGGTA GTCGCAATGA CCTCTTCGGG CCTGTCTTCG CCAATGATGC GAGTGATTTT
     2161 GCCGGCCATG TTATGGAAGA ATGGAACAAC CTCGATCTAA GTGGTGTGAG TCAGTATTCA
     2221 ATCAGCATGC TGACTACGTT TGATCACAAC TTACCAGTTC TGAGCCAACG CCGCCGCGGA
     2281 AGATACTTCC CGTAGAAAAT GTAAGCTGTG AGATGATGGT GCTGACGTAG AAGATGGATA
     2341 TTCCAGCAGA CCCCAGTTGG CTAAAGATGG GCGAGGCTAG GGGGAAGAGA ATCATGCCAT
     2401 AGGAGAGCGC ATCGAGAATG TTGAGAAGTA GACCGACAAT GACAGCTGGA AGACAATGCG
     2461 CCGGTCGGAC AACCGCTTCG TGGTAAATAG AGGAATAGTT CCATTTTATA GGATTCCAGA
     2521 CCATGTTTCG GGGCATGCTG GAGCCCTCGC TCGTGAACCA GTTCGGTTGC GGATCAGGAT
     2581 GAAGCTTTTG TGCCTCGATG TCGTCGATAT GGTCTTCAAG ACTGCTGCCG TAGAGTGAAC
     2641 GCTGCCCCGA CATGCTACCT CTGCGAATGA CGCCTAGCAG GGGAGTCGTC TCAACATCGC
     2701 CACCAACAGC TTCGCTTTGG GCTCCGGAGT GCGCCCTTCT GCGGCCATGC TCTACCAAGT
     2761 TGTCGTCGAT GGCATGAGTT GAAGATGCTG CACCATTAAA CGCATCGGGT GGGGATCGAC
     2821 GTAGCATATT TGCTAGGACA GACGGTCCCT CATCACCATC TTCAATGAGT GCGTCGAGCT
     2881 CGGGGTCAGC TTCTGAGTCT GTTTCCCATT GGCTGTTTTG GTTATTTGAG TGGCGCAATC
     2941 TCGGCGAAGG CACATGAGTT GTAAAGCGGT CATCGTCCAT CGAGGTTCTC GGGGTGTTGT
     3001 GAGCGGAGCG TTGGCGTGTG AGGAAGCTGC TGGAGAGCGG CTCTTTGCGA TTGGCAAGGA
     3061 AGTACGAGGC TAGGTCGGCG GTGTCTTGCC GCACACTGCG TGCGTTTTCC GAGCTGTCTA
     3121 TCTGCTGGCC TAGAAGCAAG AGTTAGCACC AATGCTACAG TATTCGGGAT CTGGCCTGGG
     3181 CAAGCCCGGG CCGCAAGGCT CCCATCCAGG TGGCTTCACA TACCAACTCT ACCCTGGCCT
     3241 GTGCCAGTGA CAAACGATCG CATGGGCTGG TTTCCGGCCG TGGCCACTGT AAAAGAGTTG
     3301 GAGCGTTGTC TCCTGATGCG TGGAGCGCTG ACGGAGCCGG GAATTGAGAC ATTGTGCGCA
     3361 CCAGATCGGT CCTGGGCGTT GACTGAGGAC GCTCGCTGGC GCCACGACGA GAAGGAGGCC
     3421 ATTTTGCGCG GGTTGAACGG TCTTGGGTGG ACCGGAAAGC GCTCGAGACG GCCGCCTGTA
     3481 GCGACAAGTG GGAGACGCGG AGCCGCTGGG AGAAATTATC GACGATGTGT GTAGGAGTTG
     3541 AAGAAGCCAG TGGCGGACAC ACCCTTGGAG CGCAAAACCA AGAAACAATG CTAAGTATAG
     3601 TTATCAAGAC TTTGATAAGA GAAATTGCTG GGGTAAATAA TAGGCGGCCA AATAGATGCA
     3661 CAAGGTTGCA ACAGAGATGG AAACGAGAGA ATGGCAAAGC TGGAAAATAT TGAAGTTGTA
     3721 GATGAAGAGT TGGCAGAAGA TGAAAATGAG AGATAGCGCC TGTAGTTATA GAAAAAAAAG
     3781 AAAAGAATAC AAGTGCGACG AAAAGAATTG AAAAATCGAG CCGTCGCGGT TCAAGGTAGT
     3841 TGCGATTCTG AGTGCGGAAG TGGGGCAGGT CCTCTTTAGC GTTTTATCGG GTTTTAACGT
     3901 TTCTTTTTTT GATGTAGTGA AGCAGATTTG TGCGGTGAGA GAGTGGAAGA GGCAAAAAAG
     3961 AAAATGAAAG CAAAATCAGG CCAGAGAGAG CGCGAGAGAA GAAAGCCAAT AGTGAAAGAG
     4021 CGAATAGCCA GCGAAGAGAA GACTCGAGGA AAAAAGTCCC TGCGAGCTGC TTCTAGTGTT
     4081 GGCGTCAGTA AGTAAGCCTC GAACAGCCCG AATCCCAGTA TTGTCGCAAT CGAAAGAGAC
     4141 AGCTTCTCCG ATACAAACAA CCCCAGATCA TGAGATTTCC AGGAGCTCTG GCTGGCAGCT
     4201 GTGCCCGTCA GGTTATATAT ACTAGTGGTA GGGCGGCCAG GAGAGCTGGT TCTACGGACA
     4261 AAAGGAGAGA AACAGGACAG TGGCCCGGAC CTCCCTCACT CGCTTTGCAG TGGTCCTCTT
     4321 CAAGGGCGGC AAGCAAAGAA TGAAGGAACA GTGGAAAAAT CTTGACAGCT TGGATTCACG
     4381 GGCTCCATGG CCAGCTAAGC TCCGCGGCGA GGTTCTGCTC GGTTCTGCTC TAGCTCAAGG
     4441 TGCTGGCCGC TGTTCATTGG CTGGCGAGAC GCTAGTCGCT GAAGTCCGCC CACGCGATAG
     4501 CTCGCTCCCA AGTTGCCTCT CGCGGCCGAC ATGGTCCGTG TTTGGGGGTC TTTGGCCACA
     4561 CGCTGAAGGG TTTTGCCAAC TTGCCAGCCA TTGTTGTAGT TGGTTATGTC TACGTAGCTG
     4621 CTGCAGTTCC GCTACGCTGC GCACTGGAAT GTGGCTCGGA AAATACAAAA AATGTCTAGG
     4681 GACTGCCTAG AATAGGCATA CCATACATGA GAGGAATCTC TATGGAGCTA GGGACGACAG
     4741 CGAAGAGGAA GAATCACCAA ACGATGGCGT TGCTCAGGGC CCATGTGCAA GGGGGTGGAC
     4801 ATGTGGAATG TCGTCCCATA TGAGCAAGCC CATGATAACC CTTGTGTTTC CTTCTGCTTC
     4861 TCTCCTTTCT GACGGTGTAA TGCCCTCATA TCCCGCCTTG GATGGCAAAT ATGGCGCTGG
     4921 TGTCGCAACT GTCTACATAT TAACCACTCT ACCCTCTCTT CTGAAGCCGC CTCTGCAGAA
     4981 GACCATGCAT GTGAATGCAT GTATCATAAG CACATAACTA CAGGTCTACA AATCCTACGG
     5041 TATCACATCC GGCCATGCGT CTTCCTGTAG TGCTACAATG CGATGTAGCC ATACAGCAGC
     5101 TATTCCACTC CTCAGTGTGT GCTTGTATCG AGTTTGTTGT ATGCATGTGC CTACAACAAC
     5161 ATCGTGAAAT GCAGACTCTC GCCAGTCAAG CTCGCCATGC ATCCAAATAT TTATATCCGG
     5221 CCCTTTTTAC CCTCCGCATC TTCCCTGTCG GCTACCCTTC GGTGAGGATA TCTAGGTAAG
     5281 TGACCTCTAA ACTTCTGCTT GTACCTGTAT GTACACCTGT ACAAGTAGTA CTGGCTTTGT
     5341 CTATCGTCCC TACCACTCTG TACCGCTGTA CCGCTGTACC GCCCGCTGAG CTCCTTCAGA
     5401 GCCCAGCCTC ATTCCCCCAC GCCGATTATT CCTTCCATGT GCTGGCCGCC AAACACCCAG
     5461 ATGGCGGCCC TTCGGCCAAA GCCCGAGACA CTCGGTCTAG CTTCCGTGCG CACAGATAAT
     5521 GCAACTAGAT GTTTGTGCTG TCTTGCCCAT TTCATGTTCT GCAATCTGCT TCGTTTTGCT
     5581 GAACCAGAAA TTCTCCTCTC CTTGGAGTTC GGCCTGATTG TAGGTGCTAT CTGCTCTGCT
     5641 CGACTTTTCT TTTCCCTAAT TCAGCTGGCA CACCGGCGAT GGAACACGAA AAAAGGCACC
     5701 AGAAAAAAGG TTCCAGAGGA ACCTTGGCCC TTGCTTTTTC GTGTCACTCT GACATTTGTG
     5761 GGCTTGAGTT CCTTGTCGTT TGTGCGTTTG CTTCTGTTCG TGTCCGTCTT TGCCGCCCAC
     5821 TTTGTGATTG TGCTCATTTT TCTTACGCAA TTTCAAGCAC GAGAACAGAT TCAGATGTGG
     5881 CCAGTACTTG CATGCATGAC GTCTTCACAA GGGCTCTCGT TCTAGAACAT ACATGATCGT
     5941 GCATACAGGA ACACCGAATT GAAGCAGACT ATTCGACTCG AGTAACCGAA TTAAGCCAAG
     6001 ACATTAACCG CACTGCATAG GCCACGATAA GGCGGCCCCT CGCTTTCGAT GTCTATCTAG
     6061 CCCCGCCAGG GGGCCGAAGC TACCGAGTAG GACGACCAGT CCATGGAATT CCTAATGAAA
     6121 ATGATACCGA GTCCCAGGAT ACGTATAAAG TGAAACTACA AAACAAAAAC TCAACTAAAC
     6181 ATAAAGGCGA ATGTACTAAC CTGTGATAGT TACTCAACTG TTTTACCCTC AGCTACACAG
     6241 ACATACATGA AGCCTTTTCT GATTTCCCTA CCAGATACAA CCACAATTGG TCGGTTAGTA
     6301 TGCCATATCT ACAGTTAGCT AATTGTGTGG GTGTCTAGTT TCTCCAAGCA ACGGACTCAA
     6361 GGTACCGGAG GCTTTGAATG ATCAAGTACT TGATGGGAAA AGATCGGACT TTACATGCTT
     6421 GGTCGTGGCG ATGCCAAAGT AGTAGTTAGA TAGACGAGAG TTATAGATAA TAATTGAGCA
     6481 AGTGACTTCT CCATCTCCCG ATGTATTTTC TTGGGGATTC ATGTCTTGTT TTCTTGCAAC
     6541 CAAATGCAGG GTTATTTGCC GCTTGAGATA TTCTTGATGA TGGGCTTCCC ACAATGGCGT
     6601 TCCTTGACAT CGCTTGAAAA CCGAGAGTCC TTGGGAATTG TTTATTCGCG CCCGGTTACA
     6661 AGACACAGAG GAGACTCTAG AATCTCCTTC CTTCAGCTAG ATGCTAACCC ACGACACCAA
     6721 GACCGTGTCT TGTTTTTTGC AACGGATTTG TCGCGTTCAA GGGAGATTCC TAGCTTTAAC
     6781 GCGGAGTTGA ACAGCACAAG GAAGGAACCG GGTGGTGTAA GTGCTACATA TGGCCGGTAC
     6841 GCGACTGGAC TCGGAATTAC TAGCAGCGGA TATTCTGGCA ATTGCATGAT AGCGCGAATT
     6901 AAGCATGGGG GCCATTTTAT TTGTCTGTGC TGCCGACGAC GTCCGAGCTT GACGCAGTGA
     6961 TGGTGGCTTG AAGGCTAGAA GCCGTTCGGA GGGTTGGCGG ACCTGAGAGG CGTGCGCATG
     7021 TGTGAGGAAG AAGTTAGCCG CGCACCAATA GCGTCACACA ATGGAGCCGG ATTTTGCCAA
     7081 GACGGAGATA GACATCCGGA ACGACGTTAT ACCACGTCTT CTTTATAACA ACCAAGTGCC
     7141 AATCCAAGTG GCCTCGTGGC TCAAGATGTT GTGCAGATGG CCGCTTTGCG CATGTACGTC
     7201 TACCTAAAAC GGAAAAGATG AGGCTTGGTG CGACTCAGAC ATGCTATAGG CTCATGGGGA
     7261 ACTGGAGTCA ACAATGAATC GCGGCATTGG GGGCCAGTGA ACAGGCGCAG AAGTGAGTGT
     7321 GTACTTGAAT GAGATACAGA ACAAAAGATC TAGATGTGTG AATGATAGAG AATTCTTCAG
     7381 ACAAGTGACA CAGACTCATA TAGGGCCCCG TTGTCAATCG GAGAAGCTTT AAGTGTGGTA
     7441 CATTTGAAAG AATAGAATGG TGGTTGAAGT CTTTATGTCC GTTGTCCGCG ATACTTAAAA
     7501 TCTAGTCTTC CTGTCTGCCG TTGTTTCTTT CCTGATTCCA CTCGCTTTCA TTGAGATCCC
     7561 TAGTGTTCTT ATATCCTACC TGCTCAGGTC TATTTGCTTA GCGAGTGTCT TGCTCTTGTC
     7621 GCCAAGGTCT ATACACTTAC CTTCCCTTTC CCTCCATCAT GGCGAGACTC AACTTCCTTG
     7681 CTCTCCTCAC GTCAGCCTCT CTGGCAACTG CCCAGACCTT TCAACGTTTG GGAACTTGTC
     7741 CCAAGCTTGG TTGCGTTCTC CCTCCTGACC AGACCGACTT TCTACTAGGT AAGTACTTTG
     7801 ATCTCCGTCT CGAAGTTCAT GCCCCTCTGA ACGGCTCCGA GGCCTTCAAC AACGGCGCTC
     7861 CTGATGAGGG CTTCACTGTC ACCATCGGCA AAGTTGGCAG TGAGCCCAAG TCCATCACTG
     7921 AGTTGACCTA CTACGACGGC GAAACTACCG TTGCCAACTT GTTTGTCCGC CCGACATCAA
     7981 CTAAACGCAA AGCTAAGAAC GTCGTCCTCC TTATTGGAGA TGGTATGACG ACCAATATGG
     8041 TAAGACTTTC CAACACCAGC TTGTCATCCG GAGGCTCACC AACCATACCT TAGATCACTG
     8101 CTGCTCGCCT GCTGGGACAC AAGTTCGTTA ATGGAAAATA CCAGTCCCAC ATGACCATGG
     8161 ATACCTTTCC CGTGATCGGC CACCAGATGA CCCACTCAAT CGACTCATAC ATGACCGACT
     8221 CTGCCAACTC CGCTGCCTCC CTTTTCAGCG GTCACAAGTC GACCGTCGAT TCCATGGGTG
     8281 TCTATTCCGA CTCCTCTCCC GATCTATACG ATGACCCCAA GGTGGAAACC ATTGTCGAGC
     8341 TTGTCACTCG TCTACTGGGT AAGCGCTGGG GTGCGGTTTC TACTGCATCT CTCACTGATG
     8401 CTACGCCTAC TGCTCTAACT GCCCACACCC GTACTTGTGT GCATTACTCT CCCCTTCTTG
     8461 ACCGGGCGCT GAACGGTCTG ACTAACTACA CCTGGACTGA CCACAATGGC CCTGAGGTCT
     8521 ACTTTGGTGG TGGTGCCGAG TTTTTCTTTC CCAACAAGAA GTCCTACAAG GGCAAAGACT
     8581 ACTATGCTGC TTTCTCCGAC AAGGGTTACT CTATCGCCAA CGATAACATG ACTCTAGGTA
     8641 CTCTGACTGC CGATTCTCGT GCTTTGGGAG TTTTTTCTAC TGCTACCATG CCCGTCTGGC
     8701 TGGACCGTAA CATCTACACC GACGACCTTG CAATTGTCGA AAATCACCCC TCTGGCAAGG
     8761 GTGGATTTGC CCTAGATGTT CCTGGCTTGA AGGATATAAC TAGCAAGGCT ATTGAGATCA
     8821 TGACCGCTCG GAGCAAGGAC AAAGGCTTCT TTCTAATGGC TGAGGCTGCC TCAATTGACA
     8881 AGCAGATGCA TACACTGGAC TGTGACCGTG CTCTAGGCGA TCTTTTGGAA CTTGACGATG
     8941 TCGTCAGCAG AACCATTGAC CAGCTCAAGA AACTTGGCAT TTTTGAAGAT ACTCAAATCG
     9001 TTGTCACTGC TGACCATGGC CACGGCTTCG ATGTCTTTGG CTCTGCTGAC ACCAAGTACA
     9061 TTGCTGAGAC TGAAAACATG CGCGACAAGC GCAAGGCCAT TGGTACCTAC GGCCAGTCCG
     9121 GCGAGTCGCA GTACACCAAG TCTATTCCCG GCGTCAACTA TGGTACTGGA CCAAACTTCC
     9181 CCATGAACTG GGAGCCCCGG TATGCCATCG TAGCTGGCGC CGCTGCTGCT CTTGATCGCC
     9241 GCGAGAACTA CCGTGTACAC TCTGAGGGCC CTCGCCGTCC CGTTAAGACG TGCGATGGCA
     9301 GCAAAGATTA CTTTGTCAAC GACATGGATG CCACCGACGG TTTCATCATC AATGGAACAA
     9361 TTCCCACTGT TGAGTATGGT GGTGTCCATT CTCTGACAGA TGTGCCTCTC TTTGCTTTGG
     9421 GTCCATGCCA GAATGAATTT GGCGGTGTTT ACAACAACAT TGAGATTTTC TACAAGATTG
     9481 CAGAGTGCTT GGCTCTTGGT GCTGCCCGCA CCGATGATGG AACTATCCAC ACGGAGCACC
     9541 CTAGCCGTCA TGCTGCCGAC CGCTCCTAAG CCACCGATAA AAACCTGGAT GAGAACCAAG
     9601 GAAGAGAGGG TAACATGAGT ATCATTATGT GTATACCTAT ATATGTGTGA ATCGATGATC
     9661 TATTAACTCT CTCTGTTCTA GGTTCTGGGC GTCCTCCTGG CGTCCCTTGT ATACTCCTCG
     9721 TATGTTCAGT CGTGTGCGCA CTTATCTATA CGAGACTGTG GCGCACTCAT CTATGTGAGG
     9781 CCCTCGTCTA TGTGAGGGAC ACCCATATAT GTAAGGAGGC ACTCTTTTTC TGACAATATA
     9841 TTGTCTGTTG TAACTGAAGA GCGATATTTC CTCAACAAGC GCAACGTAGT TCATCACTTG
     9901 CTTGGGTACA TTTCTCAATT TCTTCCACCA CAACCATGAT AGTTTCCAAC AATAACTCTC
     9961 CACAAGTCTT CCTAGCCCCT ATGAATTACC TACTCAGATC GAATCAACAG ACTAAAGTAT
    10021 GTCTATTCTG GTAATTGGGA ATAGGCTACA GAAGCCTATG CTGTTGCGGC CGTTGGCCAT
    10081 ATAGTCCCGC CTTGCCTCTA TGCTGCGGGC TAATTCTTCC GTTCCATCTG GTACTCTGGC
    10141 AGCTGCATTC CAAGCACCTG GGTCGTCAAC ATAAGACCAT ATCGCAGTGT CTGCTAGCCA
    10201 CGTCCCCGCA CTTAAATTAA CTGCTCCGAG CATTTAAGTA GCAAGGCCGT CATGAAGGCG
    10261 TAGGCAAGGG TTCGTCTTTC CTTGTCCTTC AGCCATCAAC ACCAAAGCCT CGTGTAATTA
    10321 CTAGCACTGA GTAACATCAG AGACTTCCGG CGGACCAACC TATGATAATT CCACATATTC
    10381 TACATTTCCA AAAGAAGAAC CGTCGGGGCT GTTGTTCAGA TAGAATGTAG AGGCTTTTGT
    10441 GTCGAAATAT GCAAGAGTAC GCAGCATTCC GTGATCAGGG ACCAGGATCA TGGCTGTGTC
    10501 CCCCTGACAA ACGTGTGCGG TAACTCACGG AGCGAAAGTG GACGAGGTCA CAGTCCCCCA
    10561 ATGACCGCTG AGTCAGCATT CAGGGAAAGG CCATGCACAA AGCTTTATAT GAAACGTCGA
    10621 GTAGCAACCA TTTGACACTT GTCTTTCCTT TCAAAGCCAA GTTGAGATTT GCGATTTTAC
    10681 AGACACCTAT CTTTGAAACG ATCGTTTACT CTCCACTAAC TGTTTTTTTT TTTTTTTTGA
    10741 ATATCTCTTA TTTTTACAAT GGCTTCCACG AGGGTTCTTC GCAGCGCCGC CACCAAGTTG
    10801 AACTATGAGA CGGTCGCTCC CAAGATGGAT GTCACACAGG CTCGGCCTGC TGGCTCTGGG
    10861 GAGGACTCTG GCACTAGTGT CCTAGGTGCT GTGCCGCAAA AGACCGGAAG ATCGGAGAAT
    10921 CCCGCCGCAG CGTCGGACAG TCTTCCTCCG CCCCCTGAGT CCGCTGGTCA TGGCTCAGAG
    10981 AAACCGGAGC AGGGCGCGCC GCTGCGACAG GGCGACTCTG TGGCGCCGGA GACCATGGCG
    11041 GCTCCGAGCA TGGTCCCTAT GGGGGACGTT AACGCCTTCC TGCAAATACT TTTCACCCAG
    11101 ATAAGCAAAC AGCAGTGCCG TGCGGCTGAA CAGCAGTGCC GTATGGCTGA ACTTTTGTGC
    11161 CTTGCGATTG AACAGCAGCG TCTTGCGGCC GAAAGGCGGG AAATGAAGCT GTACGAGATG
    11221 ATAAAGGCTG TTGTTAAGCG CCACGAGATG TCTCTCCATG TGAAGATCCG GAAGACGGCG
    11281 CTTGTGCCTA AGGAGCACGT CAATCCGCTG CAGCGCAGGA TGGACGCGGT TAAATTGTTG
    11341 CTCAGTCTAA CCGCGAAGAA AAACGAAGAC CCCCTAGTTT TCTTGACGGA GTATCAGAGA
    11401 CGCCTGTTCC TGCTCGAAGC CAGGTCTAGG CCCAATGACA AGTTTGAGGC GGTCCGCATA
    11461 GTAGGTTGTT TCCCTGACTG GCTGCAGCGC GAGTTTATGA TGCAGAGCGT TGTAGAGTTC
    11521 GAATCGGTTG AAGAGGTGTG CTATACGCTC AACAGACTGT GGCTCGCTAG CTTCAGGGTG
    11581 ACCGAGGCAA AGAATGCTAA GCCGACGGAC AAAGAGCAGC AACAAGCAGA ACAAGCAAAA
    11641 GAGCGACGCA AGCTTAAGAA GGCACGGAGA AAGGCAGCAA AGTCAGCAGT AGCCCCCCAG
    11701 TGCTACGGCT GCCGCAAGTT TGGCCATATG GAGCGCAGCT GTCCTTTTCA GGACGTGGTG
    11761 AAGAAGCGTC TGAGTCCTAA GGGGACCCAT ACCAGGAGAT CTTAGTCGAC TTTGTAATAA
    11821 GCCTACCACG AAGCTTCAGC CAGAAGTTGG GCGAAGTCTG TGATGCAGTG TTAGTGATGG
    11881 TGGACCGTCT GACCAAGACG TGCATTCTGG TTCCCACCAA GAAGATGCTG AACCTATCGA
    11941 AGTTTGCGGG GCTTTTATTC TACGTAGAGT GCAGATCCGG ATCCTAGAAG TGATCGTATC
    12001 AGATATAGAT GTGTTGTTCG CCTCCAGGTT CTAGAAATAA TTCTGTGAAT ACAGAGAGAC
    12061 ACAAAGGAAA CTGTCGACGG CCTATCACCT TCAAACTGAC GACCAAACTG AAAGAATGAA
    12121 CCAGGAGCTC GGGCAGTATC TATGGATCTT CTGCTCAGGG GAGCCGGCGC AATGGGCAAA
    12181 TGTTTTAAGA GCAGCAGAGT TTGCAAGAAA CATGCACACC AATGCCGCGA TTGCTGTCAG
    12241 CCTACACAAA ACGTTGTACG GCTACTGCCC CAAATTCATC GAGTACACTG AACCCTCAGG
    12301 GAGCTCACCG TGCAAGGGAT GTGGCGGAAA GGATCAGTAA GATTGCTGGG CTGAAGGCTA
    12361 GCATCATGAG AGCTTGGAAA CACGCAACGG CAAACCAGGC GAAAAACTAC CACAAGAACC
    12421 GATTGGATTG GGAATTCAAC GTCATGGATT AGGTAGGACT GAGCACGCGG AGTTTTAACT
    12481 TTAAGAAGAG CGAACCAAAA CCTGCACCGA TATTTATTCC AGTGAAAGTC TTGAAGCGCA
    12541 TCGGTGACAT CGCGTACTAG GTTGGCCTAG CTAAAAAGTA CAAGAAGATG CACAATGTGG
    12601 TTGGAGTGAA TCTACCTGAA CCGTGGAAAG GAGATCCGAA AATCAAGGGA AACCTTCCAG
    12661 AGATAGCCGA TGGCCTCGAA GTATGGGAAG TCGAACAGAT CACTCACCAC AAGAAAGATG
    12721 GCAACCAGCT GTGGTACAAG ATCAAGTGGT AAGAATGGCC AATTGAGTAG TTACAACACC
    12781 TGGAAACTAG AAGCCAAACT CGCAGAATCG CCATCATTGC TCAAGGAATA CAAGCAGTGG
    12841 AGAATACATG CCAAATGGAA AAGACTACTC AGTCAAGCCG TGGGTGTTTA GACCACGTGC
    12901 GGGAAGACCA ACAGAGTAAT GATACCATTC TCTCTAGAAG GGGATGGCGA AGGCGTAAAG
    12961 CCGAGCAAAG GACTAGAACT GAGGGGCAAG GCCTAGCTTC GGGGCCAGGA TCACGAACGA
    13021 CCCGGAAGAC AATACGTTCA CTGCGCTCAG GACGGCCAAA CCAGAGTCGG CGCTTTCACG
    13081 GAGAGGGTGA ATATAAGAGT GCGAGTTGAC ATGATGCACT AAGGGACTAG TATCATGGCT
    13141 GGGTACCCTA TCGTGCTCGT GAACTCGAGG AGCAAAATAG TTCGAGGTTG TCAGGCTCTG
    13201 TGCATGGCCG AAACTCTTGG CCTTTTGTCA GATAATCGAA GACCGCTGAG CCGGTATTCG
    13261 AGGAAAGACT CTGCAGGAGC ACATGACTCA AAACTTAGAT AAAACGTTGA GTAGCAACTA
    13321 AACAGTACTT GGCTTGTCTT TAGCAGCCAA GTTGAAGTTT GCGTTTTCAC TGGCACTTGT
    13381 CTTGAAAACG TTCGTTTTAC ACATTCCTCT TTCTTACTTC TATACTTCCA CTATATCCCA
    13441 AGTTCTCATG TTCTAAATGT ATTATGTATA TTCCCCCCTA ACTTACCATA TCACAAAGTC
    13501 ATCGTAGTCC ATATAAATAC TGTAGTGCCT TGAAGAAATA AATGATAACA TATTGAGGGC
    13561 GTTGTTCCGT GTGACTGTCA ACATAGCCAC CCTGCTTCCG ACGTCATGAC TTCGGCGTAA
    13621 GGACCTGCCG TGTTGCAGGT TCAGGCCTGG TTTGATTAGA GCATGTTTAA CTTCCACCCA
    13681 AAACACTAGG AGACAGTGAC GCTGAATTTG TGACCGGGCG GATGTTGAAT GCCCCCCTGT
    13741 TCCGCACCCC CGGGTGATTC GGGGGTGTCG CCCCGGACCG CGCTCTTCCC TTATAGTCCG
    13801 TCTTGTCACC CCCTTCTATC ACATACGACC ATAGCCTGCG GAAAATACGG GGTCCCGTCT
    13861 GCTCCCCCTT AGTCAAGCCA CAGAGCGCCG AACCAGTAGT ATGGTGGGTG ACCACATGCG
    13921 AATCCTCGGT GTTGTATGTT TTTTGACCTT TTGCTCCACT GTGTTTCACG TTACACAAGC
    13981 CAACAACACC ATTCAGTGAT GCTCCAAACC GATCATCATT TTGCGCAGCC GCGAGCCGCG
    14041 AGCGAGATTT TGCGTCGTAT GCGAGAGTCC CTCGCGAGTA GGCAGGTAAA TAAAGATTTT
    14101 CAAATCAGGC CCCTCATCAG TAAACATTTT GACAAAGACT TTCACATTTC ATTTTCAAAT
    14161 CATCACACAA ATTAATACTT GTACTATCCT GGAAGTTTTG TGAAATGGTG TTTATATTGA
    14221 TTCGAATATC TGCTACTCAC CCAGTGGACC TTGTTTTGAG AAAGCCCAGT CCCCTGGATA
    14281 GAACTGCAGC TGTTCCTACA GTGACTCGTA GTGGAAGAGA GTTGACCTCC CAACTAGTCG
    14341 GTCATACTGC TCAGAACAGA AAATGTGACA TCCAAGCTGA TACCAAAGAT ATCAACAGAG
    14401 CCGAGAGAAA AAAGAGAGAC CAAAATAAAG AAACTTAAAG AGGGCTTGAT GCTATTCCAG
    14461 TCTCACTAAT ACAACAGCTG TTAGCAAAAC ACAAAAGAAG AAATAACAAA GGCAAGAAAC
    14521 TCACTACAAG ACCGAGTCCA TCTGCATCAC CCTCAGTACT GGCAGACATC TCAAGGATCG
    14581 TACAGTCGTG GTTTACATCA CGCTGCAGCC GGCAAAGGTG CCAGAACGCT GGATCGAGCA
    14641 ACCAGCAAAG GTGCCGGAAC GCTGCACCGA GCAGCCAGCA AAAGTCCCAG AGCGCTGAAC
    14701 CGAGCAACCG GCAAAGGTGC CAGAACGCTG AACTGAGCAA CCGGCAAAGG TGCCAGCCTT
    14761 GTTAGCGGAC TTGGAGGAGG CGGAGGTCTT GATGGCGGCC ATTTTGAAAG ATTGGGTTGG
    14821 TTGGTTGGTG TTTGAAGAAA CGAGAAAGAG ATGTAATAGA TGAGTGTGCG GTGCGGTGCA
    14881 GAAGAAGAAG GGGAAAGCAT CAGAGACACG GTGGATGGGA TAGCTATTTT ATACAGGGTG
    14941 AGAGCTTTGT GGTTCATCGC GAGAACTCTC ATCTAGTTTG TATGTGAGAA CCACATATGG
    15001 CAGACAGTCT TGTCGGCTTA GAGGCATCTT TCATCTCGGT CACACATTGC ATATTGTTTT
    15061 CTTCTCGCTA CCCATTGTCA CTCACGTTCA AAGCCTGCCG TGCATTAGAT ACTTCCCTTA
    15121 TTGCCATAGT GCTGAAGCTA GATGTAGGTG CATCTCAATG TTGAATGGCT ATCTTACCAG
    15181 TTCATGCGTG TGAAACCAGC CCATTCATAC TTTCGAACCA CCCTCCCCTC AGCTTCAGCC
    15241 TCTATTAAAG AGACAATCTT AGCGTTGTCT CTTGCCCACA GTTCTCTCAC CAAGCTTCAG
    15301 CAATATCATG CAAGTACTTG GCTTTAGCTT CCTTTTCCTC TTTAAGAAAA CGCTGTCAAA
    15361 GACGTTGACA TTGTGTGCCA CTCCCCCGTC ATACAGAATG AGAGAATTAG ACAGACAGTG
    15421 TTGGAAGCTC TAACAACAAT CAAAAAATAT GGATATCTCG GATATTGTGT CGAGTGAATA
    15481 GCCAAGCTGA CTTGGTGTTT GAGTGGGTTG AATGGACAGT CGCCCCATCA TTGTTCTCAT
    15541 ACCCCTGTAC GGCGTTCGAT ATTCAGGCAG CTGGAAAGTT AGCCGTGGAC GCCAAGCACA
    15601 GCCAAACTCC TCACTCAAAA CATTCCAGCT TTCAGACTCT CAAAGAGAAG GAAACAACGG
    15661 AAAAACAGAA AAAAAGGTTT TGCATTGTCT GAAGCTCTAA GACAGGCCCG GTCAGCGAAG
    15721 GAGGTCGATT TCCCAGGAAT TTTTTGATTT GATTTTATTC TTTTACGTCT ACCTACTGTT
    15781 ATTTCGCAGC AATATGACGG CGATTCCCAG GGTTTTTTTT TTTGTTGTTG TTTATTTTTA
    15841 CGCCGTGTTC CCAAGGGTTA GGGTTTACTA TCACCTAATA GTTTCTTTTT GCTTAAAAAA
    15901 GTTTCAACAA TCCACCCGCC CGGTTAGCTC AATCGGTAGA GCGTGAGACT CTTAATCTCA
    15961 AGGTTGCGGG TTCGACCCCC GCATTGGGCT CAATTCCCAG TGCTCCAGAT CATCTGGATT
    16021 CTTTCGAACC TCCTTCGGGA CATCTTTTTG GCTGTATCGC GACTTTTTTG TGTAACCTCG
    16081 CGAAAGGTAG GCCAGGGCTG GTGTTGATAG GTGATAGAAT TGGGGGGGAA GGGGGGTTTG
    16141 TTTTTGGCTC CCTGTGTAGT GAATGGGTTG TTTTTTGGCC CGTCTCGCGA GTAGAATGGT
    16201 TAATACAGAC GGCTGTATAA TTGTTTTTCA TGTAGCTTGG TCATCTCAAA TACAGTTAAG
    16261 TCAAGACAGG TTAATGATGG CTTCCAAGTT CAAATTCAAA CTCTCATCAT GGTATATCTC
    16321 CGCCTTATGC ATGGATGTTT AATATTCATG AAGATTAGTT ATGTTGAATC AAGTCAAGTT
    16381 ATGTCAATTT ACTTCGCCTG CATTCTAGCT TCCACTCTCT GACTTTCATG ACTCATGGTT
    16441 AGCTCTCCAC ATCATAGACG ATTGCGGCCA CCAACGCCTG TGCACTTCTT GTTTTCACAG
    16501 GTATAGATCG TTTAAATTAC TCCTAATTAA CAGGTATATC TGGCCACATT TTACCTTATC
    16561 ACACTTTGAA TTCCTCTCCG TCGAAATTAT TTGCTCCATC TAAAAGCGAT CAGCGGGTTG
    16621 GCGACTGGGA CGCTCCTCGA AAGTGGTACC GTCATCAGTG CGGGCAACAC CGAGACCCAG
    16681 ACATTCAGCA ATCTTATAGA ACACGTCAAC ATTGTTGTAA ACACCACCAA AATCAGCCTG
    16741 GCAAGGGCCC AGAGCAAAGA CAGGAACGTC GGTTAGTGAG TGGACACCAC TATACTCCAA
    16801 GGGTCCCAGT GTGCCATTGA GAAGTAGACC ATCAGGGGAA TCCTCGTCAT TGACGAAGAA
    16861 ATCCTTGATG CCCTCACGTT CCATGACAGG GTAGCGGGGA CCCTCAGAAT GTACGCGGTA
    16921 GTTCTCACGG CGATCAGGAA CACCGGCGGC ACCAGCTGCA ATGGCATACC GGGGCTCCCA
    16981 ATTCATGGGA AAATTCGGTC CAGTACCATA GCTGATGCCG GGGACAGGCT TGGTGTACTG
    17041 TGACTCGCCA GACTGGCCGT AGGTACCAAC GGCCTTGCGC TTGTCGCGCA TGTTTTCAGT
    17101 CTCGGCAATG TACTTGGTGT CAGCAGAGCC AAAGACATCA AAACCGTGAC CGTGGTCAGC
    17161 AGTGACAACG ATTTGGGTCT CTTCAAAGAT GCCAAGTTGT TTGAGCTGGT CGATAGCCTT
    17221 GCGAACAGTG TCATCAAGCT CCAGAAGGTC ACCCAGAGCA CGGTCATAGT CCAGGTTGTG
    17281 CATCTGCTTG TCGATCGAGG CAGCCTCAAC CATGAGAAAG AAGCCTTCGT TCTCACTCCT
    17341 AGCCTTCATA ATCTCAATGG CCTTGCTAGT CATGTCTTTG AGATCTGGGA CATCGAGAGC
    17401 AGAGCCGTCT TTTTCACGAG GGTGGTTTTT CATCTTGGCA AGGTTCTCGG TGTAAATTTT
    17461 GCGATCCAGC CAGACTGGAA TAGGGCCCTG GGAGAAGACA CCCACAGCAC GAGAGTCGGT
    17521 TGTCAACTCA TTCAAAGCAG CCTTGTCGTT CACAATAGTG TAGCCCTTGT CAGAGAAAGC
    17581 AGCATAGTAG TCCTTGCCCT GGTAGGACTT TTTGTTGGGA AAGAAGTATT CAGCACCACC
    17641 ACCAAGGTAG ACCTCGGGGC CACCATGGTT TGTCCAGGTG TAGTTGGTAA TACCGTTCAG
    17701 GGCCTGGTCA AGAAGCGCAC CATAGTGCAT ACGGGTGCGG GTGTGAGCAG TCAGGGCGGT
    17761 GGGGGTAGCA TCAGGGAGAT GGGCGGTAGA AACAGCGCCC CAGCGCATGC TAAGCAGACG
    17821 GGTAACGAGC TCCACAATGG TCTCAACCTT GGGATCATCG AATGCGTCAG CAGAAGAGTC
    17881 AGAGTAGACA CCCATAGAGT CCACGGTGGA CTTGTGGCCG CTGAACAATG AAGCTGCTGA
    17941 GTTGGCAGAG TCGGTCAAGT AAGAGTCAAC CGAATGGGTC ATCTGGTGGC CAAGCACGGG
    18001 GAAGGTATCC ATGGTCATAC GGGACTGGTA CTTTCCGTTG ATAGACTTGT GGCCTAGTAG
    18061 GCGGGCAGCA GTGATCTAGG GATGTGGTTA GTGATATACA GTATGTTCTG GAATAGGACA
    18121 GAAAGCTTAC CATGTTAGTA GTCATACCAT CGCCAATGAA AAGAACAACG TTCTTGGCCT
    18181 TGCGCTGGGT AGAAATCGGG CGCACGACCC AGTTGGCGAC CGTGGTCTCG CCGTTGTAGT
    18241 AAGTCAGAGT GACCTCGTAG CTTCCGGGCT CAGTGAGAGC GATGCGGCGG TAAATTCTCG
    18301 ACGCAACATT TACCATGCTC CTAGAGCCTG CATCTTCCGC AAACATATCC TCATACCAGC
    18361 CAAACTGCCA CTTTTCAATC TCAGGCTCCC GGACCTTGAA GAACTCAGTG ATGGGCTTAG
    18421 GATCTGCCAA CTTTACCGAT GGTGACAGTG AAGCCCTCAT CGGGGACGCC GTTGTTGAAG
    18481 GCCTCGGAGC CGTTCAGGGG AGCGTGAACC TCGACACGAA GATCGAAGTA CTGGCCAGGG
    18541 AGGAAGTCGG CCTGGTCAGG CGGTAGAACG CAGCCAAGTT TGGGGCAAGT ACCCAGACGC
    18601 TGGTACGTCT GCGCAGTCGC AAGAGAAGCC GAGGCCACGA GCGCAAGAGA AGTGAGCTTC
    18661 GTCATGACCA GGAAGTGAAG GATAAAGCCA AGAAGAGAAG CGCAAAACAA GACACAGTCA
    18721 ACAAATCCTC GGTGATTGGA GTCAAGATGA GTAGATGTGA GAGACTGATG AGATGGTGGA
    18781 TGTGAGTGAA AAGAAGAAAG TTAGAATCAA CACATGGGAA AAACACGTCT TAAGTACTGA
    18841 GAATGAGATG TAAGTGAGAT CGCGATGTCT GCCAGAAAGC AAAGCACGTA CCAAATGTTG
    18901 TAGGGTGGGT CATTGTTCCA TCGAAGTTTT GTTTATCTAC ACACCCACGT CTAGTCTCTT
    18961 AATACCTTAT CTTGGATTTT TATCTTTCTT TTGTCCTTTT GACTTCCTGT AGTGCGCCTT
    19021 TACCCTCGTT CTACTGATAT CTTGCTGGCA TTTGTTTTCG CTAGTAGGCC TATGATCTAC
    19081 ATTTCTGCAA GTAGCAAAAC TCTCAAGCAA AAGATTGCGT ATGGTAGTAC GCTGCTGAAG
    19141 TGACACATAG GTCTAGCGTG TAGTTTATCT ATATAACTAT TCTATACTCA GCACCAAGAC
    19201 CAAAGTCACG ATACATTTTC TGATGTCAAG TTCTCTCTAC ACTAGTATAG CGGTGTAGTC
    19261 GCGGTACATC TAAGACATTA TTACTTGATT TTGAACTTGG CTAGATAAAA ACGTCAAACT
    19321 CCACCATACC CAGACTCTTC TTGGCGTGGG GGTATAAGCT AGAATCAAGT GTGTAATATC
    19381 AATGGGCGAA GGGCGCGTGT ACATATGACT AGGCCATGAC AGCAATGAGC ACGAGGTATG
    19441 GGATCATGTT AGCAGCAAGT TTATTACAGT TAGAGTTGAG GCTGTAAGTC TCAGTACACA
    19501 AAGTCCCGAT GGGATTACCA CCGACCAGCG CTGCCATGGA TAGCCTACAT GATTTGCGGA
    19561 GATGGGAGCG GAAACACATT TCCCGACAGG GCGGGAATAT GACGGAGATG GTGTAGTTGT
    19621 CATTGTAGAA CTTTTAAGCT GCTAAACTTG TGGAGTAAAT CCCGCTTGGT AAATCATGCA
    19681 CGCCAGGCAG CAAAATAAAG TATTTTTCCC GGAAGAATGA GGGTCGAAAA GCCTCGGTAA
    19741 AAACCCGTTA TGGAGGAAAA GCAAGTCCCA AAATAACGGC CCAGCAACAT CGGTTTCACC
    19801 AAGACAAAGA TCCCTAAACC GGCAGTACAC CGAGCAAGGG TAGCTACTGA CCGTAGCCTT
    19861 GGCCCTTGCG AATACGGAGG CTAGATGTGT AATCGAGTTC AGCCCCCAAG CGGCAATAAG
    19921 AGGCCATCCT ACAAAACGAG ACTAGATATC CGCCTTGTCT ATGGGTTATG GATAGCTGAG
    19981 TATGTGATGG TTGACTAACA ATGTTGTGTA ACCTAAAGTT TTCGAAGATT CGACGAGTCA
    20041 GACCTTTTCT TTGCAGCTTC TGGATTGTTG CTTCCTTGGG CAACGTGCCA TGCTCATTAT
    20101 AAAGACGCAA TTATACACAA AAAACATGTG TTTTTCATGT TGTTGGTCAA ATGTATACAT
    20161 CCCAAATGCT CTCTTGTGCC CTTTTGGTTG CAAGTAACTA CAAGGCTGGT TACTTTTGCC
    20221 GTTTGCCGGT ATTTGCTCAT GTCCAAGGTC TCCATGCAAG TCATGGGCAC GCCTGGGCCA
    20281 TATCAGATCT TCCTTCACGC ATTTTAAGTG TCTTCCCGTC CGTATGGCGA CCATTCCCAC
    20341 AGCACTTTGT ATCGCCGGAC CACCAGGATC GCCAGATTCT TCCTGTATAA AAGCTGCGGT
    20401 ATAGCTTTGA CATGGCTGCC TAGCTGCAGT TAATGGTCCT AGCTCAAGGC CACCACGCCG
    20461 TCTCTGACAT ACTGGTCCAC AATAACGCAG CACGGTTTTC AGGGCAAAGG AAGGAGACCA
    20521 TCGCTACGTT AAGCTTGGAT GTTGTTGACG GCGCGGTTAA AATGGGTACA AGAGGCCGCA
    20581 GCTAACCGAG CCCTAGACCC ACAATTAAAT CGCACCATCG CGCATCAGAA AAAAAGTTCA
    20641 CTCGTTTGCA TGATTCGCTC TCATTGCGAG GTTGGATTTT ATTGAAATTA TCTTTTGCCG
    20701 AAAATAGATC CAGCAAGAAA CAACCAGTTA ACCCTAGCGA AGATTGAGGC CATGAACAAC
    20761 GTCGAACCAC TTGGAGAAGA ACAAATGATC TGTGGGTTTG GTCTAGTCGA TGGAAACATG
    20821 AGTGACTCTT AGTGCCCTCA GGAATGAAAA CAAGATTACG GTTTTTGCAT TGCTAGCCCT
    20881 AAGGTATTTC CCAAGGACAA CTTCATTATC TGGGAATGGC GTAACTAGGT CTCTGGGTTC
    20941 AAACAGCCTC ATGATTGGAG ATGAAAACAC GCAGGTTGTT GTTGAATGAA AAAAGAGACC
    21001 AGGTCATTTT AAAAGGGATG AGCAACCTTG CTCCTAGGGG CTCTATAGCC AAAAATACCG
    21061 CTGCTCAGAG TTTTGACTTG ACTAACTAAT AGGTAGTCAT GCTATCTATT GTAACATGTC
    21121 AGTCACTGGG ACAATACGGC TTTAATCCAC CTACCAGAAA AAAAAGAGAC TCACCAAAAA
    21181 GCGTAAGTGA GAGTAGGCTA CATGAAAAAC AATTATACAG CCGTCTGTAT TAACCATTCT
    21241 ACTCGCGAGA CGGGCCAAAA AACAACCCAT TCACTACACA GGGAGCCAAA AACAAACCCC
    21301 CCTTCCCCCC CAATTCTATC ACCTATCAAC ACCAGCCCTG GCCTACCTTT CGCGAGGTTA
    21361 CACAAAAAAG TCGCGATACA GCCAAAAAGA TGTCCCGAAG GAGGTTCGAA AGAATCCAGA
    21421 TGATCTGGAG CACTGGGAAT TGAGCCCAAT GCGGGGGTCG AACCCGCAAC CTTGAGATTA
    21481 AGAGTCTCAC GCTCTACCGA TTGAGCTAAC CGGGCGGGTG GATTGTTGAA ACTTTTTTAA
    21541 GCAAAAAGAA ACTATTAGGT GATAGTAAAC CCTAACCCTT GGGAACACGG CGTAAAAATA
    21601 AACAACAACA AAAAAAAAAA CCCTGGGAAT CGCCGTCATA TTGCTGCGAA ATAACAGTAG
    21661 GTAGACGTAA AAGAATAAAA TCAAATCAAA AAATTCCTGG GAAATCGACC TCCTTCGCTG
    21721 ACCGGGCCTG TCTTAGAGCT TCAGACAATG CAAAACCTTT TTTTCTGTTT TTCCGTTGTT
    21781 TCCTTCTCTT TGAGAGTCTG AAAGCTGGAA TGTTTTGAGT GAGGAGTTTG GCTGTGCTTG
    21841 GCGTCCACGG CTAACTTTCC AGCTGCCTGA ATATCGAACG CCGTACAGGG GTATGAGAAC
    21901 AATGATGGGG CGACTGTCCA TTCAACCCAC TCAAACACCA AGTCAGCTTG GCTATTCACT
    21961 CGACACAATA TCCGAGATAT CCATATTTTT TGATTGTTGT TAGAGCTTCC AACACTGTCT
    22021 GTCTAATTCT CTCATTCTGT ATGACGGGGA GTGGCACACA ATGTCAACGT CTTTGACAGC
    22081 GTTTTCTTAA AGAGGAAAAG GAAGCTAAAG CCAAGTACTT GCATGATATT GCTGAAGCTT
    22141 GGTGAGAGAA CTGTGGGCAA GAGACAACGC TAAGATTGTC TCTTTAATAG AGGCTGAAGC
    22201 TGAGGGAGGG TGGTTCGAAA GTATGAATGG GCTGGTTTCA CACGCATGAA CTGGTAAGAT
    22261 AGCCATTCAA CATTGAGATG CACCTACATC TAGCTTCAGC ACTATGGCAA TAAGGGAAGT
    22321 ATCTAATGCA CGGCAGGCTT TGAACGTGAG TGACAATGGG TAGCGAGAAG AAAACAATAT
    22381 GCAATGTGTG ACCGAGATGA AAGATGCCTC TAAGCCGACA AGACTGTCTG CCATATGTGG
    22441 TTCTCACATA CAAACTAGAT GAGAGTTCTC GCGATGAACC ACAAAGCTCT CACCCTGTAT
    22501 AAAATAGCTA TCCCATCCAC CGTGTCTCTG ATGCTTTCCC CTTCTTCTTC TGCACCGCAC
    22561 CGCACACTCA TCTATTACAT CTCTTTCTCG TTTCTTCAAA CACCAACCAA CCAACCCAAT
    22621 CTTTCAAAAT GGCCGCCATC AAGACCTCCG CCTCCTCCAA GTCCGCTAAC AAGGCTGGCA
    22681 CCTTTGCCGG TTGCTCAGTT CAGCGTTCTG GCACCTTTGC CGGTTGCTCG GTTCAGCGCT
    22741 CTGGGACTTT TGCTGGCTGC TCGGTGCAGC GTTCCGGCAC CTTTGCTGGT TGCTCGATCC
    22801 AGCGTTCTGG CACCTTTGCC GGCTGCAGCG TGATGTAAAC CACGACTGTA CGATCCTTGA
    22861 GATGTCTGCC AGTACTGAGG GTGATGCAGA TGGACTCGGT CTTGTAGTGA GTTTCTTGCC
    22921 TTTGTTATTT CTTCTTTTGT GTTTTGCTAA CAGCTGTTGT ATTAGTGAGA CTGGAATAGC
    22981 ATCAAGCCCT CTTTAAGTTT CTTTATTTTG GTCTCTCTTT TTTCTCTCGG CTCTGTTGAT
    23041 ATCTTTGGTA TCAGCTTGGA TGTCACATTT TCTGTTCTGA GCAGTATGAC CGACTAGTTG
    23101 GGAGGTCAAC TCTCTTCCAC TACGAGTCAC TGTAGGAACA GCTGCAGTTC TATCCAGGGG
    23161 ACTGGGCTTT CTCAAAACAA GGTCCACTGG GTGAGTAGCA GATATTCGAA TCAATATAAA
    23221 CACCATTTCA CAAAACTTCC AGGATAGTAC AAGTATTAAT TTGTGTGATG ATTTGAAAAT
    23281 GAAATGTGAA AGTCTTTGTC AAAATGTTTA CTGATGAGGG GCCTGATTTG AAAATCTTTA
    23341 TTTACCTGCC TACTCGCGAG GGACTCCTCG CATACGACGC AAAATCTCGC TCGCGGCTCG
    23401 CGGCTGCGCA AAATGATGAT CGGTTTGGAG CATCACTGAA TGGTGTTGTT GGCTTGTGTA
    23461 ACGTGAAACA CAGTGGAGCA AAAGGTCAAA AAACATACAA CACCGAGGAT TCGCATGTGG
    23521 TCACCCACCA TACTACTGGT TCGGCGCTCT GTGGCTTGAC TAAGGGGGAG CAGACGGGAC
    23581 CCCGTATTTT CCGCAGGCTA TGGTCGTATG TGATAGAAGG GGGTGACAAG ACGGACTATA
    23641 AGGGAAGAGC GCGGTCCGGG GCGACACCCC CGAATCACCC GGGGGTGCGG AACAGGGGGG
    23701 CATTCAACAT CCGCCCGGTC ACAAATTCAG CGTCACTGTC TCCTAGTGTT TTGGGTGGAA
    23761 GTCAAACATA GTCAAGTCCA AATCACATCG AGCGTTTATC CCTTTTTTTC CCCTGATTTT
    23821 CCGCCATTTC TCCTTATAAA TGTTGGTAGA TATCGGAATT GCAAAGTCAC GATCACCTAT
    23881 ACAAGAGTTT TGCCTCATCT AAATGACCAT CTGGATAGCA CCCCAGCTTG AACTACGAAG
    23941 TTACGTAGCA GCGCTCCATA TAACTACACT ACTTCTCGTG CTGCTAGTTC GTATAGTACT
    24001 GCAAGTAGCC CAGGGGCTAC ACAACAACAA GAGACAGATG AGCCACATGT TCACTCCCAT
    24061 CTAGGGGTGT TTCTACTGAT CCCAAGACTC CTTGGCTCTT CACGCTCTAG CCATTCTGGA
    24121 AGTTGTTTGT TTCCAAAGCT CATCGAAGTT GTGGTCATAT GACTCTATTC CTAATTTTGC
    24181 TCTTTGTATC TCATCCCACA TATCGAGTGC TGTCAACATA TGCCCGAGGG GTTGAGGAAG
    24241 CACTTCCTGA ATACCTTGAA CATGCGCCTT TCAAGGGTCT CTAAGTGTTT ATGGACTATG
    24301 AGGCTCTAAA GTCTCGGGAC CGCGTAGGTG GTCGCTGGTC TCAGACCTGA AGCTCTTTCG
    24361 CATGTTGCGA AAAGTAGGGA CACTACATCG TTGGGGGATG ACATTAGTAC ACTTGGGAAC
    24421 ACGCTTTCTT TTGGAACAGA ATTTGTGTTG TTTTGAAAAC ATGCCTATTT GCCGAACTGG
    24481 TGTCATAGTG CATTAGAACC GGTTGAATGG AGGTCAAGCC CTATGTGCTT ACTCACTTCA
    24541 TGATCTTGAG ATAGGTCATC CTATACCTTG ACACACTTCA GGGAACCGCT GTGGCGGGTC
    24601 CTATCATCGA ACTGAATGAG AGAAGATTAG ATGTGAATAA AAAATCATAT TAATATGTCA
    24661 CTGGCTCTGC AAGCGCTAAT AACAGCGATT CCCTTGAATT CAGCAATGAA GTTTACAATG
    24721 CGGAAAGCAG GACCTCTCCG ATAGGCTTCT GAGCCGCCAT CAAGCTCTCT TACTGCGGAG
    24781 AGCAAATCCA GGGAATGGGT AGTCCCGTAC TCTCCGCCAT CTGAGCGCCG TTCCCATAGT
    24841 TGCATGCCAA TCATACCCAA TCTATACTCT GAGACATGTG TACACAAAAG CACGGAAGAA
    24901 GATGACTCCC AAATCATAGG TAGCTACCAA AGAAAAGTCA TCCTGTTCCA CCAAGAATCC
    24961 AACACTGGCA TAACGTCACT TCGGCAATGA CAAGACTGAG GTACACGTAC ACTTATTAGA
    25021 GGAGCATCCA TGTTTCTCTG GTGTTCATTC CAACTAGAGC TGTTGATCTT TTCTTTGTTG
    25081 CCGGTGTTCC TCGTCCTTAT TATCTGACGA CTCCCGACTT TAGTTAACCC AAAGTTCTCT
    25141 CCGCGACAGA AGATCCAATG ATTCAATAGA AATAACCTCT CCTAAGTCTG AGCTATCAGA
    25201 AAAGTCATGT CCTCTCTTGA GAACACTTTC AATGTTACCA AATCTAGAAC TCACGTTATT
    25261 GTTTCTAGAA AATTACACCC AACCACAGAT CGAGCCTATA ACAATCGTTC TTTCAAGAGA
    25321 AAGCGGTAAA AGAGAGTCTT GGTTATTATG TATATTTTAC ACCATCCGTA GGAAAACGGC
    25381 CTGCCGTTTC TCTTTGTGAT GAAAACTCAG AATTGAAAAT GGAACCAAAC TCCGACATGG
    25441 AAAACATCAC TCATGGTCTT GGCCTCATGC TCGCTCACCC TTACCTGCAG TCAACTCGTT
    25501 CTTTGTTAGT TGAGCTTTTG TAGATATCCC TGGGCTATCA GGCGCTCGAC ATCGCCTTGG
    25561 CGTACATTCA GCTGACTGTT CTTTGTCAAC GTGATTGGCC TAGAAGAGGG TGTCAGTGAA
    25621 TGATCATAAC TGAGTTCCAA CATCTTGAGA CCCCAAGATC AACTCCGCTA GCACCATCAA
    25681 CTTACCCATA TTCTGTCTCA ATCTCGCCAG CGTCTTTCAA CACTCGTACG TCAATAAATA
    25741 GATCCCTCGG TGGCTCCAAC GTACCCGTCA GGTCGATATC CGTCCACTGG CCCTTGTACG
    25801 CTGCAAGCAA GTCGCTATAC TGGCGCACAT ACTCCTCCTC CTGCGGGCTC AGATTGCTCT
    25861 TGACCTCGCC AGCCGCCGCT CCGCCAGCCG TAGCCCCCGC CGCCGTCGCG CCAGACCCAG
    25921 CCGCTGACAG ATCCGCGATA TCGTAGCCCT TCCAAACCAG CTCCTCGAGC TTGTCGCCGC
    25981 GCGTGCGGTG GTAGGCAAGC AGACAGCGCT TGTTCCGGCG CATGGCCATG TAGTTGACAA
    26041 GCAGGGCGGT GGCGATGGCC GAGTCGCGCA TCGGATCGAA GGAGCCCTGG AACGGCGCCA
    26101 GCGTCGTCTG CACGTCGCGG TTCAGGTCGC GGATCTCGCG TGTTACGTCG CGTACTAGCT
    26161 CCGTCTGATA TGTCGGTAGG TGCACGAGGT TCTGCGTTCG TTTGGCATGT TGCACCTGTT
    26221 GGTCGCGGCG GGCTTGCGCA GCGGCGCGCG CGGATGGGTT AGCGAGGGGG GCACACAACA
    26281 ATAGGTGCAG ACGCGTGAAA CAGAAAGAAG ACACGCCGAC CGCCAGTGGG AGCTCACTAG
    26341 TTTGTTGCCG TTATCGCCGT ACATTGCGAA GTTTGCAGTC AATACGCAGG AAACAAGTAT
    26401 AAAGGAAGAG AGGCGGTGAC AATGACTCGC AATGTAGTCT GCAGCAATTG CACGAACGCC
    26461 ACAGGCCTTT AGTCTCTCAA CAGATTTAGC CCACAAGCAG GACGTTTCTA GTAATACAGC
    26521 AACTAGGTGT TCAATTATTT TCCTCTTGTC AACGGCGCGT TTCTTTTCGG GTTCCCATTC
    26581 TCGTCGAGCC TTTCTGAAGC TACAAAACAA TGGTTGGACC TGCCCCGCCA AACGAGTAAC
    26641 GGTAGTGCAG GTAAAAATAC TTGTACTGAT GGGGCACAAG TATTTATACA TACATTCAGA
    26701 CGAACGTCAC TACCCTTGGC ATCACCCAAC CACTAACACT GTTGTCTATT CGTCTATTCA
    26761 TCATCTGTCT TTTTTACTCA TGTATTCTGT ATTTTTTTGT TCATCTTACA TCCTCAGCCT
    26821 TTCTATAGCA GAGACATGTC GCTTAGTTAA TGTCTTCTTG AACAGGCCTA TACGCACACC
    26881 ATCTAAACCA ACGTTATTTT GGCTAATTTT CCCCATAGAA AGCAGAGAAT AGGCAATCCA
    26941 TACTTTTCAA TGGTAGTAAA CCATGGCCAG TCATATACGG TTCGATGGCA GTGGTAGAGA
    27001 AATTCGAAGC CTTATTTAGA TGGCCCTATC CCGTGGGCTG CTTCATGCAA ACGTCAAACA
    27061 TAATGCAAAA AGCCAAATCC GAATTCCATA GACCAATGCT GATGTGTTCA AGGAGAAATA
    27121 AGTTCTTTTT TTTGTCAACC AAGCGCCGTC CTACCCACCA TATGATCGCC GCCACATGTC
    27181 GTTAAACCGA GAAAGACAGG TTGGAACTTA AGCCTGTGGA GAAATAAAAT GTTAGTATGA
    27241 GGTTGTGTAG CGAAGTTTCC CAAGTTCTAG ATCATGAATG GTGTTCAAGA TCAGGATACC
    27301 TGGGTGGTAA GTATGGTATA AAACGCACCT TGACAGCGAA AGTGCGCTGG GGGAAGTGGG
    27361 TTCTCCGCTT CTGGACCTTG GCCAGAGTGG AGGAAGCCTC GTGCTTTGTT AACCGGCGGC
    27421 GGATGGCACG GGTCTGCTTG GCACGGAGGT CAAGAGGAGC GTACTTCTTG CCCTTGTAGA
    27481 AGAGGCGGAG CTGGGCACGT TGCTTAGCGT TGACAACAGT CAGGACACGG GCAATGGACT
    27541 TGCGCAGGTC GTGGCTATAA AATCAATGTT AGTAAACCTG AATTGCATGG GTTCGTCGTT
    27601 CAAAAGTGTA TGGCTGATAC AATAGATTGG AAGGCAATTA TCGAATCGCT GGGAATAAAA
    27661 CACGCTGTTT TTCAAGGCCA GTCAAAGCCC ATCACAGCAC TTTTGCGGGC AGGGGTCGGT
    27721 GAAGAGTAGA TTTTTTGCAG TTGGAAAATA CGCACATCTT GTTCAGCTTG CTGCCTGAGG
    27781 AGACAACCTT CTGAATGCGA AGCTGGCCGA GCTCAGTCTT CAGCTCACCG AGCTGCTTCG
    27841 TGAGGTCCTC CTTCTTCTTG TTCCAGAGCT GGCCGGTCTT AACCTTTCCC GTCGACTAAA
    27901 TTTCGAGAAG ACGACGTCAG TATTTCGTCT TGGCATCGTT GATTCGCAGA GCATTTCGTC
    27961 CATCATCTGG GTTGGTGTCT TTGAGTTAAC TTGTTGATGA GGGTAGTCAT TTCGGCATGT
    28021 GTGTATATCA GGTAGCGAGA AAATGTTTTG TTGAGAGGCG CGTGATCGGG TAGAACATTG
    28081 GGTTGTCGTC GGCTGTATGG GTGTCATCAC GGATATGTCG TTCGGAAATC GATGATGTTG
    28141 TCGAAATGTA ATTCCTCCTG GTGATTCAAA TCACTTCATC TTCAACTCAC CATTTTGAGA
    28201 TATTTCGGCG TCTGGCGTCG GATTAAAGAT TCGTACTTGT GAGGGTATAA TTGAATCAAC
    28261 GGCAGAGGCG CTGAACTCTA TGTTGCAAAG AAAACCAGAT CTTGGTGTCC AATAGGCTCC
    28321 ACTTTTTGGT AGCACAGCAA AATTTGGCAA AAGCCCTAAT ATGATTTCTG TGCGAAAGAC
    28381 GGTCGGAAAA TTGACGGCAC AAAATCCCAT TCCTATCGAT AAATGGTGGA GACGACTAAT
    28441 TGATAAGATA TTTTTTGCAC GTGACTATAT TTGAAGCCTG CATTCTAGGG ATAGGTAGCA
    28501 GTGGGTCTGC CTGTTACATA CTATTGGCTA TAACTAAGCC GGCTGACATA ATATAATAAC
    28561 AGGGGTTGTC TAGAGCTTGA GACCTATATG GGATATCTGG AGTCTTGGGG AAACACACGT
    28621 CATTGAGTTG AGGGTTAGAA GCATCGACCT AATCACGCAT AAGTACCCGC CTACTAATAA
    28681 TGGCATCATC CGGCAACAGT GGCTGGGCCC AGCTTCGCCA GCAAGCTCGA ACTCTCGAGA
    28741 GTCAGGTATG ACAATGTGCT CTAGGGCTGG GACTAGCCTT GATATCTTTG AAGCTACCAG
    28801 AAGCCAGGCT AATGTGAGAC GAAACAATGT AGACCGAAAC GGCATTCCAC ACATATTCGC
    28861 AATATGCTCA CGTCCCGAAC ATCCCCGCGA AACCAACGAG CGAGGAGCGG GCAACAGAGG
    28921 ACAAACTGAA AGACTTGCTG GAAAAGGTAG CACCCTAGCC ATCTTCTGCC AGAACCTTGC
    28981 TCCTCTGATC ATACTGACAA GCTCCTGACT GTCCTCAGCG CGAAAACGTG ATTGGCCAAC
    29041 TTGGCCGCCT CCTTGATTCC GATCCGACCC TTACATCATC AGCGCTGAAG CAGAACAATC
    29101 TGCAGCTCCT TCGCGATAAG CTGTCCGACC ACAAGCGCGA CCTTGGCCGC CTGCGCACGG
    29161 CGCTGCAACA AGCCCGCGAT CGCGCCAACC TACTCTCCAA CGTGCGCGAT GACATTGACC
    29221 AGTACCGCGC AAACAACCCG GAGGCCGCCG AAGCGGACTA CATGCTGGAC GAGCGCAACC
    29281 GCATCGACAA CAGCCATAAC ATGGCAGACA GTGTGCTAAG CCAGGCGTAT GCGGTCCGCG
    29341 ATGACTTTGT CATCCAGAGC CAGACGCTTC AGAATATCGG CCGGCGTATC ACGCATGCTG
    29401 CCAGCCAGGT GCCTGGATTA AACCAGCTTA TGGCCCAAAT ATCAGCGCGC AAGCGGAGAG
    29461 ACAGCATCAT CATGGGCTCC TTCATTGCAT TTTGTTTCCT CATGTTCTGG TGGTTCTCAT
    29521 AGACTGCAGA ATATGCCATC CCGCTCTGTG CTATCTTTGC TTTACAGTCT TTGTTACCTA
    29581 AGCTAGGCTT GGTGTGGCGT TTTTGGGAAA GCCTGTTTTT GTTTGTTCTG TTTGTGCATT
    29641 TCCTTGTTCT CTTATATCGC CCTATTACCA CATGTTTATC AAGCGAAGAA CCGCAGCATC
    29701 ATATAATCTA TAGCCTACAT CTTGTTACAA CGTCTATTAT ACATGGCCCT TGGTCCAGGG
    29761 CGAGTAAGTT TCCAGTGACT TTGCAGACCC TGTAGTCCAA GCAAAGATCA GTTCACACCT
    29821 TTTAGTTCTT CTTGTTGCCC CTGCTAGAAT TCTTCTTCGC AGCAAGTTCA GCCTTTTCGG
    29881 TCTTAAGTTC ATCAATCACG CGCTGTAAAC CCTTGACCAA ACTCTCGCTT TCAACTGGAT
    29941 GCGGGGGACC ACTTCCAGCC CAGCGGATAC GACAGTGCTG GTCCACCAGA TAAATGTAGC
    30001 CAACTTTGCT GTTAAGGTAG CCAATGTGTT CCCGGATGCT GTCAGTGATT CCCTTCTTGA
    30061 TGATAAAGTA TTTGTCCCAG TCTTGTTCGG CAAAGCCTCT GCGAATCGAG CTCATGAAAA
    30121 GCTTGATCAT CCATGCCTTG ACCGAATTTT CCTCGACATT ACAACGCACA ATTTGCGCCT
    30181 CGGGATTGTT CTTGAGGATT TCAGCCAATT CAGGGTTTTT AACGGAGTTC ACCCATGCAT
    30241 CGATCTGGGT TTCGGCCCAT CTACCACTCA GCATGGTGAC GATGGAGGCT TTGCCAGTGA
    30301 GTACCGGCGT AGTATCTCTT TCAAGGCCAG CCTTCTCAAG AGTCACACCG TGAAGGTTTG
    30361 GGAAGTACAG AGACTTGTCA GCTTTAAAGA TGCGGATAGG TCCAATAAAG GACTTGCCAT
    30421 CGTGCATTTT GATGTTGTCC CAGTCACGGA AGTAAGGGCG CGAGATTTTA GTTTTCCTAT
    30481 AAATATGTGA TTAGTATGTT CACTTTGTCG AATGGGCCAA AAAAGCAGCA CATACAGTTC
    30541 TTCTCTGCGC GCCAAATGCT TATCCCAATC CGTCAGGTCC TGACGCTTCT GCATCAACGA
    30601 CCGAGTGTCG ACTCCAGTGT TCTGGCCTGC CCGGGGAGGC GCCAGCATGC CAATTGGTCG
    30661 CGGAAGAGGC TGAGGCGTGA AGTCTTCGAC CTTCATACCG TAAGATCGTG GAGCCTGGAT
    30721 CACAGGCGGT TCCTGGGTTG CCGCCGGGGT TGGTTTCACA ACCACATTGG GCTTGGGTGA
    30781 TTCTTGCTGT GTGAGTTGAG CCGGGCTCGT AGTGAACGTA GCTGCCCCAT AGCGCTTGAC
    30841 AGCGTTTGAC AGAAAGTGTT TTGATGCTAT TTGAACAGAC AT
//
LOCUS       Ce.cacaofunesta_A_pheromone     21387 bp    DNA     linear   PLN 16-NOV-2017
DEFINITION  Ceratocystis cacaofunesta strain C1593 scaffold116, whole genome
            shotgun sequence.
ACCESSION   PEJQ01000112 PEJQ01000000
VERSION     PEJQ01000112.1
KEYWORDS    WGS.
SOURCE      Ceratocystis cacaofunesta (unknown)
  ORGANISM  Ceratocystis cacaofunesta
            Eukaryota; Fungi; Dikarya; Ascomycota; Pezizomycotina;
            Sordariomycetes; Hypocreomycetidae; Microascales;
            Ceratocystidaceae; Ceratocystis.
REFERENCE   1  (bases 1 to 34915)
  AUTHORS   Molano,E.P., Cabrera,O.G., Jose,J., do Nascimento,L.C.,
            Carazzolle,M.F., Teixeira,P.J., Alvarez,J.C., Tiburcio,R.A.,
            Tokimatu Filho,P.M., de Lima,G.M., Guido,R.V., Correa,T.L.,
            Leme,A.F., Mieczkowski,P. and Pereira,G.A.
  TITLE     Ceratocystis cacaofunesta genome analysis reveals a large expansion
            of extracellular phosphatidylinositol-specific phospholipase-C
            genes (PI-PLC)
  JOURNAL   BMC Genomics 19 (1), 58 (2018)
   PUBMED   29343217
   REMARK   Publication Status: Online-Only
REFERENCE   2  (bases 1 to 34915)
  AUTHORS   Molano,E.P.L., Cabrera,O.G., Jose,J., Nascimento,L.C.,
            Carazzolle,M.F., Alvarez,J.C., Tiburcio,R.A., Tokimatu,P.M.,
            Lima,G.M.A., Guido,R.V.C., Teixeira,P.J.P.L., Correa,T.L.R.,
            Leme,A.F.P., Mieczkowski,P. and Pereira,G.A.G.
  TITLE     Direct Submission
  JOURNAL   Submitted (28-OCT-2017) Department of Genetics, Evolution and
            Bioagents, Institute of Biology, University of Campinas, Campinas,
            Sao Paulo 13083970, Brazil
COMMENT     ##Genome-Assembly-Data-START
            ##Assembly Date          :: OCT-2016
            Assembly Method        :: Velvet v. 1.1.01
            Expected Final Version :: yes
            Genome Coverage        :: 369.0x
            Sequencing Technology  :: Illumina HiSeq
            ##Genome-Assembly-Data-END##
FEATURES             Location/Qualifiers
     source          complement(1..21387)
                     /organism="Ceratocystis cacaofunesta"
                     /mol_type="genomic DNA"
                     /submitter_seqid="scaffold116"
                     /strain="C1593"
                     /host="Theobroma cacao"
                     /db_xref="taxon:386457"
                     /country="Brazil: Urucuca/Bahia"
                     /collection_date="Oct-2010"
     Transcript      2487..4926
                     /score="0.2"
                     /source="AUGUSTUS"
                     /g7.t1
     CDS             join(2487..4367,4417..4926)
                     /source="AUGUSTUS"
                     /transcript_id="g7.t1"
                     /gene_id="g7"
                     /score="0.71"
                     /score="0.26"
                     /frame="[complement(29990..29992): 0,
                     complement(29993..30499): 0, complement(30549..32429): 0]"
                     /label="Hypothetical 8"
     gene            2487..4926
                     /score="0.2"
                     /source="AUGUSTUS"
                     /g7
     Initial         2487..4367
                     /score="0.26"
                     /frame="0"
                     /source="AUGUSTUS"
                     /transcript_id="g7.t1"
                     /gene_id="g7"
     intron          4368..4416
                     /score="0.9"
                     /source="AUGUSTUS"
                     /transcript_id="g7.t1"
                     /gene_id="g7"
     Terminal        4417..4926
                     /score="0.71"
                     /frame="0"
                     /source="AUGUSTUS"
                     /transcript_id="g7.t1"
                     /gene_id="g7"
     Transcript      complement(6754..8503)
                     /score="0.21"
                     /source="AUGUSTUS"
                     /g6.t1
     CDS             complement(join(6754..7005,7110..7801,8002..8143,8228..8503))
                     /score="0.51"
                     /score="0.59"
                     /score="0.97"
                     /score="0.88"
                     /source="AUGUSTUS"
                     /transcript_id="g6.t1"
                     /gene_id="g6"
                     /frame="[26413..26688: 0, 26773..26914: 0, 27115..27806:
                     2, 27911..28159: 0, 28160..28162: 0]"
                     /label="Diatom spindle kinesin-1"
     gene            complement(6754..8503)
                     /score="0.21"
                     /source="AUGUSTUS"
                     /g6
     Terminal        complement(6754..7005)
                     /score="0.88"
                     /frame="0"
                     /source="AUGUSTUS"
                     /transcript_id="g6.t1"
                     /gene_id="g6"
     intron          complement(7006..7109)
                     /score="0.98"
                     /source="AUGUSTUS"
                     /transcript_id="g6.t1"
                     /gene_id="g6"
     Internal        complement(7110..7801)
                     /score="0.97"
                     /frame="2"
                     /source="AUGUSTUS"
                     /transcript_id="g6.t1"
                     /gene_id="g6"
     intron          complement(7802..8001)
                     /score="0.53"
                     /source="AUGUSTUS"
                     /transcript_id="g6.t1"
                     /gene_id="g6"
     Internal        complement(8002..8143)
                     /score="0.59"
                     /frame="0"
                     /source="AUGUSTUS"
                     /transcript_id="g6.t1"
                     /gene_id="g6"
     intron          complement(8144..8227)
                     /score="0.89"
                     /source="AUGUSTUS"
                     /transcript_id="g6.t1"
                     /gene_id="g6"
     Initial         complement(8228..8503)
                     /score="0.51"
                     /frame="0"
                     /source="AUGUSTUS"
                     /transcript_id="g6.t1"
                     /gene_id="g6"
     CDS             11354..11434
                     /label="A pheromone"
     gene            11354..11434
     Transcript      complement(12836..13222)
                     /score="0.75"
                     /source="AUGUSTUS"
                     /g5.t1
     CDS             complement(12836..13222)
                     /score="0.75"
                     /source="AUGUSTUS"
                     /transcript_id="g5.t1"
                     /gene_id="g5"
                     /frame="[21694..22077: 0, 22078..22080: 0]"
                     /label="Hypothetical 9"
     gene            complement(12836..13222)
                     /score="0.75"
                     /source="AUGUSTUS"
                     /g5
     Single          complement(12836..13222)
                     /score="0.75"
                     /frame="0"
                     /source="AUGUSTUS"
                     /transcript_id="g5.t1"
                     /gene_id="g5"
     Transcript      complement(13932..16502)
                     /score="0.69"
                     /source="AUGUSTUS"
                     /g4.t1
     CDS             complement(13932..16502)
                     /score="0.69"
                     /source="AUGUSTUS"
                     /transcript_id="g4.t1"
                     /gene_id="g4"
                     /frame="[18414..20981: 0, 20982..20984: 0]"
                     /label="Hypothetical 10"
     gene            complement(13932..16502)
                     /score="0.69"
                     /source="AUGUSTUS"
                     /g4
     Single          complement(13932..16502)
                     /score="0.69"
                     /frame="0"
                     /source="AUGUSTUS"
                     /transcript_id="g4.t1"
                     /gene_id="g4"
     Transcript      19597..21387
                     /score="0.93"
                     /source="AUGUSTUS"
                     /g3.t1
     CDS             19597..21387
                     /source="AUGUSTUS"
                     /transcript_id="g3.t1"
                     /gene_id="g3"
                     /score="0.93"
                     /frame="[complement(13529..13531): 0,
                     complement(13532..15319): 0]"
                     /label="Hypothetical 8"
     gene            19597..21387
                     /score="0.93"
                     /source="AUGUSTUS"
                     /g3
     Single          19597..21387
                     /score="0.93"
                     /frame="0"
                     /source="AUGUSTUS"
                     /transcript_id="g3.t1"
                     /gene_id="g3"
ORIGIN
        1 GGATCTGGCG GTCACGTGAT GGTAATGGCC TCTGCGCCAC TCATGTCCGT TGCTGCCGCC
       61 ACGCGACAAT TTTCACATAA TGTTGGTCAA TAATAAGCGA ATGCACCAAC CATGTGAACG
      121 CACCAAAAAT ATCAACCCTC AAGACAAAAC AGACCATAAA AACACAACAA AACATCTAAT
      181 CAATTGAAAC TAAGTGTTAT GCTCTTCTGT AGACACTGTA GCAGCTTTTT GACGAGTTCT
      241 TGAATTATGA CCAGCCTTAC CACAAGTTCC ACACTGCCTT ACCCTCGCTA GTCCTGACCT
      301 TCCCTGACCA CCACTTCAGG ATAATTCTGC CATCACCTGT GCATCAATGT CTTCATCTAT
      361 AGTGATCTCC CCTCTATTGT GTAGCTTAGT TCTTTTTGTT CTATGACACC TGCTAAGGGT
      421 CTCATTTGCC TGTTGAAGGA TCTGGACCTC AGACTTCAAC AAGCTGTTCT GGCACATTGT
      481 TGTGTTCATT CCTTTTGAAA ATGACTTAAG TGCCTGGATA ATTGATGTTG GGGAGCTGCT
      541 TTGATGCCTT CTAACTCGCT TTTCAAGATA TTCAGATTGA GAATTGGCTT CTAGCACTGT
      601 CTTTGGCGTC TTAGAAACCC AAGGGTCAGG GAGGCTGGCC TCCTCCCCAG TCAGTGTTGG
      661 AGTCTGTAGC TGCACGTCAA GCTTAGATAT CACACTTTCT GGATCTAAAG GAATGATTCC
      721 AGCGCCTCTA AAACCCCCCT TGATATTGCT TTCCATCATA GCTGCTTGGT GGGCAGCATA
      781 AAAAGCCAGA AAGAAATCAG TCTTGGAAAC ATGGGTTATT GAGCAACTGA TTAGATGCTC
      841 AATTTCTCAA CCATTGGCCT TCTTCAGTGG CCCAAAGCAC CTGACATCAA GAGGCTGAAG
      901 TAGGTGAGAG GAATGAGCTG GCATACAAAG TGTGATGATG TGGTTCTCTT CACAATATTT
      961 CTCAAAATCG ACTGAGTGGT GGCTTTGATG CCCATCAACG ATAAGAAGCT GATAGCGACT
     1021 GTTTGATCAG GCTCTTGTAT GGTGATTGAA GTGCTTGAGC CACTTAAGAC CTGTATCATT
     1081 GTCAGTCCAC CCATTTTGAG TCGTGGCAAT AGCCCAATCC CCTGGCAGGT TACTTTCTTG
     1141 GTACCAGCTG GAGAGGTGAT ATTGGCCTGC AACCATGATG AATGGTGCGA CTGCCCAGCC
     1201 TTCAGCATTA ATTGCCTGAA TACCTGTGAC CCATTCCCAG TTTCCAGGCT ACCATGATTT
     1261 CGCCTTTCCA CGCCTTTCTG CACCTGTGAC GACAATTCCA CTTGCAATGA CACCCATCAT
     1321 AAAGCCAGTC TCATCAAAGT TGTAGACATC AGTGAGGCTG ATATCATATT TTACAATTGT
     1381 ATTCTCCACA AGTGTGAACC AACTGTGAAT AATAGCTAGG TCTTTGCATT TGGCCCTCTT
     1441 GTAGTCGTAT CTATGATTAA AACGCGCCTT GAGGTCTGGC TGTCACTTGA CAAAGTTGGA
     1501 AGCCCAGCAC TTGCCAGTGC GTGACGCGTC GCGGTCAGCG AGCAGTTAGT TGGCCATTTC
     1561 TTCAACACCA CGTAGTTGCG GGGGATACCC TCGCGAATCC AAGTCAAGAA TGAACTTGAC
     1621 AATGACCTGC TCTTCTAGAT CGGATAGTCT GCGTAAGTTG GGGATGGTAT TGCGTCGACA
     1681 TTGAATTCCA TTCTGTCGGC GATAAAGGGC ATGATAATCC ACCTGGTATA ATGTAGTGGC
     1741 AGGTCGGAGA CCTAATTCTG GGTTAGTTTG AAGGGCCCGA AGAGCGAGAC CAATATTAGC
     1801 CTCATTTTTT GGTGGTGCCA TGTTTTTTGG TGGACAAATA GTCGATTTGT CAGAACAATC
     1861 TACTGAATTC AGATTTTATC ACTTGAGAAG TCACTCGTGA TCCTATACAA CCACACATGG
     1921 AACTGTGCTG GTATACAGAT TGATCATTAT GGTGAAGCTT ACTTTCTATT CTTTCTCTAA
     1981 GGTGTTAAGT TCTTCCATCA TGGACAACTA AGCTGAAGCA TTTAGGCTTG GGTTTACCTA
     2041 GGGTTAACCT GACTGAAGGT AAATTCCCCA CAATACCCAT CCTTCATGTA GTTCATCCAA
     2101 CATTTCATCC AACAGAAACA AAGGAGTAGC CAAGCTTTTC ATGAACTTTA CATAAAAAAA
     2161 TAAGGACTAA TTTCTACTGT TGGGAAAACA TCCATGAGTG CCCTGGAGAA GGTTTAGGAA
     2221 AAATAGATAA GACAAGGTTC TTATCTGTGG AAAGGAGACA AGGATAAATA GAGTGTGGGG
     2281 TAAATGAACT TTTTACATAA GTATGTCACG TGATATAGGG TTATGACATG GATTCTCAGC
     2341 ACCTAGGTGT CAAATGTCAA CAGTAACCTC TTTGCTACTC ATGTCTATTG CTAACACTAT
     2401 GCAACATTAA TGCTCTTCTT CAACAGTTAA ATATTGTTCT TTCATCACGA CCTTTGCTTT
     2461 AAAAACGAAA TAATTGGCGC TACAAAATGG AAAATTTAGA TTTGACGAAT ATAGAAGCAT
     2521 TGAAGGCTGC ACTTGTGGAA GCAAAGGCTC TTATCGATGA AAAAGACTCA AAGCTTGTGG
     2581 CGGCAAACGC TCGTGCCGAT GCTGAAAAGA AGCGTGCCGA TGAAAAAGAC TCAAAGCTTG
     2641 TGGCGGCAAA CGCTCGTGCC GATGCCGAAA AGAAGCGTGC CGATGCCGCC ACGGCTAAGC
     2701 AGTCCCTCCA CGCACACATT TACCACCTCT ACGCGCACTG CTTTCAAACT CTCAGAGTAC
     2761 AGCAAAAAGG CCCGGAAACC ACTGCCGCAA GCTCAACATC TGTTCTTGGT CGCACCTGTC
     2821 CTAGGAAGCT GCTGCCATGG AACGAGTTTC CAGAGCTTCA CCAGCAAAAG TTCACTGATC
     2881 TTTCTAATGC CTTTGGTGAT AAGCTATTGC TTCCGCCACT TTCACATGCC TCTGCGGTGC
     2941 AAGGGATGGC TCAAGAAGTG TCACATGCCA GTGAAATTGA ATCTTCACTG TTCTGTTCCT
     3001 TGGTTATTGA ATTTCCTGTT GCCAAAATCG CTAGTACCTG GCGTCAGATC GTTTCCGAAG
     3061 AAGTGGAGAA AGTTGAATTC CACCCAAACA CAGCATATAT CAAGAAGATT TGCGAACAGG
     3121 TCCATGAGTA CAACATGCAG GGCTCAGATG ATGAGAACTC AGCAGACGAA TTTTTGGATC
     3181 TTTCCAGTAT TAGAGCTGAT ATTCCAGAGC CAGTGACTGT CGTATCTGCC TTTGCCTCGC
     3241 GTGGTCGTAG ACCCTCTCTA GATATCTCGA ATGCGGGACG TAATCTCAAG CGGCCTGCCA
     3301 CCTCACCTCC AGATCCTGAT AGAACGCAGC CAATCAAAAT GCGGTCCCCC GAGCGCAGAA
     3361 TCAATCCAGA TGGTACATTT CTGAGAAGAG TGAATGAATC ACCAAACGTG AAAAACCTTC
     3421 TAGTTATCGA ACACAAGCCC GCACATGTAT TCACCCCAGA TTTACTCTGT TCTGTGTTGA
     3481 AGGATATTGT TGATTCAGGG AGCAGAATAT TTACTGAATC AATAGATCCT GGAGCAAGCT
     3541 CACCAGCGTC TGGCAAGATT GAGAACCTGA AAAACCAAGA GCACCCGCCT AAATCCCAAC
     3601 TGGTGGCAAA GGCTTTAGTA CAGACGTACA ATTATATGGT TACTCTTGGC CTTTCATATG
     3661 GCTATCTCTC AACTGGTCAA GCTACCATTT TGCTTCACAT CAACTACAAA GAGCCATCAG
     3721 AGCTTTATTT TCATCTGTGT GTTCATCAAA AAGATGTCAG TGATATCCCA CGTCATGGCC
     3781 TAGATGATTC ACCAGCTCAG GACAGTGAGA TATCTTCAGC ACTAGAGAAT GGTATCAAAA
     3841 ACACCCCATA CGCTATGGTT ATGACAATGA TTCAGCTGGC TTTTAATTCT ACAAATCTTT
     3901 CAGTACAACA AATTGCAAGT ATACAGAATA GACTTCCTCG ATTCCATGGG TCTAAAAAGC
     3961 CACCATCTGA TCCATCGTCT GGTTCTGGCA AAGGGAATGA AAGTGGAAAT ACTGGTTCGT
     4021 CTTCACTACG AAACCCATAT CCACAATTCC CACCACCTGA TGGCAGGTCA TCAAGCCAAC
     4081 ATGAGCATGA CCCTTCCAAG AAGAAGCAGG CAGTACATGT CGATTCATAT GACAATTCCA
     4141 GCACATGTCG ACTTCCTCGA CCTGAGTACT GCTCACAGCG ATGTCTCTTA GGTCTGGCCA
     4201 ATGGAGGTTA TCTTGACCAA TCATGTCCAA ATGTCGATCT TCACTGCAAG GAGCCTAGTT
     4261 CTGAGTCCTC TTCTGCCTCT GTCCATAAGA AGCACCAAAT TTCACTGTCC CAGCTTGTTG
     4321 ATATTGTCAA GGCCCAGCTC GACACCAACC TGGACTCTGA TTGTGAAGTA CAACCCAATA
     4381 AGTCTGGTCT ACTTGGGATT CTTGTGAAGC TCACAGCTTA TCCATCTTGT GAAGCTCACA
     4441 GCTCATCCAT ATGGCTACAC GTTTGTTGGC AAAGGCATGT TGAACCTTGC CTTACCATTC
     4501 ATCCGGCATG AATTGAAGGT GTATGATCAA CTAAGACCCG TACAAGGTGA AGTTGTTCCA
     4561 GTCTGTCTTG GCCATGTGTC AATGCAACAG ACACTCAATT ATGGGTTCCA GCCTATTAGG
     4621 CAAATGCTCT TGCTATCATA TGCAGGTGAA CCAGTCATGG AAATGGACTA TGGTGTTGTT
     4681 AACAATCTCG AATCCAGGCT TCTGGCGCTT GGAGTTGTTC ACGGCGATGT GCGTGAGGCG
     4741 AATGTGACGC ATGATGCTCA GTCTGGGCGC ACTATGTTGA TTGATTTTCA TCGATCCCAG
     4801 ATTATCAAAT GTCCTCCTGA CTCTTGGCGT ATTGGATACT ATGAAGATGC AGCTGTTCAA
     4861 AAGACCAATA GTGGAAATGC TTGGGACAAT GGTAGACCTG CGAAGAGAGT TCACTTGGAA
     4921 ACTTGACATG TTGTACACTG ATGAACCAGG GTCTATTAAT GCAGTTGTCA CATTCATATT
     4981 ATTGATCAGG GTGCAATACT TTTACTCACT CGACTGTGTT TCCACCTGGC TTCACTGTAT
     5041 GGCCTGTATG TCAGCATCAT TAGTCTATGA ACACATTTAC TCCTTAATGA AGAAATAAGT
     5101 CACTCTCTCT GCGTTTTTGG CATCTTCTCT CTTGCTTTTC TCTTGCTTTT CTTACAACAA
     5161 CTTTAAATAA CAACCTACCA GCACTCTTCC ATATCTCCAT ATCTCGAGGA GATCGAAACT
     5221 GCTATCAAGC TTGCCTCCTA ACTCTTCACA TTGAACTTGT CGTATAAGCT TCATTGTCTC
     5281 GCCTATGTCA ACCCCATATT GATCAGTTAC TGTTGCATGG CAGACTGTAC ATAACATCTA
     5341 TTCTACAGCC TCTGTGTAAT AGCCACTAAA GCTGCAAGCA TTCACAAGTC ACAGGTCCCC
     5401 ATCCCATGGC TCCACCTACG ACTTACACTT CACTTCAGCC ATCCCCACAA CTGCATGCAC
     5461 CCAGTGCTTT TAGGTTCGGC CCGTCTATGC CATCACGAAC CTGCCAGCTA TTACATTTAT
     5521 TGCCTGTTGC GGTAAGTATG GGTATTTTAG GGCTGTGCAC CATTGAGAAG GATGAACATG
     5581 ACCAAGTTAT CCCTGCAATA CTTCCCTCAT TAGACAGATT CTCTCCCCCT CCCCTGTTTA
     5641 CTCTTGAATG TGAATTCTTT GACTATCTCT GAGCATAATT GTATGACATA TCTACAACCA
     5701 AACTGTGCTG GTATTAAACC CTAATCCAGT CAATAGAGAG ATGTGCCCAT TCCATGTCTT
     5761 TGACAGCCAT ATCTGCAATC ACTCATGTAG TAGTCCATCC CTGTGTATCT CTACATGACA
     5821 GCTACTGCCA TCACCAAACA GCCTACTCCC TGCACGGACT GTTAGGCCTG AGGCTGTAGT
     5881 TGTAGAATAG ATCTTAAATG TTGAATCAGT TGGTTTATTA AAGGTTTAAG TCTATGCTAC
     5941 GTCCTGGAAC TATTCCTTTT GTATTGTGGT GTCAATCATG TCACGTGATC AGCCACAATA
     6001 GGTTCAGATA AGTGGAGCAC GTATGGGACG CCACTTAACA TGTATACCGC GCCACGCAAC
     6061 AAGTAGTGGA GGCAAGACAA GCCCCACATA ATTCCCTCAC AAGACAATCC CATTAACAGT
     6121 CTTACTCATT TGAGCAGCCC AGTTTCTTCC TTTTCCTGAT CAATAGAGGA TATTTGATGA
     6181 TATCCAAATG GACTCAACAA TGCCTTGTAT GACTGGATGA TTACAATGCC AACATGCTAA
     6241 ACCTTGTCAG ACCTGATTGA GTTCTTTGAA CCTGGATTTC TCAATGAATT GGGGAAGTAG
     6301 AGAGACACAA GTTGTGAAAG AACAATCCTG CACTCCTTGG TAAGCTAGGG GAAGCCTGCC
     6361 ATCTGCCCAT CTTGACAATT GGAATCACTT TCGAGATTAT TTAACAGGGC ACTGACAGGC
     6421 TTGCCAAAGG TGCCCATCTT GACAATTGGA ATCACTTTCG AGATTATTTA ACAGGGCACT
     6481 GACAGGCTTG CCAAAGGTAT CGATGGCATT TGTTCCAGCA GCAGTAATAG GGCAGAGCAC
     6541 GATAGCCATA TAGGTGGTGC CTGGCAAGGC AATGGGGAAG TTGACTGTTG GTGTCCAACT
     6601 GACAGCTATC CGAGGTCGAA TTCATTGTTT GAATGGGATA GAGGCTGCAC CATGGTCAAG
     6661 ACTCAGGCTA GACAGTTGCA CAGGGGCCTT TCTTATTGCA CCAGAATCAC CATTAGTCCT
     6721 TGATATGGAT GTGGCAGCTG GGTTTGGCAA CTGTCACTGG GTTCTCTGTG AGTCAATGTG
     6781 CATCTGCCAA ATCTTCAAGT AGAACTCCAT AGCTTTCTCA ATGCTCACAC CCCGAGTTTT
     6841 TACACAGCGA TGCCAAATCT TCAAGTAGAA CTCCATAGCT TTCTCAATGC TCACACCCCG
     6901 AGTTTTTACA CAGCGAGACT GGAACTCATC TGGAGTGAGT CGAAGTAACT GGATCCCCGT
     6961 TTCAAAGGGG GCAAGGAGTG AGGCATCAAC AGGAGGTGAG CCAGACTACA CGACAGGAGT
     7021 CACAGAAATC ATCAGCCTCC CTTCAAGACC AGATTAAATA AAGACATATT GTAGATCAAA
     7081 GAGTTCAAGG GGGGCGGGGG CTCACATACA TTATCCTGTA TCCATTCTTT CAACTGCTCG
     7141 TTATTCCATG TTCTCGGTAT CTTTGCATTG TACTTTGTCT CTCCAACCTT GGGCAAAATC
     7201 ACCCTTAGGG CCTCAGCATA ACGCAAAGTA TTCTTACTCG CTGATGTATC CAGAAAACAT
     7261 GGATTCACAC ATGCTATAAC AACTGTCTTG CAGTGCCGGA GTGCCGCTGG ATCAAAGACA
     7321 TGCTTGAGAA TTTTGGTCAG GAAAGTTTGG CGAAAGGGAA CGTGAGGCTT GCGTTTAGAC
     7381 GTTGATGTCA CTCCTAACCG CGAATTAGTA TCAACAGTGT CAGCCTCGCC CTTGATTCGG
     7441 ATGCAATCCT TTAGCACCGA GAGACTAGCA TTGATATCCC GAGTCTCGCT CATGCGCTGT
     7501 CGGTTGTGGT TGACAGTATC ACGACCAGCT TCTGAGCCAG CGAGGTCGAT AAGATAAAGC
     7561 ATCCCATCTT CGTCATAATT GATAGCGCTG TGTTTTTGGA TACGAATTCT GCAAATGGCA
     7621 TGCGATCGTG ATGAGGCTTC ATTCATATCA GTCGCTTCTG TTCGCCGGAG TGCTGTGGCT
     7681 CTTTCGATGA GATTGAGCAT ACCCTCTGCA GTTGAAACTC GATTCTCAAG GGCGCCAGTG
     7741 AGTTGGATGA CACCAAAGGC ATCTTCGAGA ATGGAAATAG GATGGCGGTC GTTGAGTAGG
     7801 TCTAGTCAAA ACATATTAAT ATCTCTCAAG ACCAACAATG CCCCTTATAA TATAGGGGGC
     7861 CTTCGCAGAA AAGCTCACCA TATGCGTTTT TACCCACTAG CTCAATGATG GTCACATTCA
     7921 CTACTCGGTC ACCTTCAAGC CTGCCACTCA TCAATTCATT TGCTACAAGC TGTTCCAGTC
     7981 GGCTTATTGT GTAGGTTTTA CCTGAGCCGG TCTGGCCATA AGCAAACAGT GTGCCAATAC
     8041 CGCCATTCCA TGCCCACGGT AATAGCGACT GCACAACTTC ATTGTATATT CGATCAGTGG
     8101 AAGCATCAGG GCCAAATGTG TGGTCGACAC GAAAATCACT AGACTGTTAA CTCTCACATG
     8161 GGTAAAACAT TAGCAAATAA GCTGGGCGTG GTGGAGAAGA AGAGACAGGA GGTAGGTATG
     8221 GTTGTACCTG GAGCTGTGCC AATCCCTTAA CTGGTCTTCG AAGCTCATGG ACATCAAGCA
     8281 CACCAGGCAT TCCAGGCCTT GGAAAGACAC CCTGAGGGAG ACAAGAGGCT AGTTCTGCTG
     8341 GCAGTAATGG TCGAAGCCGT GCTGCCACTA TCATATCTGG GTTTAGGCCT GTAAGCTCTG
     8401 AAAAGGAAGT GGTCCTAGAT AGTGCAGGAG GTTTGAATCT CTGAACTAGT GTAAGAAAGC
     8461 GCTCGATATT ACTGAGCAAA TATTGGTCCA TTGCAGCAGG CATCTGGTAT GGGTTGAAGG
     8521 AAAAGGGCGA ATTAGGTTTG TAAAAGTCAT ATAAGCTATC TATGTCTTGC TTGTTAGAAA
     8581 AGCAAGAGAG GAGCTATTAT ATCTTGGTGG GTCTTCGATG TCTCTCTGAC AACTTCGATC
     8641 TGTTGAGTAA AAAGAGAAAT GCTTAAGTTT ATCCATCATT ATTTTCAGAT TCTATCTCCT
     8701 CTTTCTTACT CTGGCCTCAC TATAGCCCTC TTGTTTATCA GATACGAGTT TACCCGAGAC
     8761 TTATCCAAGC CATCTTAATA ATGCCTACTT AGCAAAGTGA GTCGAAGAAA AGCCCCCCCA
     8821 GTCTCCTTAA GGGGCATGAT AAGCATACGC CGCATTTCTT TTCTGCCTTC CAGATAGAAG
     8881 TCGCGATAAA ACCACAGTGA ATTACTCACT ATACTCTTCT CCAGATATCT CGATTGCTGC
     8941 CTAACATATT CTTACATTAT GACCTGGCTT GCTGCAGACA TTACAATGCT GAATTCCTAG
     9001 ACGCACCAGC CTTCCCCAAC CACCACTTCT CGATAATTCG GCCGCAACGT ACACGCCAAC
     9061 ATCCACGTGA TCAATTGCTC GATTTCCTTT CTCAATTAGC ATTGCCCCTT TTTTCAATGG
     9121 TCGGGTTCAT TTTTCCCTCT GGCGCTGACT TAGCCTCTTG TTTTCCTGCT CAAGAGCTAC
     9181 GATCCTAGCC TTCAAAAAGG CAACCTGATG GATAAATACT TTTGTCACAG TACGCTGGTG
     9241 CCTCCCGCCC TGACTGCTGC TATAGCCTTG CACTACACTG CTGATGGCCT TGTGTTACCT
     9301 TGTCCACTGC TGTGGCCTTG TGTGACCATG CTCACTGCCG TCCTGCTCAC CGCTATCTGT
     9361 TAAGTTCTTC CATCATGCAC AACTAAGCTG GAGTATCCAG GCTAGGGTTT ACCCAGGGTT
     9421 AATCCGACTG AAGGCAGATT CCCCACAATA CCCATCCTCC ATGTAGTTCA TCCAACATTT
     9481 CATCCAACAA TGAGACTAAT TTCATGTTGG GCATAATTCA AAATGGGATG ATTGTCATGG
     9541 GCATACATAG GTGTGGAAAG TTAAAGCTAG TACAGCCTCC TAAGTGCTTT GATCAGTGCA
     9601 CAGATAAGTG ATTAAATAGT TACTACCATC ATCTTTTAAT CCTCAATGGC TATGGAAGCC
     9661 ATCACTCTAT TGAATTCAAG ACATATTGTG AGGAGAATAA AATCATCTGT CTTTCCATGT
     9721 CACTTCATTC GTCTCATCTA CTTCAGCCTC TTGATGTTGG ATGCTTCAGT GCTTCAGCAC
     9781 ACTTAAGAAC GCTTACAGCC CAGAAATAGA ACATCTGATC AGATGCTCTG AAATCTTTGT
     9841 CTGAAGACGG TTCTTTCTGG CCTTCCACAC TGCATTTCAG GCTTCTATGG TGGAAAAGAA
     9901 TATCAAGCTC GCCCTCAGAG GGGCTAGGCC TATTCCTTGT AACCTAGAAA GTGTCACCTT
     9961 TTAGCTTGAT GTATAGCTAT GGTCTTCAAC GCCTCCTGAA GAGAAGGCTG AGCTGTCCAT
    10021 TCCTTAGGTC TAAAAAACCC TAAAGACCAT ACTTGAGGCC CAATCTCGGT TAGAATATCC
    10081 CGAGAGACGA TTTAAGGCAC CAAGGTAGCT CTTCAGAGTC GAGACGAGTA CGTTGCTTAG
    10141 GGAGCAAAGT TCAGTCAAAA GAGAGAGAGA TTCTGGCTAG TTTATATATC TACAAGAGTT
    10201 ATAGTGAACA AGAGCTACAG AGAGGAGTGA GGCTGATAGC AGTAAGCAGC TACAGAAATA
    10261 ACCCTGGAGA GCAAGGCTGC AGGGATATAC CTAGCAGGCA AGGCTGGCGG TGAGCAAGGC
    10321 TACAACCTTC ACCAATTCAC CAATCTGTAC ACCAGCACAC TTTCACATGC AGTTCTATAG
    10381 GATCACGAGT GACTTCAAAA GTGATGTAAC TGAATTCAGT AGATTGTTCT GACACTAAGC
    10441 CAAATTTGGC CAGGTGGATC TATAGTCACA CCTACACATT GGCATAGTCA GATTTTCACA
    10501 GCTGTTTTAA ACACAAAAAA GGGATGCAAT GCATGAAAGA ACTCAATAAC TAATCTAAAA
    10561 TCCTTCTTTT AGATTCCATA ACATAAGAAT AAAGGGAAAC AATGCTAAGC ATATGCCATT
    10621 CAAATTCTTT CAGGTAACTA TGGCACTCCT CCTGAAGGGG AAAAGTGGGT GGAGTGAACT
    10681 ATCATCGTCA CTTAGATCTA ACTGTCCTTA TCTAGTTCTA GTGCTCAAAC ACTAGGATTG
    10741 AATGTGAAGG ACAATGTCAA GTGCCATCTC TTTATGTGAA TGAAAACCAA AGCCATCAAA
    10801 TGGAGACAGA GCTTAATGAT CTCCAAATTC AGCTAGAATC ATGCAGATAT AGGGGAAATG
    10861 AGCCACAGTG ATCGTGGACC TTCTGATGCA CTAGTCTGTA GTCCAAGATA ATGAAGCTAT
    10921 AGGGACCCAT GATTACAGCA CCCAAGGCCA AAGGACCATG CCTGCAAAGA TAGCGGTCTT
    10981 GAATGGGACT CAAGATGCAA GTCAGCTGAC TTGTGATCTG CTGAGTGGAG TCAGTTAGTT
    11041 AGACAAGTTC TGTCTGGTAG CTCACCTAGA CAGAACATCT GAATCAGGAA ACAGTCCAAG
    11101 ATTTTCATAG GTTGTATAGT CTAATCAGTG TTGGTTGGGC AGTGCCTTTC CTATCAAGCA
    11161 AGTCAACCAA CCCTATATCA TGTCTAATTA CAACTGTTTA ACATAAATAA CGTGCCTTCC
    11221 CTCCTCCATC TTCACTGTTC CCTTTCTACC AGCTCATCAC CCACTAGTAA CCTTCTCTTC
    11281 TACATCTACT CTTCCCTTTC TACCAGCTCA TTCCTTACTT TCCTCCTTGT CAGAACCCCA
    11341 CCCAATCTTC ACAATGGCCA CTGTCAAGAC CTCCACCGCC TCTCCCAAGC CTTCTGAAAA
    11401 GGTCAACTCC GTCCTAGGCT GCACTGTCAT GTAAACAGCG CATGCCCAGT GTGTGCTTCT
    11461 TGACACAATC AGAGGTTTTA AGCTCACCTT TCACAGTAAG TAAGTTAATG CCAGCGTTGT
    11521 CCTGTTTCTT CGCACTATCG CTAACTTCTG TGATTCTACC CTCACTCAAC CAGAATCGCA
    11581 TGAGGCTTTT GACTTTTGTA TTCTCTTCTC ATACTGCTTC TCTGTTCATT TTTTATCGTT
    11641 ATCTCCGGCG CTATTTGGCT TCATTGGCTC ATGGTCCTCA TTATCAAGGA TACTTGGTCT
    11701 TTTCGATCTT GATATTGTTC TCTTCTCTAG CCACACCTAT CCCTGAAGCA ATTTAGATGT
    11761 CTTTTTTATC TACTCAAACC TCTACAACTA GGTGCTTAGA GAGGCTTCTG CTATTATTGA
    11821 CAGGCCCTTG GGATCGATTC CCTTCAAGAC CTGGCCTGAC TTAGAATTAC ATAGTGTTTG
    11881 CAGGCTTCTC TAGGCAGGAG CCCACTGAGT AAATAGCCCT TCTATTCACA CTAATATAAT
    11941 ATCCTACTCA TCAAGCTTGT ATAATCCATC CTGTAGTCCT GATCGTAGTT ATCTCTAGTT
    12001 ATTTACAGGT CTAAGTAGTG TCTTCTAAGT AGTCAGGAAC CACTTGCAAC CCTTTGCCTG
    12061 TCCCACCTGA CCCAATGCTA GCTCAGAGCC TAGCCCCAAA TATACTCCTG TCCAGCATTA
    12121 CTGAATATTT ATCTCATAAG TGCAATAGGT AACAAGGGTC TTGGCTCAAT AGCATTCTGT
    12181 AGTGGCGTTG CTAACATGAT GTGCATATGC CAAAAAAGAT GGGATCTTTG ACACTAGAAA
    12241 ACAACCCCCT AAGTCATTGA GAGAACCCAA CAAAGCCATG TTGATAACAT CATTGGTCTC
    12301 AAGTAGCTAG ACCATTAGCC AATTTCTGCC CAAGCAATCA AGTGGTCAGT CACTATCTTC
    12361 TCTTGAAGTT TTGCTAGCTG TAAAAGCCAT TGTAGTATTG CCTTTGAGAG CTATTGCAAA
    12421 GAAATAACTA TCATCTAGCT CTGTATGCTG CCCTATACAC CTCACATTCA AGAACCTCTT
    12481 GACTTTGGGT GCTCCAGTGT GCTCAAAGAC GCTTTGCAGT TGTTAGTGGG TAGACAAGTG
    12541 TGGGTGTTAC GCCTGCGTCT ATGATACAGC AGTTGTAACC CTGCAGCTAT TGACCACAGT
    12601 AAACAAGCGC TATAATCACT CACGTTGATG CATATAGATA CGTGAGTGTC ATACGTAACC
    12661 CTCTTTTTCT CATCTAAGAA CATTAAGTAC GTCCTCACAA TAGGTACTAT AAGTTTGTGT
    12721 TAAGTAGAAA TGATTCGAAT GACAGTGTCT ATGAAAACTT TAAAAATTCA GGGAACTGCT
    12781 CACTCATCTT TTTCACACCA TGCAGCCGTA TTGCCATTGA CCACCAAGTC TTCAGCTAAT
    12841 AGCGAGAAGC AGGAGGTTGG TCATTTTCCA TAGTCTCTGA AATCATATCC TCAATTTCAG
    12901 TAAACAGAGT TTCCAGAGAT GCACTTTCCT GCTCCTCTTC CTCAGCGAAA AGATCTCTCA
    12961 TTGCAGCCCC CTCATCTTCC TCATCTCCCC AACTGCCTTC CTCATCCTTC TTCAATGCCT
    13021 TCTTCAGTTC CTCCACCCAA TCTATCGGCT CGTCGTTATG GTCGTCTTCT GGATTCTGGG
    13081 TTTCCTTTGC TGGAAAATGG AAGTAGAAGG AATTGATGTC GACCATCTCC CCCAACACAG
    13141 CTTCTTGCTC TGTCCTGATA ATAACTGCTT CGACTGCTTT GTTGTTAACC GCTGCTGCTT
    13201 CTGTTCTCGA AATGGGTGAC ATGTGCTGGC CTTTTAACTA TTTTGCCAAC AGCACCTTAT
    13261 GGTGATATGC CTTTTTTTTG TTCATACAGA TCAACAAAGG CCATGAGCCA CTTGATCGCA
    13321 CCTCTACAAA ATGGATAGCC CAGGGTGGTT CACAAGGTGT AGTGGCTTCA TGTAGACCCA
    13381 TGCGCCAACA GCCCGAGCTT AATGACAACG CTTGCATTGA ATCACCAGCA GGCTCACATA
    13441 ATGAACTGTC CTGAATCTAA CTTCAGTTAT CAAATAGTCA CACTTATGGG GTGTAGAGCC
    13501 AGCTGGTTAT CATAGTATAG GCCATGACTC TGATGCAAAA GCCTGGTAAC CAATGCACAT
    13561 GGATTATGAA TGGTGCAATA TGAAGAAGCC ATCAAGAAAA CTCACGTGGC AGGGCCAGCA
    13621 GGAGCCAGGA ATTTTGTTTA TCCCTTGTTT CCAGTGGGTA GGTAGGTAGG CAGGCACCTT
    13681 GCAAAAAAGA TATTCCACCC CAAATAACTA AATATTGTGA GTTGCAATCT TAAACCATAG
    13741 GAGAGCCGCT GAGCTTGTCT ACAGCCTTCT TGATCATCTA TAGGCTATAG GCTAGTCAAA
    13801 GCGATAGATT AGTTAGGAGC CATGTTCATA TTAAATCAGA AATATAAAAT AATCTTCAAG
    13861 CGGCTGGAGT TGAGCTATTG AAAATACTGA TGACAGCCAC TCTATACCGC CATGTCCTCT
    13921 GCCCACTAGA GTCAAGGATA GAATTCAGTT TCGAACTTGA CAAGTTCATT ACCCTCCATG
    13981 TCCTCTTCTG GCTCATGGGT ATTGACGTCA AATTTAAGTA TGCCCAGCGA ACTCAACACG
    14041 CTCTTCTTTA ACTCTTTAAG TGGATCGTCA TATGGTCCAT CAAACATAGG ATATTCTTTG
    14101 CGGTCTAGGC CAACACACAC AATCACCCCG ATATTATTTC TCAAATTCTT TGAGGGCTTC
    14161 CGAGCACCAG TGCTACATAT TTCGCCCTGT AGACACATCA TCAGACCAAT GATAGGAACA
    14221 TCATCATCAA AACCAAGCTT ATCAAATGCA TCACTAGTAT GGCGATAGGC ATAGTCCTGC
    14281 ATCCTTGGTG TAGCCGAATG GCCGTCCTGA TTTCTCATTA GGACAAGAAT ACAGCCGAAA
    14341 CGGCTTTTTC TCCATCTTGT TTCAGGAACC CAGACTGGGA TGAGAATATT CGCCTTTTTA
    14401 AAGCTGGCAG GAAGGTAACA GGCTGTACAG CTTCTGTACA TATTGTAAAG ATCGACCATT
    14461 TTCGGTGTGG TGACTCGGTT CTGAATTCGA TTAAAAAATA CTTGTCCATT CAAAAGCATA
    14521 TCCCTGAGCT CATGTTGTTT GTATTCAAAA GAGTGAGACA AGAGGTCTAG CACAAAGTGT
    14581 CTTTTAAACA AACTTGCAAG GAAGTCTTGA AGAGGAATGG GCTTCAAATA CCTCCCTTGT
    14641 GAGGTAGAAT CAAATCCAAG AAGAAGGACA ATTCCTGCAA CGAGCTCACT TGCCTCTCGG
    14701 ACATTGATCC TACCACGAGA CAGTTCATTG ATGAATACCT GGAGCATTTT TTCAAAGTAT
    14761 GGCTTCATTG TCACTCCATG CTCCCTTGCT ACCAAAGCAA GCATTGGATC AGTCGGTTGC
    14821 AATACGATGA GGTCCTCTCG GTCTCCTGAA GTGTATGCCA AATTTTGCAT CCACCCCGAG
    14881 ACAAACTTTT TCACTAGACA AGGGTCGCAG ACGATGAAAG GGATACGGTA TGAAAGAAGG
    14941 GTTAAAAGTG CAACTGTTTG ATCATCGGAC TGAGGGCCTG TCCTTCCGGG GCCATACTTT
    15001 TCTTGACTAA GCTGGAATAC ATTTTTCAGC GTACTACCCT GTTGAAGCAG GGCCCCCCAA
    15061 ATGGGAAGAC CAAGAGTGGC GACATCTCTC CAGTGTGTAT TTGGCGAAGT GAGCTGAGCT
    15121 GGAGTTGGTG AGGCAAAGAT ACCCCTGGTA AATATTTCAT AGACAGGCGG GAAGGAGACT
    15181 GCATTTGGGT GTTCGTTGAT AGGGATCTTT TGGCTAGGTT CGTGTGCAAC AGCAGTAGAG
    15241 GTCTTGGATA TCACGGGTGC TGTGTTAAGA AACACACCAA AAAAGGTATC TTCACCACCC
    15301 GTAGCACTGC TCCATAACGC CGTTTGGAGA GCGCGAAATA GCGGCTTAGG TTTCTGTGGA
    15361 TCGGTGGCGA CAGTCAAAAG ATCCCAGGCT TCGTCGATGC AGAGAACAAA CTGGAGGGAA
    15421 GGCATAGAAC TATCGGGAGC CGCAGCGTTA TTTTCACCAT CGTCTTTCGT CTTGTACCCT
    15481 GCCGAAGTGA AAATACTTTT GCAATAATTA TCAAAGGGCA CCCAGTTAAC CTCCTGATCT
    15541 GACTTATGAG AGAATGGGGA ATTTCGTATG GCGAACTCAA GGCTATTTTT GATAAGATCC
    15601 TGCTGTTTTG CATAGTCCTC GCCAGTTTGG TAATCAAAGA ATTCTTCAGG GCCAATTCCA
    15661 AAAGTCCGAG CCAGTCTGGC AAGATGTAGA AGTGCCTCAA CTATTAGAGA CCATAGCGAT
    15721 TCCATTCGTT CACGCCGTTC CAGAAAGGTT TCTAGATGAT TTACAGTGTC AAAGGCACTT
    15781 AGGATGAGAG AGGCATAAGG CGACCTGCCA GGAAAGCCAT TCGACGTCTT CGGAGCAAAG
    15841 TTCAAGTAAA TGACGTATTT GCCATGTTGA ACAGCAAGCT GAGAGACAGT ATATGTTTTG
    15901 CCTATGCCTG GAGGTGCAAC AATGGATGTG TGAGGCGACA AATATGCATC TTTTTCCAAA
    15961 CTGAACTGGC GGTGGTAGTT CACAAGGGTC TGGCAGAGCT TAGCGCTGCC TAATTCGCGG
    16021 CCATGATGAG CCCTTTCAGG AGCCTTGAAT GCATTTCGTG CTTCTTGGAG AAACTCGGGG
    16081 GTTGAGGAGT GGAAATCTTT CTTGGTGCAT TCTTTAGCTT GGTGGATAGT TAGCTTGACC
    16141 TCTGGAATCA AGATGTTCTC GACAGCATCA GCTGAGAATA CTCTGCGGGA AGCCCAGTCC
    16201 TCGAAGTTGC TCATCAAGGC AAGATGAATT TTGAAGTTTT TAAGATTGGC ACTCCCAATC
    16261 AGAATTTCAA GTGCTTGGAG TCTCCTCTTG AATTCTGGAA ATTGCGCAGC TGTAGATTCG
    16321 ATAATATGCA AACTCATTTG TGAAACATCA ACATCCATGT CCAAAGCATT TGGGCTGTAT
    16381 AAGGTGAAGC ATGATTGAAA TTGGAAATCC TCAGGCCAGT TTGCGTATCG GCAGACCTCT
    16441 TTGAATGATG CGAAAGTTAG AGTCTTGCTG AAGGGAAGGT CTACGGCTGC CGGAGTAGCC
    16501 ATCTCGAAAG GATCAAACTG CTTCAAGTCA GGTTCTTCTG TAGCAGTGGA CACAGTCAGT
    16561 ATAAAACATG CAAAGAATGG CAGTCAAGAT TGCTTACACG ATGAACACTA AAGGCAGGGT
    16621 GGAGATTGTG TACAGCAATG AAGCGGAAAA TTAGATAAAA CAAGGTAGAA AGTCAGCAAG
    16681 GAAGATTGCT AGATCCTAAT CTTAGAGATC AGTTGGCTGA TGATGAGATA GTGACAGTGC
    16741 ATTGACTTAT GGTGTAGGTG ACAGGGTTTA GAGAGTAGAA GAATCCATGA ATGCGCAACA
    16801 CAGCACAAGG TGTAGGGGGA CACATGAAAT GTGGGTACTG TAGAAGTTGT GTCTGCTTTC
    16861 AGTCGCGTTT AAGACTAGAC AACACCCAGC TAGCATGGAA TACTCTGACA TAGTGTGACG
    16921 CGTTCGTAAA TCATAGAAGG TGAAAATACT GGCCAACATT AACCCTATGT AGTGGAGATT
    16981 CCAGCTGCAC TCGGAATAAT ATCGGGTGAA TGAATGACGT AGGTGTGTGG CACACCATGA
    17041 GAAGATAGTT AGAACACAGT CCTGTACCAG CTCGAATAAT ACAATAAATA TCGCAATAAA
    17101 CACTCCCAGT CCAATGCTGT AGGTATTAAT CATCATTCAA GAGCTGATGA GCTGGTCCAA
    17161 GACAGGAACG TGTACAAGTG GCTGAAAAGC CACAAAAAGG TGGTCCAGTT ATACTTGATT
    17221 GTCAGATGTC AGAACATGAC TGAGCCGATG CACAGACCAC AACAGACTAC TGTAAACCCA
    17281 AGTATGAGAG GAGAGAAGAA GAAAGAAAAT TGAATCAACA CAAGCAATTC CACAACATCA
    17341 GATGACAGGC AACAGAGGAA ACTATGTAAG ATGCTTGTTC AGTGCATCTT CAGAAAGTTT
    17401 TTGCCACTTG TCTCCATTTG TCCTTTTCTT TTTCCAGCAT TTTGCGTATC GCGTAACCCC
    17461 TAGCATGTTT CTCCTCCTTG CCTACAGCAC ATGCTTGTCA TGCACTTTAT CTGTAATAAG
    17521 ACTTGAACAG GGAAACTATA GAAAAAAGGC CTCAAGGCTA GGTTGCTTAA GGTTAAGCTA
    17581 TATCAAGAGT GTTGATCAGG ATTTTCGATA AGGCATTCTC TTTCCCCTTC TTCCCATGGT
    17641 GGTCTTGCGT CACTATTTGT GGCAGGTTCT TCCTAACCCC ACAGGCCATG CCACCATGTT
    17701 TGCTGAGGGC CCTGAGCCAT CGTCCACGCC TACTGCCTTT TCCCAGTTTA GACTCAGGGC
    17761 TTGTCCAGCT CTACCCAGGG CTTCTTTGCT AGCATGCTTG GCTCATACCC AGCTTTGAGT
    17821 GTCCTTTAGC CATTAGCCTA GAATGCCTGC TGTGCTGTTA GTGTGTCTAA GGATCCAATC
    17881 ACCAAGTTTT GTAGCGATAT GCTGCTCAAC CTACGTTACA TCTTTGTTAT ACAGAAAGTG
    17941 ACTTCAAGTC AGGCACATCT CATCCATAGA TAGAGCTCCT GTGCCATCTC TTATACAGAA
    18001 GCAGTGACTG CCTTTCCAAT AACAGTCCTC ATCTGTCATA ACAAGATTGG AGCTTGTCTC
    18061 CGCCCCATTC ACAAGATTAC CAGTTGCAAT GAGAATTGCA TTGATGGTGA AGGTAAGAAG
    18121 ACAAACAATA GGCCAGGGTT GCATATTTGC TAAGCACTGT GTTAGAAGCC ATTGTAGTTA
    18181 TCAACGATAA GAAGTATAAG ACTTGCAAAA TTATAGGGAT GCAATGTTCT TAAGAAATCA
    18241 ATAGAAGAGT TAATGATGAG CTGAGAGTTG AACATAGACT GGAGGTTGAA GTTTCAAGAA
    18301 TACAGAGAGA TGTCAGGAAA TATATTTCAA GATGCAGTGC TAGCTCATAG TCAACATACA
    18361 AGAACCTCTT CTTTTGAAAG AACAGCAATA GTCCTTTTAT ACTTATCCAG GTGCCCTTGT
    18421 CCCATGCAAA ATCACCACAC CTTGAAACAA CCTATGTGAT AAGCATGTGC ACTAAACATC
    18481 ACCCAACTTC ACTTGCTTCC ATTTGACCAA TCAATTCTCA ACTATTCAGC ATGAATCAAC
    18541 CCAGTAAGGA GAGTAAAACA CTTGTTGCTC TTCAAGCTCT TCAACATAAC CTAAAAATTG
    18601 GTCTCAGACT AGTTGCAGGG ACATATGAGG TTGACTAATA TACATTACAT CTCTAGCATA
    18661 ATAGCATTCA ATCTCAACAT GTCCAGATAA ACCAATCATG CAAATTATCT GATCAAGAAG
    18721 AAAATATTAT CATCTAGTTC ATTTTCGATC TGGATTCGTC AGGATTCCCT CCACAACTAT
    18781 GTGGTGTTGA AGAAGTGGCC GATAAGCTGG AATGTAAATG TTCAAGACCA TTTAGGGTTA
    18841 TACACCATTT TCTAGGGCTG AGGGAGGATA TCTCTGATAT GAAAGCAATT TGTTTTCAGA
    18901 TGTTGATAAT TATTGTTGTG TTGGATGAAT GTTGGATAAA CTACATGGAG GATGGGTATT
    18961 GTGGGGAATT TGCCTTCGGT CGGGTTAACC CTGGGTAAAC CCGAGCCCGA ATACTTCAGC
    19021 TTAGTTGTCC ATGATGGAAG AACTTAACAC CTTAGAGAAT GAATAGAAGA CAAGCTTCAC
    19081 CATAACGATC AATCTGTATA CCAGCACGGT TCCACGTGCG GTTGTACAGG ATCACGAGTG
    19141 ACTTCTTACG TGATAAAAAT CTGAATTCAG TAGATTATTC CGACATGTTG ACTATTATTG
    19201 TTTGTTTGAA ATCCAATGAT TCCCTTAACA CTTCTTTCCA CTAACCTACA GTCACTGGTA
    19261 TCACAGTTGT TGTGAAGTGT ATTGATTTTC TATTAGTTTA TTAAAGGTTT AAGTTCTTTC
    19321 ACTATGCACA ACTAGGCCGG AGTATTTATG CACAGGTTTA CCCAGTGTTA ATCCGACTGA
    19381 GGACAGATTC TCCACAACAA CAGTAGATAT AGTCTATGTA TGTCACGTGA CATAGGGTTA
    19441 GGACATGAAT GTGTCAAATG TCAACAGTAA CCTCTGTGCT ACTCATGTCT ATTGCCAACA
    19501 ATACACGACA ATGATGCTTT TCTTCAACAG TTAACTGTCC TTCCTGATGA TTTAGTACGA
    19561 CATTTGCTTT AAAGACAAAA TAATCAGCTC TACAAAATGG AAGACTTAGA TTTCACGAAT
    19621 ATAGAAGCAG TGAAGGCTGC ACTTGCAGCG GCATACGCTC GTGCCGATAC CCAAAAAGCT
    19681 CTTGCCGATG CCGCAAAGGC TCGTTCCGAT GCCGCAAAGG CTCTTGCCGA TGCCGCAAAG
    19741 GCTCGTTCCG ATGCCGCAAA GGCTCTTGCC GATGCCGAAA AGGCTCGTTC CGATGCCGCA
    19801 AAGGCTCTTG CCGATGCCGA AAAGACGCGT GCTGATGCCC TCAACGCTAG GCAGTCCCTT
    19861 CACGCACACA TTTACCATCT CTACGCGCAC TGCTTTCAAA CTCTCAGAAT ACGCCAAAAA
    19921 GGCCCGGAAA CCACTGCCGC AGGCTCAACA TCTGTTCTTG GTCGCACCTG TCCTAGGAAG
    19981 CTGCTACCAT GGAGCAATTT TCCAGAGCTT CACCAGCAAA AGTTCACTGA TCTTTCTAAT
    20041 GCCTTTGGTG ATGAGCTATT ACTTCCGCCA CTTTCAGATG CCTGTGCGCT GCAAAGGACG
    20101 GCTCAAGAAT GGTCACATGA CAGTGAAAAT GAATCTTCGA GGTTCTGCTC CATGCTTATT
    20161 GAACTTCATG TCGCCACGAT CGCTAGTACC TGGCGTCAGA TCGTTTCAGA AGAAGCGGAG
    20221 GAAGTTGAAT TCTGCCCAAA CACGGCATAT ATCAAGGAGT CTTGCGAACA GCTGCAGGGG
    20281 TACAAGATGA AGGGCTCAGA TGATGAGAAC TCAGGAGTCA CATGTTTAGA TATTTCGAGC
    20341 ATTAGAGCTG ATATTTCAGA GCCGGTGACT GTTGTATCAG CCTTTCCCTC GCGTGGTCGT
    20401 AGACCCTCCC AAGATATCTC GAACGCGGGA CGTAATCTAA AGTGGCCTGC CAACTCACCT
    20461 CCAGATTCTG ACGGAACGCG GCCCATCAAA GCGCAGTCCC CCGAGCGCAG CATCAAACCG
    20521 GATGGTACAT TTGTGAAAAT AACGAATAAA TCACCAAAGG TGAAAAACCT TCTAGTCATC
    20581 GAACACAAGC CTGCGCATGT TTTCACCCCA GATTTACTCC GTTCTGCGTT TAGGAATATT
    20641 GTTGATTCAG GGAGCAGAAT ATTTACCGAA TCAACAGATC CTAGACCCAG CCCATCGGCG
    20701 TCTGGCAACA CTGAGAAAAA AAACCAAAAG CACCCGGCTG GCTCCAAACT GGTTGCAAAG
    20761 GCTTTAGTGC AGACGTACCA TTATATGATT ACTCTCGGGC TTTCGTACGG CTCTATCTCA
    20821 ACTGGTCAAG CCACCATTTT GCTTCACATC AACTACAAAG AGCCATCGGA GCTTTACTTT
    20881 CGTCTGTGCG TTCATCAAAA AGACGTTAGT GACATCCCAT GTCGTGGTTC AGAAGATCCA
    20941 CTAGCTCAGG ACAGCCAGAT ATCTTCAGCA CTAGAGAACG GCATCAAAAA CACGCCATAC
    21001 GCTATGCTTA TGACAATGAT TCAGCTGGCT TTTGACCACA CAAATCTTTC AGTACAACAA
    21061 ATTGCAAGTA TACAGAATAG ACTTCCTCGA TTCCATGGGT CTAAAAAGCC ACCGTCTGAT
    21121 CCATCTTCTA GTTCCGGTAA AGGGAATGGA AGTGAAGACA CTGGTTCGTC ATCGCTACGA
    21181 AACCCATATC CGCAACTTCC ACCACCTGAT GGAAGGTCGT CAAGCCAACG CGAGCAGGAC
    21241 CCTTTCAAGA AGCACACAGC ACATATGGAA TGTCCTCCTG ACTCCTGGCG TATTGGATGT
    21301 TGTGGAGATG CGCCTGTTCC AAAGAACAAA GGTGGAAATT CCTGGGACGA TGGTAGATCT
    21361 ACGAAGAGAG TTCGCTCAGA AACTTAG
//
LOCUS       Ce.colombiana_A_pheromone     20684 bp    DNA     linear   UNA 
DEFINITION  Ceratocystis colombiana isolate CBS121792 CMW5751_scaffold_193, whole genome shotgun sequence
FEATURES             Location/Qualifiers
     Transcript      complement(1..896)
                     /score="0.59"
                     /source="AUGUSTUS"
                     /g10.t1
     CDS             complement(join(1..416,818..896))
                     /score="0.98"
                     /score="0.6"
                     /source="AUGUSTUS"
                     /transcript_id="g10.t1"
                     /gene_id="g10"
                     /frame="[33618..33696: 0, 34098..34510: 2, 34511..34513:
                     0]"
                     /label="Hypothetical 11"
     gene            complement(1..896)
                     /score="0.59"
                     /source="AUGUSTUS"
                     /g10
     Terminal        complement(1..416)
                     /score="0.6"
                     /frame="2"
                     /source="AUGUSTUS"
                     /transcript_id="g10.t1"
                     /gene_id="g10"
     intron          complement(417..817)
                     /score="0.98"
                     /source="AUGUSTUS"
                     /transcript_id="g10.t1"
                     /gene_id="g10"
     Initial         complement(818..896)
                     /score="0.98"
                     /frame="0"
                     /source="AUGUSTUS"
                     /transcript_id="g10.t1"
                     /gene_id="g10"
     Transcript      3209..3881
                     /score="0.25"
                     /source="AUGUSTUS"
                     /g9.t1
     CDS             join(3209..3824,3865..3881)
                     /source="AUGUSTUS"
                     /transcript_id="g9.t1"
                     /gene_id="g9"
                     /score="0.26"
                     /score="0.81"
                     /frame="[complement(30633..30635): 0,
                     complement(30636..30649): 2, complement(30690..31305): 0]"
                     /label="Zinc knuckle"
     gene            3209..3881
                     /score="0.25"
                     /source="AUGUSTUS"
                     /g9
     Initial         3209..3824
                     /score="0.81"
                     /frame="0"
                     /source="AUGUSTUS"
                     /transcript_id="g9.t1"
                     /gene_id="g9"
     intron          3825..3864
                     /score="0.26"
                     /source="AUGUSTUS"
                     /transcript_id="g9.t1"
                     /gene_id="g9"
     Terminal        3865..3881
                     /score="0.26"
                     /frame="2"
                     /source="AUGUSTUS"
                     /transcript_id="g9.t1"
                     /gene_id="g9"
     Transcript      5217..7652
                     /score="0.24"
                     /source="AUGUSTUS"
                     /g8.t1
     CDS             5217..7652
                     /source="AUGUSTUS"
                     /transcript_id="g8.t1"
                     /gene_id="g8"
                     /score="0.24"
                     /frame="[complement(26862..26864): 0,
                     complement(26865..29297): 0]"
                     /label="Hypothetical 8"
     gene            5217..7652
                     /score="0.24"
                     /source="AUGUSTUS"
                     /g8
     Single          5217..7652
                     /score="0.24"
                     /frame="0"
                     /source="AUGUSTUS"
                     /transcript_id="g8.t1"
                     /gene_id="g8"
     CDS             11118..11198
                     /label="A pheromone"
     gene            11118..11198
     Transcript      complement(12593..12979)
                     /score="0.41"
                     /source="AUGUSTUS"
                     /g7.t1
     CDS             complement(12593..12979)
                     /score="0.41"
                     /source="AUGUSTUS"
                     /transcript_id="g7.t1"
                     /gene_id="g7"
                     /frame="[21535..21918: 0, 21919..21921: 0]"
                     /label="Hypothetical 9"
     gene            complement(12593..12979)
                     /score="0.41"
                     /source="AUGUSTUS"
                     /g7
     Single          complement(12593..12979)
                     /score="0.41"
                     /frame="0"
                     /source="AUGUSTUS"
                     /transcript_id="g7.t1"
                     /gene_id="g7"
     Transcript      complement(13682..16252)
                     /score="0.74"
                     /source="AUGUSTUS"
                     /g6.t1
     CDS             complement(13682..16252)
                     /score="0.74"
                     /source="AUGUSTUS"
                     /transcript_id="g6.t1"
                     /gene_id="g6"
                     /frame="[18262..20829: 0, 20830..20832: 0]"
                     /label="Hypothetical 10"
     gene            complement(13682..16252)
                     /score="0.74"
                     /source="AUGUSTUS"
                     /g6
     Single          complement(13682..16252)
                     /score="0.74"
                     /frame="0"
                     /source="AUGUSTUS"
                     /transcript_id="g6.t1"
                     /gene_id="g6"
     Transcript      18939..20684
                     /score="0.37"
                     /source="AUGUSTUS"
                     /g5.t1
     CDS             join(18939..19613,19740..19821,19873..20684)
                     /source="AUGUSTUS"
                     /transcript_id="g5.t1"
                     /gene_id="g5"
                     /score="0.77"
                     /score="0.82"
                     /score="0.46"
                     /frame="[complement(13830..13832): 0,
                     complement(13833..14641): 2, complement(14693..14774): 0,
                     complement(14901..15575): 0]"
                     /label="Hypothetical 8"
     gene            18939..20684
                     /score="0.37"
                     /source="AUGUSTUS"
                     /g5
     Initial         18939..19613
                     /score="0.46"
                     /frame="0"
                     /source="AUGUSTUS"
                     /transcript_id="g5.t1"
                     /gene_id="g5"
     intron          19614..19739
                     /score="0.47"
                     /source="AUGUSTUS"
                     /transcript_id="g5.t1"
                     /gene_id="g5"
     Internal        19740..19821
                     /score="0.82"
                     /frame="0"
                     /source="AUGUSTUS"
                     /transcript_id="g5.t1"
                     /gene_id="g5"
     intron          19822..19872
                     /score="0.85"
                     /source="AUGUSTUS"
                     /transcript_id="g5.t1"
                     /gene_id="g5"
     Terminal        19873..20684
                     /score="0.77"
                     /frame="2"
                     /source="AUGUSTUS"
                     /transcript_id="g5.t1"
                     /gene_id="g5"
ORIGIN
        1 TTAGGAGGAT GTACTGAATG GCTGAAGTAG GTGAGATGAA TGAGCTGGCA TACAGAGTGT
       61 GATTATGTGG TTGTCTTCAC AATATTGCTC AAAATCGACT GAATGGTGGC TTTCATGTCC
      121 ATCGAGGATT AGAAGGCGAT AGTGACCGGT TGATTGGTCC TTGGTATGTC GGTCAAAGTG
      181 CCTTAGCCAC TCAAGACCTG TCTCATTATC AGACCAGCCA TTATGGGTTG CCGCAATAGC
      241 CCAATCGTCC AGGAGGTTGC TTTCTCGATA CCAGCTGGCG AGGTCCCAAC GTTTGCTGAT
      301 GGGTGACGCG TCGCGGTCGG CGAGCAGTCG GTTGGCCATT TCTTCCACGC CACGAAGCCG
      361 AGGGGGAAAT CCTCGAGACC CTAGGTTGAT AATGTATTCA ACAATAACCT GTGCCTCTAG
      421 ATCAGATAGT TTGCACGATT TAGGGACAAT ATCGCTTCAA GAAGGCTTGC TGTGATATCA
      481 ATCATAGAGG GTACTAGACG GGACTTTGTA TATCCTTGCA GAGCGATAAA TGCGTAATTT
      541 TGGGTCATTT CGAAGGGCCT GAAGGGCGAG AATTATATTT CTTTCTTTAT GCAACTGTGG
      601 CATACTTGGT GGTTGAGAAA TAGTTGAAAA AGGGAAAGTA AAGGGAGTTG CGGGATTCTT
      661 TTCCGATTTC CCATGTTTCA CGACTTCCTA TGCACTTACG TTACCCCTCA TGATACTTTA
      721 GATTAGTTTC CTTTCATTTC CCCTCCAATG TGTAATATCT GATTATCTCT GGACCTGGTC
      781 ATATGAAACT ATCTGTGAAC TAACCCGTGA CACTTACTGG CCCCAACGTT TGCTGCCACC
      841 GCGAGAAGGT CCTTCTTGTA GTTTTTGAGG GTTGCGTAGT TTTTGGCTGA GATCATTTTA
      901 TCTGACATCT CCGCAGAAAG GCCATTCCGG AGTAACGAAA TTTTGATTGA ATCGGGCCAT
      961 TCTTCTCCGT TGGCTTCGAG AAAGGTTTGC TACGCTTCCG AGATGTAGTC GGCCATTGAG
     1021 CGACGCCCCA TCTTCATTGA CGATGCTCTA TCGAAAGCCA GTTGTTGAGC ACTTGGATCC
     1081 GAGAAAGTGT AGAAGGCGTT CAGGGCCTTC TTTCCATCCT TCATGGAGTA ATAAGTCTCC
     1141 ATGTGTGGGA CAACCTTCGC CCGCGCCTTC CCAGTCAGCC GACTGTAAGT GTAATTCATG
     1201 AAGCCCCTTT CTCCGCCGTG GGCTTCACAA TCGTGCAGTT GTTTTTCCTT GATGTCAGTC
     1261 AAGAAAATTT TGAACTGGAA AGAGCTCTTT CCATCGTATT TCTCAATATC TCCAATGATC
     1321 GGTCAGATCT GGCGCTTGTT TTCGATCTCA AGGGCCTCGA TCTTGGCCAG GAGTCGGGCC
     1381 GCGTTGTCAT CTTGTGTCAG GGGTTTGGGC TTTACAGAGG CACCACTGGT AACCTCAGGC
     1441 ATTTTATCGG AATGGGTGAA AAGAGGAAAA AGAAAAATGG AAATTTCAGA AGTTTGGTTT
     1501 TGAAAGAATC TGTGAACTAA CCCGCGACAT TATTACACAT AGTTTCATAT GACCAGGTCC
     1561 GGAGATAATC AGATATTACA CATTGGAGGG GAAAGGAAAG GAAACTGATC GCAAGTATCA
     1621 TGAGGGGTAA AGCGTCCTTA TAACGGCAGG ACTTGTGGGT CTGCTGAAGG TTGGGGGTGG
     1681 GGGGGGGTGC TCCACAATAG CCAAAGGCTG ACCAATGGGC GCAGCCCTTA CAAACGCTGA
     1741 ATACCCAGTC GTGCTGACCT CCTTTGACCA CTACTCCGCG ATGATTCGGC CACTACCTGC
     1801 GCATCAATAT CCATCTGATC AATTGCTTCC CTTCCTTCTT GTACTGTCCA AACCCTCTAT
     1861 TCTGTAGCCT AGCTCTTTTT GCCCAGTGAC GCCGGCCAAG TATCTGATTT GTCTCCCGAA
     1921 GGTCTTTGTT CTCAGCAGCT AATAGGGCAA CCCGATGCAT AACTGCCTTT GTGCCCTTCC
     1981 CAAGAGACTT CAGGGCTTCA AGGATTCACT TTGGAGCTTT GAACACCTTT CTGAGCCCAT
     2041 GACGACTATT CCGTTTGCAA TCATGCCCAT AAGGAAACCA GTCTCATCAA AGTTATAGTT
     2101 ATCATCTGAT TGGATGCCAT ACTTTGCGAT CGTGTTCACC ACAAGCTGAA ACCAATTGCA
     2161 GATGATGGTT GGATCTTCAC ACTTAGCTCT CTGATAGTTG TGTTTCTGAA AAAAAAACAC
     2221 GTCTTGAAGT CTAGGTGTCA CTTGATGAAC TTTGAAGCTG TTACAGGACT AGTAATTGCT
     2281 ACTGAGTTTG CCAATATGAA GACTTTATTG TCATATGAGG AGGAGAGGAA GAAACTATCT
     2341 AAAATGCTTG CCAGCCATGT GTCCTTTTCT TTCACTCACT CCCCTGAATT TCCACCCATC
     2401 TTCACTGCCT TCCATGTTCA GTACTAAACT GCAATAATAA GTACCTATCT AGCACACCTG
     2461 AAATCAACTG TTAGTCTAGT TAACTCTTCA ATGTGAATTA TTCATTCCTT AGTCCTAAGT
     2521 GCTGCGAAGA TCCAGCCTCT GAATCACGAC CTTAACATCA GGGTCTTCTG ACTCCACAGT
     2581 CAAGATCTGG AATGCGACTT TTGGTGCGTG TCTGCAGACT CTTGAGGGCC ATACTCATGC
     2641 TGTTCTTTTA GTGGTCTTCT CAAATGATGG ACAGTGACTG GCATCAGGAT CTTATGACTC
     2701 CACAGCCAAG ATCTAGGATG TGACTTCTGG TGTGTGCCTA TAGACTCTTG AGGGCTATCT
     2761 TGGGATAGTA GACCAAGCAG TGTTTTTGAA CACTGAACAA TCATCTCCAC CACAATTTGT
     2821 CAACAAGGCA TCCTCATTTC CCTCTCGATC TCACAGCTAT AGTATTAGCA GGGGCTGAGT
     2881 TATGCAAAAT CAGCTAAGGG TGCTTTGGCT GCCACCATCA TATCGTCCTA AGACATCAGC
     2941 ATTCTCATCT AACACTATTG TGCTAGTCTC TGCCTCTTAT CACATCATAG TTATAGGATT
     3001 CAAACCCATC TCTCATCATT AGAATTTTAG CATCAGAGCG ACCCGCTTAG GGATTCTTTA
     3061 TAGGTAAACT CTGTGTGATG GGGTCTCGCA CAGACCAATG GGCATCGCCC TAACACATAC
     3121 AGGCGCAGCC CTAACAAATG AGTGGGAGGA CAGCCTCCTA GTCTAGCTCC AGAACAGTTG
     3181 GCTGCACTAC CTTTTTCAAA AAGACCCCAT GGAAGATGTG GAAAGAACCG ATGCCCATCG
     3241 CGCAAGCCAG AAACAAAACT ACACCAAAGA TCAAGAAGCA GTGAAGAGTC TGCTCAACAT
     3301 GAATTTGGGT AGATACCACC AGGCCCTAGT TAGGGATGAT GATACCTTGT ATGGATCATA
     3361 TGAGACCCAA GAAATTTGCG CCCTGGACCC GTTGGACGAG TGTTACGAGG AGTACAAGAG
     3421 GCTGCTGAAA ACGCCTTTGT CAAAAGGGAA GAACATGAAA AGCAATTGGG CTTACTCCAA
     3481 AGCGATCCAC AATCGCAACT TCGATCATGA TGCCAAGAAA GAGGACAGAA TGAAAGAAAA
     3541 TGATGTTTTT AGGTTGTTTA CATGGCACCT CCCGAAAGCG TATAAACAGG CTATTCTCGA
     3601 AAGCAGGCGC GAGAAATACA CCAATGCGAA GACGCTAGAA CTATTAGAAA AAGTTCGAAT
     3661 TAGTGTCGAC AGCGAAGAAG AAGACAAGAA GGCGAAGGGA GACAGATCAA GGGTCAAATG
     3721 TTCCAACTGC AATAGAAAGG GACATGAGGC ATCAGACTGT TGGTCTAAAA AGAAGACCGA
     3781 TCCGAACCAG AAGGCACAAA TGGCCACCCA AGACGCTCAA CAAAGTAAGT GCCCTGAATG
     3841 CCACAACTGG GTAATCGATT CCAGATGCTC ATGTCATATG ACGAAAGAGC TAACAGTGTT
     3901 CAACAACGCA CAGGAAACCC AAGAGACAGT TAAAGTGGCG GGTGGGAGAA ACATTGAGGC
     3961 GTCGAAGGTT GGGTCAGTAG CCATAGAAGC TGGAAATAAA AGTCTTACTT TGTTTAAAGT
     4021 GTTATACATG CCAGGCTTGA CTGAAAACTG GATTTCAGTG ATGGCTCTAA TGAAGGAAGG
     4081 CAAATCCGTC TTATTTGAAA ACATGACAAG ACCAGATATA GCATTTGCTG TGTCAAGCCT
     4141 GCAATTCCAA CACCAAAACA CATGGAATGG CTCAAGAGAG TGCTGTGCTA CTTGCGTGAT
     4201 ACATCCAACT TTTCCATATG CTACGAAGCG TGTCAAGGGG GAATGGATAT TGTTGGATAC
     4261 AGTGACGCAG ATTACACAAA TGCAAAAGAC CACAGGTCAG TCAGCAGGAT AGTGTTCATT
     4321 GGACTTGGAG GGGCTATAAG CTGGAGCTCC AAGAAACAAG CAACTGTGGC AACATCAACA
     4381 ATAGAAGCTG AGTACCATGT GTGAAAGAGG GTATACACTT ATGATGTATA CTAAACAAAA
     4441 TCATTGGGAT CTTTGAGACC AAAATGAAAG AATGCCAAAG TTTATACTTG AAAAACGAAA
     4501 CCTTGGTTTT CAGAGACAAT CAAGCAGCCA TTAAGATAGC TAAAGAATTA GGAGTCAAGA
     4561 AGGGTACCAA ACACATTGAC ACACAGTACC ATGCTGTCAA ACAGTGGGTG AAAAATGGTT
     4621 TAGTAAAAAT CGGATTTGTC CCAGTAGCAT GGCAGCAGAT GGCTTAACAA AACCACTGGG
     4681 TCCACAAAAG ATGCCTGAAT TTAGGGCAAT GGCCGCAGAG ACCCACTTAT CCGGAACTCC
     4741 GGGAGAGTGG GGGGGATGTT AAAAAGCAGA CTTCCAAACG AGCTCCATAT GAAGTTTAGG
     4801 TATACCAATG AGACTATGTG CTTATCTAAA TAAGGGGTAG TGTGTATGAA AAGAGGAGTA
     4861 GCCAAGCTTT TCATGAACTT TACATAAAAA AATAAGGACC AATTTCTACT GTTGGGAAAA
     4921 CATCCATGAG TGCCCTGGAG AAGGTTCAGG AAAAATAGAT AAGACAAGGT TCTTATCTGT
     4981 GGAAAGGAGA CAAGGATCAA TAGAGAGCGG GGTACTCGCT TTTTACGTAA GTATGTCACG
     5041 TGATATAGGG TTATGACATG GATTCTCAGC ACCTAGGTGT CAAATGTCAA CACTAACCTC
     5101 TTTGCTACTC ATGTCTATTG CTAACACTAT GCGACATTAA TGTTCTTCTT CAACAGTTAA
     5161 CTGTTGTTCT TTCAGCATGA CCTTTGCTTT AAAAACGAAA TAATCGGCCC TACAAAATGG
     5221 AAAATTTAGA TTTCACGAAT ATAGAAGCAT TGAAGGCTGC ACTTGTGGAA GCAAAGGCTC
     5281 TTATCGATGA AAAAGACTCA GAGCTTGCAG CGGCAAACGC TCGTGTCAAT GAAAAAGACT
     5341 CAGAGCTTGC AGCGTCAAAC GCTCGTGCCG ATGCCGAAAA GAAGCGTGCC GATGCTGAAA
     5401 CGACGCGTGC CGATGCTGAA AAGAAGCGTG CCGATGCCGC CAAGGCTAAG CAGTCCCTCC
     5461 ACGCACACAT TTACCACCTC TACGCGCACT GCTTTCAAAC TCTCAGAGTA CACCAAAAAG
     5521 GCCCGGAAAC CACTGCTCCA GGCTCAACAT CTGTTCTTGG TCGAACCTGT CCTAGGAAGC
     5581 TGCTGCCATG GAACGATTTC CCAAAGCTTC ACCAGCAAAA GTTCACTGAT CTTTCTAATG
     5641 CCTTTGGTGA TAAGCTATTG CTTCCGCCAC TTTCACATGC CTCTGCGGTG CAAGAGATGG
     5701 CTCAAGAAGT GTCACATGCC AGTGAAACTG AATCTTCACT GTTCTGTTCC TTGGTTATTG
     5761 AATTTCCTGT CGCCAAAATC GCTAGTACCT GGCGTCAGAT CGTGTCCGAA GAAGTGGAGA
     5821 AAGTTGAATT CCACCCAAAC ACAGCATATA TCAAGAAGAT TTGCGAACAG GTCCATGAGT
     5881 ACAGCATGCA GGGCTCAGAT GATGAGAACT CAGCAGGCGA ATTTTCGGAT CTTTCCAGTA
     5941 TTAGAGCTGA TATTCCAGAG CCAGTGACTG TTGTATCTGC CTTTGCCTCG CGTGGTCGTA
     6001 GACCCTCTCT AGATATCTCG AATGCGGGTC GTAATCTCAA GCGGCCTGCC ACCTCACCTC
     6061 CAGATCCTGA TAGAACGCAG CCAATCAAAA TGCGGTCCCC CGAGCGTAGA ATCAATCTAG
     6121 ATGGTACATT TCTAAGAAGA GTGAATGAAT CACCAAATGT GAAAAACCTT CTAGTTATCG
     6181 AACACAAGCC TGCACGTGTA TTCACCCCAG ATTTACTCTG TTCTGTGTTG AAGGATATTG
     6241 TTGATTCAGG GAGTAGAATA TTTACTGAAT CAATAGATCC TGGAGTAAGC TCACCGGCGT
     6301 CTGGTAAGAT TGAGAACCTG AAAAACCAAG AGCACTCACC TAGCTCCCAA CTGGTGGCAA
     6361 AGGCTTTAGT ACAGACGTAT AATTATATGG TTACTCTTGG CCTTTCGTAT GGCTATCTCT
     6421 CAACTGGTCA AGCTACCATT TTGCTTCACA TCAACTACAA AGAGCCATCA GAGCTTTATT
     6481 TTCATCTGTG TGTTCATCAA AAAGATGTCA GTGATATCCC ACGTCGTGGC CTAGACGATT
     6541 CACCAGCTCA GGACAGTGAG ATATCTTCAG CACTAGAGAA TGGTATCAAA AACACCCCAT
     6601 ACGCTATAGT TATGACAATG ATTCAGCTGG CTTTTAATTC TACAAATCTT TCCATACAAC
     6661 AAATTGCAAG TATGCAGAAT AGACTTCCTC GATTCCATGG GTCTAAAAAG CCACCATCTG
     6721 ATCCATCGTC TGGTTCTAGC AAAGGGAATG AAAGTGGAAA TACTGGTTCG TCTTCACTAC
     6781 GAAACCCATA TCCACAATTC CCACCACCTG ATGGCAGGTC GTCAAGCCAA CATGAGCATG
     6841 ACCCTTCCAA GAAGAAGCAG GCAGTACATG TCGATTCATA TGACAATTCC AGCACATGTC
     6901 GACTTCCTCG ACCTGAGTAC TGCTCACAGC GATGTCTCTT AGGTCTGGCC AATGGAGGTT
     6961 ATCTTGACCA ATCATGTCCA AATGTCGATC TTCACTGCAA GGAGCCTAGT TTTGAGTCCT
     7021 CTTCTGCCTC TGTCCATAAG AAGCACCAAA TTTCACTGTC CCAGCTTGTT GATATTGTCA
     7081 AGGCCCAGCT CGACACCAAC CTGGACTCTG ATTGTGAAGT ACAACCCAAT AAGTCTGGTC
     7141 TACTTGGGAT TCTTGTGAAG CTCACAGCTC ATCCATATGG CTACACATTT GTTGGCAAAG
     7201 GCATGTTGAA CCTTGCCTTA CCATTCATCC GGCATGAATT GAAGGTGTAT GATCAACTAA
     7261 GACCTGTACA AGGTGAAGTT GTTCCAGTCT GTCTTGGCCA TGTGTCAATG CAACAGACAC
     7321 TCAATTATGG GTTCCAGCCT ATTAGGCAAA TGCTCTTGCT ATCATATGCA GGTGAACCAG
     7381 TCATGGAAAT GGACTATGGT GTTGTTAACA ATCTCGAATC CAGGCTTCTG GCGCTTGGAG
     7441 TTGTTCACGG TGATGTGCGT GAGGCGAATG TGACGCATGA TGCTCAGTCT GGGCGCACTA
     7501 TGTTGATTGA TTTTCATCGA TCCCAGATTA TCAAATGTCC TCCTGACTCT TGGCGTATTG
     7561 GATACTATGA AGATGCAGCT GTTCAAAAGA CCAATAGTGG AAATGCTTGG GACAATGGTA
     7621 GACCTGCGAA GAGAGTTCAC TTGGAAACTT GACATGTTGT ACACTGATGA ACCAGGGTCT
     7681 ATTAATGCAG TTGTCACGTT CATGTTATCA CCTTCAAGCC TGCCACTCAT CAATTCATTT
     7741 GCTACAAGCT GTTCCAGTCG GCTTATTGTG TAGGCTTTAC CTGAGCCGGT CTGGCCATAA
     7801 GCAAACAGTG TGCCAATACC GCCATTCCAT GCCCACGGTA ATAGCGACTG CACAACTTCG
     7861 TTGTATATTC GATCAGTGGA AGCATCAGGG CCAAATGTGT GGTCGACACG AAAATCACTA
     7921 GACTGTTAAC TCTCACATGG GTAAAACATT AGCAAATCAG CTGGGCGTGG TGGAGAAGAA
     7981 GAGACTGGAG GTAGGTATGG TTGTACCTGG AGCTGTGCCA ATCCCTTAAC TGGTCTTCGA
     8041 AGCTCATGGA CATCAAGCAC ACCAGGCATT CCAGGCCTTG GAAAGACACC CTGAGGGAGA
     8101 CAAGACGCTA GTTCTGCTGG CAGCAATGGT CGAAGCCGTG CCGCCACTAT CATATCTGGG
     8161 TTTAGGCCTG TAAGCTCTGA AAAGGAAGTG GTCCTAGATA GTGCAGGAGG TTTGAATCTC
     8221 TGAACTAGTG TAAGAAAGCG CTCGATATTA CTGAGCAAAT ATTGGTCCAT TGCAGCAGGC
     8281 ATCTGGTATG GGTTGAAGGA AAAGGGCGAA TCAGGTTTGT AAAAGTCATA TAAGCTATCT
     8341 ATGTCTTGCT CGTTAGAATA GCAAGGGAGG AGCTATTATA TCTTGGCGGG TCTTCAATGT
     8401 CTCTCTGACA ACTTCGATCT GTTGAGTAAA AAGAGAAATG CTAAAGTTTA TCCATCATTA
     8461 TTTTCAGATT CTATCTCCTC TTTCTTACTC TGGCCTCGCC ATAGCCCTCT TGTTTATCCG
     8521 ATACAAGTTT ACCCGAGACT TATCCAAGCC ACCTTAATAA TGCCTACTTA GCAAAGTGAG
     8581 TCGAAGAAAA GCCCCCCCAG TCTCCTTAAG GGGCATGATA AGCATACGCT GCATTTCTTT
     8641 TCTGCCTTCC AGATAGAAAT CGCGATAAAA CCACATTGAA TTACTCACTA TACTCTTCTC
     8701 CAGATATCTC GACTGCTGCC TAATATATTC TTACATTATG ACCTGGCTTG CTGCAGACAC
     8761 TACAATGCTG AATCCCTAGA CGCACCAGCC TTCCCCAACC ACCACTTCTC GATAATTCGG
     8821 CCGCAACGTA TACGCCAACA TCCACGTGAT CAATTGCTCG ATTTCCTTTC TCTATTAGCA
     8881 TGGCCCCTTT TTTCAATGGC CGGGTTCATT TTTCCCTCTG GCGCTGACTT AGCATCTTGT
     8941 TTTCCTGTTC AAGAGCTATG ATCCTAGCCC TCAACAAGGC AACCTTATCG ATAAATACTT
     9001 TTGTCACAGT ACGCTAGTGC CTCCTGCCCT GACTGCTGCT ATAGCCTTGT GCTACACTGC
     9061 TGATGGCCCT GTGTTACTGT GTCTACTACT GTGGCCTTGT GTGACCATGC TCACTGCTGT
     9121 CCTGCTCGCC GCTATAGCCT TGCTCACCGC CAGCCTTGCC TGCTAGGTAT ATCGCTGCGG
     9181 CCTTGCTCTC CAGGATTATT TCTGTAGCTG CTCACTGCTA TCAGCCTCAC CCCTCTCTGT
     9241 AGCTCTTGTT CACTATAACT CTTGTAGATA TATAAACTAG CCAGAATCTC TCTCCCTGTT
     9301 GACTGAACTT TGCTCCCTAA GCAACGTACT CGTCTCGACT CTGAAGAGCT ACCTTGGTGC
     9361 CTTAAATCGT CTCTCGGGAT ATTCTAACCG AGATTGGGCC TCAAGTATGG TCTTTAGGGT
     9421 TTTTTAGACC TAAGGAATGG ACAGCTCAGC CTCCTCTTCA GGAGGCGTTG AAGTCCATAG
     9481 CTATAAATCA AGCTAAAAGG TTACACTTTC TAGGTTACAC GGAATAGGCC TAGCCCCTCT
     9541 GAGGGCGAGC TTGATATTCT TTTCCACCAT AGAAGCCTGA AATGCAGTGT GGAAGGCCAG
     9601 AAAGAACCGT CTTCAGACAT AGATTTCAGA GCATCTGATC AGATGTTCTA TCTCTGGGCT
     9661 GTAAGCGTTC TTAAGTGTCC TGAAACTCTG AAGCATCCAA CATCAATAGG CTGAAGTAGA
     9721 TGAGACGAAT GAAGTGACAT GGAAAGACAG ATGATTTTAT TCTCCTCACA ATATGTCTTG
     9781 AATTCAATAG AGTGATGGCT TCCATAGCCA TTGAGGATTA AAAGATGATG GTAGTAACTA
     9841 TTTAATCACT TATCTGTGCA CTGATCAAAG CACTTAGGAG GCTGTACTAG CTTTAACTTT
     9901 CCACACCTAT GTATGCCCAT GACAATCATC TCATTTTGAA TTATGCCCAA CATGAAATTA
     9961 GTCTCATTGT TGGATGAAAT GTTGGATGAA CTACATGGAG GATGGGTATG GTGGGGAATC
    10021 TGCCTTCAGT CGGGTTAACC CTAGGTAAAC CCTAGCCTGG ATACTCCAGC TTAGTTGTGC
    10081 ATGATGGAAG AACTTCACGG ACAACCTTCA CCAATTCATC AATCTGTACA CTAGTACACT
    10141 TTCACATGCA GTTCTATAGG ATCACAAGTG ACTTCAAAAG TGATGTAACT GAATTCAGTA
    10201 GATTGTTCTG ACACTAAGCC AAATTTGGCC AGATGGATCT ATAGTCACAC CTGCACATTG
    10261 GCATAGTCAG ATTTTCACAG CTGTTTTAAA CACAAAAAAG GGATGCATGA AAGAACTCAA
    10321 TAACTAATCT AAAATCCTTC TTTTAGATTC CATAACACAA GAACAAAGGG AAACAATGCT
    10381 AAGCATATGC CATTCAAATT CTTTCAGGTA ACTATGGCAC TCCTCCTGAA GGGGAAAAGT
    10441 GGAGTGAACT ATCATTGTCA CTTAGATCTA ACTGTCCTTA TCTAGTTCTA GTGCTCAAAC
    10501 ACTAGGATTG AATGTGAAGG ACAATGTCAA GTGCCATCTC TTTATGTGAA TAAAAACCAA
    10561 AGCCATCAAA TGGAGACAGA GCTTAATGAT CTCCAAATTC AGCTAGAATC ATTCAGATAT
    10621 AGGGGAAATG AGCCACAGTG ATCGTGGACC TTCTGATGCA CTAGTCTGTA GTCCAAGATA
    10681 ATGAAGCTAT AGGGACCCAT GATTACAGCA CCCAAGGCCA AAGGACCATG CCTGCAAGAT
    10741 AGCGGTCTTG AATGGGACTC AAGATGCAAG TCAGCTGACT TTTGATCTGC TGAGTGGAGT
    10801 CAGTTAGACA AGTGCTGTCT GGTAGCTCAC CTAGACAGAA CATCTGAATC AGGAAACAGT
    10861 CCAAGATTTT CATAGGTTAT ATAGTCTAAT CAGTGTTGGC TGGGCAGTGA CTTTCCTATC
    10921 AAGCAGGTCA ACCAACCCTA CATCATGTCT AATGACAACT GTTTAACATA AATAACATGC
    10981 CTTCCCTCCT CCATCTTCAC TGTTCCCTTT CCTGCACTCA TCACCCGCTA GTAATCTTCT
    11041 CTTCTACATC TCCTCTTCCC TTTCTACCAG CTCATTCCTT ACTTTCCTCT TTGTCAGAAC
    11101 CGCGCCCAAT CTTCACAATG GCCACTGTCA AGACCTCCAC CGCCTCTCCT AAGCCTTCTG
    11161 AAAAGGTCAA CTCCGTCCTA GGCTGCACTG TCATGTAAAC AGCGCATGCC CAGTGTGTGC
    11221 TTCTTAACAC AATCAGAGGT TTTAAGCCCA CCTTTCACAG TAAGTAAGTT AATGCCCGCG
    11281 TTGTCCTGTT TCTTCGCACT ATCGCTAACT TCTGTGATTC TACCCTCACT CAACCAGAAT
    11341 CGCATGAGGC TTTTGACTTT TGTATTCTCA TCTCATACTG CTTCTCTGTT CATTTTCTAT
    11401 CGTTATCTCT GGCGGCTTCA TTGGCTCACT GTCCTCATTA TCAAGGATAC TTGGTCTTTT
    11461 CGATCTTGAT ATTGTTCTCT TCTCTAGCCA CACCTATCCC TGAAGCAATT TAGATGTCTT
    11521 TTTTATCTAC TCAAACCTCT ACAACTAGGT GCTTAGAGAG GCTTCTGCTA TTATTGACAG
    11581 GCCCTTGGGA TCGATGCCCT TCAAGACCTG GCCTGACTTA GAATTACATA GTGTTTGCAG
    11641 GCTTCTCTAG GCAGGAGCCG ACTGAGTAAA TAGCCCTTCT ATTCACACTA ATATAATATC
    11701 CTACTCATCA AGCTTGTATA ATCCATCCTG TAGTCCTGGT CGTTGTTCTC TCTAGTTATT
    11761 TACAGGTCTA AGTAGTGTCT ACTAAGTAGT TAGGAACCAC TTGCAACCCT TTGCCTGCCC
    11821 CGCCTGACCC AATACTATCT CAGGGCCTAG CCCCAAATAT ACTCCTGTCC AGCATTGCTG
    11881 AATATTTATC TCATAAGTTC AATAGGTAAC AAGGGTCTTG GCTCAATAGC ATTCTGTCAT
    11941 GGTATTGCTA ACATGATGTG TATATGCCAA ATAAGATTGG ATCTTTGACA CTAGAAAACA
    12001 ACCCCCTAAG TCAATGAGAG AACCCAACAA AGCTATGTTG ATAACATCAT TGGTCTCAAG
    12061 TAGCTAGACC ATTAGCTGAT TTCTGCCCAA GCAATCAAGT GGTCAGTCAC TATCTTCTGT
    12121 TGAAGTTTTG CTAGCTGTAA AAGCCATTGT AGTATTGCCT TTGAGAGCTA TTGCAAAGAA
    12181 ATCACCATCA TGTAGCTCTG TATGCTGCCC TATATACCTC ACATTCATGA ACCTCTTGAC
    12241 TTTGGGTGCT CTAGAGTGCT CAAAGACACT TTGCAGTTGT TAGCAGGTAG ACAAGTGTGG
    12301 GTGTTACACC TGTGTCTATG ATACAGCAGT TGTAACCCTG CAGCTATTGA CCACGGTAAA
    12361 CAAGCACTAT AATCACTCAT GTTGATGCAT ATAGATACAT GAGTCTCATA CATAACCCTC
    12421 TTTTTCTCAT CTAAGAACAT TAAGTACATC CTCACAATAG GTACTATAAG TTTGTGTTAA
    12481 GTTGAAATGA TTCAAATGAC ATTGTCTATG AAAACTTTAA AAATTCAGGG AACTGCTCAC
    12541 TCATCTTCTT CACACCATGC AGCCATATTG CCATTGACCA CCAAGTCTCC AGCTAATGGC
    12601 GAGAAGCAGG AGGTTGGTCA TTTTCCATGG TCTCTGAAAT CATATCCTCA ATTTCAATGA
    12661 ACAGAGTTTC CAGAGATGCA CTTTCCTGCT CCTCTTCCTC AGCGAAAGGA TCTCTCATTG
    12721 CAGCCCCCTC ATCTTCCTCA TCCTCCCAAC TGCCTTCCTC ATCCTTCTTC AATGCCTTCT
    12781 TCAGTTCCTC CACCCAATCT ATCGGCTCGT CGTTATGGTC GTCTTCTGGA TTCTGGGTTT
    12841 CCTTTGCTGG AAAATGGAAG TAGAAGGAAT TGATGTCGAC CATCTCCCCC AACACAGCTT
    12901 CTTGCTCTGT CCTGATAAGA ACTGCGTCGA CTGCTTTGTT GTTAACCGCT GCTGCTTCTG
    12961 TTCTCGAAAT GGGTGACATG TGCTGGCCTT TTAACTATTT TGCCAACAGC ACCTTATGGT
    13021 GATATGCCTT TTTTTAGTTC ATACAGATCA ACAAAGGCCA TGAGCCACTT GATCGCACCT
    13081 CTACAAAATG GATAGCCCAG GGCGGTTTAT AAGGTGTAGT GGCTTCATGT AGACCCATGC
    13141 GTCAACAGCC CGAGCTTAAT GACAACGCTT GCATTGGATC ACCAGCAGGC TCACATAATG
    13201 AACTGTCCTG AATCTAACTT CAGTTATCAA ATAGTCACAC TTATGGGATG TAGAGCCAGC
    13261 TGGTTATCAT AGTATAGGCC ATGACTCTGA TGCAAAAGCC TGGTAACTAA TGCACATGGA
    13321 TTATGAATGG TGCAATATGA AGAAGCCATC AAGAAACCTC ACGTGGCAGG CCCAGCAGGA
    13381 GTCAGGAATT TGGTTTATCC CTTGTTTCCA GTGGGTAGGT AGGTAGGCAG GCACCTTGCA
    13441 AAAAAGATAT TCCACCTCAG ATAACTAAAT ATTGTGAATT GCAATCTTAA ATCATGGGAG
    13501 AGCCGCTGAG CTTGTCTACA GCCTTCTTGA TCATCTATAC GCTAGTCAAA GCGATAGATT
    13561 AGTTAGGAGC CATGTTTATA TTAAATTAGA AATATAAAAT AATCTTCAAG CGGCTGGAGT
    13621 TGAGCTATTG AAAATACCAA TGACAGCCAC TCTATACCGC CATGTCCTCT GCCCACTAGA
    13681 GTCAAGGATA GAATTCAGTT TCGAACTTGA CAAGTTCATT ACCCTCCATG TACTCTTCTG
    13741 GCTCATGGGT ATTGACGTTA AATTGAAGTG TGCCCAGCCA ACTCAACACG CTCTTCTTTA
    13801 ACTCTTTAAG TGGATCGTCA TATGGTTCAT CAAACATAGG ATGTTCTTTG CGGTCTAGGC
    13861 CAACACACAA CATCACCCCG ATATTTTTTC TCGAATTCTT TGAGGGCTCC CGAACACCAG
    13921 TGCTACATAT TTCGCCCTGT AGACACATCA TCAGGCCAAT GATAGGAACA TCATCATCAA
    13981 AACCAAGCTT ATCAAATGCA TCACTAGTAT GGCGATAGGC ATAGTCCTGC ATCATTGGTG
    14041 TAGCCGAATG GCCTTTCTGA TTTCTCATTA GGACAAGAAT ACAGCCGAAA CGGCTTTTTC
    14101 TCCATCTTGT TTCAGGAACC CAAACTGGGA TGAGAATATT CGCCTTTTTA AAGCTGGTAG
    14161 GAAGGTAACA GGCTGTACAG CTTCTGTACA TATTGTAAAG ATCGACCATT TTCGGTGTGG
    14221 TGACTCGGTT CTGAATTCGA TTAAAAAATA CTTGTCCATT CAAAAGCATA TCCCTGAGCT
    14281 CATGTTGTTC GTATTCAAAA GAGTGAGACA AGAGGTCTAG CACAAAGTGT TTTCTAAACA
    14341 AACTTGCAAG GAAGTCTTGA AGAGGAATGG GCTTCAAATA CCTCCCTTGT GAGGTAGAAT
    14401 CAAATCCAAG AAGAAGGAAA ATTCCTGCAA CGAGCTCACG TGCCTCTCGG ACATTGATCC
    14461 TACCACGAGA CAGTTCATTG ATGAATACCT GGAGCATTTT TTCAAAGTAT GGCTTCATTG
    14521 TCACTCCATG CTCCCTTGCT ACCAAAGCAA GCATTGGATC AGTCGGTTGC AATACAATGA
    14581 GGTCCTCTCG GTCTCCTGAA GTGTATGCCA AATTTTGCAT CCACCCCGAG ACAAACTTTT
    14641 TCACTAGACA AGGGTCGCAG ACGATGAAAG GGATACGGTA TGAAAGAAGG GTTAAAAGTG
    14701 CAACTGTTTG ATCATCGGAC TGAGGGCCTG TCCTTCCGGG GCCATACTTT TCTTGACTAA
    14761 GCTGGAATAC ATTTTTCAGC GTACTACCCT GTTGAAGCAG GGCCCCCCAA ATGGGAAGAC
    14821 CAAGAGTGGC GACATCTCTC CAGTGTGCAT TTGGCGAAGT GAGCTGAGCT GGAGTTGGTG
    14881 AGGCAAAGAT ACCCCTGGTA AATATTTCAT AGACAGGCGG GAAAGAGACT GCATTTGGGT
    14941 GTTCGTTGAT AGGGATCTTT TGGCTAGGTT CGTATGCAAC AGCAGTAGAG GTCTTGGATA
    15001 TCACGGGTGC TGTGTTAAGA AACACACCAA AAAAGGTATC TTCACCACCC GTAGCACTGC
    15061 TCCATAACGC TGTTTGGAGA GCGCGAAATA GTGGCTTAGG TTTCTCTGGA TCAGTGGCGA
    15121 CAGTCAAAAG ATCCCAGGCT TCGTCGATGC AGAGAACAAA CTGGAGGGAA GGCATAGAAC
    15181 TATCGGGAGC CGCAGCGTTA TTTTCACCAT CGTCTTTCGT CTTGTACCCT GCCGAAGTGA
    15241 AAATACTTTT GCAATAATTA TCAAAGGGCA CCCAGTTAAC CTCCTGATCT GACTTATGAG
    15301 AGAATGGGGG ATTTCGTATG GCGAACTCAA GGCTGTTTTT GATAAGATCC TGCTGTTTTG
    15361 CATAGTCCTC GCCAGTTTGG TAATCAAAGA ATTCTTCAGG GCCAATTCCA AAAGTCCGAG
    15421 CCAGTCTGGC AAGATGTAGA AGTGCCTCAA CTATTAGAGA CCATAGCGAT TCCATTCGTT
    15481 CACGCCGTTC CAGAAAGGTT TCTAGATGAT TTACAGTGTC AAAGGCACTT AGGATGAGAG
    15541 AGGCGTAAGG CGACCTGCCA GGAAAGCCAT TCGACGTCTT CGGAGCAAAG TTCAAGTAAA
    15601 TGACGTATTT GCCATGTTGG ACAGCAAGCT GAGAGACAGT ATATGTTTTG CCTATGCCTG
    15661 GGGGTGCAAC AATGGATGTG TGAGGCGACA AATATGCATC TTTTTCCAAA CTGAACTGGC
    15721 GGTGGTAGTT CACAAGGGTC TGGCAGAGCT TAGCGCTGCC TAATTGGCGG CCATGATGAG
    15781 CCCTTTCAGG AGCCTTGAAT GCATTTCGTG CTTCTTGGAG AAACTCGGGG ATTGAGGAGT
    15841 GGAAATCTTT CTTGGTGCAT TCTTTAGCTT GGTGGATAGT TAGCTTGACC TCTGGAATCA
    15901 AGATGTTCTC GACAGCATCG GCTGAGAATA CTCTGCGGGA AGCCCAGTCC TCGAAGTTGC
    15961 TCCTCAAGGC AAGATGAATT TTGAAGTTTT TAAGATTGGC ACTCCCAATC AGAATTTCAA
    16021 GTGCTTGGAG TCTCCTCTTG AATTCTGGAA ATTGCGCAGC TGTAGATTCG ATAATATGCA
    16081 AACTCATTTG TGAAACATCA ACATCCATGT CCAAAGCATT TGGGCTGTAT AAGGTGAAGC
    16141 ATGATCGAAA TTGGAAATCC TCAGGCCAGT TTGCGTATCG GCAGACCTCT TTGAATGATG
    16201 CGAAAGTTAG AGTCTTGCTG AAGGGAAGGT CTACGGCTGC CGGAGTAGCC ATCTCGAAAG
    16261 GATCAAACTG TTTCAAGTCA GATTCTTCTG TAGCAGTGGA CACAGTCAGT ATAAAACATG
    16321 CAAAGAATGG CAGTCAAGAT TGCTTACACG ATGAACACTA AAAGCAGGGT GGAGATTGTG
    16381 TACAGCAATG AAGCGGAAAA TTAGATAAAA CAAGGTAGAA AGTCAGCAAG GAAGATTGCT
    16441 AGATCCTAAT CTTAGAGATC AGTTGGCTGA TGATGAGATA GTGACAGTGC ATTGACTTAT
    16501 GGTGTAGGTG ACAGGGTTTA GAGAGTAGAA GAATCCATGA ATGCGCAACA CAGCACAAGG
    16561 TGTAGTGGGA CACATGAAAT GTGGGTACTG TAGAAGTTGT GTCTGCTTTC AGTCGCGTTT
    16621 AAGACTAGAC AACACCCAGC TAGCATGAAT ACTCTGACAT AGTGTGACGC GTTCGTAAAT
    16681 CATAGAAAGT GAAAATACTG GCCAACATTA ACCCTATGTA GTGGAGATTC CAGCTCCACT
    16741 CGGAATAATA TCGGGTGAAT GAATGACGTA GATGTGTGGC ACACCATGAG AAGATAGAAC
    16801 ACAGTCCTGT ACCAGCTCGA ATAATACAAT AAATGTCGCA ATAAACACTC CCAGTCCAAT
    16861 TCTGTAGGTG TTAATCATCA TTCAAGAGCT GATGAGCTGG TCCAAGACAG GAACGTGGAC
    16921 AAGTGGCTGA AAAGCCACAA GAAGGTGGTC CAGTTATACT CGATTGTCAG ATGTCAGAAC
    16981 ATGACTGAGC CGATGCACAG ACCACAACAG ACTACTGTAA ACCCAAGTAT GAGAGGAGAG
    17041 AAGAAGAAAG AAAATTGAAT CAACACAAGC AATTCCGCAA CATCAGATGA CAGGCAACAG
    17101 AGGAAACTAT GTAAGATGCT TGTTCAGTGC ATCTTCAGAA AGTTTTTGCC ACTCCATTTG
    17161 TCCTTTTCTT TTTCCAGCCT TGCCCCGCAT TTTGCGTATC GCGTAACCCT AGCATGTTTC
    17221 TCCTCCTTGC CTACAGCACA TGCTTGTCAT GCACTTTATC TGTAATAAGA CTTGAACAGG
    17281 GAAACTATAG AAAAAAGGCC TCAAGGCTAG GTTGCTTAAA GTCAAGCTAT GTCAAAAGTG
    17341 TTGATCAGGA TTTTCGATAA GGCATTCTCT TTCCCCTTCT TCCCATGGTG GTCTTGCGTC
    17401 ACTATTTGTG GCAGGTTCTT CCTAAACCCA CAGGCCATGC CACCATGTTT GCTGAGGGCC
    17461 CTGAGCCATC GTCCACGCCT ACTGCCTTTT CCCAGTTTAG ACTCAGGGCT TGTCCAGCTC
    17521 TACCCAGTGC TTCTTTGCTA GCGTGCTTGG CTCATGCCCA GCTTTGAGTG TCCTTTAGCC
    17581 ATTAGCGTAG AATTTCTGCT GTGCTGTTAG TGTGTCTAAG GATCCAATCA CCAAGTTTTG
    17641 TAGCGATATG CTGCTCAACC TACGTTGCAT CTTTGTTATA CAGAAAGTGA CTTCAAGTCA
    17701 GGCACATCCC ACCCATAGAT AAAGCTCCTG TGCCATCTCT TATACAGAAG CAGTGACTGC
    17761 CTTTCCAATA ACAGTCCTCA TCTGTCATAA CAAGCTTGGA GCTTGTCTCC GCCCCATTCA
    17821 CAAGATTACC AGTTGCAATG GGAATTGCAT TGATGGTGAA GGTAAGAAGA CAAACAATAG
    17881 GCCAGGGTTG CATATTTGCT AAGCACTGTG TGTTAGAAGC CATTGTAGTT ATCAACGATA
    17941 AGAAGTATAA GACTTGCAAA ATTATAGGGA TGCAATGTTC TTAGGAAATC AATAGAAGAG
    18001 TTAACGATGA GCTGAGAGTT GAACATAGAC TGGAGGTTGA AGTTTCAAGA ATACAGAGAG
    18061 ATGTCAGGAA ATATATTTCA AGATGCAGTG CTAGCTCATA GTCAACATAC AAGAACCTCT
    18121 TCTTTTGAAA GAACAGCAAT AGTCCTTTTA TACTTATCCA GGTGCCCTTG TCCCATGCAA
    18181 AATCACCACA CCTTGAAACA ACCTACGTGA TAAGCATGTG CACTAAACAT CACCCAACTT
    18241 CACTTGCTTC CATTTGACCA ATCAATTCTC AACTATTCAG CATGAATCAA CCCAGTAAGG
    18301 AGAGTAAAAC ACTTGTTGCT CTTGAAGCTC TTCAACATAA GCCAAAAATT GGTCTCAGAC
    18361 TAGTTGCAGG GACATACGAG GTTGACTAAT ATACATTACA TCTCTAGCGT AAAAGCATTT
    18421 AATCTCAACA TGACCAGATA ACCCAATCAT GCAAATTATC TGACCAAGAA GAAAATATTA
    18481 TCATCTAGTT CATTTTTGAT CTGGATTCGT CAGGATTCCC TCCACAACTA TGTGGTGTTG
    18541 AAGAAGTGGC CGATAAGCTG GAATGTAAAT GTCTAAGACC ATTTAGGGTT ATACACCATT
    18601 TTCTAGGGCT GAGGGAGGAT ATCTCTGATG TGAAAGCAAT TTTTTTTCAG ATGTTGATAA
    18661 TTATTGTTGA CTATTATTGT TTATTTGAAA TCCAATGATT CCCTTAACAC TTCTTTCCAC
    18721 TAACCTGCAG TCACTGTTAT CACAGTAGAT ATAATCTATG TATGTCACGT GACATAGGGT
    18781 TAGGACATGG ATGTGTCAAA TGTCAACAGT AACCTCTGTG CTACTTATGT CTATTGCTAA
    18841 CACTACACGA CAATGATGCT TTTCTTCAAC AGTTAACTGT CCTTCCTGAT GATTTAGTAC
    18901 GACATTTGCT TTAAAGACAA AATAACCAGC TCTACAAAAT GGAAGATTTA GATTTCACAA
    18961 ATATAGAAGC AATGAAGGCT GTAGTTGCAG CGGCATACGC TCGTGCCAAT GCCGCAAAGG
    19021 CTTTTGCTGA TGCTAGAAAA GCTCGTACCG ATACCTACAA GACGCATGAC GATACCCTAA
    19081 AAGCTCTTGC CGATGCCACA AAGGCTTTTG CCGATGCCGA AAAGATGCGT GCTCATGACC
    19141 TCAACGCTAG GCAGTCTCTT CACGCACACA TTTACCATCT CTACGCGCAC TGCTTTCAAA
    19201 CTCTCAGAAT ACGCCAAAAA GGCCCGGAAA CCAATGCCCC AGGCTCAACA TCTGTTCTTG
    19261 GTCGCACCTG TCCTAAGAAG CTGCTACCAT GGAACAATTT TCCAGAGCTT CACCAGCAAA
    19321 AGTTCACTGA TATTTCTAAT GCCTTTGGTG ATGAGCTATT ACTTCCGCCA CTTTCAGATA
    19381 CCTATGCGCT GCAAAGGACG GCTCAAGAAT GGTCACATGA CAGTGAAAAT GAATCTTCGA
    19441 GGTTCTGCTC CATGCTTATT GAACTTCATG TCGCCACAAT CGCTAGTACC TGGCGTCAGA
    19501 TCGTTTCAGA AGAAGCGGGG GAAGTTGAAT TCTGCCCAAA CACAGCATAT ATCAAGGAGT
    19561 CTTGCGAACA GCTGCAGGAG TACAAGATGA AGGGCTCAGA TGATAACTCA GGAGTCAGAT
    19621 GTTTAGATAT TTCGAGCATT AGAGCTGATA TTTCAGAGCC GGTGACTGTT GTATCCGCCT
    19681 TTCCCTCGCG TGGTCGTAGA CCCTCCCAAG ATATCTCGAA CGCGGGACGT AATCTATAGT
    19741 GGCCTGCCAA CTCACCTCCA GATTCTGACG GAACGCGGCC CATCAAAGCG CAGTCCCCCG
    19801 AGCGCAGCAT CAAGCCGGAT GGTACATTTG TGAAAATAAC GAATAAATCA CCAAAGGTGA
    19861 AAAAACTTCT AGTCATCGAA CACAAGCCTG CGCATGTTCT CACCCCAGAT TTACTCCGTT
    19921 CTGCGTTTAG GAATATTGTT GATTCAGGGA GCAGAATATT TACCGAATCA ACAGATCCTA
    19981 GACCAAGCCC ATCGGCGTCT GGCAACACTG AGAAGAAAAA CCAAAAGCAC CCGGCTGGCT
    20041 CCAAACTGGT TGCAAAGGCT TTAGTGCAGA CGTACCATTA TATGGTTACT CTCGGGCTTT
    20101 CGTACGGCTC TATCTCAACT GGTCAAGCCA CCATTTTGCT TCACATCAAC TACAAAGAGC
    20161 CATCGGAGCT TTACTTTCGT CTGTGCGTTC ATCAAAAACA CGTTAGTGAC ATCCCATGTC
    20221 GTGGTTCAGA AGATCCACTA GCTCAGGACA GCCAGATATC TTCAGCACTA GAGAACGGCA
    20281 TCAAAAACAC GCCATACGCT ATGCTTATGA CAATGATTCA GCTGGCTTTT GACCACACAA
    20341 ACCTTTCAGT ACAACAAATT GCAAGTATAC AGAATAGACT TCCTCGATTC CATGGGTCTA
    20401 AAAAGCCACC GTCTGATCCA TCTTCTAGTT CCGCTAAAGG GAATGGAAGT GAAGACACTG
    20461 GTTCGTCATC GCTACGAAAC CCATATCCGC AACTTCCACC ACCTGATGGA AGGTTGTCAA
    20521 GCCAACGCGA GCAGGACCCT TTCAAGAAGC ACACAGCACA TATGGAATGT CCTCCCGACT
    20581 CTTGGCGTAT TGGATGTTGT GGAGATGCGC CTGTTCCAAA GAACAAAGGT GGAAATTCCT
    20641 GGGTCGATGG TAGATCTACG AAGAGAGTTC GCTCAGAAAC TTAG
//
LOCUS       Ce.colombiana_A_pheromone     14958 bp    DNA     linear   UNA 
DEFINITION  Ceratocystis colombiana isolate CBS121792 CMW5751_scaffold_237, whole genome shotgun sequence
FEATURES             Location/Qualifiers
     Transcript      complement(1..537)
                     /score="0.7"
                     /source="AUGUSTUS"
                     /g2.t1
     CDS             complement(1..537)
                     /source="AUGUSTUS"
                     /transcript_id="g2.t1"
                     /gene_id="g2"
                     /score="0.7"
                     /frame="[complement(7110..7112): 0,
                     complement(7113..7646): 0]"
                     /label="Hypothetical"
     gene            complement(1..537)
                     /score="0.7"
                     /source="AUGUSTUS"
                     /g2
     Single          complement(1..537)
                     /score="0.7"
                     /frame="0"
                     /source="AUGUSTUS"
                     /transcript_id="g2.t1"
                     /gene_id="g2"
     Transcript      4587..7208
                     /score="0.9"
                     /source="AUGUSTUS"
                     /g3.t1
     CDS             4587..7208
                     /score="0.9"
                     /source="AUGUSTUS"
                     /transcript_id="g3.t1"
                     /gene_id="g3"
                     /frame="[11696..14314: 0, 14315..14317: 0]"
                     /label="Hypothetical"
     gene            4587..7208
                     /score="0.9"
                     /source="AUGUSTUS"
                     /g3
     Single          4587..7208
                     /score="0.9"
                     /frame="0"
                     /source="AUGUSTUS"
                     /transcript_id="g3.t1"
                     /gene_id="g3"
     Transcript      complement(9519..10382)
                     /score="0.99"
                     /source="AUGUSTUS"
                     /g4.t1
     CDS             complement(join(9519..9964,10016..10382))
                     /source="AUGUSTUS"
                     /transcript_id="g4.t1"
                     /gene_id="g4"
                     /score="0.99"
                     /frame="[complement(16628..16630): 0,
                     complement(16631..17073): 2, complement(17125..17491): 0]"
                     /label="Hypothetical"
     gene            complement(9519..10382)
                     /score="0.99"
                     /source="AUGUSTUS"
                     /g4
     Terminal        complement(9519..9964)
                     /score="0.99"
                     /frame="2"
                     /source="AUGUSTUS"
                     /transcript_id="g4.t1"
                     /gene_id="g4"
     intron          complement(9965..10015)
                     /score="0.99"
                     /source="AUGUSTUS"
                     /transcript_id="g4.t1"
                     /gene_id="g4"
     Initial         complement(10016..10382)
                     /score="0.99"
                     /frame="0"
                     /source="AUGUSTUS"
                     /transcript_id="g4.t1"
                     /gene_id="g4"
     CDS             13166..13246
                     /label="A pheromone"
     gene            13166..13246
     Transcript      complement(14291..14932)
                     /score="0.57"
                     /source="AUGUSTUS"
                     /g5.t1
     CDS             complement(14291..14932)
                     /source="AUGUSTUS"
                     /transcript_id="g5.t1"
                     /gene_id="g5"
                     /score="0.57"
                     /frame="[complement(21400..21402): 0,
                     complement(21403..22041): 0]"
                     /label="Hypothetical"
     gene            complement(14291..14932)
                     /score="0.57"
                     /source="AUGUSTUS"
                     /g5
     Single          complement(14291..14932)
                     /score="0.57"
                     /frame="0"
                     /source="AUGUSTUS"
                     /transcript_id="g5.t1"
                     /gene_id="g5"
ORIGIN
        1 TCATTCTTGA GCCGTCCTTT GCAGCGCACA GGCATCTGAA AATGGCGGAA GTAATAGCTC
       61 ATCACCAAAG GCATTAGAAA AACCAGTGAA CTTTTGCTGG TGAAGCTCTG GAAAATCGTT
      121 CCATGGTAGC AGCTTCCTAG GACAGGTGCG ACCAGGAACA GATGTTGAGC CTACGGCAGT
      181 GGTTTCCGGG CCTTTTTGGC GTATTCCGAG AGTTTGAAAA CAGTGCGCGT AGAGATGGTA
      241 AATGTGTGCG TGAAGGGACT GCCTAGCGTT GAGGGTATCG GCACGCGTCT TTTCGACATC
      301 GGCACGAGCG TTTGCTGCTG CAAGCTCTGA GTCTTTTTCA TCGGCACGAG CGTTTGCTGC
      361 TGCAAGCTCT GAGTCTTTTT CATCGGCACG AGCGTTTGCT GCTGCAAGCT CTGAGTCTTT
      421 TTCATCGGCA CGAGTGTTTG CCGCTGCAAG CTCTGAGTCT TTTTCATCGG CACGAGCGTA
      481 TGCCGCTGCA ACTGCAGCCT TCACTGCTTC TATATTCGTG AAATCTAATT CTTCCATTTT
      541 GTAGAGCTGA TTATTTTGTC TTTAAAGCAA ATGTCGTACT AAATCATCAG GAAGGACAGT
      601 TAACTGTTAA AGAAAAGCAT CATTGTCGCG TAATGTTAGC AATAGACATG AGTAGCACAG
      661 AGGTTACTGT TGACATTTGA CACATTCATG CCCTAACCCT ATGCCACGTG ACATACATAG
      721 ACTATATCTA CCGTGATAGC AGTGACTGCG GGTTAGCGGA AAGAAGTGAA AAGTGTTGAG
      781 GGAATCATCG GATTTCAAAT AAACAATAAT AATCAACAAT AATTATCAAC ATCTGAAAAC
      841 AAATTGCTTT CACATCAGAG ATATCCTCCC TCAGCCCTAG AAAATGGTGT ATAACCCTAA
      901 ATGGTCTTGG ACATTTACAC TCCAGCTTAT CGGCCACTTC CTCAACACCA CATAGTTGCG
      961 GAGGGAATCC TGACGAATCC AGATCAAAAA TGAACTAGTT AGATGATAAT ATCTTCTTCT
     1021 TGATCAGATA ATTTGCATGA TTGGGTTACC TGGTCATGTC GAGATTGAAT GCTATTATGC
     1081 TAGGCATGTA ATGTATGATA GTCAACCTCA TATGTCCTTG CAACTAGTCT GAGACCAAAT
     1141 TTTGGGTTAT GTTAAAGAGC TTGAAGAGCA GCAAGTGTTT TACTCTCCTT ACTGGGTTGA
     1201 TTCATGCTGA ATAGTTGAGA ATTGATTGGT CAAATGGAAG AAAGTGAAGT TGGGTGATGT
     1261 TTGGTGCACA TGCTTATCAC GTAGGTTGTT TCAAGGGCAC CTGGATAAGT ATAAAAGGAC
     1321 TATTGCTGTT CTTTCAAGAG AGGAGGTTCA TATATGCTGA CTACGAGCTA GCACTGCATC
     1381 TTGAAATTTA TTTCCTGACA TCTCTCTGTA TTCTTGAAAC TTCAACTTCC AGTCTATCTT
     1441 CAACTCTCAG CTCATCATCA ACTCTTCTAT TGATTTCCTA AGAACATTGC ATCCCTATAA
     1501 TTTTGCAAGT CTTATACTTC TTATCGTTGA TAACTACAAT GGCTTCTAAT ACACAGTGCT
     1561 TAGCAAATAT GCAACCCTGG CCTATTGTTT GTCTTCTTAC CTTCACCATC AATGCAATTC
     1621 CCATTGCAAC TGGTAATCTT GTGAATGGGG CGGAGACAAG CTCCAAGCTT GTTACGACAG
     1681 ATGAGGACTG TTATTGGAAA GGTAGTCACT GCTTCTGTAT AAGAGATGGC ACAGGAGCTT
     1741 TATCTATGGA TGAGATGTGC CTGACTTAAA GTCACTTTCT GTATAACAAA GATGTAACGT
     1801 AGGTTGAGCA GCATATCGCC ACAAAACTTG GTGATTGGAT CCTTAGACAC ACTAACAGCA
     1861 CAGCAGGCGT TCTAGGCTAA TGGCTAAAGG ACACTCAAAG CTGGGCATGA GCCAAGCACG
     1921 CTAGCAAAGA AGCACTGGGT AGAGCTGGAC AAGCCCTGAG TCTAAACTGG GAAAAGGCAG
     1981 TGGCGTGGAC GATGGCTCAG GGCCCTCAGC AAACATGATG GCATGGCCTG CGGGTTTAGG
     2041 AAGAACCTGC CACAAATAGT GACGCAAGAC CACCATGGGA CGACGGGGAA AGAGAACGCC
     2101 TTATTGAAAA TCCTGATCAA CACTCTTGAT ATAGCTTGAC CTTAAGCAAC ATAGCCTCGA
     2161 GGCCTTTTTT CTATAGTTTC CCTGTTCAAG TCTTATTACA GATAAAGTGC ATGAAAAGCA
     2221 TGTGCCGCAG GCAAGCAAGT ATGCGTCGCA CTTTTCCCTC CTGAATCTAC CTTTTCATTT
     2281 GATTCTCGGC TTTTTCAAAG ACCCATTTTG CTTGCCCGAG TGGGCCATTG AGGTCTAGTC
     2341 GTGGTCTCTA GACAAGCCCC AAGTTGATTG TCTCTGGGCA GTAGCCATGA CTTGAGAGGA
     2401 ATGGGGATAC TTGTGTTGCG CCCTGCTTGG TGTTGCATTA AGAACAAATT CAACCATCGG
     2461 GAGGGCTTTC GGCCAGTGTG AGCCCTGAGC AACAAGCTTG GAAAGCTTTG CTTTGACTTC
     2521 TGCATTCATT CTTTCCACAG CTCCATTGGT TTGAGGGGTG ATAGGCTGTA GTTGATCTCA
     2581 CTTCCACTTC CACTTTCATG CAGATTCTGT TCCGTGCTAC ATTAACGTTA GCGGATCCTC
     2641 AGTCTGAAAG CATAGAGCTC GGTAGCCCAT GGTGCCAGCA CTAGTTGTGA AAGAAAGCAT
     2701 CTGCTGCATT CTCCATCCTT TCATTGGCAT AAGTGCTACG GCCAAGCCTG TAAGTGGCGG
     2761 CTACACAAGC CCTTAGGACA GCCCCACTAT ACCACTCATT TAGTGTAGAA GCTTTGACCA
     2821 TCTCTGAACT GACTGACAAC CAACGACAAA CGACTAACAA CTGGCCATAA GGGACAAATT
     2881 ATTTTGACAG GCCATGTCAT GTCACACGTT TCCTTTTCTT CGTCTCCTCT AATTCCTTTC
     2941 ACTTGCCGAA CGCAACGACA GAACATAACT CAGTTTAAAC TCTCAAGGAA GAGCTAGTGT
     3001 TTTGAATAGA ACAGAGTAGC CCCACTTTGG CTTACTGTCT ACAGCATACT AAGTCTCTGC
     3061 CACACTGTGG CGCTGCAGTG TGGCTGACCG ACGTGTTAGA CTAAAATAAA ATTCTGCATG
     3121 CAAAATCACC ACATTTACAA TAATCCCCAC CCCTCCAGAC ACTTTAGATT AGCTTTCTTT
     3181 CCTTTTCTCT CCAACGCGTA GTGTTTGACC ATCTCCGAGC CTGCGCCATG TCACCAGTGG
     3241 AAAGTTCAAT CGCAAGAGCC CTGCCATGTT CACTAAGCTG CAAGCCAAAT ACTGCCAGGA
     3301 TGGCATTGTT GGAATTCATT ACTAAAAATA GGCCGTAGAA GCAGCAGAAG TTCCAAGTAT
     3361 ATCTGAAGGG ACATAAGTTG CAAGAAGTAG ATGAGATACT ATGTGCAGAT GGAAAAAGGT
     3421 TTCGAGGAAG GTTTAGGTAA AGTAGAGGTT TGGGAAACCA GCTACTGAGC TGTGATAGCC
     3481 AACTTATATA GGCAATAGAC CACCGGCAAA CAAAGTGATG ACTAGTGATG GAAAACAATG
     3541 GACCTTGGCA AAATTTAGAA ACCCCCATGC GGGATGGATT CCACATGACG AGGCCATCAT
     3601 TTGGGCAAGA GCCGAGACAG CCCAGACGAG GAGAAACATG CTAGGGTTAC GCGATACGCA
     3661 AAATGCGGGG CAAGGCTGGA AAAAGAAAAG GAGAAATGGA GACAAGTGGC AAAAACTTTC
     3721 TGAAGATGCA CTGAACAAGC ATCTTACATA GTTTCCTCTG TTGCCTGTGG AATTGCTTGT
     3781 GTTGATTCAA TTTTCTTTCT TCTTCTCTCC TCTCATACTT GGGTTTACAG TAGTCTGTTG
     3841 TGGTCTGTGC GTTGGCTCAG TCATGTTCTG ACATCTGACA ATCAAGTATA ACTGGACCAC
     3901 CTTTTTGTGG CTTTTCGGCC ACTTGTCTGC GTTCCTGTCT TGGACCAGCT CATCAGCTCT
     3961 TGAATGATGG TTAACATCCA CAGCATTGGG CTGGGAGTGT TTATTGCAAC ATTTATTGTA
     4021 TTATTCGAGC TGGTACAGGA CTGTGTTCTA ACTATCTTCT CATGGCGTGC CACACATCTA
     4081 TGTCATTCAT TCACCCGATA TTGTTCCGAG TGGAGCTGGA ATCTCCACTA CATAGGGTTA
     4141 ATGTTGGCCA GTATTTTCAC TTTCTGTAGA ATAGATCTTA AATGTTGAAT CAGTTAATGT
     4201 ATTAAAGGGA TAACTTCTAC ACTACGTCCT TGGACTTCAC CCCTTATATA TTGCTCTTGA
     4261 GGATTCATGA TAGGGTGTCA ATCCTATCTA TCATGGATCT TCAGCCACAA GAGGTATGAA
     4321 TAAGTGGGGC ACGTATGGGA CGCCACTTAA CCTGGATAGT GCGCCACGCA ACACTTTCTA
     4381 TGATTTACGA ACGCGTCACA CTATGTCAGA GTGTTCCATG CTAGCTGGGG GTTGCCTAGA
     4441 TTAGGATCTA GCAATCTTCC TTGCTGACTT TCTACCTTGT TTTATCTAAT TTTCCGCTTC
     4501 ATTGCTGTAC ACAATCTCCA CCCTGCCTTT AGCGTTCATC GTGTAAGCAA TCTTGACTGT
     4561 CATTCTTTGC ATGTTTTATA CTGACTATGT CTGCTGCTAC AGAAGAACCT GACTTGAAGC
     4621 AGTTTGATCC TTTCGAGATG GCTACTGCAG CAGCCGTAGA CCTTCCCTTC AGCAAGACTC
     4681 TAACTTTCAC ATCATTCAAA GAGGTCTGCC GATACGCAAA ATGGCCTGAG GATTTCCAAT
     4741 TTCGATCATG CTTTACCTTG TACAGCCCAA ATGCTTTGGA CATGGATGTT GATGTTTCAC
     4801 AAATGAGTTT GCATATTATC GAATCTACAG CTGCGCAATT TCCGGAATTC AAGAGGACAC
     4861 TCCAAGCACT TGAAATTCTG ATTGGGAGTG CCAATCTTAA AAACTTCAAA ACTCATCTTG
     4921 CTTTGAGGAG CAACTTCGAG GACTGGGCTT CCCGCAGAGC ATTCTCAGCT GATGCTGTCG
     4981 AGAACATCTT GATTCCAGAG GTCAAGCTAA CTATCTGCCA AGCTAAAGAA TGCACCAAGA
     5041 AAGATTTCCA CTCCTCAACC CCCAAGTTTC GCCAAGAAGC ACGAAATGCA TTCAAGGCTC
     5101 CTCAAAGGGC TCATCATGGC CACCAATTAG GCAGCGCTAA GCTCTGCCAG ACCCTTGTGA
     5161 ACTACCACCG CCAGTTCAGT TTGGAAAAAG ATGCATATTT GTCGCCTCAC ACATCCATTG
     5221 TTGCACCCCC AGGCATAGGC AAAACATATA CTGTCTCTCA GCTTGCTGTT CAACATGGCA
     5281 AATACGTCAT TTACTTGAAC TTTGCTCCGA AGACGTCGAA TGGCTTTCCT GGAAGGTCGC
     5341 CTTATGCCTC TCTCATCCTA AGTGCCTTTG ACACTGTAAA TCATCTAGAA ACCTTTCTGG
     5401 AACAGCGTGA ACGAATGGAA TCGCTATGGT CTCTAATAGT TGAGGCACTT CTACATCTTG
     5461 CCAGATTGGC TCGGACTTTT GGAATTGGCC CTGAAGAATT CTTTGATTAC CAAACTAGCG
     5521 AGGACTATGC AAAACAGCAG GATCTTATCA AAAACAGCCT TGAGTTCGCC ATACGAAATC
     5581 CCCCATTCTC TCATAAGTCA GATCAGGAGG CTAACTGGGT GCCCTTTGAT AATTATTGCA
     5641 AAAGTATTTT CACTTCGGCA GGGTACAAGA CGAAAGGCGA TGGTGAAAAT AACGCTGCGG
     5701 CTCCCGATAG TTCTATGCCT TCCCTCCAGT TTGTTCTCTG CATCGACGAA GCCTGGGATC
     5761 TTTTGGCTGT CGCCACCGAT CCACAGAAAC CTAAGCCGCT ATTTCGCGCT CTCCAAACGG
     5821 CGTTATGGAG CAGTGCTACG GGTGGTGAAG ATACCTTTTT TGGTGTGTTT CTTAACACAG
     5881 CACCCGTGAT ATCCAAGACC TCTACTGCTG TTGCACACGA ACCTAGCCAA AAGATCCCTA
     5941 TCAATGAACA CCCAAATGCA GTCTCTTTCC CGCCTGTCTA TGAAATATTT ACCAGGGGTA
     6001 TCTTTGCCTC ACCAACTCCA GCTCAGCTCA CTTCGCCAAA TACACACTGG AGAGATGTCG
     6061 CCACTCTTGG TCTTCCCATT TGGGGGGCCC TGCTTCAACA GGGTAGTACG CTGAAAAATG
     6121 TATTCCAGCT TAGTCAAGAA AAGTATGGCC CTGGAAGGAC AGGCCCTCAG TCCGATGATC
     6181 AAACAGTTGC ACTTTTAACC CTTCTTTCAT ACCGTATCCC TTTCATCGTC TGCGACCCTT
     6241 GTCTAGTGAA AAAGTTTGTC TCGGGGTGGA TGCAAAATTT GGCATACGCT TCGGGAGACC
     6301 GAGAGGACCT CATCTTATTG CAACCGACTG ATCCAATGCT TGCTTTGGTA GCAAGGGAGC
     6361 ATGGAGTGAC AATGAAGCCA TACTTTGTAA AAGTGCTCCA GGTATTCATC AATGAACTGT
     6421 CTCGTGGTAG GATCAATGTC CGAGAGGCAA GTGAGCTCGT TGCAGGAATT GTCCTTCTTC
     6481 TTGGATTTGA TTCTACCTCA CAAGGGAGGT ATTTGAAGCC TATCCCTCTT CAAGACTTCC
     6541 TTGCAAGTTT GTTTAGAAGA TACTTTGTGC TAGACCTCTT GTCTCACTCT TTTGAATACG
     6601 AACAACATGA GCTCAGGGAT ATGCTTTTGA ATGGACAAGT ATTTTTTAAT CGAATTCAGA
     6661 ACCGAGTCAC CACACCGAAA ATGGTCGATC TTTACAATAT GTACAGAAGC TGTACAGCCT
     6721 GTTACCTTCC TACCAGCTTT AAAAAGGCGA ATATTCTCAT CCCAGTCTGG GTTCCTGAAA
     6781 CAAGATGGAG AAAAGGCCGT TTCGGCTGTA TTCTTGTCCT AGTGAGAAAT CGGGAAGACC
     6841 ATTCGGCTAT ACCAATGAAG CAGGACTATG CCTATCGCCA TACTAGTGAT GCATTTGATA
     6901 AGCTTGGTTT TGATGATGAT GTTCCTATCA TTGGTCTGAT GACGTGTCTA CAGGGCGAAA
     6961 TATGTAGCAC TGATGTTCGG CAGCCCTCAA AGAATTCGAG AAAGAATATC GGGGTGATTT
     7021 TGTGTGTTGG CCTAGACCGA AAAGAACATC CTATGTTTGA TGGACCATAT GACGATCCAC
     7081 TTAAAGATTT AAAGAAGAGC GTGTTGAGTT GGCTGGGCAT ACTTCAATTT GACGTCAATA
     7141 CCCATGAGCC AGAAGAGGAC ATGGAGGGTA ATGAACTTGT CAAGTTCGAA ACTGAGTTCT
     7201 ATCCTTGACT CTAGTGGGCA GAGGACATGG CAGTATAGAG TGGCTGTCAT TGGTATTTTC
     7261 AATAGCTCAA CTCCAGCCGC TTGAAGATTG TTTTATATTT CTAATTTAAT ATGAACATTG
     7321 CACCTAACAA ATCTATCGCT TTGACTAGCC TATACATGAT CAAGAAGGCT GTAGACAAGC
     7381 TCAGCGGCTC TCCTAGAGAG TTCCTACAGA CACTCCTAGA CACCCATTGT ATACTGTGCC
     7441 GAACCAAGCA ATAAGAAAAA TGACGTTTCA CCACCGGCAG ATCCAATATA GGGACGGGCT
     7501 ACGCAGTTCT GAGTAAATGG GTGGAAGTGG CAAGCATAGA AACAGTTGGA ACTTTTGAGC
     7561 TGGTGAAGGG AGACACAGCT CTCTAGGATA TTGACACAGT ATGGTGCACT CGTGTTACAT
     7621 GATATCACTC TTGTAATATT TGTTCATGTC ACCTCATGAC TTAGGATAAC TACAATGATA
     7681 TGAATATCTG TAGTATGGAT GATTACAGCC TGCAAGCAAA CAAATACACA CGAACGTGCA
     7741 TAGTAGGCGA GTGGTGCACC AAAAGCCTTC CAGTCCCATC TCCTCGCATC TCATTGACTA
     7801 TCTGTGTACC AAAAAATATG ACATGTTCAC AAACGAGGTT AATGTTATTC TTGCGCTTCG
     7861 GGTCCTTAAA AATAGCCTAG AGTTTGTCAG AACATGACCA AGCAGACATG GAAGAAAGGA
     7921 CACGTGACTG TAAACCCAAG TATCTATATC TCATAGTCGA AGTACTCAGG GGTGGACGAA
     7981 GGAGAGAGTG AACAATGAAT ACAAGCAATT CTACAGCAGA GTTAGGTCTC TGACCTTCTG
     8041 CAAGGTTTTA CCAGCTGGAT TACCATGCCC TTCGTCGCCA ACGCCATGAG CATTCAGCCT
     8101 TGGCGCAATA CCACTCGCAA CTCACAGAAA TTATCTAATC TAAAGGGCAT GCCATTGCCC
     8161 AATTTATTCT CGATCTAAAC TCGTGAGGGC TTCCCTTGCA ACTGCGCAGG GAAGAGATGG
     8221 TCAACTGACT GCCCGCGGGC CGCGATGCGT TACCCGTTGG TAATCACTGG GCTCCCAACT
     8281 TTGCCAAACG ACAACTAGAC CTCAAGACAC GCTTTCATAT ATACAGCTAC GAGAGAGCTA
     8341 AATATGCCGA CCCAATCATT ATACACAGTT GGTTCAGGCC TGTGAAGAAC ACAAATGTGA
     8401 AACATGGCAT CAAGCTAGCT CACATCTACA ACTTCGGCAA GTTTGGCTTT ATGATGCGCG
     8461 CTATTGCAGG CGTACTTGCC ATCATAGGTA CAGAAAGGCG TGGAAAGGCG AATTCAGTAC
     8521 AATATAAAAG CCGATAATGG GTCATAGCCA CTCAGACCAT CTAATCAGGT GCTTAGCTTA
     8581 ATAGCCTATG TTTCCAAGAG TGACTTCGAC TTCTTTCTAG ATTTTTATGA TGCCCACTAA
     8641 GCAGCTATGA AAGAAAGCAA TATAAACAAG GGTTCAAGAA GGTCCGTGAT TGTTCCAGTG
     8701 AATGAAGAAA GAGTGACATT GAATCTTGAT GTTCAACTAC GGACTCCAAC ACCGATCGAG
     8761 GACGCTAGTC TCCCCGACCC TTGGGTTTCT ACGACGACAA AGACAGTACC AGAAATGAGC
     8821 TCTGCATCTG AATACTTTGA AATGCGAGTT AGAAGGCATC ATAGTAGCTC ACCAGCCTTG
     8881 AATATTCAGA CATTTGGGTC ACTTTCAAAA GGAACGAAGG CCATAATGTG GCAGAATGCC
     8941 CTAATTGATA ATAAGCTTTG TGTCTTATGC TGCTGTCAGT TGTAGAATCA GTTGTATGGA
     9001 TTGTTCACTC TCTCCTTCGT CAGCCCCTGA CTACTTCGAC TATGACATAT ATTTGTGTAT
     9061 TACGTTGGGG TTGATTATGG ACTAAGTTCT AAATCTCTTT GCAACATTGT GTGCCACAGA
     9121 TCTACATCAC GTATTCACCT GATTTTTCTC GGAGTGGAAC TGGATTCTCT ACAACGATAA
     9181 CTCAAGCGGA AAATGTGCCT CAATTAGCTA AAGCTTATCT ACTGTGCTGC TCAGTCTTTC
     9241 AGGCTGACTG ACGCTGTTCT ACACAAAGCC AAGAATAAGT AAACATATCT ACTGCTTCAT
     9301 CAAGACGGCT CTCTTGGACA ACTACTAGGA TGGGGATAAT AGCCTACACA CACAGGCATT
     9361 TTGAAGTACA AGGCTAACTT CAATGTTTTA TTGAGTCTCA CAACCCCAAA GCCTAGCTAG
     9421 AGGCAGCGAT CAAAGTGATG TTCTGGTAGT ATAGAATCTC CCTTCATTTC AATTTATTAG
     9481 ATGACTCCCC TGCCGCCTTT TTGCCAGGAA GCTGCAGATT AGATTCTCTC CTCAGCCTCA
     9541 AGAGCCCGGT TAGCAAGCTG GTGAGCTATC TCAGCTTGGA GCGCATCTCC GTTCCTGTCC
     9601 TCCTCAGCAA ACAGAGCCTT CAGTGCAGCC TCCTGCTCCT CATCGTCAAA TTCTGGCTGA
     9661 ATGTTTGAGG CATAGGCCTC AGGGGCAGTT CCAGGAACAG GAGTCTTAAT TTCTGGCTGG
     9721 CCGAAATGGA AGGAAATGTA GTTGGTGTGG GCAGTGACCC TGTCCCACCG GTCAATATGT
     9781 TTTCTGGTTC TAAGGACGAC TTTCTGGACC GGCTTGTTGG CCACCTGTAG CAGCTTCACA
     9841 AAGTACTGAG TGGCAAGAAT CATATCCCAC TCTTTGTCGC CAGGAAGAAT TCTAACCTCC
     9901 TTCCAGGCGC CAATGTTGCG GCCCTTGCGT ATTTCGGCAA TCAACTCATC GGTTTTAGTG
     9961 TCTTCTGTCT CAACAGTGAA AGTCATTGAT CTGATCTCGT CAGGTTACAC GCCACCTCTC
    10021 TTTGCGAGAG CATTGTAGAT CCTGGTCAGG CTGAGCTTAT TCTCATGCTC AGGCTCTTCG
    10081 TCATTCTTGG CAGTCTGAAT GACGGCAAAT TTCCACTTGG GGTAGAAACC TATTATATCG
    10141 ATATAGGGCC AACCATCCTC ATATTCTGGT GAGGAAATCA AGAAATACTC TCCCCAAGCT
    10201 TGAACTTCAT AATTATGGTC GTCCAGGATG TCTGTAACTT TAACAGGGGG GGTATCTTCA
    10261 GCAGGTTTGC TAGCCTCAGT AGGGCTATCA GCTTGAACGA CGCTGCCTGC CCCAGTGAGC
    10321 TCTCCAGCTT GAACAATGCT GCATAGTGAC AGGGCCAAAG ATAAAGAGAA GGAGAATTTC
    10381 ATAGTGGCAG TTAGGAAAAT AAAAAGCTAT GTAAGAACAG AGAAGAGGTG TGAGGGTATG
    10441 ATGAGGTGAG CGTTCAAGCC TTCATAACTT CCCTATTGTA GTCGGCATAG GCTAGCTATT
    10501 TAACAACCTC TCAACCATCT TTCACAATGC CTTGCGGATA GATACCATTC AGTGCTTTCA
    10561 CCCACCTGCC TGAGACTCGA TGTGAGCTTT GAGCGCTTGT TGCTCCCTTA CTATACAAGC
    10621 GCACTGAGCT ATCAGCCAAC CATGATCTAT GCACTGGCAA CATGACTTCA TGGAATTCCA
    10681 TGAATACGTC GGAGTTAGCA AGACTCATGC AAATCAGGTA AACACAGGCC TCACTGGATT
    10741 CAGGGGCTGC GCCATGGTTA GCAGGAAATC CCTGACTAGT TGGAAGCTGC ACAGTTGGAG
    10801 ATGGACTCTT CTAGAAGGAA ATGGTGACCA GCTAGTGAAA AATGTCTACA GGTGTGAATC
    10861 AAACTAGCCA TTGCATCGAC TAGATAACAT GTCTAAACAT CTATATTCAG AGAACTAGAT
    10921 ACACACGTTT GACAGCATAC TTTACTGAAT GCTTAGCTGT AGATCGCTGG GTTTGTAATA
    10981 ACACTTGGCA TATTTATTAC TCCTCGTGTA AAGCATTTCA ACCCTGTCGA CCTGAATAAA
    11041 GACAGAATTG TATGAATGAA TATATACTTC AGCTCAGTAT ATGGACCACA GCATAGGCTA
    11101 CAGAGCTGCC CAGGCCTGAC GGGTTGAATA CAACAATGCC ACTGTGACAG CAAATAACAT
    11161 GTTAGTTTTG GTCTTATTGG AACTTGTGAT AAAGCGAGTT TATGCAGTCT ATTTCTTCTT
    11221 TCTCTAAGTG CAATTAATTC CAAATCCCTA GGTTGCTCAC TCGTCGCACC CATATCTTTC
    11281 ACCATCTCGC TAAGGCCTTT AGCTTTGTTT CCAATCCCCT TCAGTCGCTC ATCACCTTAC
    11341 CTCCTACTTT CATTTCATGC CTCATCTTCT AGATGCTCTG GCCCCTGTAC AGACCGCTAG
    11401 ACAACATCCT AAAATCCTGT CTATACATGT CAACTTTTGT TATCTCCAGC ACTTATAGAA
    11461 AAATTGGGTC TTCTAAGTAA AATCTAACAT TACTAATAAA TCTTCGCATG GCCGGCTAGA
    11521 CGGGTCGTTT TGTTACCTTG ATCCCTGAAG GTCCATTGTG CCCCAGGCCC AAGCCTGAGA
    11581 GCAAAGAGTT GGGCGTTATT TAGAATGAGA GAAAAGTTTG TTCTGTTTAC TCTGCGCTAG
    11641 GCATGGCATC CAAGGTGGTG ATTGCACAAT AAGTCCTCCT TGGGCTTGCC ATCTAGAGAA
    11701 CACATTAGCT CATCTTGGAT TACAGTCGCA ATTGGCAGTC CTCATCTCTG CAAGTCAGCA
    11761 CTGTCACTGA AAGTCAATGG TAAGATGGGT AGGAGCCATC GCTGATTCCT GGGGTCCAAG
    11821 TCCCATCCGA CAATTTGAAG CATGCACAAA TTCTGCTTGC TAACAGGTTG TTCATATCTT
    11881 GCATAGAGCC ATGAAACGAG TCTCTAGTAT CAACTGCGTC AAAGGGCCAA GACAAATGAA
    11941 TAGTGTCGTT TTCTCTAAGA AGGACATCAT ATCGCCGGGC CCTATGATGT CATATCGAGC
    12001 CCTATGTTCC AGCCAAGTTC TGCAGACGCT TAGAAGGGTC TCCTTCCTCT GCATAGAGAA
    12061 ATCTTTGCCA CGGCTATCCC GACTCCGAGA TCAATAATTC ATGTAGTAAA CTTGCCTTCA
    12121 TCCTTGTAGG AGTCCATGTA CTAGACCCTG CCCATCTGCT TTAAGTCTTT TGATAAAAGG
    12181 GCTCTACATT ACTAGCCACA AGTTCTCCCA CAACGTACTT GGTGATAGGT CTAAGACTAT
    12241 ACAGCGGCTT TGATACCAGC GCGAACGCAT TAGGCATTTT CTGCCACCAC CTAGCACAAG
    12301 GGAACCTTTC CATCACTAAT ACTCTGTTTA CAATGTCAGT TAGTTATATT CGTGTCTCCC
    12361 TGTTCAGCTT GTCTCGACTA ATTTTAAATT TGTGGTATAC CTCAGATTAA GCAGCTTCAC
    12421 TTGGGAGCTC CTTAGTTAGG GCAAAGAAAA TGCCCTACAA TTAGAATAGA TCTTTGAACG
    12481 ACACTCAAAA ATCACGCCTT CACCCCTCCT ACATCTCCAT CCCACTTAGC CCTATTAGTA
    12541 GCACCACACT AGGATTGAAT GTGAAGGACA ATGTTAAGTG CCATCTCTTT ATGTGAATGA
    12601 AAACCAAAGC CATCAAATGG AGACAGAGCT TAATGATCTC CAAATTCAGC TAGAATCACT
    12661 CAGATATAGG GGAAATGAGC CCCAGTGATC GTGGACCTTC TGATGCACTA GTCTGTAGTC
    12721 CAAGATAATG AAGCCATAGG GACCCGTGAT TACAGCACCC AAGGCCAAAG GACCATGCCT
    12781 GCAAAGATAG CGGTCTTGAA TGGGACTCAA GATGCTAGTC AGCTGACTTG TGATCTGCTG
    12841 AGTGGAGTCA GTTAGACAAG TGCTGTCTGG TAGCTCACCT AGACAGAACA TCTGAATCAG
    12901 GAAACAGTCC GAGATTTTCA TAGGTTGTAT AGTCTAATCA GTGTTGGCTG GGCAGTGACT
    12961 TTCCTATCAA GCAGGTCAAC CAACCCTATA TCATGTCTAA TGACAACTGT TTAACATAAA
    13021 TAACGTGCCT CCCCTCCTCC ATCTTCACTG TTCCCTTTCC TACACTCATC ACCCACTAGT
    13081 AATCTTCTCT TCTACATCTC CTCTTCCCTT TCTACCAGCT CATTCCTTAC TTTCCTCCTT
    13141 GTCAGAACCC CACCCAATCT TCACAATGGC CACTGTCAAG ACCTCCACCG CCTCTCCcAA
    13201 GCCTTCTGAA AAGGTCAACT CCGTCCTAGG CTGCACTGtC ATGTAAACAG CGCATGCCCA
    13261 GTGTGTGCTT CTTAACACAA TCAGAGGTTT TAAGCCCACC TTTCACAGTA AGTAAGTTAA
    13321 TGCCCGCGTT GTCCTGTTTC TTTGCACTAT CGCTAACTTC TGTGATTCTA CCCTCACTCA
    13381 ACCAGAATCG CATGAGGCTT TTGACTTTTG TATTCTCATC TCATACTGCT TCTCTGTTCA
    13441 TTTTCTATCG TTATCTCTGG CGGCTTCATT GGCTCATGGT CCTCATTATC AAGGATACTT
    13501 GGTCTTTTCG ATCTTGATAT TGTTCTCTTC TCTAGCCACA CCTATCCCTA AAGCAATTTA
    13561 TATGTCTTTT TTATCTACTC AAACCTCTAC AACTAGGTGC TTAGAGAGGC TTCTGCTATT
    13621 ATTGACAGGC CCTTGGGATC GATGCCCTAC AAGACCTGGC CTGACTTAGA ATTACATAGT
    13681 GTTTGCAGGC TTCTCTAACC CTGCAGCTAT TGACCACAGT AAAGAAGCGC TATAACCACC
    13741 CACGTTGATG CATATAGATA CGTGAGTCTC ATACGTATAG CTACCCTAAA AATGTATGTC
    13801 GATTCTTATG ATTCTTAAAG CATGATGAAG AAGGAAGGAA ACTCTGTGAC AGACTTCCAA
    13861 AGCTGTAGAA GATAATCAGG GAGCACCGCC AGCAAAGGCT TTAGATAGTT TCTTCCTTTT
    13921 CTCCCTCATC TGACAATAAA GTCATCAATC GGCAAACTTA GTATCAATTA CTAGTCCTGT
    13981 AACAAGACAT AAGGGGCCTT TTCCAAGGCC ATTTGTTCAG TCTAGACACT GTGGTGAGAA
    14041 ATCTATAAAT CAGTTGAGAT CTGCACTTCA ACCAAGAATC AGATAGAAAT GGTAGAACAA
    14101 AGAAATCACG GATCCCTCTT TTTCTCATCT AATAACATCA AGTACGTGCT CACAATAGGT
    14161 ACTATGAGTT TGTGTTAAGT TTAAATGATT CGAATGACAG TGTCTATGAA AACTTTAAAA
    14221 ATACAGGGAA CCGCTCGCTC ATCTTTTTCA CACCATGCAG CCGTATTGCC ATTGACCACC
    14281 AAGTCTCCAG CTAATGGCGA GAAGCAGGAG GTTGGTCATT TTCCATGGTC TCTGAAATCA
    14341 TATCCTCAAT TTCAGTAAAC AGGGTTTGCA GAGATGCACT TTGCTGCTCC TCTTCCTCGG
    14401 CGAAAAGATT TCTCATTGCA GCCCCCTCAT CTTCCTCATC TTCCCAACTG CCTTCCTCAT
    14461 CCTTCTTCAA TGCCTTCTTC AGTTCCTCCA CCCAATCTAT CGGCTCGTCG TTATGGTCGT
    14521 CTTCTGGACT CTGGGTTTCC TTTGCTGGAA AATGGAAGTA GAAGGAATTG ATGTCGACCA
    14581 TCTCCCCCAA CACAGCTTCT TGCTTTGTCC TGATAAGAAT TGCTTCGACA GCTTTGTTGT
    14641 TAACCGCTGC TGCATCCTTG TAGTACTTGG TGTCCAAGAT TGCCTTCCAC TCTTTATCGT
    14701 CAGCACGGAC TGTGATATCT TCTGTGGGGC CAACTTCGCG GTCCTTGCGG ATGCCACGAA
    14761 TGAGCACGTC TGTTTCTATA TCTCCGTCAA CTTGAGAAAG GACCCAATCA ATATCTTCAG
    14821 GGTTGCGACC GCGCTTCTCA GCTAGGGAAG TGTAAATTTG GCCCAGGCTA AGCTTCTTTT
    14881 CACTTTCAGC CTCCATGTCG TTGTTAGCAA TAAAGATGGT GACCAAATTC ATCCTGGGAT
    14941 GGAAACTGAT GGTATCAA
//
LOCUS       Ce.eucalypticola_A_pheromone      7847 bp    DNA     linear   UNA 
DEFINITION  Ceratocystis eucalypticola strain CMW9998 contig_569, whole genome shotgun sequence
FEATURES             Location/Qualifiers
     Transcript      complement(50..1645)
                     /score="0.11"
                     /source="AUGUSTUS"
                     /g2.t1
     CDS             complement(join(50..102,168..276,381..1072,1273..1414,1499..1645))
                     /score="0.56"
                     /score="0.64"
                     /score="0.71"
                     /score="0.39"
                     /score="0.33"
                     /source="AUGUSTUS"
                     /transcript_id="g2.t1"
                     /gene_id="g2"
                     /frame="[6203..6349: 0, 6434..6575: 0, 6776..7467: 2,
                     7572..7680: 0, 7746..7795: 2, 7796..7798: 0]"
                     /label="Diatom spindle kinesin-1"
     gene            complement(50..1645)
                     /score="0.11"
                     /source="AUGUSTUS"
                     /g2
     Terminal        complement(50..102)
                     /score="0.33"
                     /frame="2"
                     /source="AUGUSTUS"
                     /transcript_id="g2.t1"
                     /gene_id="g2"
     intron          complement(103..167)
                     /score="0.33"
                     /source="AUGUSTUS"
                     /transcript_id="g2.t1"
                     /gene_id="g2"
     Internal        complement(168..276)
                     /score="0.39"
                     /frame="0"
                     /source="AUGUSTUS"
                     /transcript_id="g2.t1"
                     /gene_id="g2"
     intron          complement(277..380)
                     /score="0.43"
                     /source="AUGUSTUS"
                     /transcript_id="g2.t1"
                     /gene_id="g2"
     Internal        complement(381..1072)
                     /score="0.71"
                     /frame="2"
                     /source="AUGUSTUS"
                     /transcript_id="g2.t1"
                     /gene_id="g2"
     intron          complement(1073..1272)
                     /score="0.6"
                     /source="AUGUSTUS"
                     /transcript_id="g2.t1"
                     /gene_id="g2"
     Internal        complement(1273..1414)
                     /score="0.64"
                     /frame="0"
                     /source="AUGUSTUS"
                     /transcript_id="g2.t1"
                     /gene_id="g2"
     intron          complement(1415..1498)
                     /score="0.9"
                     /source="AUGUSTUS"
                     /transcript_id="g2.t1"
                     /gene_id="g2"
     Initial         complement(1499..1645)
                     /score="0.56"
                     /frame="0"
                     /source="AUGUSTUS"
                     /transcript_id="g2.t1"
                     /gene_id="g2"
     CDS             4798..4878
                     /label="A pheromone"
     gene            4798..4878
     Transcript      complement(6279..6665)
                     /score="0.8"
                     /source="AUGUSTUS"
                     /g1.t1
     CDS             complement(6279..6665)
                     /score="0.8"
                     /source="AUGUSTUS"
                     /transcript_id="g1.t1"
                     /gene_id="g1"
                     /frame="[1183..1566: 0, 1567..1569: 0]"
                     /label="Hypothetical 9"
     gene            complement(6279..6665)
                     /score="0.8"
                     /source="AUGUSTUS"
                     /g1
     Single          complement(6279..6665)
                     /score="0.8"
                     /frame="0"
                     /source="AUGUSTUS"
                     /transcript_id="g1.t1"
                     /gene_id="g1"
ORIGIN
        1 CAGGCTAGAC AGTTGCACAG GGGCCTTTCT TATTGCACCA GAATCGCCAT TAGTCCTTGA
       61 TATGGATGTG GCAGCTAGGT TTGGCAACTG TCGCTGGGTT CTCTGTGAGT CGATGTGCAT
      121 CTCCCAAATC TTCAAGTAGA ACTCCATAGC TTTCTCAATG CTCACACCCC GAGTTTTTAC
      181 ACAGCGAGAC TGGAACTCAT CTGGAGTGAG TCGAAGTAAC TGGATCCCTG TTTCAAAGGG
      241 GGCAAGGAGT GAGGCATCAA CAGGAGGTGA GCCAGACTAC ACGACAGGAG TCACAGAAAT
      301 CATCAGCCTC CCTTCAAGAC CAGATTAAAT AAAGACATAT TGTAGATCAA AGAGTTCAAG
      361 GGGGGCGGGG GTTCACATAC ATTATCCTGT ATCCATTCTT TCAACTGCTC GTTATTCCAT
      421 GTTCTCGGTA TCTTTGCATT ATACTTTGTC TCTCCAACCT TGGGCAAAAT CACCCTTAGG
      481 GCCTCAGCAT AACGCAAAGT ATTCTTACTC GCTGATGTAT CCAGAAAACA TGGATTCACA
      541 CACGCTATAA CAACTGTCTT GCAATGCCGG AGTGCCGCTG GATCAAAGAC ATGCTTGAGA
      601 ATTTTGGTCA GGAAAGTTTG GCGAAAGGGA ACGTGAGGCT TGCGTTTAGA CGTTGATGTC
      661 ACTCCTAACC GCGAATTAGT ATCAACAGTG TCAGCCTCGC CCTTGATTCG GATGCAATCC
      721 TTTAGCACCG AGAGACTAGC ATTGATATCC CGAGTCTCGC TCATGCGCTG TCGGTTGTGG
      781 TTGACAGTAT CACGACCAGC TTCTGAGCCA GCGAGGTCGA TAAGATAAAG CATCCCATCT
      841 TCGTCATAAT TGATAGCGCT GTGCTTTTGG ATACGAATTC TGCAAATGGC ATGCGATCGT
      901 GATGAGGCTT CATTCATATC AGTCGCTTCT GTTCGCCGGA GTGCTGTGGC TCTTTCGATG
      961 AGATTGAGCA TACCCTCTGC AGTTGAAACT CGATTCTCAA GGGCGCCAGT GAGTTGGATG
     1021 ACACCAAAGG CATCTTCAAG AATGGATATA GGATGGCGGT CGTTGAGTAG GTCTAGTCAA
     1081 AACATATTAA TATCTCTCAA GACCAACAAT GCCCCTTATA ATATAGGGGG CCTTCACAGA
     1141 AAATCTCACC ATATGCGTTT TTTCCCACTA GCTCAATGAT GGTCACATTC ACTACTCGGT
     1201 CACCTTCAAG CCTGCCACTC ATCAATTCAT TTGCTACAAG CTGTTCCAGT CGGCTTATTG
     1261 TGTAGGTTTT ACCTGAGCCG GTCTGGCCAT AAGCAAACAG TGTGCCAATA CCGCCATTCC
     1321 ATGCCCACGG TAATAGCGAC TGCACAACTT CATTGTATAT TCGATCAGTG GAAGCATCAG
     1381 GGCCAAATGT GTGGTCGACA CGAAAATCAC TAGACTGTTA ACTCTCACAT GGGTAAAACA
     1441 TTAGCAAATA AGCTGGGCGT GGTGGAGAAG AAGAGACTGG AGGTAGGTAT GGTTGTACCT
     1501 GGAGCTGTGC CAATCCCTTA ACTGGTCTTC GAAGCTCATG GACATCAAGC ACACCAGGCA
     1561 TTCCAGGCCT TGGAAAGACA CCCTGAGGGA GACAAGAGGC TAGTTCTGCT GGCAGTAATG
     1621 GTCGAAGCCG TGCCGCCACT ATCATATCTG GGTTTAGGCC TGTAAGCTCT GAAAAGGAAG
     1681 TGGTCCTAGA TAGTGCAGGA GGTTTAAATC TCTGAACTAG TGTAAGAAAG CGCTCGATAT
     1741 TACTGAGCAA ATATTGGTCC ATTGCAGCAG GGATCCGGTA TGGGTTGAAG GAAAAGGGCG
     1801 AATCCGGGTT GTAAAAGTCA TATAAGCTAT CTATGTTTTG CTTATTAGAA TAGCAAGGGG
     1861 GGAGCTATTA TATCTTGGTG AGTCTTCGAT GTCTTTCTGA CAACTTCGAT CTGTTGAGTA
     1921 AAAAGAGAAA TGCTAAAGTT TATCCATCAT TATTTTCAGA TTCTATCTCC TCTTTCTTAC
     1981 TCTGGCCTCA CCATAGCCCT CTTGTTTATC CGATACGAGT TTACCCGAGA CTTATCCAAG
     2041 CCACCTTAAT AATGCCTACT TAGCAAAGTG AGTCGAAGAA AAGCCCCCCC AGTCTCCTTA
     2101 AGGTGCATGA TAAGCATACT CCGCATTTCT TTTCTGCCTT CCAGATAGAA ATCGCGATAA
     2161 AACCACAGTG AATTACTCAC TATACTCTTC TCCAGATATC TCGATTGCTG CCTAATATAT
     2221 TCTTACATTA TGACCTGGCT TGCTGCAGAC ACTACAATGC TGAATCCCTA GACGCACCAG
     2281 CCTTCCCCAA CCACCACTTC TCGATAATTC GGCCGCAACG TATACGCCAA CATCCACGTG
     2341 ATCAATTGCT CGATTTCCTT TCTCTATTAG CATTGCCCCT TTTTTCAATG GTCGGGTTCA
     2401 TTTTTCCCTC TGGCGCTGAC TTAGCATCTT GTTTTCCTGT TCAAGAGCTA TGATCCTAGC
     2461 CTTCAAAAAG GCAACCTTGT GGATAAATAC TTTTGTCACA GTACGCTAGT TCCTCCTGCC
     2521 CTGACTGCTG CTATAGCCTT GTGCTACACT GCTGATGGCC CTGTTTTACT GTGTCTACTA
     2581 CTGTGGCCTT GTGTGACCAT GCTCACTGCT GTCCTGCTCA CCGCTATAGC CTTGCTCACC
     2641 GCCAGCCTTG CCTGCTAGGT ATATCGCTGC AGCCTTGCTC TCCAGGATTA TTTCTGTAGC
     2701 TGCTCACTGC TCTCGGCCAC ACTCCTCTCT GTAGCTCTTG TTCACTATAA CTCTTGTAGA
     2761 TATATAAACT AGCCAGAATC TCTCTCTCTG TTGACTGAAC TTCGCTCCCT AAGCAACGTA
     2821 CTCGTCTCGA CTCTGAAGAG CTACCTTGGT GCCTTAAATC GTCTCTCGGG ATATTCTAAC
     2881 CGAGATTGGG CCTCAAGTAT GGTCTTTAGG GTTTTTTAGA CCTAAGGAAT GGACAGCTCA
     2941 GCCTCCTCTT CAGGAGGCGT TGAAGTCCAT AGCTATACAT CAAGCTAAAA GGTGACACTT
     3001 TCTAGGTTAC AAAGAATGGG CCTAGCCCCT CTGAGGGCGA GCTTGATATT CTTTTCCACC
     3061 ATAGAAGTCT GAAATGCAGT GTGGAAGGCC AGAAAGAACC GTCTTCAGAC ATGGATTTCA
     3121 GAGCATCTGA TCAGATGTTC TATTTATGGG CTGTAAGCGT TCTTAAGTGT GCTGAAGCAC
     3181 TGAAGCATCC AACAACAAGA GGCTGAAGTA GATGAGACGA ATAAAGTGAC ATGGAAAGAC
     3241 AGATGATTTT ATTCTCCTCA CAATATGTCT TGAATTCAAT AGAGTGATGG CTTCCATAGC
     3301 CATTGAGAAT TAAAAGATGA TGGTAGTAAC TATTTAATCA CTTATCTGTG CACTGATCAA
     3361 AGCACTTAGG TCACTCAAGG CCAGTTCCAC TATTGGTGCA CCCTGTGTTA GGTTGTCACA
     3421 ATAGCCTAAT CGCTCAGAAC ATTGCTTTCT CAGTACTAGT TGGTGAAGTG ATCTTGGCCT
     3481 GCCCTGATGG TAAACATTAG CATCACTCAG ATGTCTGCAT TAATCATTTA AATGATCGTA
     3541 ATGCATTCCT AGCTTCCAGG CTGTACTAGC TTTAACTTTC CACGCCTATG TATGCCCATG
     3601 ACAATCATCC CATTTTGAAT TATGCCCAGC ATGAAATTAG TCTCATTGTT GGATGAAATG
     3661 TTGGATGAAC TACATGGAGG ATGGGTATTG TGGGGAATCT GCCTTCGGTC GGATTAACCC
     3721 TGGGTAAACC CTAGCCTGGA TACTCCAGCT TAGTTGTGCA TGATGGAAGA ACTTAACAGA
     3781 CAACCTTCAC CAATTCATCA ATCTGTACAC CAGCACACTT TCACATGCAG TTCTATAGGA
     3841 TCACGAGTGA CTTCAAAAGT GACGTAACTG AATTCAGTAG ATTGTTCTGA CACTAAGCCA
     3901 AATTTGGCCA GATGGATCTA TAGTCACACC TACACATTGG CATAGTCAGA TTTTCACAGC
     3961 TGTTTTAAAT GCAAAAAAGG GATGCATGAA AGAACTCAGT AAATAATCTA AAATCCTTCT
     4021 TTTAGATTCC ATAACACAAC AACAAAGGGA AACAATGCTA AGCATATGCC ATTCAAATTC
     4081 TTTCAGGTAA CTATGGCACT CCTCCTGAAG GGGAAAAGTG GAGTGAACTA TCATCGTCAC
     4141 TTAGATCTAA CTGTCCTTAT CTAGTTCTAG TGCTCAAACA CTAGGATTGA ATGTGAAGGA
     4201 CAATGTCAAG TGCCATCTCT TTATGTGAAT GAAAACCAAA GCCATCAAAG GGAGACAGAG
     4261 CTTAATGATC TCCAAATTCA GCTAGAATCA TTCAGATATA GGGGAAATGA GCCACAGTGA
     4321 TCGTGGACCT TCTGATGCAC TAGTCTGTAG TCCAAGATAA TGAAGCTATA GGGACCCATG
     4381 ATCACAGCAC CCAAGGCCAA AGGACCATGC CTGCAAAGAT AGCGGTCTTG AATGGGACTC
     4441 AAGATGCAAG TCAGCTGACT TGTGATTTGC TGAGTGGAGT CAGTTAGACA AGTGCTGTCT
     4501 GGTAGCTCAC CTAGACAGAA CATCTGAATC AGGAAACAGT CCAAGATTTT CATAGGTTGT
     4561 ATAGTCTAAT CAGTGTTGGC TGGGCAGTGA CTTTCCTATC AAGCAAGTCA ACCAACCCTA
     4621 TATCATGTCT AATTACAACT GTTTAACATA AATAACGTGC CTTCCCTCCT CCATCTTCAC
     4681 TCTTCCCCTT CCTGCACTCA TCACCCACTA GTAATCTTCT ATTCTACATC TCCTCTTCCC
     4741 TTTCTACCAG CTCATTCCTT ACTTTCCTCT TTGTCAGAAC CCCGCCCAAT CTTCACAATG
     4801 GCCACTGTCA AGACCTCCAC CGCCTCTCCT AAGCCTTCTG AAAAGGTCAA CTCCGTCCTA
     4861 GGCTGCACTG TCATGTAAAC AGCGCATGCC CAGTGTGTGC TTCTTGACAC AATCAGAGGT
     4921 TTTAAGCTCA CCTTTCACAG TAAGTAAGTT AATGCCAGCG TTGTCCTGTT TCTTCGCACT
     4981 ATCGCTAACT TCTGTGATTC TACCCTCACT CAACCAGAAT CGCATGAGGC TTTTGACTTT
     5041 TGAATTCTCT TCTCATACTG CTTCTCTGTT CATTTTTATC GTTATCTCCG GCGCTATTTA
     5101 GCTTCATTGG CTCATGGTCC TCATTATCAA GGATACTTGG TCTTTTCGAT CTTGATATTG
     5161 TTCTCTTCTC TAGCCACACC TATCCCTGAA GCAATTTAGA TGTCTTTTTT ATCTACTCAA
     5221 ACCTCTACAA CTAGGTGCTT AGAGAGGTTT CTGCTATTAT TGACAGGCCC TTGGGATCGA
     5281 TGCCCTTCAA GACCTGGCCT GACTTAGAAT TACATGGTGT TTGCAGGCTT CTCTAGGCAG
     5341 GAGCCCACTG AGTCAATAGC CCTTCTATTC ACATTAATAT AATATCCTAC TCATCAAGCT
     5401 TGTAAAATCC ATCCTGTAGT CCTGATCGTA GTTCTCTCTA GTTATTTACA GGTCTAAGTA
     5461 GTGTCTACTA AGTAGTCAGG AACCACTTGC AACCCTGTGC CTGTCCTACC TGACCCAATG
     5521 CTAGCTCAGG GCCTAGCCCC AAATATACTC CTGTCCAGCA TTACTGAATA TCTATCTCAT
     5581 AAGTGCAGTA GGTAACAAGG GTCTTGGCTC AATAGCATTC TGTAGTGGCG TTGCTAACAT
     5641 GATGTGCATA TACCAAAAAA GATGGGATCT TTGACACTAG AAAACAACCC CCTAAGTCAT
     5701 TGAGAGAACC CAACAAAGCT ATGTTGATAA CATCATTGAT CTCAAGTAGC TAGACCATTA
     5761 GCCAATTTCT GCCTAAGCAA TCAAGTAGTC AGTCGCTATT TTCTCTTGAA GTTTTGCTAG
     5821 CTGTAAAAGC CATTGCAGTA TTGCCTTTGA GAGCTATTGC AAAGAAATCA CTATCATCTA
     5881 GCTCTGTATG CTGCCCTATA CACCTCACAT TCAAGAACCC CTTGACTTTG GGTGCTCCAG
     5941 TGTGCTCAAA GACGCTTTGC AGTTGTTAGT GGGTAGACAA GCGTGGGTGT TACTCCTGCG
     6001 TCTATGATAC AGCAGTTGTA ACCCTGCAGC TATTGACCAC AGTAAACAAG CGTTATAATC
     6061 ACTCACGTTA ATGCATATAG ATACGTGAGT CTCATACGTA ACCCTCTTTT TCTCATCTAA
     6121 GAACATTAAG GACGTCCTCA CAATAGGTAC TATAAGTTTG TGTTAAGTTG AAATGATTCG
     6181 AATGACAGTG TCTATGAAAA CTTTAAAAAT ACAGGGAACT GCTCACTCAT CTTTTTCACA
     6241 CCATGCAGCC GTATTGCCAT TGACCACCAA GTCTTCAGCT AATAGCGAGA AGCAGGAGGT
     6301 TGGTCATTTT CCATGGTCTC TGAAATCATA TCCTCAATTT CAGTAAACAG AGTTTCCAGA
     6361 GATGCACTTT CCTGCTCCTC TTCCTCAGCG AAAAGATTCC TCATTGCAGC CCCCTCATCT
     6421 TCCTCATCTT CCCAACTGCC TTCCTCATCT TTCTTCAATG CCTTCTTCAG TTCCTCAACC
     6481 CAGTCTATCG GCTCATCGTT ATGGTCGTCT TCTGGATTCT GGGTTTCCTT TGCTGGAAAA
     6541 TGGAAGTAGA AGGAATTGAT GTCGACCATC TCCCCCAACA CAGCTTCTTG CTCTGTCCTG
     6601 ATAAGAACTG CTTCGACTGC TTTGTTGTTA ACCGCTGCTG CTTCTGTTCT CGAAATGGGT
     6661 GACATGTGCT GGCCTTTTAA CTATTTTGCC ACCAGCACCT TATGGTGATA TGCCTTTTTT
     6721 TTGTTCATAC AGATCAACAA AGGCCATGAG CCACTTGATC GCACCTCTAC AAAATGGATA
     6781 GCCCAGGGTG GTTCACAAGG TGTAGTGGCT TCATGTAGAC CCATGCGCCA ACAGCCCGAG
     6841 CTTAATGACA ACGCTTGCAT TGAATCACCA GCAGGCTCAC ATAATGAACT GTCCTGAATC
     6901 CAACTTCAGT TATCAAATAG TCACACTTAT GGGGTGTAGA GCCAGCTGGT TATCATACTA
     6961 TAGGCCATGA CTCTGATGCA AAAGCCTGGT AACCAATGCA CCATGGATTA TGAATGGTGC
     7021 AATATGAAGA AGCCATCAAG AAACCTCACG TGGCAGGGCC AGCAGGAGCC AGGAATTTTG
     7081 TTTATCCCTT GTTTCCACTG GGTAGGTAGG CAGGCACCTT ACAAAAAAGA TATTCCACCC
     7141 CAGATAAGTA AATATTGTGA ATTGCAATCT TAAACCATAG GAGATCCGCT GAGCTTGTCT
     7201 ACAGCCTTCT TGATCATCTA TAGGCTAGTC AAAGCGATAG ATTAGTTAGG AGCCATGTTC
     7261 ATATTAAATT AGAAATATAA AATAATCTTC AAGCGGCTGG AGTTGAGCTA TTGAAAATAC
     7321 CAATGACAGC CACTCTGTAC CGCCATGTCC TCTGCCCACT AGAGTCAAGG ATAGAATTCA
     7381 GTTTCGAACT TGACAAGTTC ATTACCCTCC ATGTCCTCTT CTGGCTCATG GGTATTGACG
     7441 TCCAATTGAA GTATGCCCAG CGAACTCAAC ACGCTCTTCT TTAACTCTTT AAGTGGATCG
     7501 TCATGTGGTC CATCAAACAT AGGATGTTCT TTGTGGTCTA GGCCAACACA CAAAATCACC
     7561 CCGATATTAT TTCTCGAATT CTTTGAGGGC TTCCGAACAC CAGTGCTACA TATTTTTCCC
     7621 TGTAGACACA TCATCAGACC AATGATAGGA ACATCATCAT CAAAACCAAG CTTATCAAAT
     7681 GCATCACTAG TATGGCGATA GGCATAGTCC TGCATCATCG GTGTAGCCGA ATGGCCTTCC
     7741 TGATTTCTCA TTAGGACAAG AATACAGCCG AAACGGCTTT TTGTCCATCT TGTTTCAGGA
     7801 ACCCAGACTG GGATGAGAAT ATTCGCCTTT TTAAAGCTGG TAGGAAG
//
LOCUS       Ce.eucalypticola_A_pheromone     20104 bp    DNA     linear   UNA 
DEFINITION  Ceratocystis eucalypticola strain CMW9998 contig_157, whole genome shotgun sequence
FEATURES             Location/Qualifiers
     Transcript      1..702
                     /score="0.54"
                     /source="AUGUSTUS"
                     /g4.t1
     CDS             1..702
                     /score="0.54"
                     /source="AUGUSTUS"
                     /transcript_id="g4.t1"
                     /gene_id="g4"
                     /frame="[11453..12151: 0, 12152..12154: 0]"
                     /label="Retrovirus polyprotein"
     gene            1..702
                     /score="0.54"
                     /source="AUGUSTUS"
                     /g4
     Single          1..702
                     /score="0.54"
                     /frame="0"
                     /source="AUGUSTUS"
                     /transcript_id="g4.t1"
                     /gene_id="g4"
     Transcript      complement(2119..3714)
                     /score="0.6"
                     /source="AUGUSTUS"
                     /g5.t1
     CDS             complement(join(2119..2306,2377..2569,2662..2966,3038..3372,3470..3714))
                     /source="AUGUSTUS"
                     /transcript_id="g5.t1"
                     /gene_id="g5"
                     /score="0.98"
                     /score="0.9"
                     /score="0.99"
                     /score="0.77"
                     /score="0.84"
                     /frame="[complement(13571..13573): 0,
                     complement(13574..13758): 2, complement(13829..14021): 0,
                     complement(14114..14418): 2, complement(14490..14824): 1,
                     complement(14922..15166): 0]"
                     /label="Kinase-like protein"
     gene            complement(2119..3714)
                     /score="0.6"
                     /source="AUGUSTUS"
                     /g5
     Terminal        complement(2119..2306)
                     /score="0.98"
                     /frame="2"
                     /source="AUGUSTUS"
                     /transcript_id="g5.t1"
                     /gene_id="g5"
     intron          complement(2307..2376)
                     /score="0.98"
                     /source="AUGUSTUS"
                     /transcript_id="g5.t1"
                     /gene_id="g5"
     Internal        complement(2377..2569)
                     /score="0.9"
                     /frame="0"
                     /source="AUGUSTUS"
                     /transcript_id="g5.t1"
                     /gene_id="g5"
     intron          complement(2570..2661)
                     /score="0.89"
                     /source="AUGUSTUS"
                     /transcript_id="g5.t1"
                     /gene_id="g5"
     Internal        complement(2662..2966)
                     /score="0.99"
                     /frame="2"
                     /source="AUGUSTUS"
                     /transcript_id="g5.t1"
                     /gene_id="g5"
     intron          complement(2967..3037)
                     /score="1"
                     /source="AUGUSTUS"
                     /transcript_id="g5.t1"
                     /gene_id="g5"
     Internal        complement(3038..3372)
                     /score="0.77"
                     /frame="1"
                     /source="AUGUSTUS"
                     /transcript_id="g5.t1"
                     /gene_id="g5"
     intron          complement(3373..3469)
                     /score="0.72"
                     /source="AUGUSTUS"
                     /transcript_id="g5.t1"
                     /gene_id="g5"
     Initial         complement(3470..3714)
                     /score="0.84"
                     /frame="0"
                     /source="AUGUSTUS"
                     /transcript_id="g5.t1"
                     /gene_id="g5"
     Transcript      6823..7212
                     /score="1"
                     /source="AUGUSTUS"
                     /g6.t1
     CDS             6823..7212
                     /score="1"
                     /source="AUGUSTUS"
                     /transcript_id="g6.t1"
                     /gene_id="g6"
                     /frame="[18275..18661: 0, 18662..18664: 0]"
                     /label="Hypothetical 3"
     gene            6823..7212
                     /score="1"
                     /source="AUGUSTUS"
                     /g6
     Single          6823..7212
                     /score="1"
                     /frame="0"
                     /source="AUGUSTUS"
                     /transcript_id="g6.t1"
                     /gene_id="g6"
     CDS             8967..9047
                     /label="A pheromone"
     gene            8967..9047
     Transcript      complement(10777..11595)
                     /score="1"
                     /source="AUGUSTUS"
                     /g8.t1
     CDS             complement(10777..11595)
                     /source="AUGUSTUS"
                     /transcript_id="g8.t1"
                     /gene_id="g8"
                     /score="1"
                     /frame="[complement(22229..22231): 0,
                     complement(22232..23047): 0]"
                     /label="Hypothetical 9"
     gene            complement(10777..11595)
                     /score="1"
                     /source="AUGUSTUS"
                     /g8
     Single          complement(10777..11595)
                     /score="1"
                     /frame="0"
                     /source="AUGUSTUS"
                     /transcript_id="g8.t1"
                     /gene_id="g8"
     Transcript      17938..18801
                     /score="1"
                     /source="AUGUSTUS"
                     /g9.t1
     CDS             17938..18801
                     /score="1"
                     /source="AUGUSTUS"
                     /transcript_id="g9.t1"
                     /gene_id="g9"
                     /frame="[29390..30250: 0, 30251..30253: 0]"
                     /label="Hypothetical 9"
     gene            17938..18801
                     /score="1"
                     /source="AUGUSTUS"
                     /g9
     Single          17938..18801
                     /score="1"
                     /frame="0"
                     /source="AUGUSTUS"
                     /transcript_id="g9.t1"
                     /gene_id="g9"
     Transcript      complement(19754..20104)
                     /score="0.61"
                     /source="AUGUSTUS"
                     /g10.t1
     CDS             complement(join(19754..19770,19831..20104))
                     /source="AUGUSTUS"
                     /transcript_id="g10.t1"
                     /gene_id="g10"
                     /score="0.62"
                     /score="0.8"
                     /frame="[complement(31206..31208): 0,
                     complement(31209..31222): 2, complement(31283..31556): 0]"
                     /label="Tigger transposable element-derived protein"
     gene            complement(19754..20104)
                     /score="0.61"
                     /source="AUGUSTUS"
                     /g10
     Terminal        complement(19754..19770)
                     /score="0.62"
                     /frame="2"
                     /source="AUGUSTUS"
                     /transcript_id="g10.t1"
                     /gene_id="g10"
     intron          complement(19771..19830)
                     /score="0.62"
                     /source="AUGUSTUS"
                     /transcript_id="g10.t1"
                     /gene_id="g10"
     Initial         complement(19831..20104)
                     /score="0.8"
                     /frame="0"
                     /source="AUGUSTUS"
                     /transcript_id="g10.t1"
                     /gene_id="g10"
ORIGIN
        1 ATGGACCAGG AAGATTGGCC TGAATGGATC CCCCTGGCAC AGCTGTCATT GAACAACCGT
       61 CCTCAGCCAC GCCGCCATGG AGTCAGCCCC TTTTTCCTTG TGCATGGTTA CAACATCGTA
      121 CCAGTGCAGA CAGAAGGAAT GGACAAAGGC GCAGAAGGGG GCAGAATGGC GAAGGCAGAG
      181 GAAGTGGTGG TCAAACTGGG AGAGTTAAAT GAGTGGGCCC AAGTGGTAGC AGCAGAGATA
      241 CAGCAGAACA TGGAAGTCCA AGCGAACCGA CACCGCAGCC CTGTACCAAT TTTTAAGCCT
      301 GGAGACAATG CATGGCTGAA AATGAAGAAC GTGCAAATGG GCAGACCAAG CAAGAAGCTA
      361 GACTGGCGAA ATGCGAAGTA CAAGGTGGTT AGGCAAGTGT CTCCTTTGAC CTACGAGCTG
      421 GATGTCCCAG GAAAGATCCA CAAAGTCTTT CATGTCGACC TCCTCAAACC CAACCAAAGA
      481 GTGCGACCCA CATCAATAAT TTCATGGTCA CTGTTACGGG GTAGACAGGC AAATGATGAG
      541 GGACTAGACC GGAATAGGAA AGTAGATGTG AAGGGGCAGA AAACCTTGCA GAGTATTGCG
      601 GGCGGTTTAG TACTGAATAT GGAAGGCGGT GAAGCCGGAC AGGAACCTAG TGGAGCAAGT
      661 AGAGATGGTT CACCCCGCAC ACCATCACAA CCTTCCAGTT AGACTCCTTT TACATCCCAT
      721 CGATTAATAA AGATTCTATA CGTTCAACAG CATTGCGCCT CGTGCCCGTA ACACAGAGGA
      781 TAAAAGAAGG GGCACTGCCA ACAAACACTT GAGATAGTTT CTCCCTTTCT CCCTCATCTG
      841 ACAATAAAGT CATGTAATCA GTAAACTCAG TAATACCTAC AAGTCCCGTA ACAAGGCCAC
      901 AAAGCAGTTC AATGCCCCTA CCTCCCTGCA CAGCCCCCGA CAAGTCACAA GACCTGTCAG
      961 AAAAGTCTGT GGCAAAAATA CAGCATTGTA GTCCCAGCTC CAATATGTGT CAAGACTGAA
     1021 AACCTTTAAA CGGTTGATTG AAAAGGACCA CTAGGATCAC AGTACACATA ATGCCAAAGT
     1081 TTTCAGGGCT ACAATTGAAG ACATCAACAA GGCACTGGAC CGCCCCTACC AAGACCACCA
     1141 AAGAAGTGGA AAAGCGAAGT ACCTACTTGG GTGTCAGAAA AATGTTGATG CTTAACCAAG
     1201 TGTCTCCCAC CCCGCCGTTT GGGAATGGAC CCTGAGATTG AGCTATCTGA CGAAGATGGT
     1261 GTTTGCCTGG GTTTTGCTGG ATGCATTGGT GACCATATGC CGTCGCGTTA ATCGGGCCAT
     1321 CGAATGTCTC CAACGGCACT GCAGGGAGAA ATCGCAATTG GCTGAGGGGA GGCACAGCAT
     1381 AGGCGATTCG AAGATAAATG TTTGTTCACT GTAGCGTGAG AAAACACCTC GATCGCAAGG
     1441 CCAGTGACTA CTCCGGCGTC TAATTCGACA TTCGGCGCAG CGAGAACACC TAGGCTCGAA
     1501 AGAGCGAGAA TCGTTGATAA TTTCAACTGG GTGATGAAGA TGCAAATTCA TCAGTTTCAA
     1561 AAAAGAAAAG ATTTTCTGGG TTTTAAGGAT GTATATGAGA GGTCTCGGTT CGGTCGGGTG
     1621 CATGATAATT TTGGAGTGTC GTCCCTCAAT TCCGTCTTGC GGCCAATTGT CGTCTCGCGT
     1681 GGATGAGTTT CGTCTGGTTC CGTCAAGTTT TTTATTTTTC ATTCTGCAGT GTTCGCCGGA
     1741 TCAAACGTCG GACAGGGATT GTCCACGAAA GGAATTCAAA ATTCCACCAG GTAGGATTTA
     1801 AAAGCTTGAA CATGAGATGA ACCCCGGATT TGAGAGTGGA GAGGTTCGTG GAGATTCTGC
     1861 GGATTGGCCA CTAGGCAAAT CCTTTAGAGT CGAGGATGTC GTGCCACGGG ATGAGGGGGA
     1921 ACAATGCGAA TAGAGGGCAT AAATCAACTG TCTTGACTGC GTATTAAATC AAGCGATGCC
     1981 ACCTGCGTCT AGCTGTTTGT CAGCTGTTGC TTATCCAAAC AGTGTCTTGT CTCTATCACG
     2041 AGCACAGTCC CCTCAAACTC TAGACCCCCG TTCAACTCCA TGGACCCAGG GACTCTCTCC
     2101 CCATAAACCA AATACATGTC ACGAAAGCTG TTTCACAATC CAAGGGTCAT TTGCCAGCTC
     2161 GGAGGGCGTT TTCCGATCCT CGGCCGCCCA TTGAAGCATC GCCCTAACCA TCTTGAGGAA
     2221 CAATTCCTTG TCTTCCCCTT GTAGAGTAGT CTCGAGAGTT TCCAGCGATT GAGGGGGGCG
     2281 AAGTTCAATC CCAGCATTCC ATTCCCCTGC TCGGGATGTT AGCTAGGCTG TCAAAGCTCT
     2341 AATTTCGTAA CAGGGGAAGA AATGACAAAG TCTTACCTGT GTCAGCAAAG AATTTCGACC
     2401 GATAATCACC TCGCTGAATG AGGTCAAGTT TTGGGAACCC GAGGACTGAT ATGATTTCTG
     2461 CGAGGTGAGC TCTTCCGCGG TATGTGTTGT GCTCCGGATC TCTGCCACGG AAGAGCATTT
     2521 TGGCTTCAAA CAGGTCCCAT ATCTGCAGAG GAAGCGTGAG AATTAAAGAC TTTGTAACAT
     2581 AAGTAATTTC ACGTGGAAAA GGGAAGGGAA TGGAAACAGA AGAACCATAA ACAGCACTTC
     2641 TTAGATAATG AAACAACATA CCATACAGCC CACGCTCCAG ACATCGATTT GATACGACCA
     2701 TGGAATCCCC AGAATCATCT CCGGCGACCG ATACTGGTCG GGTTGAACGT CCTCCATGCG
     2761 CGGCGTATCT CCAGGAAATG CCGACCCCAA ATCGCAGAGG ACAGGAGGCC CAATTTTAGA
     2821 AGGTCTATCG ATCGTACGGG AGGCGTAAAT AACTCTGCCA TCCCCCAGTT CTTTCCGGGG
     2881 CGTTGGGCTC GCAACTTCAG CTTCCTCAAA ATCATAGAGT GTTTTATCAT CGCCAATACC
     2941 GAACATGATA TTGTCGGCCT TGACATCTAT TGTGGAGGAG TAGTTGCAAG ATTAGAACTG
     3001 CAGTGCGAAT AGACGGAGCA GCACTGCAAT GACTGACCTG TATGGACTAG ATGGCAGTGA
     3061 TTATGAAGAT AATCCAGAGC TTGGAATACC CTCTGAAGGA CAATGGCGAG CACAGGGGCA
     3121 GGTAGCCTCC CTATAGGATT TCGACTCAGA AACGTGGCCA TGTTTTCCCA CAGAGGTGGG
     3181 TGCACGAGAC ATTGATGCTC GCCATCGGGT CCTGTAATGA TGAAGGAATT CAAGAGGGGG
     3241 CGGAGGGCGT CGCGACCGGG ATGATTTTTT GGGCCTTGAC TGATGCGAGA GTTGGCGTCT
     3301 ATTTCAACTC TAGATCGTGA TCCAAGGGAA GATGATCGGA TGAAGATTTT GATAGAAACA
     3361 TGAGAATGCT TGCTGAATAT GGGTCAAAGT CTTGAGTTAA TCCAGTCTGC AAACAAGACT
     3421 TGATATATAT TTGGTGCGAA ATATTTCGTC CAAGATTGTG TTTCCTTACT TTAAATCCTT
     3481 TGCCAACCAC ACTGTAGACG TAGTTCCGAA GCCCAACTTG CCCACAAGTT GGTATCGAGA
     3541 CTCTAAGACT TGGCCAATCA AAGCCGGGTA GTACCGCGCC GCGAGATAAC CGGGCAAAGT
     3601 CTCTTCTTCG ACTGCAACAT GGCGAGGAAG TAGTTGGAAG CCTGTTGTTG GGAATGATCG
     3661 CGGCGTTGCT GGACCTTTGA GAAAGGGGAC GAGTTGACGA AGGAAGGAGG ACATGGAAAA
     3721 AAGGTCGTAA AAGGGGTGGA TTGCCGATCA CAGGTTGGTC TTGCTGGTCA AACAATAATA
     3781 ATAAGATAGG TGGTGGGAGG AAGAAGGAAC ATTCATTTCA GTTCGCCGAA TTCTCCTCTC
     3841 GTGTCCTTGA ACGAGTTGAG GTGAGTTGAG TTTTTTATGG GGCTTTTTGG ATTGAAGAGG
     3901 GCGACTTCAT ATCTTTGTGC TGAAATTCGC TAATCACATC ACCCTGCTGC TACGCGCTTT
     3961 ATTCGGTCTT GTTTTTTTTC TATCCCAGCC TCCCCCACTA CTGTATGATA AAAACTTCTC
     4021 AATCATTTGA GTTACTTAGA TAGTTGTTTC CCTCTTCCTC CTCAATGTTG AATCTCTGAT
     4081 TATCCCCGAA CCTGTCTACA CGACCAACTG TACACTAAGC CGTGACAATG CTGGTGTGCG
     4141 GGGCGAACTA TGTCTACTGG TTCCACTATG TTACATGGTA CTGCTCTGCC TCACCGCCTT
     4201 CTATTCTCGC TGCTAAACCG CCACACCTTC ACTCTTAACT GCCTAACCAA GTAACCTACG
     4261 ACTTGACCTG TCGGCGCTAT ATGTTGCTTC CACCCTGGCC AGTATGAGTA TATCCAGGCC
     4321 AGGCCGATAG AGGTATGCAG GCGCTTGCAG AAGGTTGTTG ATTCAGATGT GTGGTGGATA
     4381 TAGGCTTTAA AGGAGCACTT TGATTGGCTG GACCCTTGGT GAAAGTTCGA GAACGTCAAC
     4441 CCACTGAAGG TTCTGAAGGG TTATAACAGG GATAACAAAG TTCACAACTG TCAATGACCT
     4501 AAGTCAGGGT TACCAGGATT TCTGTCTCTT ATCCAGTTCG CCCAAACATT AGGGTTAGTC
     4561 ACAGACATGA CTAGAGCCTC TTCTTTGGGT GGTGTCAATC ACACAGAGTT GGTGTGTATA
     4621 TCCTGTCGAG CGTGTCTTCC ATTCATTCTG GTGTATAAGT TATTACTTAC TAGTCCCGTA
     4681 ACCCAGAGCT TCTCTAAGGT CTTGGTGTGT GTGTCTAAAT ACTTGAACAG CCTTACTGTA
     4741 GCTCTATTTC CTCTTGCTCT TTTTGATTTA TCAAGATAAA TTATTGTAAT TTCACCATCT
     4801 CATGACATCA AGCACAAGAT TTATCATCAC ATGCTGTGTA TTACAGTGTA GTTCCATAGA
     4861 ATACTTTATT ACTGATGATG TCTCCAATAA AAGTGCTGGT ATTATGTTGA GCCCTTTAGC
     4921 CAATACCTGG TCGTTTTCCT CGATGACTCC TAACGTGAGG GTTTCCCTGT GAAAGAAGAC
     4981 CTGTTGCTAC TAACAGTCAT ACATATTGTC GAGCTGCTAG GATGCCTAGT CTTGTACAAC
     5041 TTTTATTCTC ATGGTAGGTA TTCATTATAT AACAGAACAT CCCTAGTAAA CCATACGTAA
     5101 AAGTATTCCA ACATTCAAGG TCTGTAAAGA TGCTTCGCCC CTTTAATGCT AAGTACCTGC
     5161 CCTGCAAAGG GTACCCTAGT GGTGTCATGT TGTAAACTCT TGATATTTGA AAGTCTTGGC
     5221 ATGTACATAT GAACCTGTGC TAGTTCATAG AAATAACACT GGCTTGAGTA ACTAAGATCT
     5281 GTACAAAGAG AGCAGGAAAT GGAAGCATGG CGATTGGAAT GGGCATTCCC TGAACATAGG
     5341 TAGTAGCAGG AAGAAATGGT TGCCTAACAT AAGTGCTACT AAATTCACAG ATAAACAGCT
     5401 AATAAAATGC CCTTGAGCAT ATGTAACATT AATGCCGAGC ATGTTTTGAG GGATCAATAA
     5461 CTATAGGTAA TCGGAATTTT AGGATTTGCA CAAAGCAATT TCGTAATAGC TCTTATTCTC
     5521 GCGAGCGCCC GGCCGGAGTT CCGCTCGCCC TTAGCGCCAA CAGCCTTATT GTGTCCCATG
     5581 TTGCTTTTTC CGTTTTTACA TCCGCTTCCG TCTCCGCTCT CTAAGAAGAT CAAGGCTTGA
     5641 ATCCCTTGTT GTTTCTCGTA TCCCATGGTA AGCCATTTGT CTCTAAAGCA TATAAAAGAG
     5701 GCATAGTTAG TCGTGGACTT GAGGGGCCCA ATTGGGCCAC GGTGTTACGA GACTTGCGTA
     5761 AACTTCCGCT TTCGGCACAG CTCACATATC ACAATAATTA AGTACAGTAT TATGATCAAT
     5821 TAGACGTCCA AGTTGCAAAA AACCACTTCT ATTATTAAAT AGCAATAGAT TCTATTGCGA
     5881 GTTGGCGATA ATGCAAAAGT TTATCTACTG CTGTTCTTCG ATGTCCTTAT CGAGAGACCG
     5941 TTTTGCTATT ATTGAGAACA GGCAGTGGGT GCCTCGAGTA GTAATCCTCC ATTGCCACTT
     6001 CTTCAAAGCA TCAGGAGGCT TACATGCTCT ATCACAGGTG TATGGCCAGA TTTTCTTCCT
     6061 AGTAGATCTC AGATCTCCCC ATGACAAAGG CATGACAACG ATCTAGTGTA TAAGAAATTT
     6121 ATTGATTGTA AAAGTGACTC TCGAGACTCA TATTCACCTG CAGGTCCCAC GGGTCCCGTG
     6181 TGATTTTAAA CCACGGGGAC CCGTAGCCCA ATTGGGCCCA TGTCGAGTCT GTAATAAATG
     6241 TCATTGATAG TCAAGTCAGA CTGTTACTAG TTATACCCCC ATGAGATGAG TGGAAATCGT
     6301 CTTGACGGCG TATAGCTTCG ATGTAATCAG AAATGCTTTG ACACTATATT GAGCACTGTT
     6361 GTCTTATGTC TTTCTTGTCC TTTCGCAATT TTGATTAAAG TCCAGGCAGG ACTTATAATA
     6421 ACTGCCGGCA GTACTGCCAG CTTTGATAGT ATTATGGTCA TGGCAATTGT CCATCACAAG
     6481 TAGGCCGAGT TGCAAATGCA TGATGCACAG ACAAATGTAC TTGCCATTAT TCATTACACA
     6541 TGATATATGC TCCAAAAAGG CATCAAAGTA CATTTACGAC TTTGCCATTG TTTAAGAGAT
     6601 GCTAGAGTAT ATATATGAGC TCTTTCTCTG CAAGAGTTGC ACCTCGATGT TCACTTCATT
     6661 CTTACACTAT CACCCAGCTC TCTCAAACCT GCTCTGTCTA CATCCATTAT TCCAAGATAT
     6721 CTTGCTTTTT TTCAACTTCT CATCACTATT AAGTGCTTCT TTTCAACTAC AGAGGGCCCC
     6781 TTTCACCACT CAAGTTCCGC CAATAAGTTC CAATACATAA CCATGAAGTC CTGGATTGCA
     6841 ACAGCGCTTC TTGCCCTTGC CAGCAAGGTT GTTATTGCAG CACCACCTAG CCCTGGATAC
     6901 ATCCCAGAGC CACGGCCTGT CTATGTAGAC TGTGAATGGA TAGCTAGGGT CTGCTGGTGC
     6961 GTCAATATCC ATGGTTACAG GAACAGAGTC TCTGACGAGT GGTGCTTTTT CGAACAAGAC
     7021 GACGAAGACT GGGACGCGAA CTACGTCCCA AAGGAAGAGG TGCATTACTC TGATTCAGAG
     7081 GGGGAATACA CTGATTCAGA GGGGGAATAC TCTGAAACTG CGGAATCTTA CACTGAGTTG
     7141 GAGAGAGTAT ACTCCGAGGA GGAAGAGGAA GAGGAGGAAG AGGAAGAGGA GGAACAGCAA
     7201 GACCAAGATT AGATACAAAA CTAGCAGCCA AGTTCAGTAT TTGGCCTTGG TCTCCGTAAA
     7261 CTCTTTTATT TTCCTACAGT GGCAAGGAAT TGGCATGTAA TTACTGGCAT CTGTATGTTA
     7321 GATGAGCAAT AGATTGTGCA CTGTTAATTA ACCTGCTTCA ATGCCAGACT CATTCTATCT
     7381 TCAGCCCTAT TAGTGAAAGC GACTGTATAT GATGAAACCC AGATACAAAT TGGAATCATC
     7441 AGGAAAATGA TCAAAAAATA AGGAATATTA GGTAACAAAC TAATCATATT GTCTTGAGTT
     7501 AGTTGCTTGT AAGCAGGTTC ACGAATCATT AAGTTCTATG CATCGAAGAG AAGAAGGTAA
     7561 AAGGAAGCTA ATTTGATCTA CCTCGGGAAG GTAGAGCTAG GTGGGCTCAA GAGAATGGGG
     7621 GCTCATTGGT ACAGCACTAC AGGCGTAGCC CTCACAGCAC TGGTTAGTCA ATGCCATGAC
     7681 CTTCTGTTGT GAATCAATGG CTTGGGGCCT CTCCCTATGC TCTAAGTAAG GGGAAATGCC
     7741 CCTGTACCAT GGCCAGCCTT GCTACAAACA CTACAATGCT GTGCACCTGT TGAAGGCTAC
     7801 AGTGAAATTC TATCCCATCA AGATGATGCC CATAATGCAG TAAAAAGACT GGGAAGACCT
     7861 CAGTCTTCGG CCTGTGGGTT ATAGGTGCTT GTATATCTGG ATGTTTTATC TTCGGCCCTA
     7921 AGCGTCAACA CACTATAGTA ACCTGATTAC TGGCACTATA GCCCTAGATC GCTGGAAAGG
     7981 CTGATTTCTT AGTAGTTGTA CAGGATCACG AGTGACTTCA AAAGTGATAT AACTAACTGA
     8041 ATTCAGTAGA ATGTTCTGAC ACTAAGCCAA ATTTGGCCAG ATGGATCTAT AGTCACACCT
     8101 ACACATTGCC ATAGTCAGAT TTTCACAGCT GTTTTAAACG CAAAAAAGGG ATGCATGAAA
     8161 GAACTCAATA ACTAATCTAA AATCCTTCTT TTAGATTCCA TAACACAACA ACAAAGGGAA
     8221 ACAATGCTAA GCATATGCCA TTCATAATCT TTCAGGTAAC TATGGCACTC CTCCTGAATG
     8281 GGAAAAGTAG AGTGAACTAT CATTGTCACT TAGATCTAAC TGTCCTTATT TCGTTCTAGT
     8341 GCTCAAACAC TAGGATTGAA TGTGAAGGAC AATGTTAAGT GCCATCTCTT TATGTGAATG
     8401 AAAACCAAAG CCATCAAATG GAGACAGAGC TTAATGATCT CCAAATTCAG CTAGAATCAT
     8461 TCAGATATAG GGGAAATGAG CCACAGTGAT CGTGGACCTT CTGATGCACT AGTCTGTAGC
     8521 CCAAGATAAT GAAGCCATAG GGACCCGTGA TTACAGCACC CAAGGCCAAA GGACCATGCC
     8581 TGCAAAGATA GCGGTCTTGA ATGGGACTCA AGATGCTAGT CAGCTGACTT GTGATCTGCT
     8641 GAGTGGAGTC AGTTAGACAA GTGCTGTCTG GTAGCTCACC TAGACAGAAC ATCTGAATCA
     8701 GGAAACAGTC CAAGATTTTC ATAGGTTGTA TAGTCTAATC AGTGTTGGCT GGGCAGTGAC
     8761 TTTCCTATCA AGCAGGTCAA CCAACCCTAT ATCATGTCTA ACGACAACTG TTTAACATAA
     8821 ATAACGTGCC TTCCCTCCTC CATCTTCACT GTTCCCTTTC CTGCACCCAT CACCCACTAG
     8881 TAATCTTCTC TTCTACATCT CCTCTTCCCT TTCTACCAGC TCATCCCTTA CTTTCCTCTT
     8941 TGTCAGAACC CCACCCAATC TTCACAATGG CCACTGTCAA GACCTCCACC GCCTCTCCTA
     9001 AGCCTGCTGA AAAGGTCAAC TCCGTCCTAG GCTGCACTGT CATGTAAACA GCGCATTCCC
     9061 AGTGTGTGCT TCTTAACACA ATCAGAGGTT TTAAGCTCAC CTTTCACAGT AAGTATGTTA
     9121 ATACCAGCGT TGTCCTGTTT CTTCGCACTA TCGCTAACTT CTGTGATTCT ACCCTCACTC
     9181 AACCAGAATC GCATGAGGCT TTGACTTTTG TATTCTCTTC TCATACTGCT TCTCTGCTCA
     9241 TTTTTATCGT TATCTCCGGC GCTATTTGGC TTCATTGGCT CATGGTCCTC ATTATCAAGG
     9301 ATACTTGGTC TTTTCGATCT TGATATTGTT CTCTTCTCTA GCCACACCTA TCCCTGAAGC
     9361 AATTTAGATG TCTTTTTTAT CTACCCAAAC CTCTATAACT AGGTGCTTAG AGAGGCTTCC
     9421 GCTATTATTG ACAGGCCCTT GGGATCGATG CCCTTCAAGA CCTGGCCTGA CTTAGAATTA
     9481 CATAGTGTTT GCAGGCCTCT CTAGGCAGGA GCCGACTGAG TAAATAGCCC TTCTATTCAC
     9541 ACTAATATAA TATCCTACTC ATCAAGCTTG TATAATCCAT CCTGTAGTCC TAGTCCTTGT
     9601 TCTCTCTAGT TATTTACAGG TCTAAGTAGT GTCTACTAAG TAGTTAGGAA CCGCTTGCAA
     9661 CCCTTTGCCT GTCCCACCTG ACCCGATGCT AGCTCAGAGC CTAGCCCCAA ATATACTCCT
     9721 GTCCAGCATT ACTGAATATT TATCGCATAA GTGCAATAGG TAACAAGGGT CTTGGCTCAA
     9781 TAGCATTCTG TAGTGGTGTT GCTAACATGA TGTGCATATG CCAAAAAAGA TGGGATCTTT
     9841 GACACTAGAA AACAACCCCC TAAGTCATTG AGAGAACCCA ATAAAGCTAT GTTGGTAACA
     9901 TAATTGGTCT CAAGTAGCTA GACCATTAGC CAATTTCTGC CCAAGCAATC AAGTGGTCAG
     9961 TCACTATCTT CTCTTGAAGT TTTGCTAGCT GTAAAAGCCA TTGTAGTATT GCCTTTGAGA
    10021 GCTATTGCAA AGAAATCACT ATCATCTAGC TCTGTATGCT GCCCTATACA CCTCACATTC
    10081 AAGAACCTTT TGACCTTGGG TGCTCCAGTG TTCTCAAAGA CGCTTTGCAG TTGTTAGCGG
    10141 GTAGACAAGT GTGGGTGTTA CGCCTTCGTC TATGATACGG CAGTTGTAAC CCTGCAGCTA
    10201 TTGACCACAG TAAAGGAGCG CTATAACCAC TCACGTTGAT GCATATAGAT ACGTGAGTCT
    10261 CATACGTATA GCTATCCTAG AAATGTATGT CGATTCTTAT GATTCTTAAA GCTTGATGAA
    10321 GAAGGAAGGA AACTCTGTGA CAAACTTCCA AAGCTGTAGA ATATAAAGAG GGAGCACCGC
    10381 CAGCAAAGGC TTTAGATAGT TTCTTCCTTT TCTCCCTCAT CTGAAAGTCA TCAATCGGCA
    10441 AACTTAGTAT CAATTACTAG TCCTGTAACA AGACATAAGG GGCCTTTTCC AAGGCCATTT
    10501 GTTCAGTCTA GACACTGTAG TGAGAAATCT ATCAATCAGT TGAGATCTGC ACTTCAACCA
    10561 AGAATCAGAT AGAAATGGTA GAACAAAGAA ATCACAGATC CCTCTTTTTC TCATCTAAGA
    10621 ACATTAAGTA CGTCCTCACA ATAGGTACTA TGAGTTTGTG TTAAGTTGAA ATGATTCGAA
    10681 TGACAGTGTC TATGAAAACT TTAAAAATAC AGGGAACCGC TCGCTCATCC TTTTCACACC
    10741 ATGCAGCCGT ATTGCCATTG ACCACCAAGT CTCCAGCTAA TGGCGAGAAG CAGGAGGTTG
    10801 GTCATTTTCC ATGGTCTCTG AAATCATATC CTCAATTTCA GTAAACAGAG TTTGCAGAGA
    10861 TGCACTTTGC TGCTCCTCTT CCTCAGCGAA AAGATTTCTC ATTGCAGCCC CCTCATCTTC
    10921 CTCATCTTCC CAACTGCCTT CCTCATCCTT CTTCAATGCC TTCTTCAGTT CCTCCACCCA
    10981 ATCTATGGGC TCGTCGTTAT GGTCGTCTTC TGGATTCTGG GTTTCCTTTG CTGGAAAATG
    11041 GAAGTAGAAG GAATTGATGT CGACCATCTC CCCCAACACA GCTTCTTGCT CTGTCCTGAT
    11101 AAGAATTGCT TCGACTGCTT TGTTGTTAAC CGCTGCTGCA TCCTTGTAGT ACTTGGTGTC
    11161 CAAGATTGCC TTCCACTCCT TATTGTCAGC ACGGACTGTG ATATCTTCTG TGGGGCTAAC
    11221 TTCGCGGTCC TTGCGGATGC CACGAATGAG CACGTCTGTT TCCATATCTC TGTCAACTTT
    11281 AGAAAGGACC CAATCAATAT CTTCAGGGTT GCGACCGCGC TTCTCAGCTA GGGAAGTGTA
    11341 AATTTGGCCC AGGCTAAGCT TCTTTTCACT TTCAGCCTCC ATGTCGTTGT TAGCAATAAA
    11401 GATGGTGACC AAATTCATCC TGGGATGGAA ACTGATGGTA TCAATCAACT GGTATTCACC
    11461 ATCACCATCA CGAGAAAGAA CGGAATCTAC ATCCCCAGAG ACTCTGACCT GGTAGCCACG
    11521 GTCCTCAATG ATACCAGCTT GGGCAAGGCT AAGAATGGAT AGAGCCAAAG GCAAAGAAGC
    11581 TGAAAAGAAT CTCATTGTGG TGATGTTGGG GACAGATATA AAAAGGGATG CAAAAGAGTG
    11641 CAGGGCTAAA GAGTGCAGGA GCAATTGGAT GGTTGGAATG GTAGTGTGAG GATGAGAGAT
    11701 GTGATGCTTC TGTTCTCGAA ATGGGTGACA TGTGCTGGCC TTTTAACTAT TTTGCCAACA
    11761 GCACCTTATG GTGATATGCC TTTTTTTTGT TCATACAGAT CAACAAAGGC CATGAGCCAC
    11821 TTGATCGCAC CTCTACAAAA TGGATAGTCC AGGGTGGTTC ACAAGGTGTA GTGGCTTCAT
    11881 GTGGCCCCAT GCGCCAACAG CCCGAGCTTA ACGACAACGC TTGCATTGAA TCACCAGCAG
    11941 GCTCACATAA TGAACTGTCC TGAATCTAAC TTTAGTTATC AAATAGTCAC ACTCATGGGG
    12001 CGGAGAGCCA GCTGGTTATC ATAGTATAGG CCGTGACTCT GATGCAAAAG CCTGGTAACC
    12061 AATGCACATG GATTATGAAT GGTGCAATAT GAAGAAGCCA TCAAGAAACC CCACGTGGCA
    12121 GGGCCAGCAG GAGCCCGGAA TTTTGTTTAT CCCTTGTTTC CAGTGGGTAG GTAGGTAGGC
    12181 AGGCACCTTG CAAAACAGAT ATTCCACCCC AGATAACTAA ATATTGTGAA TTGCAATCTT
    12241 AAACCACATG CATGAGGGCA TTGAAATGCA TCATTTACAG AGAGTAACAC ACCATCTTTG
    12301 TTGATGAGCC AACATGATTG AAAGTCATCC ATCACTTGGG AATGCTTGAA AAGCATGGGA
    12361 AAGGATGCTA GTTGTAGAGA TTTGACCCCT GATTTTGCAA AATCTGAGCT AAGCCCACAA
    12421 TGTGTATGCC CACAGACAGT AGTGTAGTAA CTGAATGTGG GGGAACAGAG ATAAAATTCC
    12481 ATTCATAATA ATAGCCCTCG CTTTCCTTCT TCCCATCACA TAACGGCATG ATCGTTTTTG
    12541 CGGGGAGCTA GACGTAGAGG CCTAACTCAA CTGAATAGAT GTATCACATC CTAGCAAGAC
    12601 ACACAAGCCA CGGATATGCC ATGCCCTAAG AGAAAGGGAA CGAAGAAGAC TAAATTTAAA
    12661 GCGACAGTTG TCACTGCGAA CACTTGGGCC TATCTTGCAG GGGTTAGAGG CCTTCCTAAC
    12721 TAGTCTAATT TTCAAGAATC AAGCAAGATG TGTTTATTTT CTAGGCGTGC AGATCAATTC
    12781 ACTAATCCTA GTAAGTGGAC TAGTTGGGTG CGATCACTGC CTGAGCTAAA GAGGGGTTCC
    12841 AAGCAGAGTT AGAGAATTAA AATGTTATAC GTGGGAAGCA CGTAACCTAT CTGTAGGATG
    12901 CGAAGATTCT TCGAATGCAC AGTGGCATAT AGGTCCATAA AAATAGACAT CATCCAGACG
    12961 CTATAACAAT GGGGAGCTTG CATGAGGTGG GAGCGAGCGC TGGATGACAG GATAGCCCTG
    13021 AATATAGGAG TGACTGGGGG TTGCAGGATA CAGAAGACCA TGGCCACGAC AATTACTAGA
    13081 GGGCATCTGC GCACAGCTAC AACAAGAAAA AGTAATGCAG CAGGTTTTGA TCAAGAGGTA
    13141 TGATACCAGA TATAGAGCTG AGTATTCTGA GAGTATGTGT CCTGTGGCAG TAGCAATGGG
    13201 CATAGGTGGT GTAGAGGTTA TCACTGGCAC GTGACATGGA AACCCTAACC ATCCGTGTAC
    13261 CAACCCAGTG TCACTTGATG CTATTGCACC ATATTTATTG GCATAGTATT TATTGATCAA
    13321 CTAGCTGTCC GAACGCCTGG TCCTCTTTAT CACGAGGAAA AAAAGAAGAC AAAATAGTAG
    13381 CATGTTAGAG TCCTTGGCCA GAACGGAAAG GCATACTTTC CAAAATATAT ATCTACGGAA
    13441 TAGCGAGGGG GTTGAGTTGT AAGATTATGT TGAGGCTGGT AGTATAAGAA AATCATCCAT
    13501 ATTTCAGTAA CTATTCCCTT TTCTTCTAGC ATAAATTCAA GAGTGCATTC CTTCTTCCTT
    13561 GTCTAGGAGT GCCAGTTGAA ATGTAGAGAC TCGAAAAACT ATTTCTTTTT CCAAGTGAAG
    13621 ATCCAAACAA TTAGCAAGGA CTTGACAGAC AGGCATTTCA TATGATCTGC GTCTAGTGCT
    13681 AATAGGCTAA TTAACACACG AGATTATGCT ATGCGTCTGC TGAGATACAT GCTTAGTATC
    13741 CGTGATAGGG CTCGTGTGTT AGTTCTATAT GGGGTGCAAG GACTGAACTG CCATAAATTT
    13801 GAGGTCCCCC CACGAGCTCA GTCCTCCTCG TTGATCCTTC TACCATGCAC CACCACCCTT
    13861 TCGCCAAGCA AGAATTATAT TCCACCGTCA AAACTCGACT ATTTCACTTG TACATAATTC
    13921 AGCCAAAATA GAAGTTAATT GCAAATCGCT AGTTGATGTC ATTACAACTT CAGCAATTTC
    13981 TTTCTTTTTT TCGGTTAATG TGACTGTCAT GGTTTTTTTG TGGCTGTAGA ATACATCGTA
    14041 TAAGTTTGAA GCAAAACAGA GACTTGATAG TGAAGGGAAA AGTAAGGACA ATGACCACAG
    14101 GCAATACGAG TGAGTTGACA TGTATAGTAA AGAGACTGCT ATGACATGTG TATGTACTGG
    14161 TACTGTTTGA GTTAATTGAG GACCAAGTTC TACATCGTGT GCTTTATCAC ATATTCACCC
    14221 GATGTTATTC CGAGTGGAGC CAGAATCTCC ACAACAGATG TTCTGACACT ATATTTAGCA
    14281 TCATGGGTTG ACCAAACGTC CTTGTCTTCC TCCAAACCTT GCAGCTACAG TATTAGCAAG
    14341 AATGGCGTGT GGATTAGGGA GAATAAGCAA AATGTGCTTT GGCTGCCATC ATCACTTCAG
    14401 CATTCGCACC TAAAAAATTT GGGCTAGGCT TTCTCTCTGG CAGCATCACA ATCATAGGAT
    14461 TCAGATCTAC TGCTGTACCT CTTGGGAAGG ATGAGCCCCC TCCACGCAGC AATCCCACGG
    14521 AATGTATATT TTGACAACCC CAGCCCCTCA CTAGTTACAT TCTCCCCCTC TCCCCTCTTG
    14581 TACTCTTTAA TGTGAAATCT TTCTATCTCC AAATCTGCTG GTATAATTTC TCTACACTTA
    14641 ACCCTGTGAT ACTAAGCATT AGCAGTCTAG CACCAGAGCG AGCTATTTCT ACATTACTCT
    14701 GATGTTTAAT TGTGGATTCT ATTGTTTATC AAGTTTATTA CATCTATAGG TTGGCCTACT
    14761 ACTGTCGCTG GACTCGCAAG CGATGCGTAG TTATATACAG ACATACAGAC TTGTCAGATG
    14821 AGGGGCAAAG GATGAAGGCA TCTATGACGC TTGTCAACAC TGCTCCTTCT TGTATCCTCT
    14881 GAAGGGGTTC CTGCCACTCT CCCTTTTTCG GCCTAGCCCC CCATCCTTTG CATACATGCT
    14941 AACGACTGTA ACACAGCCAA CTGATTGTTC TCCAAGTGCG GCCCATCACC CGCCGGCAAG
    15001 TACTGGGCCT CTAGCTTCAT TAGGTGATAT CCAGAGCCCA AGATGTGTTG TCTTCTTTCA
    15061 CAAGTACAGC CATCAGAGAG CTAAATGCAA GCAGGCGGCC ATTATTTGCG ATTGGTTCAG
    15121 ACTCATGAAG AACACAATTG GCAAATATAG CCTCAACCTA GCCGATATCT ATAGCTTTAG
    15181 CGAGAATGGC TTTATCACAG GCGTCACGAG AAATGAAATG GCCATCACAG GCTTAGAGAG
    15241 GATTAGAAAG ATGAAGCTAG TGCAGCCTGG AACTGGGAAT AGGTTGCAGT CATCTAGGCG
    15301 ATCAAAATCG AAGGCTGAGT GATTGCGCTG CTCATTGAAG CTGTTAGCTA ACATTGCCTC
    15361 ACTAGCACCG AATCAGAATA AAACAGTCCC TCCATAAACC TAGGCTATTG CAGAGGCTTA
    15421 CAATAGCTAG ATAGACTAGA ATATAGGCCT TGGGTAGGCC AAGCACTTTT ATTACCATGT
    15481 AAAAGCCTGG TCACCTGGAC ACCATCTTCT AATTCTTGAT GGCCATGAGC CATGGCTCAG
    15541 TTGACTTGAA GAAATGTCAC AAAAAGATCG CATTATTACT CTGCATTCAC TGCCTCATTC
    15601 GTCTCTCTTG GTGTCGGGTG TTTTAGGCCA CTCAAGACAG CCTATAATAA AGGAATCGAA
    15661 TTGTTCCCTT AAACACAGAA AGCATTGCAT TGAAACTCGG TGTGCAGCTA CGGACTCCAA
    15721 CACCAGTTAA ACAGAAATCT AATCTCCCTG GTCCTTATGT CTCAAAGGCG CTAAAGACAA
    15781 TGCTTAAGAC CGGTTCACGG CTTGAACTCG TCCAAAAACA AGTGAGGCAG TGTTAGAACA
    15841 GCTTCCTAGC ATTAACTATC GAGACGCTCA AGTCACATGC GAGGGCACTA ATGCATCGGA
    15901 GTGCGCTGTT GAAAGCTAAG ATGCATAGGC GGTGGCTGAA TTGTCGAAGC GTAGCGGTTG
    15961 AGGAAGGTCA GTGTCGACGA GAGGAATACA ATGTGGTGCA TGTGGCAGGA CAGGCTGTAA
    16021 CTCAGGAATG CGGAGTTTGT TTTTGAATTT TTTAGAGAAA ACAATACCAG TTAGTTTTGA
    16081 TGTATTGATA GCACGCTTGC CCAAGCCACC CAGAAACCTA GCTCAAGCCA TGCCTCGCTG
    16141 TTGTGCTAGT TCCTCTAGAT ACAGGTCTCG CTTACTCAGC CGCACCGCGT CTACCTCGAT
    16201 GTTTTCGGTG TGTTGTTAGG CCGTCGTAGG CCTAGTTTTC ATAAAAGCCT CCGAGGTTAT
    16261 TTGCTATATC ATCCCTACCA GGAACCATTA CCCATGCTTC ATTTACCTTG AGTCAGTATG
    16321 CGATTGTGGA GATAGTCGAG GTTTCTTGGT GCGGAGATAA AAGCCGAGTC CTGCCTTGGA
    16381 TTGTGCTTCT GCTAGTCATC AGGCGCTAGC TTTAACGCCA GCACGAAGGC ACAACTGTAA
    16441 ATCCGAAGTG AGAAAGGTCA GACAGTGAGT GAGGTATTGC ATGAAAATTT GGGGGTGAAA
    16501 AAAAGCAAAT AAAAAAGAGA ATAATTTTCC TTTATTTAGA GGAACCAAAG ACAATGAAAA
    16561 AGAGGTGAGT TGTCAAATGC TGAATTAAGC ACTAGCTACT TGAATGTAGG AAACTCACAC
    16621 ATAGGAAGCA AGAGAAAAGG GCCTTTGATT CTCACAACCC TTCTATCACT GCTTTGGTGT
    16681 TTCTGCATTG TAGCAGAAGT CCACGAACTG GCTATTGGCA GTCAAGTCTG GCTGTAATTT
    16741 CAGTCATGGT AATATGTAAA ATACCTCCAC TTAAAGTAAC TGACAGGCAA CAGTGAACTA
    16801 ATCTTAGAAC AAAGAAGTGA TGGTACTAAT AGGGTTAAGT GGGATGGAGC TGTAGGAGTA
    16861 CATGATAAAG GCAAGTTTAG CACACAAAGT ATTATAACTG TGGCAAATAT TTCTCTATAC
    16921 CCTTCTAAGC GTCTGCAGAT CTTGGCTGGA ACAGGGGGCT CAATATGCCA TCATAGGGCC
    16981 TGGCGATATG ATGTCCTTCT GTGTAGAATA GATCTTAAAT GTTGAATGTT GGTTTATTAA
    17041 AGGGTTTACT TCTACGCTAC GTCCTTGGAC TTCACCCCTT ATATATTGCT CATGAGGATT
    17101 CACGATAGGG TGTCAACCCT AACCCTATCA TGGATCTTCA GCCACAAGAG GTATGAATAA
    17161 GTGGGGCATC TATGGGACGC CACTTAACCT GTTTAGAGCG CCACACAACA TATATTGAGC
    17221 TGGAGTATTT ATGCACTCAT ACAGTTCTCT GCTTATTCAG GCTGACATGG TTCAAATCCT
    17281 TTACAAAAGT AGCAATAAAT ATGCCAAGTG TTGTTACAAA CCCAGTGATC TACAGCTAAG
    17341 CATTCAGTAA AGTATGCTGT CCAACATGTG TTTCTATTTC TCTGAGTAGA GATGTTTAGA
    17401 CATGTCATCT AGTCGATGCA CTGGCTAGGT CTTACATGCC TGCTCTGCCG ACTAGTTTGA
    17461 TTCACACCTG TAGACATTTT TTACTAGTTG GTTACCATTT CCTTCTAGAA AAGTCCATCT
    17521 TCAACAACGC AGCTTCCAAC TAGCCAGGGA CTTTCTGCTA ACCATGGCAC AGCCTCTGAA
    17581 TCCAGTGGGG CCTGTGTTTA CTGGATTTGC ATGAGTCTTG CTAACTCCGA TGTATACATG
    17641 GAATTCCATG AAGTCATGTT GCTAGTGCAT AGATCATGGT TGGCTGATAG CTCAGTGCGC
    17701 TTGTATAGTC AGGGAGCAAC AAGTGCTCAA AGCTCTCGTT GAGTCTTGGG CAGGCAGGTG
    17761 AAAGCACTTA ATGGTATCTG CAAGGCACTG TGAGAGATGG CTGAGAAGTT GTTAAATAGC
    17821 TAGCCTATGC CGACTACAAT ATGGAGGGGA GGTTATGAAG GGTTGAAAGC TCACTTCATC
    17881 ATACCCTCAC ACTTCATCTC TATTCTTACA TATCTTTTTT TTTTCGTAAC TGCCACTATG
    17941 AAATTCTCCT TCTCTTTATC TTTGGCCCTG TCACTATGCA GCGTTGCTCA AGCTGGAGAG
    18001 CTCACTGAGG CAGGCGACCT TGTTCAAGCG GATAGCCCTA CTGAGGCTAG CAAACCTGCT
    18061 GAAGCTACCC CCCATGTTAA AGTTACAGAC ATCCTGGAAG ACCATAATTA TGAAGTTCAA
    18121 GTTTTGGGAG ACTATTTCTT GATTTCCTCA CCAGAATATG AGGATGGTTG GCCCTATGTC
    18181 GATATAATAG GTTTCTCCCC CAAGAGGAAA GTTGCCGTCA TTGAGACTGC CAAGAATGAC
    18241 GAAGAGCCTG AGCATGAGAA AAAGCTCAGC CTGACCAGGA TCTACAATTC TCTTGCAAAG
    18301 AGAGGTGGCG TGGAACCTGA TGAGATCAGA TTAATGGCTT TTACTGTTGA GAAAGAAGAC
    18361 ACTAAAACCA ATGAGTTGAT TGCTGAAATA CGCAAGGGCC GCAACATTGG CTCCTGGAAG
    18421 GGGGTTAAAA TTCTTCCTGG CGACAAAGAG TGGGATGTGA TTCTTGCCAC TCAGTACTTT
    18481 GTGAAGCTGC TACAGGTCGC CAACAAGCCA GCCCAGAAAA TCCTCCTTAG CACTAGAAAA
    18541 TTTATTGACC GGTGGGACAG GGCCATTGTC CACACCAACT ACATTTCCTT CCATTTCGGC
    18601 CAGCCAGACA TTAAGACTCC TGTCCCTGGA ACTGCCCCTG AGGCCTATGT CTCAGACATT
    18661 CAGCCAGAAT CTGACGATGA GGAGCAGGAG GCTGCACTAA AGGCTCTGTT TGCTGAGGAA
    18721 GACAAGAACG GGGATGCACT TCAAGTTGAG ATAGCTCACC ACCTTGCTAA CCAGGTTCTT
    18781 GAGGCTGAGG AGAGAATCTA ATCTACAGCT TCCTGGCAAA AAGCGGCAGG GGAGTCATCT
    18841 AATGAATTGA AATGAAGGGA GATTCTATAC TACCAGACCA TCACTTTGAT CGCTGCCTCT
    18901 AGCTAGGCTT TGTGGTTGTG AGACTCAATA AAACATTGAA GTTAACCTTG TACTTCAAAA
    18961 TGCCTGTGTG TGTAGGCTAT TATCCTCATC CTATTAGTTG TCCAAGAGAG CCATCTTGAT
    19021 GAAACAGTAG ATATGTTTAC TTATTCTTGG CTTTGTGTAG GACAGCGTCA GTCAGCCTGA
    19081 AAGACTGCGC AGCACAGTAT ATAAGCTTTA GCTAATTGAG GCACATTTTC CGCTTGAGTT
    19141 ATCGTTGTAG AGAATCCAGT TCCACTCCGA GAAAAATCAG GTGAATACGT GATGTAGATC
    19201 TGTGGCACAC AATGTTGCAA AGAGATTTAG AGCTTAGTCC ATAATCAACC CTAACGTAAT
    19261 ACACAAATAC ATGTCATAGT CGAAGTAGTC AGGGGCTGAC GAAGGAGAGA GTGAACAATC
    19321 CATACAACTG ATTCTACAAC TGACAGCAGC ATAAGACATA AAGCTTATTA TCAATTAGGG
    19381 CATTCTGCTA CATTATGGCC TTCGTTCCTT TTGAAAGTGA CCCAAATGTC TGAATATTCA
    19441 AGGCTGGTGA GCTACTATGA TGCCTTCTAA CTCGCATTTC AAAGTATTCA GATGCAGAGC
    19501 TCATTTCTGG TACTGTCTTT GTCGTCGTAG AAACCCAAGG GTCGGGGAGA CTAGCGTCCT
    19561 CGATCGGTGT TGGGTCCGTA GTTGAACATC AAGATTCAAT GTCACTCTTT CTCCATTCAC
    19621 TGGGACAATC ACGAACCTTC TTGAACCCTT GTTTATATTG CTTTCTTTCA TAGCTGCTTA
    19681 GTGGGCATCA AAAAAATCTA GAAAGAAGTC GAAGTCACTC TTGGAAACAT AGGCTATTAA
    19741 GCTAAGCACC TGATTAGATG GTCTGAGTGG CTATGACCCA TTATCGGCTT TTATATTGTA
    19801 CTGAATTCGT CTTTCCACGC CTTTCTGTAC CTATGATAGC AAGTCCGCCT GCAATAGCGC
    19861 CCATCATAAA GCCAAACTTG CCGAAGTTGT AGATGTGAGC TAGGTCGATG CCATGTTTCA
    19921 CATTTGTGTT CTTCACAGGC CTGAACCAAC CGTGTATAAT GATTGGATCT GCATATTTAG
    19981 CTCTCTCGTA GCTGTATATA AGACGAAAGC GTGTCTTGAG GTCTAGTTGT CGTTTGGCAA
    20041 AGTTGGGAGC CCAGTGCTTA CCAACGGGTA ACGCATCGCG GCCCGCGGGC AGTCGGTTGA
    20101 CCAT
//
LOCUS       Ce.eucalypticola_A_pheromone     11890 bp    DNA     linear   UNA 
DEFINITION  Ceratocystis eucalypticola strain CMW9998 contig_369, whole genome shotgun sequence
FEATURES             Location/Qualifiers
     CDS             3659..3739
                     /label="A pheromone"
     gene            3659..3739
     Transcript      complement(5548..6297)
                     /score="0.17"
                     /source="AUGUSTUS"
                     /g1.t1
     CDS             complement(join(5548..5813,5985..6297))
                     /source="AUGUSTUS"
                     /transcript_id="g1.t1"
                     /gene_id="g1"
                     /score="0.35"
                     /score="0.19"
                     /frame="[complement(5548..5550): 0,
                     complement(5551..5813): 2, complement(5985..6297): 0]"
                     /label="DDE-1 domain-containing protein"
     gene            complement(5548..6297)
                     /score="0.17"
                     /source="AUGUSTUS"
                     /g1
     Terminal        complement(5548..5813)
                     /score="0.35"
                     /frame="2"
                     /source="AUGUSTUS"
                     /transcript_id="g1.t1"
                     /gene_id="g1"
     intron          complement(5814..5984)
                     /score="0.21"
                     /source="AUGUSTUS"
                     /transcript_id="g1.t1"
                     /gene_id="g1"
     Initial         complement(5985..6297)
                     /score="0.19"
                     /frame="0"
                     /source="AUGUSTUS"
                     /transcript_id="g1.t1"
                     /gene_id="g1"
     Transcript      complement(9740..11758)
                     /score="0.92"
                     /source="AUGUSTUS"
                     /g2.t1
     CDS             complement(9740..11758)
                     /source="AUGUSTUS"
                     /transcript_id="g2.t1"
                     /gene_id="g2"
                     /score="0.92"
                     /frame="[complement(9740..9742): 0,
                     complement(9743..11758): 0]"
                     /label="Hypothetical 10"
     gene            complement(9740..11758)
                     /score="0.92"
                     /source="AUGUSTUS"
                     /g2
     Single          complement(9740..11758)
                     /score="0.92"
                     /frame="0"
                     /source="AUGUSTUS"
                     /transcript_id="g2.t1"
                     /gene_id="g2"
ORIGIN
        1 CCATCATGGA CAACTAAGCT GAAGTATTCA GGCTCGGGTT TACCCAGGGT TAACCCGACC
       61 GAAAGCAAAT TCCCCACAAT ACCCATCCTC CATGTAGTTC ATCCAACATT TCATCCAACA
      121 CAAACCAAAC ATGTGTCGCA TCCAAGTATG CGTCGCACTT TTTTTTTATA TCTTCAAGAT
      181 AGAAATCGCA ATAAAAGCAC AACAAATTAT TTAATGTCAA TGATAAGCGA ATGCACCAAA
      241 AATATCGACC CTCACGACAA AACAGAGCAT AAAAACACAA CAAAACATCT GATCCATTGA
      301 AACTAAGTGT TATACTCTTC CATAGACACT ATAGAAGCTC TCTGACATGT TCTTGAATTA
      361 TGACCAGTCT TACCACAAGT TCCACACTGC CTTACCCTCG CTGGCCCCTA CCTTCCCTGA
      421 CCACCACTTC TAGATAATTC CGCCATCACC TGTGCATCAA CGTCTTTCTG ATCAATCTCC
      481 CCCCTTCCCT CATCTATAGT CATCTCCCCT CTATTCTGTC GCTTAGTTCT TTTTGCTCTA
      541 TGACGCTTGC TAAGGGTCTC ATTTGCCTGT CGAAGGATCT GGACCTCGGA CTTCAACAAG
      601 GTGTTTTGGC ACATTGTTGC GTTCATTCCT TTTGAAAATG ACTTAAGTGC CTGGATAATT
      661 GATGTTGGCG AGCTGCTCTA ATGCCTGCTA ACTCGCTTTT CAAGATATCC AGATTGAGAA
      721 TTGGCTTCTA GCACTATCTT TGGTGTCTTA GAAACCCAAG GGTCTAGGAG CCCGGCCTCC
      781 TCCTCGATCG GTGTTGGAGT CCGTAGCTGC ACGTCAAGCT TAGATATCGC ATTTTCTGGA
      841 TCTAAATGAA TGATTCCAGC GCCTCTGAAA CCCCCCTTAA TGTTGCTTTC TGTAAAATCT
      901 GCTTAGTGGG CAGCATAAAA AGCCAGAAAG AAGTCAGTCT TCGAAACGTG GGTTATTGAG
      961 CACCTGATTA GATGCTCGAT TTCTCGACAA TAGGCCTTCT CACATGATGG AAAGCGACTA
     1021 GCATCGGCAT CTTGGGACCG GACAGTCAAG ATCTGGGATG TGACTTCTGG TGCCTGTCTG
     1081 AAGACTCTCG AGGGCCATCA GATGATTGTG AATTCAACTG TCTTCTCAAA TGATGGGCAG
     1141 CGAATGACGT CAATGTCAGT TAATAATAAA CTCTGGATCC GGGATATGAC CTCTACTGAT
     1201 TTTTGGCAGA TTTCTGTAGG TCATGATGAG AACCTGACAA CAATGGGCTT CTCTAACAAC
     1261 GCACAGCGGC TAGCATCAGG GTCTTTAGAC AAGACAGTCA AAATTTGGGA CGTCACAACT
     1321 AGTTCTTGTT TGCTCACTAT GGGAGGCCAT GATCACGCGG TGACATCAGT AGTTTTCTGA
     1381 CACGATGAAC AACGACTGGT GTCAGCATCG CGGAACAAGA GAGCCAAAAT CTGGAATTCA
     1441 ATTTCTGGTG TGTGCCTGCA GACTCTCAAG GTAGACAATC TACTAGCGAC ACCATCAATG
     1501 TTCCCAAACG ATCCAAAACT AACCTCAACA CTGGCTGGCC GAGGCTTTTT CTCCCCCTCG
     1561 AATTTCCGCA ACTGCAGTAT CAGCAGAGAT GGTGCTTTGG CTGTCATCAT CACATCATTC
     1621 TAGCATATCT GCAGAATCAC CCAAAATGCT TGCTCTAGGC TATAACTCAG GTCGCATTGC
     1681 ATTTGTCGAG GGTAGGTTTT AGGGTCCAGG GTCACATGAC AATCTGACCC TGACCCCACT
     1741 CTGAGATAGA CTGACGAAGC ATCAGCTTTG GAAGTCTGTC ACAGAGTTTC CTTCCTTCAT
     1801 CAACAAGCAT TAAGAATGAG AAGAATCGAC ATAGCCTTTT AGGATCGCCA TACGTACGAG
     1861 TTTCACGTAT ATATATGCAT CTATGTGAGT GATTATAGCG TTTGTTTACT GTGGTCAATA
     1921 GCTGCAGGGT TCCAACTGCT GTATCATAGA AGCAGGCGTA ACACCCACAC GAGATCAAAT
     1981 CCCCTAGATA GTATACGTCG CTTGGCATCA AAATTATTTG CTTTACACTT GAACATGATA
     2041 TCCAAATAAG AATACCACTG TTTTTGAAAT GCACAATGTT AGGAACTTCC CACACTAAAG
     2101 TATACGCTCC CTTGTAGTCA TCATCTTGGA CATCCTCAGT TTCTTGAATA TGCTTTGTAA
     2161 TTGTATACGT CAATAGCACC CATGACCCTT AGTTTAAAAG CTTCACTGTC ATTAGGTCTT
     2221 GATGGTAGGA ACCAAGCTGA ATGCCAAGGA TTTCTCGCTG TAAGCCATAG CTCTAGATAC
     2281 TTTCCCATCT ATTCCTAAAA GAGCTGTGAG TTTACATCTT TAGCTTTTGA CTGTTGTGAT
     2341 ATCTTCTGGA GGCGTTAAAA TGTGGGATTC TCGAATGTGC GCGACATATA TCCCCTCTAC
     2401 AATAGATTTC GCATCTGTTC TAGTCTTGTT AAATCAGAGA TAGGAATGCG CCTAATAGAA
     2461 TATTTCTCAG CACTACGTCC AGTCTTTCCA GTTGGCTTGT TTTCTACTTT TTCATCTTGA
     2521 TTTTAAACTA CTTGATAACA CTTGTACAAA CTTGATGTGT GTGAAAACCA TCAAGTTACA
     2581 TGGCTGACAT GCAAGCCTTT CACCACTACC TTTATCAAGA TTGTGTTTGT TTCATATAGC
     2641 AGACTACAAA CCCCGGACCA ACCCGTGTAC ACTTCTCGTC TCTATTTTCC TCTGCGTTCA
     2701 ATAACACGCC AAGCTAAACT AACATAAAAG TCTAAGCCAA ATTTGGCCAT ATGGATCTGT
     2761 AGTCAAACCT ACACATTGGC TTAGTCAGAT TTTCACAGCT GTTGTGAATG CAAAAAAAGG
     2821 ATGCATGAAA GAACTCAAAC AAAAGCTCAG CCATACTATA TGCGTCTTGA CAAATCCTTC
     2881 TTTTAGATTC TATAACACAA CAACAAAGGG AAACAATGCT AAACATATGC CATTCATAAT
     2941 CTTTCAGGTA AATATGGCGC TTCTCCTGAA GGGGAAAAGT GGAGTGGACT ACCATTGTCA
     3001 TTTAGATCTA ACTGTCCTTA TTTAGTTCTA GCTCTCAAAC GCTAGGATTG AATGCAAAGG
     3061 ATAATGTTAA GTGTCATCTC TTTATGTGAT TGAGAACCAA AGCCATCAAA TGGAGACAGA
     3121 GCTTAATGAT CTCCAAATTC AGCTAGAATC ATTCAGATAG AGGGGAAATG AGCCACAGTG
     3181 ATCATGGACC TTCTGATGCT CTAGTCTGTA ATCTGAGATA ATGAAGCCAT AGGAACCTGT
     3241 GATTACAGCA CCCAAGGCCA AAAGACCATG CCTCCAAAGA GAGTAGTCTT TAATGGGACT
     3301 CAAGATGCTA TTCAGCTGAC TTGCAAGCTG CTGAGTGGAG TCAGTTAGAC AAGTGTTGTC
     3361 TGGTAGTTCA CATAGACAGA ACATCTGCAT CAGGAAACAG TCTGGGATTT TCAGAGGTTT
     3421 TATAGTCGAA TTAGTGTTGG CTAGGCAGTG ACTTTACTAT CAAACAGCAC AACTAACCTT
     3481 ATATGATGTC TAATGACAAC TGCTTAACAT AAATAATGTG CCTTCCCTGC TCCATCTTCA
     3541 CTGTTCCCTT TCCTTCACTC ATTACCCATT AGCAATTGTC TCTTCTACAT CATCTCTTCT
     3601 CTTTCCACCA CCTCATTCCT TACCTTTCTC CTCATCAGAG CCCCACCCAA TCTTCACAAT
     3661 GGCCACTGTC AAGACCTCCA CCGCCTCTCC CAAGCCTTCT GAAAAGGTCA ACTCTGTCCT
     3721 AGGCTGCACT GTCATGTAAA GATCGCATGC CCAGTGTGTG CTTCTCAATA CAATTAGAGC
     3781 TTTTAAGCTC ACCTTTCACA GTAAGTAAGT TAATGCCAGC GTTGTCTTGT TTCTTCGCAC
     3841 TATCGCTAAC TTCTGTGATT CTACCCTTGC TCAACCAGAA TAGCATGAGG CTTCTGACTT
     3901 TTGCATTCTC TTCTTATACT ACTTCTCTGT TCATTTTCTA TCATTATCTC CAGCTCTATT
     3961 TGCATTCATT GGCTCGTGGT CCTGATTGCC AAGGATGCTT GATCTTCTCG ATCTTAGCAT
     4021 TCTTCTTTTC TCTAGCCACA CCTATCCCTG AAGCAATTTA GATGTCTTTT TATCCATTCA
     4081 AACTTATATA ACTGGGTGTT TAGAGAAGCT TCTTCTATCA TTGACAGGCC CTTGGGATGG
     4141 ATGCCATTCG AGATGTGGCC TGACTTCAGA TTACATAGTG CTCGCAAGCT TCTCTACACA
     4201 GGAGCCCACT GAGCAAATAG CCCTTCTATT CACCCTAATA TAATATACTA CTTATCAAGC
     4261 TTGTATGATC TACCCTATAG TCCTGATCGT AGTCCTCTCT AGTCATTGAC AGGTCTAAGT
     4321 AGTGTCTACT AAGTAGTTAG AAATCCCTTC ACCCACATCG ACTGTTTACA CATACAGGCG
     4381 CAGCCCTTAC ATACAGTCTC TACAACAATA GAGCAATGGC TTTGTGTCAG ACACAATGCC
     4441 CCACTTCTGT ACACTATAAT TAACAGTATT GCAAATTGGT GGTATGTACT GAATGTCTTT
     4501 AGAATGAGAA GAAGAAAGAA TCTGTGATTT GCTGTTATTG GTTGTCTACT AGTTCCTGAT
     4561 TGAAGAGTAG ATCTCAACTG ATTAATCGAT TGGATGTAAA AGGACTCTAA TCAAAAGGTT
     4621 ATGATGGTAT GTGGGGTGAA CTACATCTAG TCACGCCATT ATCTTCCTGC CTAGCTTCAC
     4681 TGCCCCCTAT CCTCAGTACT AAACACAGGG CCTTGGAACA AAAAAGAGTG TTCCTATTCA
     4741 CACCATAACA ATTTCCTACT CGCACATAAA GGTTTAATGC CCCACATTAC ACCAAGTAAT
     4801 TGAACCAATA ACATGCCTAA ATTAACAAAA GTCTGGCCAA TCAAATAGTC GTACTAGCCC
     4861 CACTTTACAA CATTCCTTTC CTCCTCAATT CAAGAAAGTC TATTCTGGGC CTCTCATGCT
     4921 GAGTGTTGTA TGTAGTCTCC TTGCCTCCCT CTGTCTCCTG TGGTCCCTCC TGCAGTGCCT
     4981 CCTGTGATAC CTTTTGTGGT TGAGGCAGTT GTATGGCAGT AGCTTTGGTC AGGTCAGGAA
     5041 TCGACAGTAT AACAGGGGAT GGTTATGTGA TGATTGTTTG ACTTTCGTAG ACAGTAGACA
     5101 GACTGAGATA ATAGAAAGAC ACTTACTTCA TCTTCACTAA AGGTTGCAGT GTCAAGTTTG
     5161 TTTCCACTTT AAAAAGATAT AACGTACATG CATAGTGAGT GAAACAGTAT AGCGAGTGAA
     5221 ACAAAAATCT TAACCTTCTT CTCAGAAATC GCAATAAAAA TGCAACAAAC CATTTAATCA
     5281 ATCCAAACTA TTCGCTATAC TCTTCCCCAG ATGTCTCAAT TACTACCTGA CATGTTCTTG
     5341 CATTATGACC AGATTTGCTG CAGACGCTAC AATGCCGAAC CCCCGGTTGT GTCGACCTCT
     5401 CTTGACCACC ACTCCTCAAC GATTCAGCCA CTACTTGCGC ATCCACATCC ATTTGATCAA
     5461 TTACTTGTCT TCCTTCCCCC ACTGTCATTT TCCCTTTTTG CTGGAGTCGG ATTCTTTTTG
     5521 CCCTCCGGCG CCGGCTGAGC TTCTCATTCA CTTGTTCAAG GTCCTTGACC CTGGCCTCTC
     5581 GAGGTAATTT GACTGCGATT GAGCCTCAAG CACAGTCTTT GGGGTCTTTG AAACCCAAGG
     5641 GGTCAAGGGT TCAGCCTCCT CCTCGGGCGG TGTTGGAGTC CGTAGCTGCA CATCAAGCTT
     5701 TGAAACCACT TTTTCTGGGT CAAGAGGAAC AAGCCCAGCT CCTCTGAAGG CTGACTTGAT
     5761 GTTCTTTTCT GTCATAGTAG CCTGAAATGC AGCGTAGAAT GCAGGGAAGA ACTCTGTCTT
     5821 AGAAATGCGT GTTACAGAGC TTCTAATCAA ATGCTCTATT TCTCGACTGT AAGCATTCTT
     5881 AAGCAGACCA AAGCACCCAA TGTCAAGAGG CTGAAGCAGA TGAGAGGAAT GAGGTGGCAT
     5941 ACAAAGCCTG ATGATCTATC TCTCGAATTC TAGGGAGTGG TGACTTTCAT GGCCATCAAG
     6001 GATCAAGAGA CGATAGACGC CAACTGATCG ATTGGTTGTG TGTTGGTCAA AGTGCTTGAG
     6061 CCACTCAAGA CCAGTCTCAT TATCGGTCCA ACCATTTCGG GTGGTCGCAA TAGCCCAATC
     6121 GCCTGGGAGG TTACTCTCCT GGTACCAGTT AGAAAGATTA TATTGGCCCA CACCGATGAT
     6181 AAACGGTGCG ATCGCCCAGC CTTCTTCATT GATCGCCTGA ATCACTGCAA TCCATTCCCA
     6241 GTTTCCAGGC TGCACTGATT TTGGCTTTCC ACGCTTATTT GTGCCTGTGA CGACCATTCC
     6301 GCTATGAGTC ATGCCCATCA TAAAGCCAGT CTCATCGACA TTATAAATAT CTTCTGATCA
     6361 GATGCCATAC TTTGCAATTG TGTTTTCCAC AAGTGTGAAC CAGTTATGGA TAATAGCTGG
     6421 GTCTTCGCAC TTGGCTCTCT GGTAGTCGTA TTTCCGAAAA AAAACATGTC TTGAGCTCTG
     6481 TGTGTCGCCT GACGAAGTTT GAAGCCCAAC ACAGGCCGAC TGGTGGCGTG TCGCGGTCTG
     6541 CAAGCAATCA ATCAGCCATT TCTTTTACAC CACACATCCA GGGGGGAAAT CCTCACGAAT
     6601 CTAGGTCAAG AATAAAGTGA ATAATGATCT CTTCCTCTAG ATCAGATAGC TTGCGTGATT
     6661 TAGGGATGAT ATTAGCTCGG GCTTGGATGC CCTTCTGTCA ACGCCACAGG GTTGTTAGGT
     6721 TGACTGTATA GATCACTGCA GCACGTCGGA GCTTTAATTC TGGGTTATTT TGAAGGGCCT
     6781 GAAGGGCGAG AAGCATTCTA GCCTCATAAT TAGACTGTGG CATTCTAGGT GGTTGAGAAT
     6841 CAATTGATGA AATAGAGAAG GTGTAGGTTG AGGGATTTTT GTTTCACTCA CTATGCATGT
     6901 ACATTATGGC TATTTTATTA AGGTAGATTA TTGTCAAATT GGTTAACTAT GTGATTGCTT
     6961 CAATTACTTG GTGGTATGTG GGACATTAAA TTTTCAGGTG CGAGTAGGAA ATTGTTATGG
     7021 TGTGAATAGG AACACTCCAA AAAAAACCCC ATGTCTGATA CCAACCCTAA CATTTGGCCA
     7081 CACTTGGTCA GGGTCAGCAA TTCTCATGAT TCCAACATGG GTTACTGAAA GAAAGCAGCT
     7141 GATGTACAGC TCATCCTGCA CACTATCACC ACCTTCTAGT TGGACCCATA CATCACATTG
     7201 AATAATAAAG ATTCTTTATG TCTAATAGCA TTGCACCTCT AACTTCCACA GTAAGAGCCC
     7261 TGATTTCTAG AATCTGTCAT TGTATGCTTT CTTATGGCTA AGTGCACCAT TGGGTAGGGA
     7321 AAGTCTCAAG GTTACACATT GAGGTTGTGA TAAGATCCTA GGAATAATTA GGATATCGTC
     7381 AAGGCTTGAC TTTCTTGATT TACATATGGA ACTGAACCCT AAAATACAAT GGCTAGTATA
     7441 GGTTGGTGAG AGTATATGAC AATTAAATAG ATGATCAGGC ATTGTGACAG AGAGCAGTAT
     7501 GGATGTTAGA TTAAAGTGTT ATGTAAAACA CTTGAGAAGG AGGATGCTAT ATAGCTCTGC
     7561 CAGCAGTGGG TGGTGTGATT AAACATGGTA ATATACCTGT TTGTTAATTT GATTTAGTGA
     7621 ATCAGAACTG CCCATGCTGG CTGCTGAAGT TCAAAATACA ATGCAGTTAA CTAGTGAAGA
     7681 TGACATAATG TAAGAAGTAC AGTTCAAGTT AGTGCCTGTT GTCAGTGTTT AACACTGGAT
     7741 GCTAAGTGGA GATACCTTGA AGTGATTTAT TTGGAAAAAT GTAAAGAAGA AAGAAAGTGT
     7801 TGTGTGGCGC GGTATATATG TTAAGTGGCG TCCCATACGT GCCCCACTTA TCCTAACCTA
     7861 TTGTGGCTGA ACACATGATG CAAAAGGAAT AGTTCCAGGT CGTAGCATAG ACTTAAACCT
     7921 TTTAATAAAC TAACTGATTC AACATTCAAG ATCTATTCTA CAGAAAGAAG AAAGAAGAAG
     7981 TCTAATACTA AGTGCCTTGT ATCCTACTTG TATCCTCGTT GGCTGTCATC CATGCCTGCT
     8041 AACTGTCAAG GCACCCCCTG CAATGTCAGC CTTGCCAACT TGCCAACTGT GGGCGCAATA
     8101 GCCTGCAACA GAGCCCACTG CCAGCATTAA AGTGAGCAAG ACTCCCTAAG AAGGCATAAC
     8161 TACAGGGGTC TAATCCAGCT TTTAGTGTGG GGTATAGGCT CTGGTACCCC TACGTACCCC
     8221 TATTCCACAA GAGCATAAAA CCTCAGAAAC CACCCTCCTG TAGTTAGACC AGATAGTTTC
     8281 CCTCTTTCTT CCTTAATGTG AAATCTTTGT TTCTGCCTCA TTACATCTGC GAAGATCCAG
     8341 TTATGCAAAT GAATCTTCTT GCCTTTCGTG AAGCCTTACA GTTCGAGAAT ACAAAATGGC
     8401 TAAAAAAAAA GAAAGACAAC CAATAAACTG CAAACGATTG ACAATGCTAT TGTAGAAGCT
     8461 GTTGTGATTG CTTTGTCCCA ACTCTTTAAT CAGCCTGATA CACAAGCTTC TACTCAGCAG
     8521 CCATTGCTAT TGCTAGTAGC AGGATTAAGA CTCTATTCGT ATCGTTCGAG TTAAAGGTAG
     8581 GCATGTTGAC AGCAGCAGCA TGGGCTTAGC CGCTGTTGTA GGTTCAGGGG CATCCTTGAA
     8641 GTACTGTGGC AGTAGCTTTA GCTGCAGCAC AACTAGAAGT CAACTAAGCT CTCTTCTATT
     8701 CAGCAAGATC TACAGGCACA GGAAGACAAA AACTGTTAGA GGAGCAATAA AAGAAGGTGG
     8761 AAAATTAGGT ATTCATTGTC TACGACCCAG GTATAAATAT CTCTTAGTCG ATAGGAGAAG
     8821 AGAGTTAGGT TAATCAGTGC AAGCAAACTA CAAAGAATCA GTGATGACAA CTAGACTCAG
     8881 ATAAAGGGAG GTGAACAGCA TCTTACCAGT TATCTTGGGC TACTGTAGCA GCAGGCTTCA
     8941 ACATTTAAAG CACTTTGAGG GAGTGTTGGC ACACCAACTG ATTCACAGAG ATTTACAATT
     9001 GTTTGATAGA AAGCAGCTAT CAACTGTTAC TAAAGTGGTT AAACTTGGCT CAAATATTGG
     9061 CATTAATGAA AGACCATCTT TGAGATATCA TGGACAAGAT TTAGTGCCCC ATCAGCATGA
     9121 TGATGTAAAG GTGCAGTGCA TCACAATTTT TGCAGCAAAT TACTACACCT GTTGGATGAA
     9181 TGTTGGATAA ACTACGTGGA GGATGGGTAT TGTGGGGAAT TTGCCTTCAG TCGGGTTAAC
     9241 CCTGGGTAAA CCTGAGCCCG AATACTTCAG CTTAGTTGTC CATGATGGAA GAACTTAACA
     9301 CCTTAGATAA TGAATAGAAG ACAAGCTTCA CCATAACGAT CAATCTGTAT ACCAGCACGG
     9361 TTCCACGTGC GGTTGTACAG GATCACGAGT GACTTCTTAC GTGATAAAAT CTGAATTCAG
     9421 TAGATTATTC CGACACAACA AGTATTATAA TTTACAGAGT GTTCTACCAT CTACACCACA
     9481 TCAAGTGTGC AATAAGTCAA TGAAATCCAA TCATTCCATC CTAAAGCAAC TGGTCCACAA
     9541 GGATAAGAGC CTAGAAATTG TGCTTTATAC CTTTCTTTCT GCCATAGTCT ATCTTCTAAT
     9601 TAGTTGCTTC ACTTACCTAT GATAGGCATT TGATAAAATT GATGATGGCA CTATATTGTA
     9661 TTGATACAAA CTATGGTAAA GTCCAGACGT TAAAAATGCC AATCAAGATG AGCTCCCAGC
     9721 CCATATTCTC TTATTGCAAT CAGGGTAAAT ACTCTGTCTC AAATAGAATA CGCTTGCGGG
     9781 CATCCTTGTT CTTTTCCAGC TCAAGCGTAT TTACTACAGA TAAAATTGAC TGGAAATAAC
     9841 ACAAGACTTG CTGCTTGACT GATGTATGGG GATGTTCTGG TGGCCCCTGG AACATTGGAT
     9901 ACCGTTCTGC GTCTAGCCCA ACAGACAGAA TGATGCCAAG GTTCTTTTTA TCACTCACAG
     9961 AAGGATGCCT AACTCTAGAG CCATGTGTTA TACCCCGTAG AGACATCATG AAGCCAATGC
    10021 TAGGCATTTT GGAACTGAAT TCTAGTGCTG TGAAACCACG ATTTGTATGA TAGTATGCAG
    10081 AGTTCATTGC ATTGGCGGCA AATCGATGGT AGGCTTTATT CTTGACCTGC ACAAGAATAC
    10141 AGCCAACATA GCCTGTTCCA TTGTCTTGTG GAGGAACCCA AACTGGAATG AGGATGTCAA
    10201 CCCCATTAAA ACCAGGTGGC AGATAACAGG CTGTACAGGT CCTATACATG TTGTAGACAT
    10261 CTGTTTCCGA TGGTGCAGTA ACCCGGCGAT AAATCCGGTT GAAGAACACT GTTCCAGAAG
    10321 AGAGCATCGT GCGAAAGTTC AGATCTAATG AATCTGTCGA GACTTTCAAG AGATCTTCCA
    10381 CAACAGCATG CCCAAGTAGG TTCTTGAGAA AGACCTGGAG AGGAAGAGGC TCAGGGAATG
    10441 ACACCAATGA AGCAGTATCG AAGGCAAGGA GAAGAATGAG TCCTGCAATG AACTCACCTA
    10501 TGTCTCCTAC ATTGACACTG TTCCAGTAGA GTTCTTGATC AAGTACTTCT AGGGCTTTGA
    10561 GCAGCATATC CGACATTGTC ATCCCATGCT GAAAGGCAGC TAGGGCTAGG ATGGGCTCAC
    10621 CAGGTTGTAG CACCATTAGT TGCTCACGAT CGTCTGAAAC ATCAATTAAT GTGTGCATCC
    10681 ATTGTGAAAC AAGGGTTTCT GCAAGAGCAA AATTGGAGAT GGTGAAAGGT ATTCGATATG
    10741 AAACAAGAGC AAGAAGCCCA GTCTTTGTAT CAAGGGCTTG GCATGGTGGT TCACTAGGAT
    10801 GACACTTTTC TTTACAAAGA TCGACCACAG CCTGACGGGT GCTGCCCTCT TGAAGCAGTG
    10861 CCCCCCATAG AGGGCGACCA AAGTTTAACA ACACATCCCA GGATACTTTT GGTATATCGA
    10921 ACTGGGGTGG TGTTGGGGGT GCATAAATAT TTTTCGTGAA AAACTGGTGG TAGGGGGGGA
    10981 AGAGCACTGC ACTTGGTCGC TTACCAGTGC GAACCTTCTG ACTAGGGTCT CGTGTATGAG
    11041 CAGGTGAGAA ATTAGATACC TTGGATGTTG TGTCAAGGAA CACACCAAAG AAGGAACTTT
    11101 CATCCCCATA CTTAGCAGCC CACCACAGAG CTTGACGCAA AGAACGGAAC AGTGTGCTGT
    11161 CTCCTTCAGG TCCTCCCAAA AGATTCCGTG CCTCATCGAT ACAAACTACG AATGCGAGGT
    11221 TGGATGGCTG TGTGGACCTA TTTGCATCAT CATTGGTCAT TTCTTGAGGC CCAGGTGTAG
    11281 TGAATGCATT TTTGCAGTGA TCATCGAAAG CTTGCCAGTC AGCTGTTGGG TTAGGAATTT
    11341 CGATTGTTGG ACAATGAAAT GGGGGTTGAT TGATGGCGAA TTGAAGAGCA GATGTGATGA
    11401 CATCTTGTTT TCTAACGTCG CCCACATTGA TTTGCAAGCG AAAGAAGTCA TGGGTGCTCA
    11461 CCCCAGAAGC CTGGGCTGAT CTGGCCAGTC GCAAAAGCGC CCAAATAACA ATACTCCAGA
    11521 TCCATTCCAT CTTGCGGCGT CTTTCAAGAA AGGGTAAACC TTTATTTACC TTGTCGAGGG
    11581 CCTGCAAAAT GAGAGAGGCG TAGCTTGATC TTCCAGGATA GCCTCTATGG TATTCAGGGG
    11641 CAAAGTTCAG GTAAATCACA TACTTGTTGT GTTTAACAGC GAGCTGCGAA ACAGTATATG
    11701 ACTTTCCTGT CCCGGATGGT GCAACAATCG ACGTGTAAGG CGACAAGTAG TGTTCCATGT
    11761 TCGACAAGAA TTGGCAATGG TATTGCTCGA GTATTTGGCA GAGATCAGCA CTAGCATAGC
    11821 CAAAGTCGGG ATGAGCCTTT TCACCAATGG TGAATGCCTT TTCTATAATG GTCTGCTCAG
    11881 CATCATAGGG
//
LOCUS       Ce.eucalypticola_A_pheromone      8961 bp    DNA     linear   UNA 
DEFINITION  Ceratocystis eucalypticola strain CMW9998 contig_344, whole genome shotgun sequence
FEATURES             Location/Qualifiers
     CDS             1342..1422
                     /label="A pheromone"
     gene            1342..1422
     Transcript      complement(2752..6009)
                     /score="0.01"
                     /source="AUGUSTUS"
                     /g1.t1
     CDS             complement(join(2752..3418,3476..3561,3619..5054,5187..5315,5535..6009))
                     /source="AUGUSTUS"
                     /transcript_id="g1.t1"
                     /gene_id="g1"
                     /score="0.29"
                     /score="0.61"
                     /score="0.17"
                     /score="0.53"
                     /score="0.26"
                     /frame="[complement(2752..2754): 0,
                     complement(2755..3418): 1, complement(3476..3561): 0,
                     complement(3619..5054): 2, complement(5187..5315): 2,
                     complement(5535..6009): 0]"
                     /label="Retrovirus-related Pol polyprotein from
                     transposon TNT 1-94"
     gene            complement(2752..6009)
                     /score="0.01"
                     /source="AUGUSTUS"
                     /g1
     Terminal        complement(2752..3418)
                     /score="0.29"
                     /frame="1"
                     /source="AUGUSTUS"
                     /transcript_id="g1.t1"
                     /gene_id="g1"
     intron          complement(3419..3475)
                     /score="0.72"
                     /source="AUGUSTUS"
                     /transcript_id="g1.t1"
                     /gene_id="g1"
     Internal        complement(3476..3561)
                     /score="0.61"
                     /frame="0"
                     /source="AUGUSTUS"
                     /transcript_id="g1.t1"
                     /gene_id="g1"
     intron          complement(3562..3618)
                     /score="0.54"
                     /source="AUGUSTUS"
                     /transcript_id="g1.t1"
                     /gene_id="g1"
     Internal        complement(3619..5054)
                     /score="0.17"
                     /frame="2"
                     /source="AUGUSTUS"
                     /transcript_id="g1.t1"
                     /gene_id="g1"
     intron          complement(5055..5186)
                     /score="0.38"
                     /source="AUGUSTUS"
                     /transcript_id="g1.t1"
                     /gene_id="g1"
     Internal        complement(5187..5315)
                     /score="0.53"
                     /frame="2"
                     /source="AUGUSTUS"
                     /transcript_id="g1.t1"
                     /gene_id="g1"
     intron          complement(5316..5534)
                     /score="0.63"
                     /source="AUGUSTUS"
                     /transcript_id="g1.t1"
                     /gene_id="g1"
     Initial         complement(5535..6009)
                     /score="0.26"
                     /frame="0"
                     /source="AUGUSTUS"
                     /transcript_id="g1.t1"
                     /gene_id="g1"
     Transcript      7021..8961
                     /score="0.28"
                     /source="AUGUSTUS"
                     /g2.t1
     CDS             join(7021..7969,8021..>8961)
                     /score="0.7"
                     /score="0.29"
                     /source="AUGUSTUS"
                     /transcript_id="g2.t1"
                     /gene_id="g2"
                     /frame="[7021..7969: 0, 8021..8961: 2]"
                     /label="Kinase domain-containing protein"
     gene            7021..>8961
                     /score="0.28"
                     /source="AUGUSTUS"
                     /g2
     Initial         7021..7969
                     /score="0.7"
                     /frame="0"
                     /source="AUGUSTUS"
                     /transcript_id="g2.t1"
                     /gene_id="g2"
     intron          7970..8020
                     /score="0.67"
                     /source="AUGUSTUS"
                     /transcript_id="g2.t1"
                     /gene_id="g2"
     Internal        8021..8961
                     /score="0.29"
                     /frame="2"
                     /source="AUGUSTUS"
                     /transcript_id="g2.t1"
                     /gene_id="g2"
ORIGIN
        1 GAATTCCATT CTGTCCGCGA CGAAGGGCAT GATAATATAC CTGGCATAAT CTTGTGGCAT
       61 GTCGGAGACC TAATCCCGGG TTAGTTTGAA GGGCCCAAAG AGCGAGAACA ATTATTGCAG
      121 TTTAGTACTG AATATGAAAG GCGGTGAAGG TGGGCAGAAA CGCAGGGGGT AANNNNNNNN
      181 NNNNNNNNNN NNCCCTCCCC ATCAATCAAT AAAGATATTA TACGAATCAT AGCATTGCGT
      241 CTCACCCGTG ACACGACTAT CCTGGGACGC AATACCAACA TGCCTTAGTC AGAAAAGCTA
      301 GGAGTTGTAT ACCACACTAG GTCAAGCCCT ATCTTTCAGC TCTTAGACTC CCCACAACAA
      361 CATTTTCCTG CCTACTTTCT CTCCAAAGAC TTCGACGGGT GAGGTTTATG TCCACAGTCG
      421 TATGGATCTA TGGTCACGTG ATCGTTTCAC ACCTACATTG GCTTAGTCAG ATTTTTACTG
      481 CCATCACAAA TGCAGAAAAA AGGATGCATG AAAGAACTCA ATCAATAGCT CAGCCATACC
      541 ATATGTGTCA TATAGAATAC TTCTTTTAGA TTCTGTAATG CAACAACAAA GGGAAACAAT
      601 GCTAAGCCTA TGCCATTCAT AATCTTTCAG GCAAATATGG TGCTCCTTCT GAAGGGGAAA
      661 AATGGAGTGA ACTGTCCTTG TCACTTAGAT CTAACTGTCC TTATTTAGTT ATGGTGCTCA
      721 AACGCTAGGA TTGAATGTGA AGGATAATGT CAAGTGCCAT CTCTTTATGT GATTGAAAAC
      781 CAAAGCCATC AGATGGAGAT GGATCTTAAT GATCTCCAAA TTCAGCTAGA ATCATTAAGA
      841 TAAAGGGGAA ATGAGCCACA GTGATCATGG CCCTTCTGAT GCTATAGTCT GTAGTCCAAG
      901 ATAATGAAGC CATAGGAACC TGTGATTGCA ACACCCAAGG CCAAAGGACC ATGCCTCCAA
      961 AGAGAGCAGT CTTGAATGGA AATCAAGAAG CTATTCAGCT GACTTGCAAG CTGCTGAGTG
     1021 GAGCCAGTTG GACAAGTGTT GTCTGGTAGC TCACCTAGAC AGAGCATCTG AATCAGGAAA
     1081 CAGTCTGAGA TTTTCACAGT TTGTATAGTC TAATCAGTGT TGGCTAGGCA GTGACTTTCC
     1141 TATCAAGCAG CACAACCAAC CTTATATCAT GTCTAATGAC AACTGTTTAA CATAAATAAT
     1201 GCGCCTTCCC TCCTCCATCT TCACTGTTCC CTTTCCTTCA ATCATCACCC ATTAGTAATC
     1261 GTCTATTCTA CATCATCTCT TCTCTTTCCA CCAGCTCATT CCTTACCTTT CTCCTGATCA
     1321 GAGCCCCACC CAATCTTCAC AATGGCCACT GTCAAGACCT CCACCGCCTC TCCCAAGCCT
     1381 TCTGAAAAGG TCAACTCTGT CCTAGGCTGC ACTGTCATGT AAACAGTGCA TGCCCTGTAT
     1441 GTGCTTCTCA ACACAATTAG AGGTTTTAAG CTCACCTTTC ACAGTAAGTA AGTTAATGCT
     1501 AGCGTTGTCT GGTTTCTTCA CACTATCGCT AACTTCTGTG ATTCTACCCT CACTCACCTA
     1561 GAATAGCATG AGGCTTTTGA CTTTTGTATT CTCTTCTTAT ACTGCTTCTC TGTTCATTTT
     1621 CTATCATTAT CTCTGGCTCT ATTTGTATTA ATTGGCTTGT GGTCCTGATT GTCAAGGATG
     1681 CTTGATCTTC TCGATCTTAG CATTCTTCTC TTCTCTAGCC ACACCTATCC CTGAAGCAAT
     1741 TTAGATGTCT TTTTATCCAT TCAAACCTAT ATAACTGGGT GTTTAGAGAA GCTTCTTCTA
     1801 TCATTGACAC ACCCTTGGGA TGAATGCCAT TCCAGACATG GCCTGACTTC GGATTACATA
     1861 GTGCTTGCAA GCTTCTCTAC ACAGGAGCCC ACTGAGTAAA TAGCCCTTCT ATTCACACTA
     1921 ATATATTATG CTACTCATCA ATCTTGTATA ATCCATTCTG TAGTCCTGAT CGTAGTCCTC
     1981 TCTAGCTATT TACAGGTCTA AATAGTGTCT ACCAAATAGT TAGAAATCCC TTTGCCCACA
     2041 TCAACTGTTT ACCTGATGTT GTCATGAGTG GAGATACAGT CTCCACAACA ATAGAGCACT
     2101 GGCTTTGTGT CACACACAAT GCCCCACTTC TGTACATCAT AAGGAACAGT AGTGCAACTT
     2161 GGTGGTCTGT ACTGAATGTC TTTAGAATGA GAAGAAGAAA GAATATGTGA TCTGCAGTTA
     2221 TTGGTTGTCT ACTAATTCCT GATTGAAGAG CAGATCTCAA CTGATTTATA TATTCTGTAC
     2281 TACAGCGTCT AGGCTAAGTG TTATAGATAC AAGGCACAAC GCTGTGAAAG GTATAACATC
     2341 TTTATTAATT GATGGGATGT AAATGGAGTC TGTAAGGCTT CACGAGATAC AAGAAGGTTC
     2401 AATTGCATAA CGGCTCTGTA TTAAAGAAGA ACTCGATAAG TTCTAAAAGA AACTAAAGTG
     2461 AGCTATGCTA ACGACGGTGG TTGAGTGGTT TATATGTACA TTGGGAAATA TGCGCTTTGG
     2521 TAGAGGGACT AGAGGAAGAC GCTAGGAAGA CACTAGGAAG ACACTAGGAA GAGGCATTAG
     2581 GAGTCAGGTT TAGGAGAAGA GGGGCTTCTG GCTGGTGTCT TGTGCGAGGG CAGGGCCTGA
     2641 GCCCTACATG ATCCATAGAT CATTACAGAG TCTAATCAAA AGGTTGTGAT GGTATGTGGG
     2701 GTGAACTACA TATACTCACT CCATTATGTT CTTGCCTGGC TTCACTGCCT TCTATCCTTG
     2761 TTGAGGTTCG AATGTACAAC TGGGTCTTCT GACAGACTTC CGATCATTTG CGTTCGCATA
     2821 GTCAGCATCG CTATATCCAA CGATATCCAT CCCTCCTCGG CGCGCTTCGA AGCAAATTGA
     2881 GTATTCAGCG GTGTCACGCA TATATCGTAG TACCCTCTTT ACCCCTGCCA CGTGCCTTGG
     2941 TGTTGGTCTC GCGGACGCCT GCGCCAGGCT TGACACCGCA AATGCAATAT CTGGTCTCGT
     3001 CATCATGGCC GGATACATTA TCTTGCCCAA TATCGACTGA TAATTCTTTG AGTCCAAGAT
     3061 TTCTTCGTCT TTTCGTGCTG GTTCAATATC CAACCAGTCT CCCACTGGAG TGCGAATCGG
     3121 AGACCTTCTC CGCTCGTCGC ATCCAGCGTC ATCTACCATC CTTTGGATGT ACTGCTTCTG
     3181 ATTGATCCAT AGCCTCTTCT GAGACCTATC TCTCGAGACC TGTATTCCAA TAATCTGGGT
     3241 AGTCTCTCCC AAATCCTTCA CCACAAATCT CCGAGAGAAT CGATCCTTGA ACCACTTTAT
     3301 AGACTTTCCG TCTAATGATG CTATGGTTAT ATCATCCACG TACAGCAGAA CTAACATTTT
     3361 CCGTTCTGCA TGGTATAATA AACACGGCTC CGTGACCATG TTTTCGAACC CCATAGATCT
     3421 AAGGAACTTA GTGCAATCTT CATTCCACTG ATATGCTGCC TGCTTCAGCC CGTACAGGCA
     3481 TCGATCCAGT TTCGCGACCA TCCCATTGGG ACACTTGACA TTCGCCGGCA GCTTGATGTA
     3541 AACATCCTCC TTGATCTTTG ACTGGGCAAA CGCATTACAT GCGTCTATCT GATGACACTC
     3601 CATGTCATAT TGACATACTG CCGCCAAGAA CAATCTTAAT GTGGCGCTCC CAGGGGTAGG
     3661 TGCAAAACTT TCAAAGAAAT TCACACCATA TTCCTGCCGG AATCCCCTCA CCACCAGTCT
     3721 TGCTTTGTAC TTTTCGAGTT TTCCGTCGAT ACCATACTTT TTAGCAAAAA CAAATCTTGT
     3781 GTCAATCGGA TCACATCCTT TTGGCTTAGG CACCAATCGC CACGTCCCAA ATTTCTCAAG
     3841 TGTGTCCAAT TCGTTCTTGA TGGCCATCTT CCATCCTTGC CCCTCCATCG GGTGTAGTAT
     3901 GGCTTGGTCG AGTGTCATGC TGGGTTCTGA CAATGCCAAC ATGGCTTTTT GTCCTAAATC
     3961 ATTTCCCCCA TCGGTCTTTA TCCTTTGACT TGAGGGTTGA TTCTCTCTTA TCTCCGATCC
     4021 CTCGGAAAGC TTTCTCTTCG GTATCTTCCG ATTCAGCGAT TCAATCAGAA GATTTAGCCT
     4081 TGCATTGACT GCATCCAATT GCGTCGTGTC AATCCCTGTT ATCGCCTTCG TTTCTGAAAA
     4141 GGGCTTTAGT GGTTGTTCTT CTCCGCCCTG ATCTTGTCCT TGGCATTCAG GTATTTCTAC
     4201 CTCGCTATTC GGCTGATGGT TTTCCGCAGG CTCTTCTTTT TCAAAAAATC TATGATCGAC
     4261 ACCCTGTGAT TCTTTGAAGG CATCCTCGTC CTCAGCCCGG GGCAGTTCTT TCTCTTGTTC
     4321 CGGATTCTCG GGTTGCATAT TCTCATAGAA ATGCACTGAT TCTGTGACAC GGACTTTCCT
     4381 CGCATGGATA TCCCACAAGA TATATCGGCC ATCGACATTT TCATCATATC CTAGTAGTAG
     4441 GGATTCACTC CCCCTAGGTC CATGTTTGGA TGCCTTCGAG TGCCTGATAG CCCGACATCC
     4501 CCATCTTCTG ATGTGATCCG TCCGTGGCTC AATTCCGAAA AATAATGAAT GTGGGACTCC
     4561 CTGCGTACTC AATGTCCTGT TGGAGATGTA TACCGTCGTC CTCGCGGCTT CCACCCAAAA
     4621 CCTTTCACCC AATTTTGTTT CCGACAACAT AGTCCTGACC CCGTCATTGA CCGTTCGGAT
     4681 CGCCCTTTCG GCAATGCCGT TTTGACTTGA TGAATCCGTG AGTGTGTATG TTGGTTCAGT
     4741 CCCGTTAGCC CTTCTCCAGC TCTCCAAGAT TTGCTTCAAT TCTGGGGCAT TGTCGCTTCT
     4801 TGTCCTCTTA ATAGTTTTAC CCATCTTGAG TTCAATCACT TTTCTCCATT CGTCCAACGC
     4861 CCGTTGAACA TCGCTCTTCT TTCTCAGCGG TAACAACCAC TTGTATCTGG AAAAGTTGTC
     4921 GACAATTATC GCATACCAGC GGTGACCATT CCTCCCAGCT TCATGTGGGC CGGATACATC
     4981 TATTGACACA CTGTCAAGTG GCTCTTCTGT TGCCATCGAG ACTGACGAAT TCCCATGGCT
     5041 TCTTGTCATC TTGCCTTTTG AACAGTGTTC ACACCCGAAG TCTTCTGGTC TAGGAGGTGT
     5101 TTTTTCCGGG TTAATCGCCC TCAGCCTCTT GTCACTGATA TGGCCGAACC TCCGATGTAA
     5161 TTCGTCATAT GCTAGCAAGC ACATACTGGT AACTGTATCG TCTTCTCGCA ATGGGATGAC
     5221 CATCTTGTCT TTGCCATCAT CAATCGTAAC GTTTATGTCT TTAAACAGAA CAGATTTCCC
     5281 TTCTTTCATG AGGGCCTTTA CCGATATCAA GTTTTCTGAT AATTTTGGCA CATATAAAAC
     5341 TTTGGACAAC TCAAGTTTCT TATTTCCAAC ATTCAAATCT ACCGAGCCTA ATTTAGATGC
     5401 CCCAATGCAG TCCCCGTTCG CCACCTTAAC TGTCTGTCTT GTCTCCTTGG GGTTTTGTAA
     5461 CAATGTTAGC TCCTTTGTCA TATGACATGA GCACCCGGAA TCAATTATCC AGTTTTGGCA
     5521 TTGGGTGCAC TTACTGCTTG GTTTCTCCTC AGTGGCCTGG TTCGCTTTCT GCTTTGTGCT
     5581 GGTCTTTTTC TTTGACCAGC ATTCGGTCTT CAAATGACCC TCCTTGCCGC AGTTGAAGCA
     5641 CTTCGATTTG GCCTTGTTGT ACTTCGCTTG ACTATCCGGT TTCGCTCTCC GCATCATCTC
     5701 CAGTTGCTTT ATCGCCTCGT CTGTCTCGGT TTTCTCCCGA CAACACATCT TCGCCATCTC
     5761 CCTGTATTCT TGTGGCAGCA GCCAGAGGAA GATACGAAAG ACTATTGTCT CGTCCTCATC
     5821 GGAGCCTTCG ACATATTCGT TGCACACCGT CTGGAAGTAC ATCCAATTCT GCAGAATGGT
     5881 GGCATCCTTC CCCAGAGGGT TCTGCCGTAT CTTATCCATA TCATCGAACG TTTCGTCGAT
     5941 CGTATCCACA GGGCAAGCCT TCTTCAGTTT ATCGTAGGCC TCTTTCAGGG TCTTAGTATC
     6001 CTTAACCATG ACCCTGAAAA ATCTGCTCTA GCTAAGTTCT AAGATCCGTT TGGCCAGATC
     6061 TTCATCCTTT TGCTTTTTAA TCTCTTCTGA CGTCGTAACA TCCCTCTCAA CACCCTCCAT
     6121 CGGACTCTCC GTAAGCAGAT ATTGAAGTTT TTTCCGCCTG AAGTTGGAGG ATAAAGTTCG
     6181 CATCCCATTG TCCCCAGTTG GTGCCGTCGA ATATAGTCGT CATTTCGGCG TTGATATGAA
     6241 TTATTCGTCG AGATAATGAA AATTAAAATA GAATAAACGA GCTTTCTTCC AAAAACTCAT
     6301 AAGAACACTA TATGAATGTT CTCTGAAGGT AATTCAAGAT AGGCCCATAA CCTGTTAAAA
     6361 TTGGTCCTTA TTTTTTATGT ATTAAGCTAG AAAAAAATTT CTTTTTCCTG TCTCTACTTA
     6421 TGTAACACCT TTTTTCCACA GATAAGACTG GGTTCTTATC TGTGGGAAAG AGACGAAGAT
     6481 AAATGGAGAG AGGGGTAAAC GATTTTTTAC CTAACTTAAT ATATATACTT TAAGTAACAG
     6541 TAGATATTAG GAGGACGTAC TGAATGTCCT GTGAAGAAGA GAAAGAAGGA GAATGAGTGA
     6601 TTATTGATGT TATGTTTTAT CTAAGTCTAG TCTGAGGGAC GGATCTCAGC TGGTTTATAT
     6661 ATCCATTACT ACCATGTTCT GGGTCGAGCG CTTTGGACCT AGGATGAAGA TCCTTGATGT
     6721 CTGACTCTAA CCCTAATCGT AAGGGCGAAC TGGATCAGGG TCAACTATCT TGGTAACCAT
     6781 GACTTAGGTT ACTAACATTA AGGACCAATT TTACATAAAC TAACTTTTTA CGTAAGTATG
     6841 TCACGTGATA TGGATTTATG ACATGGTCTT CAGCACCTAG GTGTCAAATG CCAACAGTAA
     6901 CCTCTTTGCT ACTCATGTCT ATTACTAACA CTATGCGACA TTAATGTTCT TCTTCAACAG
     6961 TTAACTATTG TTCTTTCAGC ACGACCTTTG CTTTAAAAAC GAAGTAATCA GCCCTAAAAA
     7021 ATGGAAAATT TAGATTTCAC GAATATAGAA GCAGTGAAGG CTGCATTTGC GGCAACAAAG
     7081 GCTCTTGCCG ATGCCGAAAA GAAGCGTGCC GATGCTGAAA AGAAGCGTGC CGATGAAAAA
     7141 GACTCGGAGC TTGCGGCGGC AAACGCTCGT GTCAATGAAA AAGACTCGGA GCTTGCAGCG
     7201 GCAAACGCTC GTGTCAATGA AAAAGACTCG GAGCTTGCGG TGGCAAACGC TCGTGCTGAT
     7261 GCTGAAAAGA AGCGTGCCGA TGCTGCCATG GCTAAGCAGT CCCTCCACGC ACACATTTAC
     7321 CACCTCTACG CGCACTGCTT TCAAACTCTC AGGGTACGCC AAAAAGGCCC AGAAACCACT
     7381 GCCGCAAGCT CAACATCTGT TCTTGGTCGC ACCTGTCCTA GGAAGCTGCT GCCATGGAAC
     7441 GAGTTTCCAG AGCTTCACCA GCAAAAGTTC ACTGATCTTT CTAATGCCTT TGGTGATAAG
     7501 CTATTGCTTC CGCCACTTTC ACATGCCTCT GCGGTGCAAG GGATGGCTCA AGAAGTGTCA
     7561 CATGCCAGTG AAATTGAATC TTCACTGTTC TGTTCCTTGG TTATTGAATT TCCTGTCGCC
     7621 AAAATCGCTA GTACCTGGCG TCAGATCGTT TCCGAAGAAG TGGAGAAAGT TGAATTCCAC
     7681 CCAAACACGG CATATATCAA GAAGATTTGC GAACAGGTCC ATGAGTACAA CATGCAGGGC
     7741 TCAGATGATG AGAACTCACC AGACGAATTT TTGGATCTTT CCAGTATTAG AGCTGATATT
     7801 CCAGAGCCAG TGACTGTCGT ATCTGCCTTT GCCTCGCGTG GTCGTAGACC CTCTCTAGAT
     7861 ATCTCGAATG CGGGACGTAA TCTCAAGCGG CCTGCCACCT CACCTCCAGA TCCTGATAGA
     7921 ACGCAGCCAA TCAAAATGCG GTCCCCCGAG CGCAGAATCA ATCCAGATGG TACATTTCTG
     7981 AGAAGAGTGA ATGAATCACC AAACGTGAAA AACCTTCTAG TTATCGAACA CAAGCCTGCA
     8041 CATGTATTCA CCCCAGATTT ACTCTGTTCT GCGTTGAAGG ATATTGTTGA TTCAGGGAGC
     8101 AGAATATTTA CTGAATCAAT AGATCCTGGA GCAAGCTCAC CGGCGTCTGG CAAGATTGAG
     8161 AACCTGAAAA ACCAAGAGCA CCCGCCTAGT TCCCAACTGG TGGCAAAGGC TTTAGTACAG
     8221 ACGTACAATT ATATGGTTAC TCTTGGCCTT TCGTATGGCT ATCTCTCAAC CGGTCAAGCT
     8281 ACCATTTTGC TTCACATCAA CTACAAAGAG CCATCAGAGC TTTATTTTCA TCTGTGTGTT
     8341 CATCAAAAAG ATGTCAGTGA TATCCCACGT CATGGCCTAG ACGATTCACC AGCTCAGGAC
     8401 AGTGAGATAT CTTCAGCACT AGAGAATGGT ATCAAAAACA CCCCATACGC TATGGTTATG
     8461 ACAATGATTC AGCTGGCTTT TAATTCTACA AATCTTTCAG TACAACAAAT TGCAAGTATA
     8521 CAGAATAGAC TTCCTCGATT CCATGGGTCT AAAAAGCCAC CATCTGATCC ATCATCTGGT
     8581 TCTGGCAAAG GGAATGAAAG TGGAAATACT GGTTCGTCTT CACTACGAAA CCCATATCCA
     8641 CAATTCCCAC CACCTGATGA CAGGTCATCA AGCCAACATG GGCATGACCC TTCCAAGAAG
     8701 AAGCAGGCAG TACATGTCGA TTCATATGAC AATTTTAGCA CATGTCGACT TCCTCGACCT
     8761 GAGTACTGCT CACAGCGATG TCTCTTAGGT CTGGCCAATG GAGGCTATCT TGACCAATCA
     8821 TGTCCAAATG TCGATCTTCA CTGCAAGGAG CCTAGTTTTG AGTCCTCTTC TGCCTCTGTC
     8881 CATAAGAAGC ACCAAATCTC ACTGTCCCAG CTTGTTGATA TTGTCAAGGC CCAGCTCGAC
     8941 ACCAACCTGG ACTCTGATTG T
//
LOCUS       Ce.fimbriata_AS236_A_pheromone     20798 bp    DNA     linear   UNA 
DEFINITION  Ceratocystis fimbriata isolate AS236 Cfim_AS236_tig07, whole genome shotgun sequence
FEATURES             Location/Qualifiers
     Transcript      1..645
                     /score="0.7"
                     /source="AUGUSTUS"
                     /g3.t1
     CDS             1..645
                     /score="0.7"
                     /source="AUGUSTUS"
                     /transcript_id="g3.t1"
                     /gene_id="g3"
                     /frame="[8715..9356: 0, 9357..9359: 0]"
                     /label="Zinc knuckle"
     gene            1..645
                     /score="0.7"
                     /source="AUGUSTUS"
                     /g3
     Single          1..645
                     /score="0.7"
                     /frame="0"
                     /source="AUGUSTUS"
                     /transcript_id="g3.t1"
                     /gene_id="g3"
     Transcript      2808..5201
                     /score="0.4"
                     /source="AUGUSTUS"
                     /g4.t1
     CDS             2808..5201
                     /score="0.4"
                     /source="AUGUSTUS"
                     /transcript_id="g4.t1"
                     /gene_id="g4"
                     /frame="[11522..13912: 0, 13913..13915: 0]"
                     /label="Hypothetical 8"
     gene            2808..5201
                     /score="0.4"
                     /source="AUGUSTUS"
                     /g4
     Single          2808..5201
                     /score="0.4"
                     /frame="0"
                     /source="AUGUSTUS"
                     /transcript_id="g4.t1"
                     /gene_id="g4"
     Transcript      complement(6643..8329)
                     /score="0.26"
                     /source="AUGUSTUS"
                     /g5.t1
     CDS             complement(join(6643..6960,7065..7756,7957..8098,8183..8329))
                     /source="AUGUSTUS"
                     /transcript_id="g5.t1"
                     /gene_id="g5"
                     /score="0.96"
                     /score="0.99"
                     /score="0.66"
                     /score="0.45"
                     /frame="[complement(15357..15359): 0,
                     complement(15360..15674): 0, complement(15779..16470): 2,
                     complement(16671..16812): 0, complement(16897..17043): 0]"
                     /label="Diatom spindle kinesin-1"
     gene            complement(6643..8329)
                     /score="0.26"
                     /source="AUGUSTUS"
                     /g5
     Terminal        complement(6643..6960)
                     /score="0.96"
                     /frame="0"
                     /source="AUGUSTUS"
                     /transcript_id="g5.t1"
                     /gene_id="g5"
     intron          complement(6961..7064)
                     /score="0.98"
                     /source="AUGUSTUS"
                     /transcript_id="g5.t1"
                     /gene_id="g5"
     Internal        complement(7065..7756)
                     /score="0.99"
                     /frame="2"
                     /source="AUGUSTUS"
                     /transcript_id="g5.t1"
                     /gene_id="g5"
     intron          complement(7757..7956)
                     /score="0.58"
                     /source="AUGUSTUS"
                     /transcript_id="g5.t1"
                     /gene_id="g5"
     Internal        complement(7957..8098)
                     /score="0.66"
                     /frame="0"
                     /source="AUGUSTUS"
                     /transcript_id="g5.t1"
                     /gene_id="g5"
     intron          complement(8099..8182)
                     /score="0.88"
                     /source="AUGUSTUS"
                     /transcript_id="g5.t1"
                     /gene_id="g5"
     Initial         complement(8183..8329)
                     /score="0.45"
                     /frame="0"
                     /source="AUGUSTUS"
                     /transcript_id="g5.t1"
                     /gene_id="g5"
     CDS             11300..11380
                     /label="A pheromone"
     gene            11300..11380
     Transcript      complement(12781..13155)
                     /score="0.59"
                     /source="AUGUSTUS"
                     /g6.t1
     CDS             complement(12781..13155)
                     /source="AUGUSTUS"
                     /transcript_id="g6.t1"
                     /gene_id="g6"
                     /score="0.59"
                     /frame="[complement(21495..21497): 0,
                     complement(21498..21869): 0]"
                     /label="Hypothetical 9"
     gene            complement(12781..13155)
                     /score="0.59"
                     /source="AUGUSTUS"
                     /g6
     Single          complement(12781..13155)
                     /score="0.59"
                     /frame="0"
                     /source="AUGUSTUS"
                     /transcript_id="g6.t1"
                     /gene_id="g6"
     CDS             complement(join(13854..14876,14944..15136,15199..16424))
                     /source="AUGUSTUS"
                     /transcript_id="g7.t1"
                     /gene_id="g7"
                     /score="0.33"
                     /frame="[complement(23888..23890): 0,
                     complement(23891..25138): 0]"
                     /label="Hypothetical 9"
     gene            complement(13854..16424)
                     /score="0.33"
                     /source="AUGUSTUS"
                     /g7
     Transcript      complement(15174..16424)
                     /score="0.33"
                     /source="AUGUSTUS"
                     /g7.t1
     Single          complement(15174..16424)
                     /score="0.33"
                     /frame="0"
                     /source="AUGUSTUS"
                     /transcript_id="g7.t1"
                     /gene_id="g7"
     Transcript      19107..20798
                     /score="0.82"
                     /source="AUGUSTUS"
                     /g8.t1
     CDS             19107..20798
                     /score="0.82"
                     /source="AUGUSTUS"
                     /transcript_id="g8.t1"
                     /gene_id="g8"
                     /frame="[27821..29509: 0, 29510..29512: 0]"
                     /label="Hypothetical 10"
     gene            19107..20798
                     /score="0.82"
                     /source="AUGUSTUS"
                     /g8
     Single          19107..20798
                     /score="0.82"
                     /frame="0"
                     /source="AUGUSTUS"
                     /transcript_id="g8.t1"
                     /gene_id="g8"
ORIGIN
        1 ATGGAAGATG TGGAAAAAAC CGATGCCCAT GGCGCAAGCC AGAAACAAAA CTACACCAAA
       61 GATCAAGAAG CAGTGAAGAG TCTGCTCAAG ATGAATTTGG GTAGATACCA CCAGGCCCTA
      121 GTTAGGGATG ATGATACCTT GTATGGATCA TATGAGACCC TCAAAGAAAT TTGCGCCCTG
      181 GACCCGTTGG ACGAGTGTTA CGAGGAGTAC AAGAGGCTGC TGGAAGCGCC TTTGTCAAAA
      241 GGGAAGAACA TGAAAAGCAA TTGGGCTTAC TTCAAAGCGA TCCACAATCG CAACTTCAAT
      301 CAGGATGCCA AGAAAGAGGA CAGAATGAAA GAAAATGATG TTTTTAGGTT GTTTACATGG
      361 CACCTCCCGA AAGCGTATAA ACAGGCTATT CTCGAAAGCA GGCGCGAGAA ATACACCAAT
      421 GCGAAGACGC TAGAACTATT GGAAAAAGTT CGAATTAGTG TCGACAGCGA AGAAGAAGAC
      481 AAGAAGGCGA AGGGAGACAG ACCAAGGGTC AAATGTTCCA ACTGCAATAG AAAGGGACAT
      541 GAGGCATCAG ACTGTTGGTC TAAAAAGAAG ACCAATCCGA ACCAGAAGGC ACAAATGGCC
      601 ACCCAAGACG CTCAACAAAG TAAGTGCCCT GAATGCCACA ACTAGGTGAT CGATTCCAGA
      661 TGCTCATGTC ATATGACGAA AGAGCTAACA GTGTTGAACA ACGCACAGGA AACCCAAGAG
      721 ACAGTTAAAG TGGCGGGTGG GAGAAACATT GAGGCGTCGA AGGTTGGGTC AGTAGCCATA
      781 GAAGCTGGAA ATAAAAGTCT TACCTTGTTG AAAGTGTTAT ACATGCCAGG CTTGACTGAA
      841 AACTTGATTT CAGTGATGGC TCTAATGAAG GAAGGCAAAC CCGTCTTATT TGAAAACATG
      901 ACAAGACCAG ATATAGCATT TGCTGTGTCA AGCCTGCAAT ACCAAGACCA AAACACATGG
      961 AATGGCTCAA GAGAGTGCTG TGCTACTTGC GTGATACATC CAACTTTTCC ATATGCTACG
     1021 AAGCGTGTCA AGGGGGGTTG GATATTGTCG GATACAGTGA CGCAGACTAC GCAAATGCAA
     1081 AAGACCACAG GTCAGTCAGC AGGATAGTGT TCATTGGACT TGGAGGGGCT ATAAGCTGGA
     1141 GCTCCAAGAA ACAAGCAACT GTGGCAAAAT CAACAATAGA AGCTGAGTAC CATGTGTGAA
     1201 AGAGGGTATA CACTTATGAT GTATACTAAA CAAAATCATT GGGATCTTTG AGACCAAAAT
     1261 GAAAGAATGC CAAAGCTTAT ACTTGAAAAA CGAAACCTTG GTTTTCAGAG ACAATCAAGC
     1321 AGCCATTAAG ATACCTAAAG CATTAGGAGT CAAGAAGGGT ACCAAACACA TTGACACACA
     1381 GTACCATGCT GTCAAACAGT TGGTGAAAAA AGGTTTAGTA AAAATCGGAT TTGTCCCGAC
     1441 GAGTAGCATG GCAGCAGATG GCTTAACAAA ACCACTGGGT CCACAAAAGA TGCCTGAATT
     1501 TAGGGCAATG GCCGCAGAAA CCCACTTATC CGGAACTCCG GGAGAGTGGG GGGGATGTTA
     1561 AAAAGCAGAC TTCCAAACGA GCTCCATATG AAGTTTAGGT AAACCAATGA GACTATGTGC
     1621 TTATCTAAAT AAGGGGTAGT ATGTATGAAA AAAGGAGTAG CCAAGCTTTT CATGAACTTT
     1681 ACATCAAAAA ATAAGGACCA ATTTCTACTG TTGGGAAAAC ATCCATGAGT GCCCTGGAGA
     1741 AGGTTCAGGA AAAATAGATA AGACAAGGTT CTTATCTGTG GAAAGGAGAC AAGGATAAAT
     1801 AGAGAGCGGG GTAGGCAGTT ACTACGTGGG CATCAGGTTT TTTCTACACA GGCATCGGGC
     1861 TTATGTGGGC ATCAAATTTA CACACTCTGA TTGGCTAGAA ATGTGTCTGT TAGTGCATTC
     1921 TATGCTCTGG AATTCTGCCC ATGTACCTCT CTCCCCTGGC CAATTCTATG GCTGATACTT
     1981 ATACAAAGAA ATGTAAAAAG GACAGGATAC TCTTTGTATT GAAGACTTCA CTGATATATG
     2041 ATTTCTTTAT CCTATATTAT TACTCTTAAG TACTATGATG CAGCTGCCCC TACTCAGGAT
     2101 AACAACCTCA TGACAGCCAG TAGAGTAAGG TAGAGAATAG CTGTATAGAG GCTAAGGTCA
     2161 CCTGGGAGCT GGTGGATAAT CATCTCAGAA TAGGAAGAAG GGGTGTAGCT GACATCTAGA
     2221 GAAGGATAGA TAAAGATACT AAAGAATAAC AAGCCTTGCA TCTAATGGAT AGAGAGGAAT
     2281 ATTGCATTGT ATTTGGAGAA TGAGAATCAA GTGGCTATAT TTGAATATAA AGGCAGCTAA
     2341 AATAAATAGT ATAGAGACAA AGGCTATGAA ATAGCCTTTC CAGAAGAAGA AATTCACAGC
     2401 AACTGTAGTA TTGCTACTTG TAAAAAATCC TTGAGATTTG GCCCACTGTT AGTACACATG
     2461 CTTCACCGCC TTTGTTGGGC TTGTACCTGT AAGCTAGAGC CAATCAGAGT GCATAAAGCC
     2521 TGATGCCCAC ATAAGCCCGA TGCCCGTGTA GAAAAACCTG ATGCCCACGT AGTAACTGCC
     2581 TGGATCTATG GGGCCCTGGG GTAAACGAAC CTTTTACGTT AGTATGTCAC GTGATATAGG
     2641 GTTATGACAT GGATTCTCAG CACCTAGGTG TCAAATGTCA ACAGTAACCT CTTTGCTACT
     2701 CATGTCTATT GCTAACACTA TGCAACATTA ATGTTCTTCT TCAACAGTTA ACTGTTGTTC
     2761 TTTCAGCACG ACCTTTGCTT TAAAAACGAA ATAATCGGCC CTACAAAATG GAAAATTTAG
     2821 ATCTCACGAA TATAGAAGCA TTGAAGGCTG CACTTGTGAA AGCAAAGGCT CTTATCGATG
     2881 AAAAAGACTC AGAGCTTGCA GCGGCAAACG CTCGTGCCGA TGCTGAAACG ACGCGTGCCG
     2941 ATGCCGAAAA GAAGCGTGCC GATGCCGAAA AGAAGCGTGC CGATGCCGCC AAGGCTAAGC
     3001 AGTCCCTCCA CGCACACATT TACCACCTCT ACGCGCACTG CTTTCAAACT CTCAGAGTAC
     3061 AGCAAAAAGG CCCGGAAACC ACTGCCGCAA GCTCAACATC TGTTCTTGGT CGCACCTGTC
     3121 CTAGGAAGCT GCTGCCATGG AACGATTTTC CAGAGCTTCA CCAGCAAAAG TTCACTGATC
     3181 TTTCTAATGC CTTTGGTGAT GAGCTATTAC TTCCGCCATT TTCAGATGCC TGTGCGCTGC
     3241 AAAGGACGGC TCAAAAATGG ACACATGCCA GTGAAAATGA ATATTCGAGG TTCTGTTCCA
     3301 TACTTGTTGA ATTTCCTGTC GCCACAATCG CTAGTACCTG GCTTGAGATC ATTTCAGAAG
     3361 AAGCGGACGA AGTTGAATTC CGCCCAAACA CAGCATATAT CAAGGGGATA TGGGAACAGG
     3421 TCCAGGAGTA CAGGATGAAG GGCTCAGATG ATGAGAACTC AGCAGACGAA TTTTTGGATC
     3481 TTTCCAGTAT TAGAGCTGAT ATTCCAGAGC CAGTTACTGT CGTATCTGCC TTTGCCTCGC
     3541 GTGGTCGTAG ACCCTCTCTA GATATCTCGA ATGCAGGACG TAATCTCAAG CGGCCTGCCA
     3601 CCTCACCTCC AGATCCTGAT AGAACGCAGC CAATCAAAAT GCGGTCCCCT GAGCGCACAA
     3661 TCAAGCCAGA TGGTACATTT GTGAGAACAG TTAATAACTC ACCAAATGTG AAAAACCTTC
     3721 TAGTTATCGA ACACAAGCCC GCACATGTCT TCACCCCAGA TTTACTCTGT TCTGTGTTGA
     3781 AGGATATTGT TGATTCAGGG AGCAGAATAT TTACTGAATC AATAGATCCT GGAGCAAGCT
     3841 CACCAGCGTC TGGCAAGATT GAGAACCTGA AAAACCAAGA GCACCCGCCT AGATCCCAAC
     3901 TGGTGGCAAA TGCTTTAGTA CAGACGTACC ATTATATGGT TACTCTCGGC CTTTCGTACG
     3961 GCTATCTCTC AACTGGTCAA GCTACCATTT TGCTTCACAT CAACTACAAA GAGCCATCAG
     4021 AGCTTTATTT TCATCTGTGT GTTCATCAAA AAGATGTCAG TGACATCCCA CGTCGTGGCC
     4081 TAGACGATTC ACCAGCTCAG GACAGTGAGA TATCTTCAGC ACTAGAGAAT GGTATCAAAA
     4141 ACACCCCATA CGCTATGGTT ATGACAATGA TTCAGCTGGC TTTTAATTCT ACAAATCTTT
     4201 CAGTACAACA AATTGCAAGT ATACAGAATA GACTTCCTCG ATTCCATGGG TCTAAAAAGC
     4261 CACCATCTGA TCCATCGTCT GGTTCTGGCA AAGGGAATGA AAGTGGAAAT ACTGGTTCGT
     4321 CTTCACTACG AAACCCATAT CCACAATTTC CACCACCTGA TGGCAGGTCA TCAAGCCAAC
     4381 GTGAGCACGA CCCTTCCAAG AAGAAGCAGG CAGTACATGT CGACTCATAT GACAATTCCA
     4441 GCACATGTCG AATTCCTCGA CCTGAGTACT GCTCACAGCG ATGTCTCTTA GGTCTGGCCA
     4501 ATGGAGGTTA TCTTGACCAA TCATGTCCAA ATGTCGATCT TCACTGCAAG GAGCCTAGTT
     4561 TTGAGTCCTC TTCTGCCTCT GTCCATAAGA AGCACCAAAT TTCACTGTCC CAGCTTGTTG
     4621 ATATTGTCAA GGCCCAGCTC GACACCAACC TGGACTCTGA TTGTGAAGTA CAACCCAATA
     4681 AGTCTGGTCT ACTTGGGATT CTTGTGAAGC TCACAGCTCA TCCATATGGC TACACGTTTG
     4741 TTGGCAAAGG CATGTTGAAC CTTGCCTTAC CATTCATCCA GCACGAATTA AAGGTGTATG
     4801 ATCAACTAAG ACCTGTACAA GGTGAAGTTG TTCCAGTCTG TCTTGGCCAT GTGTCAATGC
     4861 AACAGACACT CAATTATGGG TTCCAGCCTA TTAGGCAAAT GCTCTTGCTA TCATATGCAG
     4921 GTGAACCAGT CATGGAAATG GACTATGGTG TTGTTAACAA TCTCGAATCC AGGCTTCTGG
     4981 CGCTTGGAGT TGTTCACGGC GATGTGCGTG AGGCGAATGT GACGCATGAT GCTCAGTCTG
     5041 GGCGCACTAT GTTGATTGAT TTTCATCGAT CCCAGATTAT CAAATGTCCT CCTGACTCTT
     5101 GGCGTATTGG ATACTATGAA GATGCAGCTG TTCAAAAGAC CAATAGTGGA AATGCTTGGG
     5161 ACAATGGTAG ACCTGCGAAG AGAGTTCACT TGGAAACTTG ACATGTTGTA CACTGATGAA
     5221 CCAGGGTCTA TTAATGCAGT TGTCACATTC ATGTTATTGA TCAGGGTGCA ATACTTTTAC
     5281 TCACTCCACT GTGTTTTCAC CTGGCTTCAC TGTATGGCCT GTATGTCAGC ATCATTAGTC
     5341 TATGAACACA TTTACTCCTT AATGAAGAAA TAAGTCACTC TCTCTGCGTC TTTGGCATCT
     5401 TCTCTCTTGC TTTTCTCTTG CTTTTCTTAC AACAACTTTG AATGACAACC TACCAGCACT
     5461 CTTCCACATC TCCATATCTC GAGGAGATCG AAACTGCCAT CAAGCTTGCC TCCTAACTCT
     5521 TCACATTGAA CTTGTCGTAT AAGCTTCATT GTCTCGCCTA TGTCAACCCC ATATTGATCA
     5581 GTTACTGTTG CGTGGCACAC TGTACATAAC ATCTATTCTA CAGCCTCTGT GTAATGGCTA
     5641 CTAAAGCTGC AAGCATTCAC AAGTCACAGG TCCCCATCCC ATGGCTCCAC CTATGACTTA
     5701 CACTTCACTT CAGCCATCCC CACAACTGCA TGCATCCAGT GCTTTTAGGT TCGGCCCGTC
     5761 TATTCCATCA CGAACCTGCC AGCTATTACA TTTATTGCCT GTTGCGGTAA GTATGGGTAT
     5821 TTTAGGGCTG TGCACCATTG AGAAGGATGA ACATGACCAA GTTATCCCTG CAATACTTCC
     5881 CTCATTAGAC AGATTCTCTC CCCCTCCCCT GTTTACCCTT GAATGTGAAT TCTTTGACCA
     5941 TCTCTGAGCA TAATTGTATG ACATATCTAC AACCAAACTG TGCTGGTATT AAACTCTAAT
     6001 CCAGTCGATA GAGAGATGTG CCCATTCCAT GTCTTTGACA GCCATATCTG CAATCACTCA
     6061 TGTAGTAGTC CATCCCTGTG CATCTCTACA TGACAGCTAC TGCCATCACC AAACAGCCTA
     6121 CTCCCTGCAC GGACTGTTAG GCCCGAGACT GTAGTGGAGG CAAGACAAGC CCCGCATAAT
     6181 TCCCTCACAA GACAATCCCA TTAATAGTCT TTCTCATTTG GGCAGCCCAG TTTCTTCCTT
     6241 TTCCTGATCA ATATAGGATA TTTGATGATA TCCAAATGGA CTCAACAATG CCTTGTATGA
     6301 CTGGATGATT ACAATGCCAA CATGCTAAAC CTTGTCAGAC CTGATTGAGT TCTTTGAACC
     6361 TGGATTTCTC AATGAATTGG GGAAGTAGAG AGACACAAGT TGTGAAAGAA CAATCCTGCA
     6421 CTCCTTGGTA AGCCAGGGGA AGCCTGCCAT CCGCCCATCT TGACAATTGG AATCGCTTTC
     6481 GAGATTATTT AACAGGGCAC TGACAGGCTT GCCAAAGGTG TCGATGACAT TTGTTCCAGC
     6541 AGCAGTAATA GGGCAGAGCA CGATAGCCAT CTAGGTGGTG GCTGGCAAGG CAATGGGGAA
     6601 GTTGACTGTT GGTGTCCAAC TGACAGCCAT CCCAGGTCGA ATTCATTGTT TGAATGGGAT
     6661 AGAGGCTGCA CCATGGTCAA GACTCAGGCT AGACAGTTGC ACAGGGGCCT TTCTTATTGC
     6721 ACCAGAATCG CCATTAGTCC TTGATATGGA TGTGGCAGCT AGGTTTGGCA ACTGTCGCTG
     6781 GGTTCTCTGT GAGTCGATGT GCATCTGCCA AATCTTCAAG TAGAACTCCA TAGCTTTCTC
     6841 AATGCTCACA CCCCGAGTTT TTACACAGCG AGACTGGAAC TCATCTGGAG TGAGTCGAAG
     6901 TAACTGGATC CCTGTTTCAA AGGGGGCAAG GAGTGAGGCA TCAACAGGAG GTGAGCCAGA
     6961 CTACACGACA GGAGTCACAG AAATCATCAG CCTCCCTTCA AGACCAGATT AAATAAAGAC
     7021 ATATTGTAGA TCAAAGAGTT CAAGGGGGGC GGGGGTTCAC ATACATTATC CTGTATCCAT
     7081 TCTTTCAACT GCTCGTTATT CCATGTTCTC GGTATCTTTG CATTGTACTT TGTCTCTCCA
     7141 ACCTTGGGCA AAATCACCCT TAGGGCCTCA GCATAACGCA AAGTATTCTT ACTCGCTGAT
     7201 GTATCCAGAA AACATGGATT CACACATGCT ATAACAACTG TCTTGCAGTG CCGGAGTGCC
     7261 GCTGGATCAA AGACATGCTT GAGAATTTTG GTCAGGAAAG TTTGGCGAAA GGGAACGTGA
     7321 GGCTTGCGTT TAGACGTTGA TGTCTCTCCT AACCGCGAAT TAGTATCAAC GGTGTCAGCC
     7381 TCGCCCTTGA TTCGGATGCA ATCCTTTAGC ACCGAGAGAC TAGCATTGAT ATCCCGAGTC
     7441 TCGCTCATGC GCTGTCTGTT GTGGTTGACA GTATCACGAC CAGCTTCTGA GCCAGCGAGG
     7501 TCGATAAGAT AAAGCATCCC ATCTTCGTCA TAATTGATAG CGCTGTGTTT TTGGATACGA
     7561 ATTCTGCAAA TGGCATGCGA TCGTGATGAG GCTTCATTCA TATCAGTCGC TTCTGTTCGC
     7621 CGGAGTGCTG TGGCTCTTTC GATGAGATTG AGCATACCCT CTGCAGTTGA AACTCGATTC
     7681 TCAAGGGCGC CAGTGAGTTG GATGACACCA AAGGCATCTT CAAGAATGGA TATAGGATGG
     7741 CGGTCGTTGA GTAGGTCTAG TCAAAACATA TTAATATCTC TCAAGACCAA CAATGCCCCT
     7801 TATAATTTAG GGGGCCTTCA CAGAAAAGCT CACCATATGC GTTTTTACCC ACTAGCTCAA
     7861 TGATGGTCAC ATTCACTACT CGGTCACCTT CAAGCCTGCC ACTCATCAAT TCATTTGCTA
     7921 CAAGCTGTTC CAGTCGGCTT ATTGTGTAGG TTTTACCTGA GCCGGTCTGG CCATAAGCAA
     7981 ACAGTGTGCC AATACCGCCA TTCCATGCCC ACGGTAATAG CGACTGCACA ACTTCATTGT
     8041 ATATTCGATC AGTGGAAGCA TCAGGGCCAA ATGTGTGGTC GACACGAAAA TCACTAGACT
     8101 GTTAACTCTC ACATGGGTAA AACATTAGCA AATAAGCTGG GCGTGGTGGA GAAGAAGAGA
     8161 CTGGAGGTAG GTATGGTTGT ACCTGGAGCT GTGCCAATCC CTTAACTGGC CTTCGAAGCT
     8221 CATGGACATC AAGCACACCT GGCATTCCAG GCCTTGGAAA GACACCCTGA GGGAGACAAG
     8281 AGGCTAGTTC TGCTGGCAGT AATGGTCGAA GCCGTGCCGC CACTATCATA TCTGGGTTTA
     8341 GGCCTGTAAG CTCTGAAAAG GAAGTGGTCC TAGATAGTGC AGGAGGTTTA AATCTCTGAA
     8401 CTAGTGTAAG AAAGCGCTCG ATATTACTGA GCAAATATTG GTCCATTGCA GCAGGGATCT
     8461 GGTATGGGTT GAAGGAAAAG GGCGAATCCG GGTTGTAAAA GTCATATAGT TAAGCTATCT
     8521 ATGTTTTGCT TATTAGAATA GCAAGGGAGG AGCTATTATA TCTTGGTGGG TCTTCGATGT
     8581 CTCTCTGACA ACTTCGATCT GTTGAGTAAA AAGAGAAGTG CTAAAGTGTA TCCATCATTA
     8641 TTTTCAGATT CTATCTCCTC TTTCTTACTC TGGCCTCACC ATAGCCCTCT TGTTTATCCG
     8701 ATACGAGTTT ACCCGAGACT TATCCAAGCC ACCTTAATAA TGCCTACTTA GCAAAGTGAG
     8761 TCGAAGAAAA GCCCCCCCAG TCTCCTTAAG AGGCATGATA AGCATACACC GCATTTCTTT
     8821 TCTGCCTTCC AGATAGAAAT CGCGATAAAG CCACAGTGAA TTACTCACTA TACTCTTCTC
     8881 CAGATATCTC GATTGCTGCC TAATATATTC TTACATTATG ACCTGGCTTG CTGCAGACAC
     8941 TACAATGCTG AATCCCTAGA CGCACCAGCC TTCCCCAACC ACCACTTCTC GATAATTCGG
     9001 CCGCAACGTA TACGCCAACA TCCACGTGAT CAATTGCTCG ATTTCCTTTC TCTATTAGCA
     9061 TTGCCCCTTT TTTCAATGGT CGGGTTCATT TTTCCCTCTG GCGCTGACTT ACCATCTTGT
     9121 TTTCCTGTTC AAGAGCTATG ATCCTAGCCT TCAAAAAGGC AACCTTATGG ATAAATACTT
     9181 TTGTCACAGT ACGCTAGTTC CTCCTGCCCT GACTGGTGCT ATAGCCTTGT GCTACACTGC
     9241 TGGTGGCCCT GTGTTACTGT GTCTACTACT GTGGCCTTGT GTGACCATGC TCACTGCTGT
     9301 CCTGCTCACC GCTATAGCCT TGCTCACCGC CAGCCTTGCC TGCTAGGTAT ATCGCTGCAG
     9361 CCTTGCTCTC CAGGATTATT TCTGTAGCTG CTCACTGCTC TCGGCCACAC TCCTCTCTGT
     9421 AGCTCTTGTT CACTATAACT CTGGTAGATA TATAAACTAG CCAGAATCTC TCTCTCTGTT
     9481 GACTGAACTT TGCTCCCTAA GCAACGTACT CGTCTCGACT CTGAAGAGCT ACCTTGGTGC
     9541 CTTAAATCGT TTCTCGGGAT ATTCTAACCG AGATTGGGCC TCAAGTATGG TCTTTAGGGT
     9601 TTTTTAGACC TAAGGAATGG ACAGCTCAGC CTCCTCTTCA GGAGGCGTTG AAGTCCATAG
     9661 CTATACATCA GGCTAAAAGG TGACACTTTC TAGGTTACAA GGAATAGGCC CAGCCCCTCT
     9721 GAGGGCGAGC TTGATATTCT TTTCCACCAT AGAAGCCTGA AATGCAGTGT GGAAGGCCAG
     9781 AAAGAACCGT CTTCAGACAT AGATTTCAGA GCATCTGATC AGATGTTCTA TTTCTGGGCT
     9841 GTAAGCGTTC TTAAGTGTGC TGAAGCACTG AAGCATCCAA CAACAAGAGG CTGAAGTAAA
     9901 TGAGACGAAT GAAGTGACAT GGAAAGACAG ATGATTTTAG TCTCCTCACA ATATTGTCTT
     9961 GAATTCAATA GAGTGATGGC TTCCATAGCC ATTGAGAATT AAAAGATGAT GGTAGTAACT
    10021 ATTTAATCAC TTATCTGTGC ACTGATCAAA GCACTTAGGA GGCTGTACCA GCTTTAACTT
    10081 TCCACACCTA TGTATGCCCA TGACAATCAT CCCATTTTGA ATTATGCCCA ACATGAAATT
    10141 AGTCTCATTG TTGGATGAAA TGTTGGATGA ACTACATGGA GGATGGGTAT TGTGGGGAAT
    10201 CTGCCTTCAG TCGGACTAAC CCTGGGTAAA CCCTAGCCTG GATACTCCAG CTTAGTTGTG
    10261 CATGATGGAA GAACTTAACA GACAACCTTT ACCAATTCAT CAATCTGTAC ACCAGCACAC
    10321 TTTCACATGC CGTTCTATAG GATCACGAGT GACTTCAAAA GTGATGTAAC TGAATTCAGT
    10381 AGATTGTTCT GACACTAAGC CAAAATTGGC CAGATGGATC TATAGTCACA CCTACACATT
    10441 GGCATAGTCA GATTTTCACA GCTGTTTTAA ACGCAAAAAA GGGATGCATG AAAGAACTCA
    10501 ATAACTAATC TAAAATCCTT CTTTTAGATT CCATAACACA ACAACAAAGG GAAACAATGC
    10561 TAAGCATATG CCATTCAAGT TCTTTCAGGT AACTATGGCA CTCCTCCTGA AGGGAAAAAG
    10621 TGGAGTGAAC TATCATCGTC ACTTAGATCT AACTGTCCTT ATCTAGTTCT AGTGCTCAAA
    10681 CACTAGGATT GAATGTGAAG GACAATGTCA AGTGCCATCT CTTTATGTGA ATGAAAACCA
    10741 AAGCCATCAA ATGGAGACAG AGCTTAATGA TCTCCAAATT CAGCTAGAAT CATTCAGATA
    10801 TAGGGGAAAT GAGCCACAGT GATCGTGGAC CTTCTGATGC ACTAGTCTGT AGTCCAAGAT
    10861 AATGAAGCTA TAGGGACCCA TGATCACAGC ACCCAAGGCC AAAGAACCAT GCCTGCAAAG
    10921 ATAGCGGTCT TGAATGGGAC TCAAGATGCA AGTCAGCTGA CTTGTGATCT GCTGAGTGGA
    10981 GTCAGTTAGA CAAGTTCTGT CTGGTAGCTC ACCTAGACAG AACATCTGAA TCAGGAAACA
    11041 GTCCAAGGTT TTCATAGGTT GTATAGTCTA ATCAGTGTTG GCTGGGCAGT GACTTTCCTA
    11101 TCAAGCAAGT CAACCAACTC TATATCATGT CTAATTACAA CTGTTTAACA TAAATAACGT
    11161 GCCTTCCCTC CTCCATCTTC ACTCTTCCCT TTCCTGCACT CATCACCCAC TAGTAATCTT
    11221 CTCTTCTACA TCTCCTCTTC CCTTTCTACC AGCTCATTCC TTACTTTCCT CTTTGTCAGA
    11281 ACCCCGCCCA ATCTTCACAA TGGCCACTGT CAAGACCTCC ACCGCCTCTC CTAAGCCTTC
    11341 TGAAAAGGTC AACTCCGTCC TAGGCTGCAC TGTCATGTAA ACAGCGCATG CCCGGTGTGT
    11401 GCTTCTTGAC ACAATCAGAG GTTTTAAGCT CACCTTTCAC AGTAAGTAAG TTAATGCCAG
    11461 CGTTGTCCTG TTTCTTCGCA CTATCGCTAA CTTCTGTGAT TCTACCCTCA CTCAACCAGA
    11521 ATCGCATGAG GCTTTTGACT TTTGAATTCT CTTCTCATAC TGCTTCTCTG TTCATTTTTA
    11581 TCGTTATCTC CGGCGCTATT TGGCTTCATT GGCTCATGGT CCTCATTATC AAGGATACTT
    11641 GGTCTTTTCG ATCTTGATAT TGTTCTCTTC TCTAGCCACA CCTATCCCTG AAGCAATTTA
    11701 GATGTCTTTT TTATCTACTC AAACCTCTAC AACTAGGTGC TTAGAGAGGC TTCTGCTATT
    11761 ATTGACAGGC CCTTGGGATC GATGCCCTTC AAGACCTGGC CTGACTTAGA ATTACATGGT
    11821 GTTTGCAGGC TTCTCTAGGC AGGAGCCCAC TGAGTCAATA GCCCTTCTAT TCACATTAAT
    11881 ATAATATCCT ACTCATCAAG CTTGTAAAAT CCATCCTGTA GTCCTGATCG TAGTTCTCTC
    11941 TAGTTATTTA CAGGTCTAAG TAGTGTCTAC TAAGTAGTCA GGAACCACTT GCAACCCTGT
    12001 GCCTGTCCTA CCTGACCCAA TGCTAGCTCA GGGCCTAGCC CCAAATATAC TCCTGTCCAG
    12061 CATTACTGAA TATATATCTC ATAAGTGCAG TAGGTAGCAA GGGTCTTGGC TCAATAGCAT
    12121 TCTGTAGTGG CGTTGCTAAC ATGATGTGCA TATACCAAAA AAGATGGGAT CTTTGACACT
    12181 AGAAAATAAC CCCCTAAGTC ATTGAGAGAA CCCAACAAAG CTATGTTGAT AACATCATTG
    12241 ATCTCAAGTA GCTAGACCAT TAGCCAATTT CTGCCCAAGC AATCAAGTGG TCAGTCACTA
    12301 TTTTCTCTTG AAGTTTTGCT AGCTGTAAAA GCCATTGCAG TATTGCCTTT GAGAGCTATT
    12361 GCAAAGAAAT CACTATCATC TAGCTCTGTA TGCTGCCCTA TACACCTCAC ATTCAAGAAC
    12421 CTCTTGACTT TGGGTGCTCC AGTGTGCTCA AAGACGCTTT GCAGTTGTTA GTGGGTAGAC
    12481 AAGCGTGGGT GTTACGCCTG CGTCTATGAT ACAGCAGTTG TAACCCTGCA GCTATTGACC
    12541 ACAGTAAACA AGCGCTATAA TCACTCACGT TAATGCATAT AGATACGTGA GTCTCATACG
    12601 TAACGCTCTT TTTCTCATCT AAGAACATCA AGTACGTCCT CACAATAGGT ACTATAAGTT
    12661 TGTGTTAAGT TGAAATGATT CGAATGGCAG TGTCTATGAA AACTTTAAAA ATACAGGGAA
    12721 CTGTTCACTC ATCTTTTTCA CACCATGCAG CCGTATTGCC ATTGACCACC AAGTCTTCAT
    12781 CTAATAGCGA GAAGCAGGAG GTTGGTCATT TTCCATGGTC TCTGAAATTA TATCCTCAAT
    12841 TTCAGTAAAC AGAGTTTCCA GAGATGCACT TTCCTGCTCC TCCTCCTCAG CGAAAAGACC
    12901 TCTCATTGCA GCCCCCTCAT TTTCCTCATC CTCCCAACTG CCTTCCTCAT CCTTCTTCAG
    12961 TTCCTCCACC CAATCTATCG GGTCATCGTT ATGGTCGTCT TCTGGATTCT GGGTTTCCTT
    13021 TGCTGGAAAA TTGAAGTAGA AGGAATTGAT GTCGACCATC TCCCCCAACA CAGCTTCTTG
    13081 CTCTGTCCTG ATAAGAACTG CTTCGACTGC TTTGTTGTTA ACCGCTGCTG CTTCTGTTCT
    13141 CGAAATGGGT GACATGTGCT GGCCTTTTAA CTATTTTGCC AACAGCACCT TATGGTGATA
    13201 TGCCTTTTTT TTGTTCATAC AGATCAGCAA AGGCCATGAG CCACTTGATC GCACCTCTAC
    13261 AAAATGGATA GCCCAGGGTG GTTCACAAGG TGTAGTGGCT TCATGTAGAC CCATGCGCCA
    13321 ACAGCCCGAG CTTAATGACA ACGCTTGCAT TGAATCACCA GCAGGCTCAC ATAATGAACT
    13381 GTCCTGAATC CAACTTCAGT TATCAAATAG TCACACTTAT GGGGTGTAGA GCCAGCTGGT
    13441 TATCATACTA TAGGCCATGA CTCTGATGCA AAAGCCTGGT AACCAATGCA CATGGATTAT
    13501 GAATGGTGCA ATATGAAGAA GCCATCAAGA AACCTCACGT GGCAGGGCCA GCAGGAGCCA
    13561 GGAATTTTGT TTATCCCTTG TTTCCACTGG GTAGGTAGGC AGGCACCTTG CAAAAAAGAT
    13621 ATTCCACCCC AGATAACTAA ATATTGTGAA TTGCAATCTT AAACCATAGG AGATCCGCTG
    13681 AGCTTGTCTA CAGCCTTCTT GATCATCTAT AGGCTAGTCA AAGCGATAGA TTAGTTAGGA
    13741 GCCATGTTCA TATTAAATTA GAAATATAAA ATAATCTTCA AGCGGCTGGA GTTGAGCTAT
    13801 TGAAAATACC AATGGCAGCC ACTCTGTACC GCCATGTCCT CTGCCCACTA GAGTCAAGGA
    13861 TAGAATTCAG TTTCGAACTT GACAAGTTCA TTACCCTCCA TGTCCTCTTC TGGCTCATGG
    13921 GTATTGACGT CAAATCGAAG TATGCCCAGC GAACTCAACA CGCTCTTCTT TAACTCTTTA
    13981 AGTGGATCGT TACATAGTCC ATCAAACATA GGCTGTTCTT TGCGGTCTAG GCCAACACAC
    14041 AAAATCACAC CGATATTATT TCTCGAATTC TTTGAGGGCT CCCGAACACC AGTGCTACAT
    14101 ATTTCGCCCT GTAGACACAT CATCAGACCA ATGATAGGAA CATCATCATC AAAACCAAGC
    14161 TTATCAAATG CATCACTAGT ATGGCGATAG GCATAGTCCC GCATCATCGG TGTAGCCGAA
    14221 TGGCCTTCCT GATTTCTCAT TAGGACAAGA ATACAGCCGA AACGGCTTTT TGTCCATCTT
    14281 GTTTCAGGAA CCCAGACTGG GATGAGAATA TTCGCCTTTT TAAAGCTGGT AGGAAGGTAA
    14341 CAGGCTGTAC AGCTTCTGTA CATATTGTAA AGATCGACCA TTTTCGGTGT GGTGACTCGG
    14401 TTCTGAATTC GATTAAAAAA TACTTGTCCA TTCAAAAGCA TATCCCTGAG CTCATGTTGT
    14461 TTGTATTCAA AAGAGTGAGA CAAGAGGTCT AGCACAAAGT GTCTTTGAAT CAAACTTGCA
    14521 AGGAAGTCTT GAAGAGGAAT GGGCTTCAAA TACCTCCCTT GTGAGGTAGA ATCAAATCCA
    14581 AGAAGAAGGA CAATTCCTGC AACGAGCTCA CTTGCCTCTC GGACATTGAT CCTACCACGA
    14641 GACAGTTCAT TGATGAATAC CTGGAGCATT TTTTCAAAGT ATGGCTTCAT TGTCACTCCA
    14701 TGCTCCCTTG CTACCAAAGC AAGCATTGGA TCAGTCGGTT GCAATACGAT GAGGTCCTCT
    14761 CGGTCTCCTG AAGTGTATGC CAAATTTTGC ATCCACCCCG AGACAAACTT TTTCACTAGA
    14821 CAAGGGTCGC AGACGATGAA AGGGATACGG TATGAAAGAA GGGTTAAAAA GTGCAACTGT
    14881 TTGATCATCG GACTGAGGGC CTGTCCTTCC GGGGCCATAC TTTTCTTGAC TAAGCTGGAA
    14941 TACATTTTTC AGCGTACTAC CCTGTTGAAG CAGGGCCCCC CAAATGGGAA GACCAAGAGT
    15001 GGCGACATCT CTCCAGTGTG TATTTGGCGA AGTGAGCTGA GCTGGAGTTG GTGAGGCAAA
    15061 GATACCCCTG GTAAATATTT CATAGACAGG CGGGAAAGAG ACTGCATTTG GGTGTTCGTT
    15121 GATAGGGATC TTTTGGCTAG GTTCGTGTGC AACAGCAGTA GAGGTCTTGG ATATCACGGG
    15181 TGCTGTGTTA AGAAACACAC CAAAAAGGTA TCTTCACCAC CCGTAGCACT GCTCCATAAC
    15241 GCCGTTTGGA GAGCGCGAAA TAGCGGCTTA GGTTTCTGTG GATCGGTGGC GACATTCAAA
    15301 AGATCCCAGG CTTCGTCGAT GCAGAGAACA AACTGGAGGG AAGGCATAGA ACTATCGGGA
    15361 GCCGCAGCGT TATTTTCACC ATCGTCTTTC GTCTTGTACC CTGCCGAAGT GAAAATACTT
    15421 TTGCAATAAT TATCAAAGGG CACCCAGTTA ACCTCCTGAT CTGACTTATG AGAGAATGGG
    15481 GGATTTCGTA TGGCGAACTC AAGGCTGTTT TTGATAAGAT CCTGCTGTTT TGCATAGTCC
    15541 TCACCAGTTT GGTAATCAAA GAATTCTTCA GGGCCAATTC CAAAAGTCCG AGCCAGTCTG
    15601 GCAAGATGTA GAAGTGCCTC AACTATTATA GACCATAGCG ATTCCATTCG TTCACGCCGT
    15661 TCCAGAAAGG TTTCTAGATG ATTTACAGTG TCAAAGGCAC TTAGGATGAG AGAGGCATAA
    15721 GGCGACCTGC CAGGAAAGCC ATTCGACGTC TTCGGAGCAA AGTTCAAGTA AATGACGTAT
    15781 TTGCCATGTT GAACAGCAAG CTGAGAGACA GTATATGTTT TGCCTATGCC TGGGGGTGCA
    15841 ACAATGGATG TGTGAGGCGA CAAATATGCA TCTTTTTCCA AACTGAACTG GCGGTGGTAG
    15901 TTCACAAGGG TCTGGCAGAG CTTAGCGCTG CCTAGTTGGC GGCCATGATG AGCCCTTTCA
    15961 GGAGCCTTGA ATGCATTTCG TGCTTCTTGG AGAAACTCGG GGGTTGAGGA GTGGAAATCT
    16021 TTCTTGGTGC ATTCTTTAGC TTGGTGGATA GTTAGCTTGA CCTCTGGAAT CAAGATGTTC
    16081 TCGACAGCAT CGGCTGAGAA TACTCTGCGG GAAGCCCAGT CCTCGAAGTT GCTCCTCAAG
    16141 GCAAGATGAA TTTTGAAGTT TTCAAGATTG GCACTCCCAA TCAGAATTTC AAGTGCTTGG
    16201 AGTCTCCTCT TGAATTCTGG AAATTGCGCA GCTGTAGATT CGATGATATG CAAACTCATT
    16261 TGTGAAACAT CAACATCCAT GTCCAAAGCA TTTGGGCTGT ATAAGGTGAA GAATGATCGA
    16321 AATTGGAAAT CCTCAGGCCA GTTTGCGTAT CGGCAGACCT CTTTGAATGA TGCGAAAGTT
    16381 AGAGTCTTGC TGAAGGGAAG GTCTACGGCT GCCGGTGTAG CCATCTTGAA AGGATCAAAC
    16441 TGCTTCAAGC CAGGTTCTTC TGGAGCAGTG GACACAGTCA GTATAAAACA TGCAAAGAAT
    16501 GGCAGTCAAG ATTGCTTACA CGATGAACAC TAAAGGCAGG GTGGAGATTG TGTACAGCAA
    16561 TGAAGCGGAA AATTAGATAA AACAAGGTAG AAAGTCAGCA AGGAAGATTG CTAGATCCTA
    16621 ATCTTAGAGA TCAGTTGGCT GATGATGAGA TAGTGACAGT GCATTGACTT ATGGTGTAGG
    16681 TGACAGGGTT TAGAGAGTAG AAGAATCCAT GAATGCGCGA CACAGCACAA GGTGTAGTGG
    16741 GACACATGAA ATGTGGGTAC TGTAGAAGTT GTGTCTGCGT TCAGTCGAGT TTAAGACTAG
    16801 ACAACACCCA GCTAGCATGG AATACTCCGA CATAGTGTGA CGCGTTCGTA AATCATAGAA
    16861 AGTGAAAATA CTGGCCAACA TTAACCCTAT GTAGTCCACT CGGAATAATA TCGGGTGAAT
    16921 GAATGACGTA GATGTGTGGC ACACCATGAG AAGATAGTTA GAACACAGTC CTGTACCAGC
    16981 TCGAATAATA CAATAAATGT CGCAATAAAC ACTCCCAGTC CAATGCTGTC GGTGTTAATC
    17041 ATCATTCAAG AGCTGATGAG CTGGTCCAAG ACAGGAACGT GGACAAGTGG CTGAAAAGCC
    17101 ACAAGAAGGT GGTCCAGTTA TACTCGATTG TCAGATGTCA GAACATGACT GAGCCGATGC
    17161 ACAGACCACA ACAGACTACT GTAAACCCAA GTATGAGAGG AGAGAAGAAG GAAGAAAATT
    17221 GAATCAACAC AAGCAATTCC ACAACATCAG ATGACAGGCA ACAGAGGAAA CTATGTAAGA
    17281 TGCTTGTTCA GTGCATCTTC AGAAAGTTTT TGCCACTTGC CTCCATTTGT TCTTTTCTTT
    17341 TTCCAGCCTT GCCCCGCATT TTGCGTATCG CGTAACCCTA GCATGTTTCT CCTCCTTGCC
    17401 TACAGCACAT GCTTGTCATG CACTTTATCT GTAATAAGAC TTGAACAGGG AAACTATAGA
    17461 AAAAAGGCCT CAAGGCTAGG TTGCTTAAGG TCAAGCTATA TCAAGAGTGT TGATCAGGAT
    17521 TTTCGATAAG GCATTCTCTT TCCCCTTCTT CCCATGGTGG TCTTGCGTCA CTATTTGTGG
    17581 CAGGTTCTTC CTAAACCCGC AGGCCATGCC ACCATGTTTG CTGAGGGCCC TGAGCCATCG
    17641 TCCACGCCTA CTGCCTTTTC CCAGTTTAGA CTCGGGCTTG TCCAGCTCTA CCCAGGGCTT
    17701 CTTTGCTAGC GTGCTTGGCT CATGCCCAGC TTTGAGTGTC CTTTAGCCAT TAGCCTAGAA
    17761 TGCCTGCTGT GCTGTTAGTG TGTCCAAGGA TCCAATCACC AAGTTTTGTA GCGATATGCT
    17821 GCTCAACCTA CGTTACGTCT TTGTTATACA GAAAGTGACT TCAAGTCAGG CACATCTCAT
    17881 CCATAGATAA AGCTCCTGTG CCATCTCTTA TACAGAAGCA GTGACTGCCT TTCCAATAAC
    17941 AGTCCTCATC TGTCATAACA AGCTTGGAGC TTGTCTCCGC CCCATTCACA AGATTACCAG
    18001 TTGCAATGGG AATTGCATTG ATGGTGAAGG TAAGAAGACA AACGATAGGC CAGGGTTGCA
    18061 TATTTGCTAA GCACTGTGTG TTAGAAGCCA TTGTAGTTAT CAACGATAAG AAGTATAAGA
    18121 CTTGCAAAAT TATAGGGATG CAATGTTCTT AGGAAATCAA TAGAAGAGTT AATGATGAGC
    18181 TGAGAGTTGA ACATAGACTG AAGGGTGAAG TTTCAAGAAT ACAGAGAGAT GTCAGGAAAT
    18241 ATATTTCAAG ATGCAGTGCT AGCTCATAGT CAACATACAA GAACCTCTTC TTTTGAAAGA
    18301 ACAGCAATAG TCCTTTTATA CTTATCCAGA TGCCCTTGTC CCATGCAAAA TCACCACACC
    18361 TTGAAACAAC CTACGTGATA AGCATATGCA CTAAACATCA CCCAACTTCA CTTGCTTCCA
    18421 TTTGACCAAT CAATCCTCAA CTATTCAGCA TGAATCAGCC CAGTAAGGAG AGTAAAACAC
    18481 TTGTTGCTCT TCAAGCTCTT CAACATAACC CAAAAATTGG TCTCAGACTA GTTGCAGTGA
    18541 CATGTGAGGT TGACTAATAT ACATTACATC TCTAGCATAA AAGCATTCAA TCTCAACATG
    18601 ACCAGATAAC CCAATCATGC AAATTATCTG ATCAAGAAGA AAATATTATC ATCTAGTTCA
    18661 TTTTTGATCT GGATTCGTCA GGATTCCCTC CACAACTATG TGGTGTTGAA GAAGTGGCCG
    18721 ATAAGCTGAA ACGTAAATGT CCAAGACCAT TTAGGGTTAT ACACCATTTT CTAGGGCTGA
    18781 GGGAGGATAT CTCTGATGCG AAAGCAATTT GTTTTCAGAT GTTGATAATT GTTGTTGACT
    18841 ATTATTGTTT ATTTGAAATC CAATGATTCC CTTAACACTT CTTTCCACTA ACCTGCAGTC
    18901 ACTGCTATCA CAGTAGATAT AGTCTATGTA TGTCATGTGA CATAGGGTTA GGACATGGAT
    18961 GTGTCAAATG TCAACAGTAG CCTCTGTGCT ACTCATGTCT ATTGCTAACA CTACACGACA
    19021 ATGATGCTTT TCTTCAACAG TTAACTGTCC TTCCTGATGA TTTAGTACGA CATTTGCTTT
    19081 AAAGACAAAA CAATCAGCTC TACAAAATGG AAGATTTAGA TTTCACGAAT ATAGAAGCAG
    19141 TGAAGGCTAT AGTTGCAGCG GCATACGCTC GTGTCGATGC CAGAAAAGCT CGTACCGATG
    19201 CCGACAAGAC GCATGACGAT ACCCTAAAAG CTCTTGCCGA TGCCACAAAG GCTTTTGCCG
    19261 ATGCCAGAAA AGCTCGTGCC GATGCCGAAA AGACGCGTGC CGATGCTAAA AAGGCTCTTG
    19321 CCGATGCCGA AAAGACGCGT GCTCATGCCC TCAACGCTAG GCAGTCCCTT CACGCACACA
    19381 TTTACCATCT CTACGCGCAC TGCTTTCAAA CTCTCAGAAT ACGCCAAAAA GGCCCGGAAA
    19441 CCACTGCCCC AGGCTCAACA TCTGTTCTTG GTCGCACCTG TCCTAGGAAG CTGCTACCAT
    19501 GGAACGATTT TCCAGAGCTT CACCAGCAAA AGTTCACTGA TCTTTCTAAT GCCTTTGGTG
    19561 ATGAGCTATT ACTTCCGCCA CTTTCAGATA CCTATGCCCT GCAAAGGACG GCTCAAGAAT
    19621 GGTCACATGA CAGTGAAAAT GAATCTTCGA GGTTCTGCTC TATGCTTATT GAACTTCATG
    19681 TCGCCACAAT CGCTAGTACC TGGCGTCAGA TCGTTTCAGA AGAAGCGGAG GAAGTTGAAT
    19741 TCTGCCCAAA CACAGCATAT ATCAAGGAGT CTTGCGAACA GCTGCAGGAG TACAAGATGA
    19801 AGGGCTCAGA TGATGAGAAC TCGGGAGTCA GATGTTTAGA TATTTCGAGC ATTAGAGCTG
    19861 ATATTTCAGA GCCGGTGACT GTTGTATCCG CCTTTCCCTC GCGTGGTCGT AGACCCTCCC
    19921 AAGATATCTC GAACGCGGGA CGTAATCCAA AGTGGCCTGC CGACTCACCT CCAGATTCTG
    19981 ACGGAACGCG GCCCATCAAA GCGCAGTCCC CCGAGCGCAG CATCAAGCCG GATGGTACAT
    20041 TTGTGAAAAT AACGAATAAA TCACCAAAGG TGAAAAACCT TCTAGTCATC GAACACAAGC
    20101 CTGCGCATGT TTTCACCCCA GATTTACTCC GTTCTGCGTT TAGGAATATT GTTGTTTCAG
    20161 GGAGCAGAAT ATTTACCGAA TCAATAGATC CTAGACCAAG CCCATTGGCG CCTGGCAACA
    20221 CTGAGAAGAA AAACCAAAAG CACCCGGCTG GCTCCAAACT GGTTGCAAAG GCTTTAGTGC
    20281 AGACGTACCA TTATATGGTT ACTCTCGGGC TTTCGTACGG CTCTATCTCA ACTGGTCAAG
    20341 CCACCATTTT GCTTCACATC AACTACAAAG AGCCATCGGA GCTTTACTTT CGTCTGTGCG
    20401 TTCATCAAAA AGACGTTAGT GACATCCCAT GTCGTGGTTC AGAAGATCCA CTAGCTCAGG
    20461 ACAGCCAGAT ATCTTCAGCA CTAGAGAACG GCATCAAAAA CACGCCATAC GCTATGCTTA
    20521 TGACAATGAT TCAGCTGGCT TTTGACCACA CAAATCTTTC AGTACAACAA ATTGCAAGTA
    20581 TACAGAATAG ACTTGCTCGA TTCCATGGGT CTAAAAAGCC ACCGTCTAAT CCATCTTCTA
    20641 GTTCCGGTAA AGGGAATGGA AGTGAAGACA CTGGTTCGTC ATCGCTACGA AACCCATATC
    20701 CGCAACTTCC ACCACCTGAT GGAAGGTCGT CAAGCCAACG CGAGCAGGAT CCTTTCAAGA
    20761 AGCACACAGC AGATATGGAA TGTCCTCCTG ACTCTTAG
//
LOCUS       Ce.fimbriata_AS236_A_pheromone     23815 bp    DNA     linear   UNA 
DEFINITION  Ceratocystis fimbriata isolate AS236 Cfim_AS236_tig04, whole genome shotgun sequence
FEATURES             Location/Qualifiers
     Transcript      complement(1..4492)
                     /score="0.41"
                     /source="AUGUSTUS"
                     /g3.t1
     CDS             complement(join(1..878,928..1891,1950..3905,3974..4492))
                     /source="AUGUSTUS"
                     /transcript_id="g3.t1"
                     /gene_id="g3"
                     /score="0.46"
                     /score="0.94"
                     /score="1"
                     /score="0.88"
                     /frame="[complement(2542..2544): 0,
                     complement(2545..3419): 2, complement(3469..4432): 0,
                     complement(4491..6446): 0, complement(6515..7033): 0]"
                     /label="Vegetative incompatibility protein HET-E-1"
     gene            complement(1..4492)
                     /score="0.41"
                     /source="AUGUSTUS"
                     /g3
     Terminal        complement(1..878)
                     /score="0.46"
                     /frame="2"
                     /source="AUGUSTUS"
                     /transcript_id="g3.t1"
                     /gene_id="g3"
     intron          complement(879..927)
                     /score="0.94"
                     /source="AUGUSTUS"
                     /transcript_id="g3.t1"
                     /gene_id="g3"
     Internal        complement(928..1891)
                     /score="0.94"
                     /frame="0"
                     /source="AUGUSTUS"
                     /transcript_id="g3.t1"
                     /gene_id="g3"
     intron          complement(1892..1949)
                     /score="0.94"
                     /source="AUGUSTUS"
                     /transcript_id="g3.t1"
                     /gene_id="g3"
     Internal        complement(1950..3905)
                     /score="1"
                     /frame="0"
                     /source="AUGUSTUS"
                     /transcript_id="g3.t1"
                     /gene_id="g3"
     intron          complement(3906..3973)
                     /score="0.95"
                     /source="AUGUSTUS"
                     /transcript_id="g3.t1"
                     /gene_id="g3"
     Initial         complement(3974..4492)
                     /score="0.88"
                     /frame="0"
                     /source="AUGUSTUS"
                     /transcript_id="g3.t1"
                     /gene_id="g3"
     Transcript      complement(7834..8361)
                     /score="1"
                     /source="AUGUSTUS"
                     /g4.t1
     CDS             complement(7834..8361)
                     /source="AUGUSTUS"
                     /transcript_id="g4.t1"
                     /gene_id="g4"
                     /score="1"
                     /frame="[complement(10375..10377): 0,
                     complement(10378..10902): 0]"
                     /label="putative GPI-anchored cupredoxin"
     gene            complement(7834..8361)
                     /score="1"
                     /source="AUGUSTUS"
                     /g4
     Single          complement(7834..8361)
                     /score="1"
                     /frame="0"
                     /source="AUGUSTUS"
                     /transcript_id="g4.t1"
                     /gene_id="g4"
     Transcript      21366..21755
                     /score="1"
                     /source="AUGUSTUS"
                     /g5.t1
     CDS             21366..21755
                     /score="1"
                     /source="AUGUSTUS"
                     /transcript_id="g5.t1"
                     /gene_id="g5"
                     /frame="[23907..24293: 0, 24294..24296: 0]"
                     /label="Hypothetical 3"
     gene            21366..21755
                     /score="1"
                     /source="AUGUSTUS"
                     /g5
     Single          21366..21755
                     /score="1"
                     /frame="0"
                     /source="AUGUSTUS"
                     /transcript_id="g5.t1"
                     /gene_id="g5"
     CDS             23510..23590
                     /label="A pheromone"
     gene            23510..23590
ORIGIN
        1 CTAGCCAGGA GTCCTGAATC CTATGACGAT GATACGATTG GACGGGAGGA CTAATCCAAC
       61 TCTTCTCTGT GCTACTGCAA AACCTCTAGG ACGATACAAT GGTGGCAACC AAAGCTTCCT
      121 TCGCCCGTCT TGCAAAATCC ATATCTTATC ATTGCTGAGT GTATAGATAT GGGGTTTAGA
      181 GTGAAGGCAA GATGGTTGGT CGCTTGATGG CTGCGATACC AGTCGCTGCG CGTCATTTGC
      241 GAACACCGCT GATGTCACGT AATTGGTATA GCCCTCAATA GTCTCCAGAC AGGCACCAGA
      301 AGTCACATCC CAGATCTTGA CTGTGTTGTC CCAATACCCT GATGCCAGTC GCTGTCCATC
      361 GTTTGAGAAC ACCACTGATG TCACGATGGT GCTATGGCCC TCAAGGGTCT GCACACACGC
      421 ACCAGAAGTT GCATCCCAGA TCTTGACTGT CTTGTCATCA GACCCTGATG CCAGTCGCTG
      481 TCCATCGCTG GAGAACACTA CTGAATTCAC TTCACTGCTA TGGCCCTCAA GAGTCTGCAC
      541 ACACGCACCA AAAGTCGCAT CCCAGATCTT GACTGTGTTG TCATACGAGC CTGATGCCAG
      601 TCGCTGTCCA TCGTTTGAGA ATACCACCGA TGTTACGTTA CGGCTATGGC CCTCAAGAGT
      661 CTGCAGACAC GCACCAGAAG TCGCATCCCA GATCTTGACT GTGTTGTCCC AAGACCCTGA
      721 TGCCAGTCGC TGTCCATCGT TTGAGAACAC CACCGATGTC ACGTAACTGC TATGGCCCTC
      781 AAGAGTCTTC AGACACGCAC CAGAAGTCTC ATCCCAGATC TTGACTGTCT TGTCATCAGA
      841 CCCTGATGCC AGTCGCTGTC CATCGTTTGA GAACACCACT GATGTCACGT AAACCGCTAT
      901 GGCCCTGAAG AGTCTGCAGA CACGCACCAG AAGTCGAATC CCAGATCTTG ACTGTCTTGT
      961 CATTAGACCC TGATGCCAGT CGCTGTCCAT CGTTTGAGAA CACCACCGAT GCAACTTTAC
     1021 GGCTATGGCC CTCAAGAGTC TGCAGACACG CACCAGAAGT CGCATCCCAG ATCTTGACTG
     1081 TTTTTTCTCC CGACCCTGAT GCCAGTCGCT GTCCATCGTT TGAGAACACT GCTAATTCCA
     1141 CGATGTCGCT ATGGCCCTCA AGAGTCTGCA GACACGCACC AGAAGTCTCA TCCCAGATCT
     1201 TGACTGTCTT GTCATCAGAC CCTGATGCCA GTCGCTGTCC ATCGTTTGAG AACACCACCG
     1261 ATGCAACGTC ACCGCTATGG CCCTCAAGAG TCTGTAGACA CGCACCAGAA GTTGCATCCC
     1321 AGATCTTGAC TGTGTTGTCC CCCGACCCTG ATGCCAGTCG CTGTCCATCG TTTGAGAACA
     1381 CCGCGGATCT CACGCCTTCA CTATGGCCCT CAAGAGTCTG CAGACACGCA CCAGAAGTCG
     1441 AATCCCAGAT CTTGACTGTC TTGTCATTAG ACCCTGATGC CAGTCGCTGT CCATCGTTTG
     1501 AGAACACCAC CGATGTCACG TAACTGCTAT GGCCCTCAAG AGTCTTCAGA CACGCACCAG
     1561 AAGTCGCATC CCAGATCTTG ACTGTGTTGT CCCAAGACCC TGATGCCAAT CGCTGTCCAT
     1621 CGTTGGAGAA CACCACCGAT GCAACGTCAC GGCTATGGCC CTCAAGAGTC TGCAGACAAG
     1681 CATTCCAGTT TGCCTCAACT CTTGGCTTTG GTTCAATCCA GCTTGGTTCC TCCTCGCGAA
     1741 ATATTCTCCT CATTAAGCTG TTGGTCGGGC TGAATATGAG AGCTGATACG TAAACCTGCA
     1801 AGGGGGCAAT TTCAATGACC CCTGCATGTG ATAGAAGGAA TCGCCGAGCA TCTTTGACTG
     1861 TATCTTGAAG GTTCTTGGAT GACTTGTCCT GCTGCGTAAT GTTAAATTTA GCCTCTCAAA
     1921 AAGGATTCTC CCCATACAGA GCTACTCACC AGAAAGGTTT CTAGTCTTCC CATCCCTTTC
     1981 ACTCCGATAT AGACGCCGTG TAGAAGACTG AGGGCCTCTA GCCAATAAAG ATACTTTTTC
     2041 GCAAAGAAGA CCGAGAGTGT ATCGTGTTCG CTGCTGAAGA ACGTTGCGGA CGAGTCATGA
     2101 AGGTGGTCAA TCCAGAAGAT GCAAGAGTAT CGAATTGCAG CCAATGGGTC AGGGTCAGGA
     2161 GTTGCAACGT CGTTGATAAG ATGCCCCGGG TCTTGTAGGT TGTAAATGTC GCGTTCAAGA
     2221 ATTTCGCAAA GGAGGTCTAG TGATCTTGCA AAAACCATCT GGTGCTGGTG TTCAATACCA
     2281 CGACGTAATA GTATCTTGCT AGGAGCTTCG GTCAGCAAGT AGTCCTTTGC GGACTGGTGC
     2341 ACAAATGAAA CAACGTCGTC GTGTTGAAGA CACAACAAAG AACTGCATGA TGTGATGACC
     2401 TCTTTGATCT CTTTGTCTTT CAAGGTCCCC AGATCTTTGA TGAGAGCGCG TAGCTCTTTC
     2461 AAAGTGAGAG GACGATATGC CACCAGGACT GTAGCAAGAA TTTCCCTACA CAGCTGTGCA
     2521 TCTTCTGACG TGTTCATTTG CTCAATCATC CTCTCATATA GAGAATCAAG CCCGGCCGGA
     2581 AATGACACAA GCTTCCGTAG AGTGTGGCGT TGCTGGATAC CTGGCTTGGA AAGCTCTCCA
     2641 CAAACCAGAG CTACCCAAAG GAAAGTGCCA CCAGAATTCT TCTTTAAATG TTCCAAGACA
     2701 CCATCTTTAG TAGCCTGATC ATATTCCTTT TCCGCGGACA ACCGATCGAC CTTGGTGTTG
     2761 ATGTAAGATT CCACTGCCTC GGATACTGAA TTTTGGTTCA ACTCGAGGTG TATCCTGACC
     2821 TTTTGATCTG TGCCATTTGG ACTTATTTTA ATATCCACCC AATTGCGGCT TGATACGATC
     2881 CATTTGGCCG GCGAATCTTC AGTGACGAAG TCTAGTAGGT GTTCCCGGTC CACCATACAC
     2941 TCATCCAAAG CATCGACAAT CAGAATTGCA TTTTTGAGGC TTGGATCCTT CAACATATCA
     3001 GTTGCTATGT CACGTACATC ATGCCAGGCG GTCTCGTTTT GGAATACCTG TTTCCCAATG
     3061 TAATCGTACT TCTTCCTCAC GTGCTTAATG AGTTGTGGGT TGCAGCGTGC AAGGTGATAA
     3121 ATGAGGCCGC GTAGCACGGA CGTAGCTGTA CTCAGCCGGG CACCGCCTGT GGCCTGGCAA
     3181 AAGAAATAGT AGGGTGGCAT TAACGGATCC GACTCCAACT CGGTGATGAT GCCACAAAGA
     3241 AGCATCGTCT TGCCCTTGCC AGGGTCCCCC TTGATCCAGA GGATTCGGCT TTCTGCATTG
     3301 TTTCTGAAGT TCTGGAAGTC TTTGTGCTCG AGAATCCATT TATAGGAATC TTTCAGCAAG
     3361 CCGCCTTTCT TAACTTCGAT ATTCTTCTTG TCCGTGCGAG GGTCTGTCAC GTAAAGGTCT
     3421 TTCAGACATT GCTTGTCCTG TTCCTCCTCC TGTCGCCTTC TTTGGTGTTG GGCTTGGCTT
     3481 TGCATTTCTG CATAAATGTT TCCCAGACCT TTTTGAAGAG CAGCTGTTGT ATCGTTGAGC
     3541 TCATTCATTT TCATCCGGCT GTCTTGGGTG TTGTACTGAT CCATATCACC CTGCACAGAC
     3601 TTTTCAGCTT CTTTGATGTC AGCGAGCTTG CTGGCCCAGT CGTCGATCAA AAGCGCATCC
     3661 CTGAAAGCAG TGACAACCTT GTTACGGTCG TAGAGACATA TGCTCCTGAT TTGATACTCA
     3721 AGGAGTTTTT GAAAGAGCCC AACGATGTTC TTCTCCAGTC CATCCCGTAG AGGAACTGTG
     3781 GCTGCATTGC TTTTATTCTC GTCAAGCAGC AAGCCGGCCA AGTTCCAGTA CCATTCTGTT
     3841 CTGCCCAAAA CATACTGGAT GCCTTGGCGA TTTTTGAGCG CTTCGGTGAC GGGGCCAGTC
     3901 AAAACCTATT TGATGTTAGC TAAGAACATG AAGCTTTGTA TCACCCTCCT ACAGGTAGAC
     3961 TGTAATCACG TACTCCTATT CCAAGGGAGA CAGCTGCCCA TATGACGGCG GCTTCTGGAG
     4021 CGACGCGAAT AGCTCCATCT ATGATCCCTC TGATCGAATT CACTGCCTGC AAGCCGTCGT
     4081 CGATTCCTTG CTTGAAGGCA ATCTCTTTTT TCGTTCGATC GATCCCATCC TCAACAAACT
     4141 GCTTCATTTG AAGCGGCGTG ACTTTGATTC GATTCGTGGA TGTCGTGCTA GTCGTGCCGG
     4201 GGTGGAGCTG GGAGAGGATG ATCTTCTCGA ATGCCTCGAC TAGCGTTGGC TCTTTCGATT
     4261 CCAAGGTGCT GTACGCCTGT TGCCAAATCT TTTCTTGTAG GCTAGGCAAT GACACTGGCT
     4321 TGGGCTTTCC TAGTAGTGGA GAGGACGCCC GCTGTAGTGG CTGTCCGGTT GGCTGAGATG
     4381 TTGACTGGGT TGAGGTAGTT GGGGGGAAGG TGGATGGCGC GGCTGAGCCC GACTTTCGAA
     4441 TGGAGGGCTT GGCTTTTTTG AAGGGGGATT TGAGTATCCT TGATAATCCC ATCTTTCCGT
     4501 CTTCCTAGGC TATGTAAACG ATTGATAATG TTGGATGATG AGATGGTTAG AACTGTGATG
     4561 GTTAGAATTG TGATGGTTTA GTTTGTACGG TAGAAAAGCT TTATGGAGGC CAGATGCGGA
     4621 GAAGACTGAG TTTCTGCCCA AGGCTGAGTA CTTCTCGTAC CAATAGCATC GCGTTGCGTT
     4681 GTTTTAGCTG TGACCCTGAG ATATGCATAG CTGCTGGGGT ATAACCGACG CACAACGTGC
     4741 GTGATAGATT TCCGTTGTCA GTGACCTAAG TTAGGATTAC CAGGATTGCT GACCCTGATC
     4801 TGGTTCAGCC AAACATTAGG GTTATAATCA TACATAAAGG GCCCTTCCAA GGCCCATGTG
     4861 CCTGATCTAG ACATCTGAAT CGGTTCAAAC AAGAATTAGA TAGACATAGA ACATCATCAA
     4921 CAATCATTTA TTTCAGTCAA ACTTGGGATA GGCGGTCGAG GTGGCGTATG TGTAGATTCC
     4981 AATGCCACAT CTCATGTGGT TATTTTGTAG ATTCTGAACC TTCTTTTTGC TAGTAGCTGG
     5041 TCACGAGGCG ACCCTTCAAA ACCGACAGGG CCCTGTTGTC CAGAAAGGCA AAGCTGCTTT
     5101 TAAGCAGTGA GGGGGCAGGA CAGTGGATAA ATCCCAAGAG AGAAATTTGA TGCGGAGCTG
     5161 GGCGCTTAGC TTAGGAGTCA ACCAGTGCTC AAAAATCAGC AATGCCCAAG TCGCATCCCT
     5221 GAAGTTGGTC CCATCCTCAG TAATGTTCCA GCTTTTTAGA CAGGGAATAT CACCTAATGT
     5281 TTCGTGCTTA GCTCGTTTTG GTTTGTTTAG TAATGCTTCA CACTACAAGG GTTCTTTATG
     5341 ACCAGTCGCA GGGTGTGACC AAGCCAAGAC CTTTACCCAC CCATGGGAGT GTCTAGGCAA
     5401 TGAGAAGAAT CTGTCCATGA GATTTGTACG AACGCTTCTC ACAGGAGACA AGAGCTACAG
     5461 ATATCCGGCA GGGAAACTAG ACTCTAAGTG GAGGGTATTC CGCATTGGGA TGTAAGAGGG
     5521 GATGGCGCGG CGAGAAGGTG ATTTCTCGGG AGAGGGTGCG GAGGTACAGA TTTGTTTTCT
     5581 TTGCTACTTT TCCTTTGTAT TCGTTCTACG TTCTGTTCAC TGCTTTGTTC TTTGTTTGTG
     5641 TTTGGTGTTT GGTTTGTTTT TGTTTTTTTC TTCCTTTCTT CCTTTCCTTG TTTCTTTTTT
     5701 TTTTTTTTTT TTTTTTTTGC ATATTGTACC TTAACCACGG CAGAGCGGAA ACGAGCAACA
     5761 AGGAGCAATT GCGCTTCGCT CGTCAAAACT CTATAGTGAA CCTTGCAGAG GGTTAATTCT
     5821 GTCCGGTAAC CAGTCCGGCG TCGTTTGATC TCTGTGATTC CCGTAGACGT TAAAGATATT
     5881 CAAGTTCATG TTCAAGTTCT TTATGAGGTT AGATGCCTAT TGCGCTGGTG CCATGTTGTG
     5941 TACATGTGCC TCTCTTGCTT GGGCCCTTCT GTAAATCCGC TGCCGTTCCC CTTCTTTCTT
     6001 TTCTATGTTT ACTGGTAGGG CATTACGTCT GAGCTTTTTA TATCTCATTC ATCTATCGCT
     6061 TCCTATCAGC AACCTAAGTC AGGGTTACCA GTATTTCTGA CCCTGATCTG GTTCAGCCAA
     6121 ATATTAGGGT TAGAATCATA CATAAAGGGC CCTTCCAAGG CCCATGTGCT TGATCTAGAC
     6181 ATGGTCGTGG TGGATGTATA AATCGGTTGA GATCCGCTCT TCAGGCAAGA AATAGATAGA
     6241 CATAGAGCAA TTTCAATAAT CATTTAGTAA AAAAGCCGGT AGACCCAACT GCTGCTATTG
     6301 CTTAGCGTGA GACTGTAGCT CCGCATAGGT TCCGGGCTAT ATGTGAACTG CGTGTAGAAG
     6361 CTCCTGACAA GATCAAGTGT GCTTGGATAC GTCTAGGCAG TGCAAATTCC ACCAATTTGA
     6421 ACTGTGGAAC CGGCACATAA CAAAGCTAGA CGAAATTCCA TCCTTGATCC GTGTTCCCCT
     6481 GCTACCAATA CACCGGCTTT GCCGTAGATT TGAGCTGGCC CCCTTATCTT CTGCCGAGTC
     6541 TGTATGTAAG ACTTGTGCTT TCCTAAACCC TCACTAGTGA AGACTGCAGC GTTGGAGACC
     6601 ATGATGTTAA AGTGACATAG ATCCAAGGCA GGAGAGGCCC TAACAGAGCC AGAGATGACG
     6661 TCACCACTTA GTTTTGCGAG CATATGCTTT GCCAGCTCTC CTAACTAGCA ACCTCATACA
     6721 AAAGGCACCC GACCCTCCGC GACAATTCGA TCTAAAAAGA TTACAAGATC GCCACTTGTG
     6781 GCCAAAGCTT CTATGTAGCT CTTCGGTCAA TACGCAAATC ACACTATTAC CATAGCACGT
     6841 AGCTAGCAGA TCTTCCCAAC TCTATCAGGG CCTGCTTTCG CCAACGACAC TAATGTCACG
     6901 AGCTGAAATG CAATAGTTAT GCTGCGTGTT TTAACACGAG CGTCAGCAAG AGTCTCAAAG
     6961 AACTGTTGCT TTCCATTTGG GAATCTATAG TACTGCATAT GATACTTTGC GTTCAGCGTG
     7021 AGCAGGTACT TATATATGGC CAACAAGCTG TAGTCAATGC AGGTTGCACA GGCGACCTGC
     7081 TATAGTCACT CCTTACCTAG TACGCCACAG CAGCCGTGTT CCCCCCCCTG TTTAATTAGT
     7141 TAGGGATATA TAGAATCAAG ATCCAGGGCG CAGCCGTAGA AAACTGAAGA AGTCACTATC
     7201 GGCCCTAGAA ACAGGGAATA GTAGCCTCCC GCCTTCGCTT TTTTTACGCA GCCAGTAGCA
     7261 AGTCTCTAGT CTCTCCCCAG AGCCAGAGCT TTCTACCTAT TGGCTTCTGC AGGCAATTTA
     7321 GCTGTCTCGT GCAAACCCTT GACAGTATCA TGTCTGTTGA AGTTAAACTC AGGTTTCTCA
     7381 AACAATTTGT TCGTCAAAAC ACAGCACACT TTTACGCATT TATCGGAAAC AAAGGGATGT
     7441 TCAACTACGG CTTTTAGGCC CTTGAAGACG CACGCTAGGC CGTCTAATTC GAGATGGAAA
     7501 ATATTGGCAT ATCTGAAAAG CATTTCGCCT TGTCTCCTAC GTCAAGAAGA TGGTGATTCG
     7561 GAGCAAGATG TATATAATTG TCACAAAGCT AGGTGCACAA TGGCCAACAG TACAAGTACA
     7621 AGGACGGCAT CTTTTTTGTC TATCACGTGA TATTACAACC CTATGAAGCC CCTGCTAGAC
     7681 CCTGTAAAAG ACAAGTAGCC TGGCCACATG GTACTGTCTC CATCATGTTG AAGTAATCTA
     7741 CCGACTAAAA GGCCAATAAA CTCTTAGAGC CCGTCTGCCT ACATCTTTAT GTAGCAACTT
     7801 CTAGATTCTT CAAGCCCTAA TATGCCTTTG CACTTAACTT CCCCAGCGTT CCGAGTTACG
     7861 AAGCTCGATA ATTCCGCCCC CCTGTCGACG ATGAAACTTG TTAGGATTGG CAGCACTGCT
     7921 GACTCTATTG CTATAATCAA GCAAAGTTTG CGATTCGTCT TTAGGAGCGT TGATCACAGC
     7981 AACATTCTTA TGTTTGAAGC AGTTGTCAGA TTCGGCATTG TAGTACCAAA TAGGCTCATT
     8041 GTTCTTAATA TCAATAATAA ACGCTTCTTC ATGGAAAAGT GTCTCCTCGG GATTGTAAAA
     8101 GATGCCCGAG TCAATCCCGT TTTCAGAGCT GTGGCAAGGG CTATCGTATT CACTCTGGAC
     8161 AACAGAGTTG ATTCCATTGC CGAATTTGAA CCACACACTG TCGCCCACAT CGGCCGTAAG
     8221 CTCGGCAGGT TCGATTTTGT CTAAAAAGAC ATGAACAACG CGGGTTGAGC CTCCTCTGGC
     8281 TTCAATTTTG CCATCACCCT TGGTGGATGG GGCGGCAAGG GCAGGAGCGA TTGAGAGTAG
     8341 AATAGAGAGG AGGAAGCGCA TTTTGGCGGT GGAGGTGCTA GAAGTAGCGC AAGTAGGTAG
     8401 TAGTAGTGGT GGTAAAAGTA AAGGTGAAGG CGAAGGTAAG AGACTTGAGA GTAGAGAAGA
     8461 GAAACACGAG CTTCACGTGA TGGCAAAAGC AGGCAAGATG CGCCCAAGTT ATGTAGCGCC
     8521 AGAGGCCTTT ATGAACCGAG GAATTCGGCT GCTTTTTGAA GTGAAAAGTT ATCCTCGGTT
     8581 CTCAACGTTA TCGTTTCTAT TGGCAAATAC CATCGTGATA TTTCACCCGA CTTAAGGACT
     8641 CCATTCTGCA CGTGGCAGGA TCCGGTAGGC AGAGTCTCGG GCTCCTTGTT CCAAGAATGA
     8701 GTGTGGCCCA CCATTTTAGA AGGGTGTAAT ACGCAGATTT ATCGCCACCA TTAATTCTAC
     8761 CGGGTCCAAT CATGGGTACG GAGCTAAGCT CAGAATCAGG CGTGCCATGG TGATTAAACC
     8821 AAGCGGTCCA CTACACCAAT GTAAGCCAAG GGTGTGACTG GGGTATTATA GATAGTGTGT
     8881 TGCAACCCGT AAGTAAGACA ATTTGCATAA AATATCATAC CAAACCCACT AAACTGTTTG
     8941 ATATGTCGGG TTGGTCATAG CTTGGAAAGA AGCAATTAGT AAGAAAATAG GAAGTATTGC
     9001 CTTGGAGATT AGAGTCGAGA TAGCCGATCT GTGTAATGTC GGAACTGCAA CGACGGATGG
     9061 GGGGAGTAGG ACGGAAAGAA AAAGATAGGA CAATAGTCAC AGATAGAGAG GCGGATGAGT
     9121 GTATGTGCGC ACTTGTCCGA AAGTCGAAAG TCTTCTTCCT ACACTCAAGA ACAATTAGTC
     9181 CCCAGCTAAT AAATCTATGT TTTAGGGGGG TTTATCACAT ACTGATAGCC AGACTTGGCG
     9241 TTTATTAGCC CCTTGCTATA GATGCCTGGG AAGCATCCTC ACATCATCCC GCTTCAGGTG
     9301 GGTTGCTGTG TGTAGAAATA CATACCCCAC GAGCCACATG CCATCTCAAG TGAAGCATGT
     9361 CAAAGATTGA GAGAAATATT CTCAGACTCT AAAATATAGT TTCGCTCGTA GCTTGGCCAG
     9421 TGTTGATGCT CAAGGGCCTG CTGAAGACGT GTCCGTCTGC TACTTAAAGA TGACGAAGGC
     9481 TCTCTTGGAG CCATTTACTG CTTTGCTTAT ATCTTAGCTA GCATAGTATT AAGGAATCTG
     9541 CTGAATATGG CTGACGAGAG TTGGAGAATA ATCGCTCTTC GACCTCTTTT TGAGGGGCTG
     9601 TGTACGCAAG TGCCTCTACC TGGTCTTGAG GGCATGGCCA ATTACCTGAG GTTAAGCTGC
     9661 TGCCAAAAAC TTTGCAGTAG GAATTGCGTA CCAGGCCTAG CGCTCTAAAC GCCGAGCAAA
     9721 CAGCCTGGGT TTTCCTCCTA GGAAGATCGC ATTGAAATGA AAAATCCAAG TGTCAAGGCT
     9781 TTTTTCATCG CTTGACGCTT GAAAGTAAGA AAGTAAAGGC GGTTAGATTC ATGAGGCTCT
     9841 ATGCGATGAT ATAGTTGAAG CTCCGGTACC TGTTCTAGTC CGTTTCTCCG CTTGGTCGAA
     9901 CTGATGTGAT GTTGCAAGCA CAGCGAGACA GTCCAACCCA ACATCTTTCT TCCCCTTGTC
     9961 ATGTTGGCAA CACTTTCGTG TCCTGTGCAC GACAGGGAGG GACATCCATG TTTTTCTCTT
    10021 GACATACCGC CAGAGCGCCA CACAGACGCC ACGCGCCATG AAATAATAGC AGAGTATATG
    10081 CTGCGTGGCG TCCCATGCCT AAAGAGCTAA TGTGGCTGAA GATCTCCTGA AGGTAGCACA
    10141 CGAAGAAAAC AAGGCTTGGG GTAGAGAGGA AAACCAAGCA GTGGATAGCG ACAACGTTGA
    10201 AATATTGAAA CTAACGGAAC AATCTACTGA ATTCAGTTGT ATCACTTTTG AAGCCACTCG
    10261 TTATCCTGTA CAACCGCACG TAGAACCGTG CTGGTGTACA GATTGATGGA ATTGGTGAAG
    10321 CTTGTTTCTC TATTCTTTTT CTAAAGCAAG CTGGAGTATT CAGGCTCGGG TTTACCCGGG
    10381 GTTAATCCGA CAGAAGGCAG ATTCCCCACA ATACCATCCT CCATCAACAG AAACCATGTC
    10441 TGTTCGAAAT ATCCGAGCAC TCATGATCTT GTTTCCCGCG GGATTTTTAT CCTACCTTTC
    10501 AAGCCCTTGC TTAAGCTACA TCATCTTTAC ACACCTGCAA TGTTGCACGC CCTGGCTCAC
    10561 TATTTGAAAA TTACTGCGCA TAATGATGCA TGTCTTAACA GCTAAGCTGA CAGCCAAGGA
    10621 TCTGGTTGTG TACACACTAG TCTTCTATAG CTGGGCTGTC TCATGCACGG ATGGGCTGTT
    10681 TAGGGCTGGT GCTACCACGC TAGTGAGCAG CCCCATGTTT CAGTCCCCTA ATTTATTTTT
    10741 CAGCTTGAGC AACGCCTCTA TCTACCACCA GGGGAGGCTC TAGGGGAGTG CGGGTGGCGA
    10801 TCCTAAAAAG ATCCTACTAA ATGGGTTGAG CCTTTTTTTT TTTGCTTTTG TATTATAGAG
    10861 TCTGCGATAG CAAGGATGGC CCTTGGAGGA TGTAGTTGAT GTGACAGCAC CAAGAGCCAG
    10921 TCTCTTCAGC TTGACTATTC CATAGAGAAA TGCTTGCAAC AAGCGGCGAG CCCTATCAAT
    10981 ATAGAGAATG GAATGACCAT TGTGGGTGTT ACGCCTGTGT CTATGATACG GCAGTTGTAA
    11041 CCCTGCAGCT ATTGACCACA GTAAACAGAA CGCTATAATC ACTCACGGTA GACGCATATG
    11101 CATAGCAATC ATATATGTAT GTCGATTATT CTGATTCTTG ATGCTTGATG AAGAAGGAAG
    11161 AAGACTCTGC GACAGACTTC CGAGGCTGAC GCCTTGTAAG TATCTCAGAG TGGGGTCAGT
    11221 GTCAGACTGT CATCTGACCC TGGACCCTGG ACCCTGGACC CACACCGCCT ATACTGCTTA
    11281 AGGTATCCAA AAATAAGCAT AGCAGGGTGG TAGGCGGCGG TACATAAAAC GTAGATGGAA
    11341 GTATGGCCCT TCATATGAGG CTTGGAGCTG GCTCGTCGCC GAGCCTAAGG GAGGCAGAAA
    11401 AGACGGAGGA AGATAGTAAA GTATAGGAGG CACTGTATAT ATGCTAGACT GTGGAGATGG
    11461 GCTAGGTGGT AGAAAGCAAC AGTACTAGGT TGAAGACATC TAAGACATGC CTGCCATTCT
    11521 TGTCAGTAAC CTAAGTCAGG GTTACCAGGA TTGCTGACCC TGATCCAGTT CACCCAAACA
    11581 TTAGGGTTAG TATCAGACAT CAAGGGTCTT CTTCCAAGGC CCATGGATAC ATAAACCGGC
    11641 TGAGATCCGC TACTCGGACT AGACTTAGAT ACATACAGAA CAACTTCAAT AATCACTTAT
    11701 TTCTTCCTTC TTTCTTTCAC AACACATCCA GTACGTCCTC CTAATATCTA CTGTTAATTC
    11761 TTGTGACTTT AATCAGGGAA TGCCTATGTT TTTCTCAACG AAACCATACA AGAGCATGTG
    11821 CAGCCTGTGT TATTACCCTA GTTTTCAAGT CTTTGGGGAC TTGCTTTGAG TAGAATTAAT
    11881 AAGGCAGTGA ATGTCAGCTT GAGTCAGTGC GTTTTGAGGC GACTAAGGCG GTTGTCGGTT
    11941 GCTACAATTA TAGGTGATCC GCGGGCTGCC CTCGCATATT GGATGTGATT TACATGATTG
    12001 TACGGCTGGT GTTCAGGTAT TACTAGTCCT CGCTGACATG TATTCATCTG TCTACCAAAG
    12061 GACTGCAATG CTATTCTCGA TCTTTTTGGG TCCCCTACCT GTGTTTCTTT TCTTTGCGAT
    12121 ACTTATTAAA AATAATGCCT CGGCTAGTTG GTCGGGGTAA AGAATGCCTA AACGATGGCC
    12181 GCAGTGTCAG GCGTAGTTGT GACACACTGT ACCGTCATGT CTAGATCCCC AGTTGTGCTG
    12241 GGCTCGCGGC TACCTTTCAT TTCTTTGCTC GACTCTGCTC ACACACCGAT GGCGAGCAAA
    12301 ACTCAACTCC ATTACCCCCG CGCATTGAGG TATCAAAGAA ACCAATCAAG TGGTTAGTGA
    12361 CCAAAAGCAC TTCGAGCCTA AAATCATAAT TGCTACAGTG ATCGGTCTCT AGAGATGAGA
    12421 GCAAGACAGA GACGAATGGA TGTTAACCCT GCTTACTGAC TGCGATCTTG CACATTAAAC
    12481 CAGCAGCCAC AGGGCCTCTT CAACTTACCA AGCTGTAGGA CTGGGTCTGG CAGGAACAAG
    12541 GCGGCTTTCT TGGCCATGCT CGCCTTTCTT AACAGAGATG TTGTTTTCTT GTTCGCCTAT
    12601 AAAACGACGC CGGGTTCCAC TCACTAGTCT ACCGGTTTTC ACCTGAGCCA TAACGCTTGG
    12661 TTGTTTGCTC AAGGCCTCTG GCATTTCTTC TTACTATTAA GCCATCTTTC ATTACTGATT
    12721 ATCTAATCTC TCTTTGCTGC TTGCGTTCGG TGATTTTTGT CTCCCCCCAT CAGCCGACTC
    12781 GATCGTATCA TTTCAGGCAA AATGGCGTTG GTCCAGCGGT CCAAGCAAGA GCGGTCCAAG
    12841 CAAGAAGGAG GCTTGGTTAT GGTCCTCCCT CTCGGGAAGA GAGGCGGGGC GCTCAGATTT
    12901 GTTTGATATT AACTTGGGGG CTACGTGCAC GGTTTTTGCT TCCTTCTTTC TCGCTGTGTT
    12961 TTGTTTTCTT TGTAGTTCTT TTCTTTTCTT TTTTTTGTAG ATGACGACTG CAGGAGGAGG
    13021 GCGAGTAACA AGCTTGCTTG GGGGCATACG TGCTTCTTTC GTCCGAGATC TGTGGCCAGC
    13081 CTTCCAGAGG ATCAACTATG TCTGGTCACC AACCCAGCGT CGTTTGATCT TGGTGATTCT
    13141 AGTCAGCGTT AAATATATTC AAATCAAATG CATGACCCGA CGAAAGTCTA GTGTACTTGT
    13201 AACAATAGAT ATTAGAAGGA CACACTAAAT CCCCTAGAAT GAGAAGAAGA AGGAATAAGT
    13261 GGTTGTTGAT CTTATGTATG TCTATCTAAT TCTTGCTTGA AGAGCGGATC TCAACCGATT
    13321 TATATATACA TCCATCACTC CCGTGTATAG ATATAGGGTC AAGATTTCGC AACAGGGCTT
    13381 TGCACATACT TCATATGCCT GGATGATGAA CACTGGCATA TCTAATAGTG GGCTGCTTGG
    13441 GCTCTAGCCT CTAGCATACG CTGCCAAACT AAGTTCCACT CCACTGGATG AATGGATCGA
    13501 ATAATTTCTT GTCAAAGGAT TATGCTCTAC AGGATATAGA TGGCCTCAAG ATGATAAGTG
    13561 ACGTCCAGGT GAAGACTCTC CTCCTATTCT ATCTGCCAAG GACTACTTGC TTCACAACGA
    13621 ACTCTGGGAT TCGCACATAA AGGGTGGCGG TGCATGGTAT ATTACAGTCC TCGACTCGGC
    13681 ACTGAAGGTG TATTAGCCCT GATTTTCTAA ATTGAAGCAA ACTAAAAAGA AATCTGCGAA
    13741 TGGGAGTGCA AAAAGCCATT ATTGGCCATT CACTTTCGGA TAGGCCGTTA ACAGATATTT
    13801 TTTTCAGTTT TCATGTGGTA AGCGTTTTGT TAAATACACA CAATGCCACG TTGGAATGTC
    13861 TCAAAACACT GAGCTAGCAG GCTGATGTGA TTACAAATCT AAATCTGAGC GCAAATACAA
    13921 TTAATTAATG CTCTCGGGAA GTGGGAGGGG GGAGGGTAGT TCGTGGCATG GTATAGTCCT
    13981 GCTAGGATTA AGTACAGCTA AATAGAACCC GGTTTTGAAT TAACGCATCA AACATAAGAC
    14041 ACAAAAGCGA GCCTGAATAT GGCTAGAGAT TTCTAATGGA AACACAAAGT AGACAAAGGT
    14101 AGGTCTGCTT AGACTATAGC GGTGTAGTCT GGAGTATATG TGCGTTTTTT GTCATGATGT
    14161 TTTCTAGTCG AAACATCCAG TGCCAAGGTC TGTCTGGTTG TCGTCCAAGC CGCAACGCTC
    14221 GTATAGGTAG TCTTTTATTC TGGTTAAATA ACTATCTGAG GGTTTAGTTC TCTATATGGT
    14281 TGTCTTCGAC TTTTTGGTCG GTAGGTCTCG ACTGCCCAGA GTTCCAGCCA AGTCTACATT
    14341 AACTAATTGC GTTGACACTG GCTACGAAGT CATGATATCC CGAAAACAAA ATGTGAAACT
    14401 GGGGGCCAGT GTAGCTAGTT TTCTAGTAGT CGCCGAACTT ATGAGATGCC AGATTGAGAT
    14461 GAGCCCGGAA AATCTCTTTC AAATTTGAAA TCTTTAAAGG ACTCTAAAAT AGGTGGTCCT
    14521 GTTGGCTTGC GTTTGTTACA AGCACTTGCG AGCAAATATA TTGCCCTAAG CGATGTATCG
    14581 CTCACACCGT ATGAAGTTTA ATGCATCACG CACGCACATA AAAATGTATC TTATTTCATT
    14641 TAGTAAGAGA CATGAACTGC TGGCAACTGT ACAAGGGCTA TTTCTATATA TATTGCCTAC
    14701 GTTCCTAGCG TTGATATTCT ACTTAACATC GTTCCATCAC CGCAATATCA GCCTTTTGCA
    14761 TACTCTTCAC CGCGGCTCGT CTTTTTTAAG TCTTTCATTC TATAACCATC CATTTTGCCT
    14821 AAAAGTCCCT CTCTCTTCGG CCTTCTTTCG ATACAACTAT GCAGGCCTGG GTGACCGCCG
    14881 TGCTGGTTGC ACTTTCCACT AAGGGTGTTG GCAGACCCAA GTGTTGAACC CTATCTCTAT
    14941 CCTTCAGATA CGCCAAAAAT CGAGAACTGT CATTGGGAGG ATACAGTCTG CCATTGCGAT
    15001 GTAGACGGCG TCGACACCAT AGTTCCAATG TTTCACTGTC CTTCACAGTA GCTCGCAGGT
    15061 GATTGTGATG AAAGCCTCAA TCCTCATGAC AAAGCACATA AAGTCTAGCT ACAAGGGATA
    15121 AACCTCGCGA TAACGGGGAC AAATTTGGTT GCTGTTGGGA GAAGAAGACA GCGCAAGACG
    15181 ATGATTCTAC TTCTCAGCTA CAGTTAGTAT TGGAGGAAGG GTATGGCTAG ATCTGGGGGA
    15241 CTCGCTAAGC TTGAAATACG GACCCGGTCA AAGCCAACAC TTTTCAGGCG TTGGACTACC
    15301 TGTAGCGGAA TGAGTTTCGG GAGAATAGCC TCAACACAAT CGGACACAGT CTCAATGATA
    15361 ACCAGAAAGC AGAAACAGGT GCCTGAACCA AAAATGAACT AGCAAGTGAA ATGAAATAGT
    15421 AGTAGAATAT AGTCAACAAG TGAGACCAAG AAAGGCCAGC TCACAAGACT GCAGTTTTAG
    15481 CCCAAGAATG AGCCCATAGT CAATCTATAT CGTGATGGCT TCTCAGTTGA GTTATCCACA
    15541 CCCATACCAC ACTACGCAAT GATGTATATG GCAGCCCTCG ACTCGGCACT GAAGGTGTAT
    15601 TGGCCCTGGT TTTCTCAATT TAAGCGAACT AAAAAGTAAT CTGTGAATTG GAGTGCAAAT
    15661 CATGGAGGGC ATCATTGAGG ACTTTGACCG ATGGGGACTT GATATTCAAA CTCGTATGGC
    15721 CAATGGTCGT ATGATCACGC ATGTCTACTT CTATCCAGAA TAACAAGGGT TGAGCACCCG
    15781 CCATCGCCGT ATACGGCATC TCTGCTTTGA GAGTCGAACT TTAAAATCCT CACAGCAGGC
    15841 TTCGTTGTGT TCGCCTAGCT AAGGTCTGCC AAGTGTTAGC CCCACTTTTA AGTGTGGTAA
    15901 ACTTATTCCA TCGCCCTGTG GATGTTACGC CTGCGTCTAT GATACGGCAG TTGTAGCCCT
    15961 GCAGCTATTG ACCACAGTAA ACAAGCGCTA TAATCACTCA CGTTGATGCA TATAGATACG
    16021 TGAGTCTCAT ATGAATAGCT ACCCTAAAAA TCTATGTCGA TTCTTATAAT TCTCAAAGCT
    16081 TGATGAAGAA GGAAGCAAAC TCTGTGACAG ACTTCCGAAG CTGGCGCTTC GTAAGTCTAT
    16141 CTCAGCGCGG GGTCAGGGTC AGATTTTCAT GTGACCCTGA ACCCTGAGGT CTACAGCCCT
    16201 CCATACCCTA TTTCTGTTAT ATAGCAACGC CTTTGTGGGT CTTCAGCCGG AGGAAGTATT
[truncated: 914,490 more chars]
