# Supplementary material for: Lineage-specific diversity of pheromone response pathway genes is independent of mating strategy in Ceratocystidaceae
Source: BMC Genomics. 2026 Feb 23;27:320. doi: 10.1186/s12864-026-12527-y (PMC13037118; doi:10.1186/s12864-026-12527-y)
Supplement: Supplementary file 10 — Supplementary Material 10. Genome assembly QUAST and BUSCO scores. [file 12864_2026_12527_MOESM10_ESM.xlsx]

## Sheet: Sheet1
Supplementary Table 2: Genome assembly QUAST and BUSCO scores
Species	Isolate	QUAST					BUSCO - lineage sordariomycetes_odb10
		No. contigs	Total length (Mb)	N50	L50	No. of N's per 100 kbp	Complete BUSCOs (%)	Complete and single-copy BUSCOs (%)	Complete and duplicate BUSCOs (%)	Fragmented BUSCOs (%)	Missing BUSCO's (%)
Ambrosiella beaveri	CBS 121753	160	27.1	356560	25	6.92	87.6	87.5	0.1	1.9	10.5
A. cleistominuta	CBS 141682	1284	27.1	109096	72	0.37	86.6	86.5	0.1	2.1	11.3
A. xylebori	CBS 110.61	39	27.2	1859748	5	35.37	87.7	87.6	0.1	1.9	10.4
Berkeleyomyces basicola	CMW 49352	78	25.5	1249250	6	1334.41	92	91.8	0.2	1.1	6.9
Be. rouxiae	PM34	402	28.2	266516	33	0	91.3	90.4	0.9	1.3	7.4
Be. rouxiae	LT1	4023	25.5	117936	60	0	91.8	91.6	0.2	1.3	6.9
Bretziella fagacearum	CMW 2656	1257	26.8	42153	190	510.62	89.5	89.3	0.2	1.8	8.7
Catunica adiposa	CBS 136.34	644	28.3	114648	77	38.83	88.2	88.1	0.1	1.5	10.3
Ceratocystis albifundus	CMW 4068	44	30	2308174	5	218.16	91.9	91.7	0.2	1.5	6.6
Ceratocystis albifundus	CMW 13980	1355	27.1	68699	112	0	92.3	92.2	0.1	1.4	6.3
Ceratocystis albifundus	CMW 17274	3316	26.4	23104	338	0	91.7	91.6	0.1	1.6	6.7
Ceratocystis albifundus	CMW 17620	1405	26.9	58335	137	408.61	92.2	92	0.2	1.4	6.4
Ceratocystis albifundus	CMW 24680	1470	26.3	49201	159	0	91.4	91.3	0.1	1.5	7.1
Ceratocystis albifundus	CMW 24685	1482	26.8	48267	159	0	92.1	92	0.1	1.5	6.4
Ceratocystis albifundus	CMW 24860	2015	33.1	61033	136	26.07	92.3	92.2	0.1	1.4	6.3
Ce. cacaofunesta	C 1593	603	30.5	386266	21	290.53	92.2	92	0.2	1.3	6.5
Ce. colombiana	CBS 121792	973	31.2	80739	113	4.47	92.2	91.9	0.3	1.3	6.5
Ce. eucalypticola	CMW 9998	959	30.7	119876	76	82.47	92.2	92	0.2	1.3	6.5
Ce. fimbriata	CBS 114723	399	30.2	173733	56	989.27	92.2	91.9	0.3	1.3	6.5
Ce. fimbriata	CMW 15049	3772	28.1	26106	317	5.42	91.6	91.4	0.2	1.4	7
Ce. fimbriata	LPF 1912	788	31.6	181961	50	10.99	92.2	91.9	0.3	1.3	6.5
Ce. fimbriata	UHS-CF5	6198	33	61945	155	27.43	91.8	91.5	0.3	1.5	6.7
Ce. fimbriata	NC 236	1825	27.8	51878	163	164.99	92.1	91.8	0.3	1.3	6.6
Ce. fimbriata	AS236	18	31.7	3836501	3	0	91	90.8	0.2	1.9	7.1
Ce. harringtonii	CMW 14789	813	26.1	65720	121	128	92.1	92	0.1	1.4	6.5
Ce. lukuohia	CBS 142792	1234	30.7	71632	131	0	92.2	92	0.2	1.3	6.5
Ce. manginecans	CMW 17570	980	31.7	77228	125	870.59	91.8	91.6	0.2	1.4	6.8
Ce. manginecans	CMW 22563	801	31.6	94317	103	208.67	92.1	91.9	0.2	1.3	6.6
Ce. manginecans	CMW 46461	216	31.9	593783	17	675.39	92.1	91.8	0.3	1.3	6.6
Ce. manginecans	C 4621	1153	31.3	74370	128	0	92.2	91.9	0.3	1.4	6.4
Ce. platani	CFO	1213	29.2	78109	120	1.52	92.4	92.1	0.3	1.1	6.5
Ce. smalleyi	CMW 14800	1242	25.8	38756	203	253.14	91.9	91.8	0.1	1.2	6.9
Chalaropsis populi	CMW 26388	1504	23.9	28844	246	26.55	90.5	90.3	0.2	2.3	7.2
Ch. thielavioides	JCM 1933	12	23.3	3916844	3	171.76	92.1	92	0.1	1.5	6.4
Davidsoniella australis	CMW 2333	4520	34.1	18174	539	0	87.8	87.6	0.2	3.7	8.5
D. eucalypti	CMW 3254	1213	41.4	225896	51	119.66	90.3	87.8	2.5	1.4	8.3
D. neocaledoniae	CMW 26392	1907	33.5	40815	261	0	86.7	86.5	0.2	4	9.3
D. virescens	CMW 17339	561	33.4	118189	84	17.98	92	91.8	0.2	1.2	6.8
Endoconidiophora laricicola	CBS 100207	879	32.7	77988	133	5.31	92.2	91.9	0.3	1.1	6.7
E. polonica	CBS 100205	913	32.5	86362	117	96.86	91.9	91.7	0.2	1.2	6.9
Huntiella abstrusa	CMW 21092	286	29.4	420278	18	0.03	85.5	82.5	3	1.8	12.7
H. bhutanensis	CMW 8217	448	26.7	206422	41	134.89	85.1	84.9	0.2	2	12.9
H. decipiens	CMW 30855	622	26.6	194727	42	261.95	85.1	85	0.1	2	12.9
H. fecunda	CMW 49301	344	25	320262	22	2.16	85.2	85.1	0.1	1.9	12.9
H. moniliformis	CBS 118127	365	25.4	194526	41	62.66	84.7	84.6	0.1	2.1	13.2
H. omanensis	CMW 11056	6542	31.1	44448	188	88.04	78.5	78.4	0.1	5.3	16.2
H. savannae	CBS 121151	361	28.5	224745	41	325.34	85.1	83.9	1.2	2.1	12.8
H. tyalla	CMW 28920	309	24.9	302606	24	3.22	85.3	85.2	0.1	1.9	12.8
Knoxdaviesia capensis	CMW 40890	29	35.5	4176071	4	107.28	94	93.8	0.2	0.8	5.2
K. proteae	CMW 40885	133	35.5	759387	14	989.27	90.3	90.1	0.2	2.4	7.3
Meredithiella fracta	CBS 142645	25	27.3	2593273	4	0	68	67.9	0.1	10.5	21.5
M. norrisii	CBS 139737	512	28.7	560928	15	6.17	87.2	87.1	0.1	1.7	11.1
Phialophoropsis hubbardii	CBS 408.68	2374	27	796299	12	8.51	89.3	89.1	0.2	1.7	9
Thielaviopsis cerberus	CMW 36653	5735	28.6	10328	821	253.3	73.2	73	0.2	9.1	17.7
Th. ethacetica	JCM 6961	76	29.5	620065	16	486.97	92.6	92.4	0.2	1.2	6.2
Th. euricoi	JCM 6020	30	29.6	1902109	6	144.16	92.3	92	0.3	1.2	6.5
Th. musarum	CMW 1546	541	28.4	102876	87	347.39	92	91.8	0.2	1.6	6.4
Th. punctulata	CMW 1032	767	27.8	70143	126	309.56	92.1	91.7	0.4	1.4	6.5
Th. punctulata	CR-DP1	2315	28.1	94645	85	787.77	91.8	91.1	0.7	1.5	6.7
Th. punctulata	DSM 102798	1241	28.2	4429225	3	1183.45	92.2	91.4	0.8	1.3	6.5
Toshionella taiwanensis	CBS 141494	1220	32.5	423294	17	6.71	87.8	87.7	0.1	1.5	10.7
Wolfgangiella franznegeri	CBS 144149	140	27.4	380938	19	2.55	88.1	88	0.1	1.8	10.1
